# Supplementary material for: A Sox2 enhancer cluster regulates region-specific neural fates from mouse embryonic stem cells
Source: G3 (Bethesda). 2025 Jan 24;15(4):jkaf012. doi: 10.1093/g3journal/jkaf012 (PMC12005160; doi:10.1093/g3journal/jkaf012)
Supplement: jkaf012_Supplementary_Data [file jkaf012_supplementary_data.zip]

Archive with 28 entries (28 files):
- Figure_S1_G3-2024-405518.pdf
- Figure_S2_G3-2024-405518.pdf
- Figure_S3_G3-2024-405518.pdf
- Figure_S4_G3-2024-405518.pdf
- Figure_S5_G3-2024-405518.pdf
- Figure_S6_G3-2024-405518.pdf
- Figure_S7_G3-2024-405518.pdf
- Supplemental_Material_Legends_G3-2024-405518.docx
- Table_S10_G3-2024-405518.csv
- Table_S11_G3-2024-405518.csv
- Table_S12_G3-2024-405518.csv
- Table_S13_G3-2024-405518.csv
- Table_S14_G3-2024-405518.csv
- Table_S15_G3-2024-405518.csv
- Table_S16_G3-2024-405518.csv
- Table_S17_G3-2024-405518.csv
- Table_S18_G3-2024-405518.csv
- Table_S19_G3-2024-405518.csv
- Table_S1_G3-2024-405518.csv
- Table_S20_G3-2024-405518.csv
- Table_S2_G3-2024-405518.csv
- Table_S3_G3-2024-405518.csv
- Table_S4_G3-2024-405518.csv
- Table_S5_G3-2024-405518.csv
- Table_S6_G3-2024-405518.csv
- Table_S7_G3-2024-405518.csv
- Table_S8_G3-2024-405518.csv
- Table_S9_G3-2024-405518.csv
