# Supplementary material for: A Sox2 enhancer cluster regulates region-specific neural fates from mouse embryonic stem cells
Source: G3 (Bethesda). 2025 Jan 24;15(4):jkaf012. doi: 10.1093/g3journal/jkaf012 (PMC12005160; doi:10.1093/g3journal/jkaf012)
Supplement: jkaf012_Supplementary_Data [file jkaf012_supplementary_data.zip › Table_S10_G3-2024-405518.csv]

goid	description	set_size	es	nes	q value	core_enrichment
GO:0019222	regulation of metabolic process	109	0.4914421	1.468331812	0.002166571	Pctp/Malrd1/Mir675/Ifi204/Serpinb9b/Sp8/F2rl1/Hoxb6/Hoxc6/Hoxb9/Hoxb7/Fbln5/Hoxc8/Ccdc8/Hoxc9/Dbx2/Shh/Sim2/Hoxb8/Magel2/Hoxa10/Cxcl5/Icam1/Ephx2/Adcy8/Zfp612/Heyl/Htatip2/Zbtb42/Neurog2/Bdkrb2/Pou4f2/Tspyl5/Ptgfr/Sox1/Hoxb5/Ackr1/Col1a1/Hspb1/Thbs1
GO:0009892	negative regulation of metabolic process	56	0.546003293	1.56241964	0.002727106	Pctp/Malrd1/Mir675/Serpinb9b/F2rl1/Fbln5/Hoxc8/Ccdc8/Shh/Sim2/Hoxb8/Magel2
GO:0050789	regulation of biological process	199	0.453899361	1.383684689	0.002941356	Pctp/Malrd1/Mir675/Ifi204/Serpinb9b/Wnt8a/Sp8/F2rl1/Hoxb6/Evc2/Hoxc6/Hoxb9/Col8a1/Hoxb7/Fbln5/Hoxc8/Ccdc8/Hoxc9/Vamp8/Dbx2/Shh/Sim2/Hoxb8/Kcnh8/Magel2/Stmn2/Thbs2/Hoxa10/Lama1/Rbp1/Cxcl5/Icam1/Ephx2/Fcgr4/Adcy8/Kif26a/Parvb/Rassf10/Zfp612/Veph1/Pkd2l1/Heyl/Gm266/Htatip2/Zbtb42/Pcdh17/Neurog2/Cldn1/Ltb4r2/Bdkrb2/Sostdc1/Grik3/Pou4f2/Tspyl5/Fndc5/Ptgfr/Cpz/Ifitm7/Sox1/Hoxb5/Ackr1/Stk32a/Col1a1/Hspb…
GO:0009952	anterior/posterior pattern specification	16	0.690974022	1.673886531	0.003196245	Wnt8a/Hoxb6/Hoxc6/Hoxb9/Hoxb7/Hoxc8/Hoxc9/Shh/Hoxb8/Hoxa10/Heyl
GO:0048562	embryonic organ morphogenesis	11	0.738848427	1.649707526	0.003245353	Hoxb6/Hoxb9/Hoxb7/Hoxc9/Shh/Hoxb8
GO:0006355	regulation of transcription, DNA-templated	65	0.523292658	1.512561825	0.004457051	Ifi204/Sp8/F2rl1/Hoxb6/Hoxc6/Hoxb9/Hoxb7/Fbln5/Hoxc8/Hoxc9/Dbx2/Shh/Sim2/Hoxb8/Magel2/Hoxa10/Icam1/Adcy8/Zfp612/Heyl/Htatip2/Zbtb42/Neurog2/Pou4f2/Sox1/Hoxb5/Col1a1
GO:1903506	regulation of nucleic acid-templated transcription	65	0.523292658	1.512561825	0.004457051	Ifi204/Sp8/F2rl1/Hoxb6/Hoxc6/Hoxb9/Hoxb7/Fbln5/Hoxc8/Hoxc9/Dbx2/Shh/Sim2/Hoxb8/Magel2/Hoxa10/Icam1/Adcy8/Zfp612/Heyl/Htatip2/Zbtb42/Neurog2/Pou4f2/Sox1/Hoxb5/Col1a1
GO:2001141	regulation of RNA biosynthetic process	65	0.523292658	1.512561825	0.004457051	Ifi204/Sp8/F2rl1/Hoxb6/Hoxc6/Hoxb9/Hoxb7/Fbln5/Hoxc8/Hoxc9/Dbx2/Shh/Sim2/Hoxb8/Magel2/Hoxa10/Icam1/Adcy8/Zfp612/Heyl/Htatip2/Zbtb42/Neurog2/Pou4f2/Sox1/Hoxb5/Col1a1
GO:0006351	transcription, DNA-templated	66	0.519976493	1.509702392	0.005257442	Ifi204/Sp8/F2rl1/Hoxb6/Hoxc6/Hoxb9/Hoxb7/Fbln5/Hoxc8/Hoxc9/Dbx2/Shh/Sim2/Hoxb8/Magel2/Hoxa10/Icam1/Adcy8/Zfp612/Heyl/Htatip2/Zbtb42/Neurog2/Pou4f2/Sox1/Hoxb5/Col1a1
GO:0097659	nucleic acid-templated transcription	66	0.519976493	1.509702392	0.005257442	Ifi204/Sp8/F2rl1/Hoxb6/Hoxc6/Hoxb9/Hoxb7/Fbln5/Hoxc8/Hoxc9/Dbx2/Shh/Sim2/Hoxb8/Magel2/Hoxa10/Icam1/Adcy8/Zfp612/Heyl/Htatip2/Zbtb42/Neurog2/Pou4f2/Sox1/Hoxb5/Col1a1
GO:0065007	biological regulation	210	0.441777084	1.34453967	0.005316876	Pctp/Malrd1/Mir675/Ifi204/Serpinb9b/Wnt8a/Sp8/F2rl1/Hoxb6/Evc2/Hoxc6/Hoxb9/Col8a1/Hoxb7/Fbln5/Hoxc8/Ccdc8/Hoxc9/Vamp8/Dbx2/Shh/Sim2/Hoxb8/Kcnh8/Magel2/Fam155a/Stmn2/Thbs2/Hoxa10/Lama1/Rbp1/Cxcl5/Icam1/Ephx2/Fcgr4/Adcy8/Kif26a/Parvb/Rassf10/Zfp612/Veph1/Pkd2l1/Heyl/Gm266/Plscr4/Htatip2/Zbtb42/Pcdh17/Neurog2/Cldn1/Ltb4r2/Bdkrb2/Sostdc1/Grik3/Pou4f2/Tspyl5/Fndc5/Ptgfr/Cpz/Ifitm7/Sox1/Hoxb5/Ackr1/Stk…
GO:0006508	proteolysis	17	0.665931103	1.62631919	0.005518414	Gzme/Serpinb9b/Mcpt8/Shh
GO:0031326	regulation of cellular biosynthetic process	73	0.507576842	1.486261299	0.00559586	Malrd1/Ifi204/Sp8/F2rl1/Hoxb6/Hoxc6/Hoxb9/Hoxb7/Fbln5/Hoxc8/Hoxc9/Dbx2/Shh/Sim2/Hoxb8/Magel2/Hoxa10/Icam1/Adcy8/Zfp612/Heyl/Htatip2/Zbtb42/Neurog2/Pou4f2/Sox1/Hoxb5/Col1a1/Thbs1
GO:0032774	RNA biosynthetic process	67	0.51723044	1.50151289	0.005786959	Ifi204/Sp8/F2rl1/Hoxb6/Hoxc6/Hoxb9/Hoxb7/Fbln5/Hoxc8/Hoxc9/Dbx2/Shh/Sim2/Hoxb8/Magel2/Hoxa10/Icam1/Adcy8/Zfp612/Heyl/Htatip2/Zbtb42/Neurog2/Pou4f2/Sox1/Hoxb5/Col1a1
GO:0008202	steroid metabolic process	11	0.721840266	1.611731547	0.00584065	Pctp/Malrd1/Shh
GO:0010468	regulation of gene expression	85	0.492082745	1.45590927	0.006159457	Mir675/Ifi204/Sp8/F2rl1/Hoxb6/Hoxc6/Hoxb9/Hoxb7/Fbln5/Hoxc8/Hoxc9/Dbx2/Shh/Sim2/Hoxb8/Magel2/Hoxa10/Cxcl5/Icam1/Ephx2/Adcy8/Zfp612/Heyl/Htatip2/Zbtb42/Neurog2/Pou4f2/Ptgfr/Sox1/Hoxb5/Ackr1/Col1a1/Hspb1/Thbs1
GO:0006357	regulation of transcription by RNA polymerase II	56	0.52865473	1.512775733	0.006631019	Ifi204/Sp8/F2rl1/Hoxb6/Hoxc6/Hoxb9/Hoxb7/Fbln5/Hoxc8/Hoxc9/Dbx2/Shh/Sim2/Hoxb8/Hoxa10/Zfp612/Heyl/Htatip2/Zbtb42/Neurog2/Pou4f2/Sox1/Hoxb5
GO:0006366	transcription by RNA polymerase II	56	0.52865473	1.512775733	0.006631019	Ifi204/Sp8/F2rl1/Hoxb6/Hoxc6/Hoxb9/Hoxb7/Fbln5/Hoxc8/Hoxc9/Dbx2/Shh/Sim2/Hoxb8/Hoxa10/Zfp612/Heyl/Htatip2/Zbtb42/Neurog2/Pou4f2/Sox1/Hoxb5
GO:0048706	embryonic skeletal system development	11	0.715269684	1.597060691	0.00703434	Hoxb6/Hoxc6/Hoxb9/Hoxb7/Hoxc9/Shh/Hoxb8
GO:1901360	organic cyclic compound metabolic process	90	0.490255325	1.456731864	0.007122883	Pctp/Malrd1/Ifi204/Sp8/F2rl1/Hoxb6/Hoxc6/Hoxb9/Hoxb7/Fbln5/Hoxc8/Hoxc9/Dbx2/Shh/Sim2/Hoxb8/Magel2/Hoxa10/Icam1/Ephx2/Adcy8/Zfp612/Heyl/Htatip2/Zbtb42/Neurog2
GO:0048598	embryonic morphogenesis	17	0.656146075	1.602422456	0.00717806	Sp8/Hoxb6/Hoxb9/Hoxb7/Hoxc9/Shh/Hoxb8/Hoxa10
GO:1901362	organic cyclic compound biosynthetic process	78	0.495146286	1.453873808	0.007308669	Malrd1/Ifi204/Sp8/F2rl1/Hoxb6/Hoxc6/Hoxb9/Hoxb7/Fbln5/Hoxc8/Hoxc9/Dbx2/Shh/Sim2/Hoxb8/Magel2/Hoxa10/Icam1/Adcy8/Zfp612/Heyl/Htatip2/Zbtb42/Neurog2
GO:0003002	regionalization	23	0.613928167	1.570870785	0.007533185	Wnt8a/Sp8/Hoxb6/Hoxc6/Hoxb9/Hoxb7/Hoxc8/Hoxc9/Shh/Hoxb8/Hoxa10/Heyl/Sostdc1/Sox1/Hoxb5
GO:0044238	primary metabolic process	134	0.452288638	1.367996548	0.007854458	Pctp/Malrd1/Ifi204/Gzme/Serpinb9b/Mcpt8/Sp8/F2rl1/Hoxb6/Hoxc6/Hoxb9/Hoxb7/Fbln5/Hoxc8/Hoxc9/Dbx2/Shh/Sim2/Hoxb8/Magel2/Parp12/Hoxa10/Lama1/Rbp1/Icam1/Ephx2/Adcy8/Zfp612/Heyl/Htatip2/Zbtb42/Neurog2/Bdkrb2/Pou4f2/Tspyl5/Cpz/Sox1/Hoxb5/Stk32a/Col1a1/Hspb1/Thbs1/Ppm1j
GO:0034654	nucleobase-containing compound biosynthetic process	68	0.512171414	1.491218732	0.007965981	Ifi204/Sp8/F2rl1/Hoxb6/Hoxc6/Hoxb9/Hoxb7/Fbln5/Hoxc8/Hoxc9/Dbx2/Shh/Sim2/Hoxb8/Magel2/Hoxa10/Icam1/Adcy8/Zfp612/Heyl/Htatip2/Zbtb42/Neurog2/Pou4f2/Sox1/Hoxb5/Col1a1
GO:0051222	positive regulation of protein transport	11	0.707708326	1.580177623	0.008654352	Malrd1/F2rl1/Vamp8/Shh
GO:1904951	positive regulation of establishment of protein localization	11	0.707708326	1.580177623	0.008654352	Malrd1/F2rl1/Vamp8/Shh
GO:0007389	pattern specification process	25	0.609104847	1.567117978	0.008950237	Wnt8a/Sp8/Hoxb6/Hoxc6/Hoxb9/Hoxb7/Hoxc8/Hoxc9/Shh/Sim2/Hoxb8/Hoxa10/Heyl/Sostdc1/Sox1/Hoxb5
GO:0010556	regulation of macromolecule biosynthetic process	69	0.498541417	1.452330871	0.00918913	Ifi204/Sp8/F2rl1/Hoxb6/Hoxc6/Hoxb9/Hoxb7/Fbln5/Hoxc8/Hoxc9/Dbx2/Shh/Sim2/Hoxb8/Magel2/Hoxa10/Icam1/Adcy8/Zfp612/Heyl/Htatip2/Zbtb42/Neurog2/Pou4f2/Sox1/Hoxb5/Col1a1/Thbs1
GO:2000112	regulation of cellular macromolecule biosynthetic process	69	0.498541417	1.452330871	0.00918913	Ifi204/Sp8/F2rl1/Hoxb6/Hoxc6/Hoxb9/Hoxb7/Fbln5/Hoxc8/Hoxc9/Dbx2/Shh/Sim2/Hoxb8/Magel2/Hoxa10/Icam1/Adcy8/Zfp612/Heyl/Htatip2/Zbtb42/Neurog2/Pou4f2/Sox1/Hoxb5/Col1a1/Thbs1
GO:0032501	multicellular organismal process	141	0.450361531	1.363093002	0.009649713	Pctp/Mir675/Ifi204/Wnt8a/Sp8/F2rl1/Hoxb6/Hoxc6/Hoxb9/Col8a1/Hoxb7/Fbln5/Hoxc8/Hoxc9/Vamp8/Shh/Sim2/Hoxb8/Rtl1/Stmn2/Thbs2/Hoxa10/Lama1/Rbp1/Cxcl5/Icam1/Ephx2/Fcgr4/Adcy8/Kif26a/Rassf10/Pkd2l1/Heyl/Htatip2/Zbtb42/Pcdh17/Neurog2/Cldn1/Ltb4r2/Bdkrb2/Sostdc1/Pou4f2/Sox1/Hoxb5/Ackr1/Col24a1/Col1a1/Hspb1/Vit/Thbs1/Nrtn/Adra1d
GO:0048513	animal organ development	78	0.48439519	1.422305892	0.009717737	Mir675/Ifi204/Wnt8a/F2rl1/Hoxb6/Hoxb9/Col8a1/Hoxb7/Hoxc8/Hoxc9/Shh/Sim2/Hoxb8/Hoxa10/Lama1/Rbp1/Cxcl5/Icam1/Heyl/Zbtb42/Neurog2/Cldn1/Sostdc1/Pou4f2/Sox1/Hoxb5/Col24a1/Col1a1/Hspb1/Vit/Thbs1/Nrtn
GO:0018130	heterocycle biosynthetic process	70	0.49983468	1.457548656	0.010079962	Ifi204/Sp8/F2rl1/Hoxb6/Hoxc6/Hoxb9/Hoxb7/Fbln5/Hoxc8/Hoxc9/Dbx2/Shh/Sim2/Hoxb8/Magel2/Hoxa10/Icam1/Adcy8/Zfp612/Heyl/Htatip2/Zbtb42/Neurog2/Pou4f2/Sox1/Hoxb5/Col1a1
GO:0009889	regulation of biosynthetic process	75	0.496464646	1.45581842	0.010159485	Malrd1/Ifi204/Sp8/F2rl1/Hoxb6/Hoxc6/Hoxb9/Hoxb7/Fbln5/Hoxc8/Hoxc9/Dbx2/Shh/Sim2/Hoxb8/Magel2/Hoxa10/Icam1/Adcy8/Zfp612/Heyl/Htatip2/Zbtb42/Neurog2/Pou4f2/Sox1/Hoxb5/Col1a1/Thbs1
GO:0048731	system development	104	0.456811478	1.362097913	0.010557901	Mir675/Ifi204/Wnt8a/F2rl1/Hoxb6/Hoxc6/Hoxb9/Col8a1/Hoxb7/Fbln5/Hoxc8/Hoxc9/Shh/Sim2/Hoxb8/Stmn2/Thbs2/Hoxa10/Lama1/Rbp1/Cxcl5/Icam1/Kif26a/Rassf10/Heyl/Htatip2/Zbtb42/Pcdh17/Neurog2/Cldn1/Sostdc1/Pou4f2/Sox1/Hoxb5/Col24a1/Col1a1/Hspb1/Vit/Thbs1/Nrtn
GO:0051252	regulation of RNA metabolic process	67	0.504096909	1.463386428	0.010566807	Ifi204/Sp8/F2rl1/Hoxb6/Hoxc6/Hoxb9/Hoxb7/Fbln5/Hoxc8/Hoxc9/Dbx2/Shh/Sim2/Hoxb8/Magel2/Hoxa10/Icam1/Adcy8/Zfp612/Heyl/Htatip2/Zbtb42/Neurog2/Pou4f2/Sox1/Hoxb5/Col1a1
GO:0019219	regulation of nucleobase-containing compound metabolic process	68	0.499193182	1.453431808	0.011910939	Ifi204/Sp8/F2rl1/Hoxb6/Hoxc6/Hoxb9/Hoxb7/Fbln5/Hoxc8/Hoxc9/Dbx2/Shh/Sim2/Hoxb8/Magel2/Hoxa10/Icam1/Adcy8/Zfp612/Heyl/Htatip2/Zbtb42/Neurog2/Pou4f2/Sox1/Hoxb5/Col1a1
GO:0048568	embryonic organ development	15	0.67219544	1.608955258	0.011938559	Hoxb6/Hoxb9/Hoxb7/Hoxc9/Shh/Hoxb8
GO:0050794	regulation of cellular process	191	0.439135046	1.336909368	0.012330278	Malrd1/Mir675/Ifi204/Serpinb9b/Wnt8a/Sp8/F2rl1/Hoxb6/Evc2/Hoxc6/Hoxb9/Col8a1/Hoxb7/Fbln5/Hoxc8/Ccdc8/Hoxc9/Vamp8/Dbx2/Shh/Sim2/Hoxb8/Kcnh8/Magel2/Stmn2/Thbs2/Hoxa10/Lama1/Rbp1/Cxcl5/Icam1/Fcgr4/Adcy8/Kif26a/Rassf10/Zfp612/Veph1/Pkd2l1/Heyl/Gm266/Htatip2/Zbtb42/Pcdh17/Neurog2/Cldn1/Ltb4r2/Bdkrb2/Sostdc1/Grik3/Pou4f2/Tspyl5/Fndc5/Ptgfr/Cpz/Ifitm7/Sox1/Hoxb5/Ackr1/Stk32a/Col1a1/Hspb1/Vit/Thbs1/Cdc42…
GO:0007275	multicellular organism development	111	0.454444522	1.360712246	0.012492213	Mir675/Ifi204/Wnt8a/Sp8/F2rl1/Hoxb6/Hoxc6/Hoxb9/Col8a1/Hoxb7/Fbln5/Hoxc8/Hoxc9/Shh/Sim2/Hoxb8/Rtl1/Stmn2/Thbs2/Hoxa10/Lama1/Rbp1/Cxcl5/Icam1/Kif26a/Rassf10/Heyl/Htatip2/Zbtb42/Pcdh17/Neurog2/Cldn1/Sostdc1/Pou4f2/Sox1/Hoxb5/Col24a1/Col1a1/Hspb1/Vit/Thbs1/Nrtn
GO:0080090	regulation of primary metabolic process	93	0.466875887	1.391479816	0.01310374	Malrd1/Ifi204/Serpinb9b/Sp8/F2rl1/Hoxb6/Hoxc6/Hoxb9/Hoxb7/Fbln5/Hoxc8/Hoxc9/Dbx2/Shh/Sim2/Hoxb8/Magel2/Hoxa10/Icam1/Ephx2/Adcy8/Zfp612/Heyl/Htatip2/Zbtb42/Neurog2/Bdkrb2/Pou4f2/Tspyl5/Sox1/Hoxb5/Col1a1/Hspb1/Thbs1
GO:0032880	regulation of protein localization	22	0.607293727	1.544203116	0.015287727	Malrd1/Wnt8a/F2rl1/Vamp8/Shh
GO:0031323	regulation of cellular metabolic process	95	0.463153712	1.381404936	0.01638786	Malrd1/Ifi204/Serpinb9b/Sp8/F2rl1/Hoxb6/Hoxc6/Hoxb9/Hoxb7/Fbln5/Hoxc8/Ccdc8/Hoxc9/Dbx2/Shh/Sim2/Hoxb8/Magel2/Hoxa10/Icam1/Adcy8/Zfp612/Heyl/Htatip2/Zbtb42/Neurog2/Bdkrb2/Pou4f2/Tspyl5/Sox1/Hoxb5/Col1a1/Hspb1/Thbs1
GO:0019438	aromatic compound biosynthetic process	72	0.488091865	1.425465097	0.017178193	Ifi204/Sp8/F2rl1/Hoxb6/Hoxc6/Hoxb9/Hoxb7/Fbln5/Hoxc8/Hoxc9/Dbx2/Shh/Sim2/Hoxb8/Magel2/Hoxa10/Icam1/Adcy8/Zfp612/Heyl/Htatip2/Zbtb42/Neurog2/Pou4f2/Sox1/Hoxb5/Col1a1
GO:0010467	gene expression	95	0.461956774	1.377834943	0.017289919	Mir675/Ifi204/Sp8/F2rl1/Hoxb6/Hoxc6/Hoxb9/Hoxb7/Fbln5/Hoxc8/Hoxc9/Dbx2/Shh/Sim2/Hoxb8/Magel2/Hoxa10/Cxcl5/Icam1/Ephx2/Adcy8/Zfp612/Heyl/Htatip2/Zbtb42/Neurog2/Pou4f2/Ptgfr/Cpz/Sox1/Hoxb5/Ackr1/Col1a1/Hspb1/Thbs1
GO:0009887	animal organ morphogenesis	29	0.573724272	1.506502157	0.017832274	Wnt8a/Hoxb6/Hoxb9/Col8a1/Hoxb7/Hoxc8/Hoxc9/Shh/Hoxb8/Lama1/Heyl/Sostdc1/Sox1/Hoxb5/Col1a1/Thbs1
GO:0043170	macromolecule metabolic process	130	0.448141936	1.354268654	0.018173806	Mir675/Ifi204/Gzme/Serpinb9b/Mcpt8/Sp8/F2rl1/Hoxb6/Hoxc6/Hoxb9/Hoxb7/Fbln5/Hoxc8/Hoxc9/Dbx2/Shh/Sim2/Hoxb8/Magel2/Parp12/Hoxa10/Lama1/Cxcl5/Icam1/Ephx2/Adcy8/Zfp612/Heyl/Htatip2/Zbtb42/Neurog2/Bdkrb2/Pou4f2/Tspyl5/Ptgfr/Cpz/Sox1/Hoxb5/Ackr1/Stk32a/Col1a1/Hspb1/Thbs1/Ppm1j
GO:0016070	RNA metabolic process	72	0.486725977	1.42147604	0.018698349	Ifi204/Sp8/F2rl1/Hoxb6/Hoxc6/Hoxb9/Hoxb7/Fbln5/Hoxc8/Hoxc9/Dbx2/Shh/Sim2/Hoxb8/Magel2/Hoxa10/Icam1/Adcy8/Zfp612/Heyl/Htatip2/Zbtb42/Neurog2/Pou4f2/Sox1/Hoxb5/Col1a1
GO:0032502	developmental process	127	0.43791048	1.321839956	0.019074967	Mir675/Ifi204/Wnt8a/Sp8/F2rl1/Hoxb6/Hoxc6/Hoxb9/Col8a1/Hoxb7/Fbln5/Hoxc8/Hoxc9/Shh/Sim2/Hoxb8/Rtl1/Mir1897/Stmn2/Thbs2/Hoxa10/Lama1/Rbp1/Cxcl5/Icam1/Kif26a/Parvb/Rassf10/Heyl/Htatip2/Zbtb42/Pcdh17/Neurog2/Cldn1/Sostdc1/Pou4f2/Fndc5/Sox1/Hoxb5/Col24a1/Col1a1/Hspb1/Vit/Thbs1/Cdc42ep5/Nrtn/Adra1d/Ackr3/F11r/Hoxc5/Ramp3/Tagln/Spta1/Myh11/Fhod3/Cdh11/Mirlet7a-1
GO:0009059	macromolecule biosynthetic process	75	0.47819121	1.402233929	0.02072181	Ifi204/Sp8/F2rl1/Hoxb6/Hoxc6/Hoxb9/Hoxb7/Fbln5/Hoxc8/Hoxc9/Dbx2/Shh/Sim2/Hoxb8/Magel2/Hoxa10/Icam1/Adcy8/Zfp612/Heyl/Htatip2/Zbtb42/Neurog2/Pou4f2/Sox1/Hoxb5/Col1a1/Thbs1
GO:0034645	cellular macromolecule biosynthetic process	75	0.47819121	1.402233929	0.02072181	Ifi204/Sp8/F2rl1/Hoxb6/Hoxc6/Hoxb9/Hoxb7/Fbln5/Hoxc8/Hoxc9/Dbx2/Shh/Sim2/Hoxb8/Magel2/Hoxa10/Icam1/Adcy8/Zfp612/Heyl/Htatip2/Zbtb42/Neurog2/Pou4f2/Sox1/Hoxb5/Col1a1/Thbs1
GO:0048705	skeletal system morphogenesis	10	0.708736478	1.553427288	0.021207187	Hoxb6/Hoxb9/Hoxb7/Hoxc8/Hoxc9/Hoxb8/Hoxb5/Col1a1/Thbs1
GO:0060255	regulation of macromolecule metabolic process	102	0.46038865	1.373078009	0.021822053	Mir675/Ifi204/Serpinb9b/Sp8/F2rl1/Hoxb6/Hoxc6/Hoxb9/Hoxb7/Fbln5/Hoxc8/Hoxc9/Dbx2/Shh/Sim2/Hoxb8/Magel2/Hoxa10/Cxcl5/Icam1/Ephx2/Adcy8/Zfp612/Heyl/Htatip2/Zbtb42/Neurog2/Bdkrb2/Pou4f2/Tspyl5/Ptgfr/Sox1/Hoxb5/Ackr1/Col1a1/Hspb1/Thbs1
GO:0090304	nucleic acid metabolic process	75	0.475834181	1.395322248	0.023444338	Ifi204/Sp8/F2rl1/Hoxb6/Hoxc6/Hoxb9/Hoxb7/Fbln5/Hoxc8/Hoxc9/Dbx2/Shh/Sim2/Hoxb8/Magel2/Hoxa10/Icam1/Adcy8/Zfp612/Heyl/Htatip2/Zbtb42/Neurog2/Pou4f2/Sox1/Hoxb5/Col1a1
GO:0009790	embryo development	31	0.551053121	1.465775332	0.02465486	Sp8/Hoxb6/Hoxc6/Hoxb9/Hoxb7/Hoxc9/Shh/Sim2/Hoxb8/Hoxa10/Lama1
GO:0042221	response to chemical	82	0.461009547	1.359517213	0.026104418	Mir675/Ifi204/F2rl1/Cybrd1/Hoxb9/Fbln5/Vamp8/Shh/Mir1897/Stmn2/Lama1/Rbp1/Cxcl5/Icam1/Ephx2/Fcgr4/Adcy8/Veph1/Pkd2l1/Heyl/Plscr4/Neurog2/Cldn1/Bdkrb2/Sostdc1/Pou4f2/Ptgfr/Ifitm7/Sox1/Ackr1/Col1a1/Hspb1/Thbs1
GO:0044271	cellular nitrogen compound biosynthetic process	74	0.47451328	1.390020541	0.026193222	Ifi204/Sp8/F2rl1/Hoxb6/Hoxc6/Hoxb9/Hoxb7/Fbln5/Hoxc8/Hoxc9/Dbx2/Shh/Sim2/Hoxb8/Magel2/Hoxa10/Icam1/Adcy8/Zfp612/Heyl/Htatip2/Zbtb42/Neurog2/Pou4f2/Sox1/Hoxb5/Col1a1/Thbs1
GO:0097435	supramolecular fiber organization	20	0.582730091	1.463272423	0.027322404	F2rl1/Fbln5/Shh/Magel2/Stmn2/Icam1/Col1a1/Cdc42ep5/F11r/Spta1/Loxl1/Myh11/Fhod3/Myo5c
GO:0071704	organic substance metabolic process	152	0.434320336	1.321355875	0.027485828	Pctp/Malrd1/Mir675/Ifi204/Gzme/Serpinb9b/Mcpt8/Sp8/F2rl1/Hoxb6/Hoxc6/Hoxb9/Hoxb7/Fbln5/Hoxc8/Hoxc9/Dbx2/Shh/Sim2/Hoxb8/Magel2/Parp12/Hoxa10/Lama1/Rbp1/Cxcl5/Icam1/Ephx2/Adcy8/Zfp612/Heyl/Htatip2/Zbtb42/Neurog2/Bdkrb2/Pou4f2/Tspyl5/Ptgfr/Cpz/Sox1/Hoxb5/Ackr1/Stk32a/Col1a1/Hspb1/Thbs1/Ppm1j
GO:0048856	anatomical structure development	120	0.439438091	1.319157506	0.028028028	Mir675/Ifi204/Wnt8a/Sp8/F2rl1/Hoxb6/Hoxc6/Hoxb9/Col8a1/Hoxb7/Fbln5/Hoxc8/Hoxc9/Shh/Sim2/Hoxb8/Rtl1/Stmn2/Thbs2/Hoxa10/Lama1/Rbp1/Cxcl5/Icam1/Kif26a/Parvb/Rassf10/Heyl/Htatip2/Zbtb42/Pcdh17/Neurog2/Cldn1/Sostdc1/Pou4f2/Sox1/Hoxb5/Col24a1/Col1a1/Hspb1/Vit/Thbs1/Cdc42ep5/Nrtn
GO:0002790	peptide secretion	10	0.682674477	1.496303909	0.028669725	Malrd1/F2rl1/Vamp8/Adcy8
GO:0002791	regulation of peptide secretion	10	0.682674477	1.496303909	0.028669725	Malrd1/F2rl1/Vamp8/Adcy8
GO:0009306	protein secretion	10	0.682674477	1.496303909	0.028669725	Malrd1/F2rl1/Vamp8/Adcy8
GO:0035592	establishment of protein localization to extracellular region	10	0.682674477	1.496303909	0.028669725	Malrd1/F2rl1/Vamp8/Adcy8
GO:0050708	regulation of protein secretion	10	0.682674477	1.496303909	0.028669725	Malrd1/F2rl1/Vamp8/Adcy8
GO:0071692	protein localization to extracellular region	10	0.682674477	1.496303909	0.028669725	Malrd1/F2rl1/Vamp8/Adcy8
GO:0006139	nucleobase-containing compound metabolic process	78	0.461389675	1.354755923	0.029204431	Ifi204/Sp8/F2rl1/Hoxb6/Hoxc6/Hoxb9/Hoxb7/Fbln5/Hoxc8/Hoxc9/Dbx2/Shh/Sim2/Hoxb8/Magel2/Hoxa10/Icam1/Adcy8/Zfp612/Heyl/Htatip2/Zbtb42/Neurog2/Pou4f2/Sox1/Hoxb5/Col1a1
GO:0046483	heterocycle metabolic process	82	0.455461742	1.343156735	0.030120482	Ifi204/Sp8/F2rl1/Hoxb6/Hoxc6/Hoxb9/Hoxb7/Fbln5/Hoxc8/Hoxc9/Dbx2/Shh/Sim2/Hoxb8/Magel2/Hoxa10/Icam1/Ephx2/Adcy8/Zfp612/Heyl/Htatip2/Zbtb42/Neurog2/Pou4f2
GO:0051223	regulation of protein transport	15	0.634371198	1.518419812	0.031042414	Malrd1/F2rl1/Vamp8/Shh
GO:0070201	regulation of establishment of protein localization	15	0.634371198	1.518419812	0.031042414	Malrd1/F2rl1/Vamp8/Shh
GO:0090087	regulation of peptide transport	15	0.634371198	1.518419812	0.031042414	Malrd1/F2rl1/Vamp8/Shh
GO:0051171	regulation of nitrogen compound metabolic process	88	0.456276975	1.355220532	0.032032032	Ifi204/Serpinb9b/Sp8/F2rl1/Hoxb6/Hoxc6/Hoxb9/Hoxb7/Fbln5/Hoxc8/Hoxc9/Dbx2/Shh/Sim2/Hoxb8/Magel2/Hoxa10/Icam1/Adcy8/Zfp612/Heyl/Htatip2/Zbtb42/Neurog2/Bdkrb2/Pou4f2/Tspyl5/Sox1/Hoxb5/Col1a1/Hspb1/Thbs1
GO:0032103	positive regulation of response to external stimulus	12	0.643876524	1.467598004	0.03291714	Ifi204/F2rl1/Vamp8/Shh
GO:0002682	regulation of immune system process	24	0.560632285	1.441030647	0.033879781	Ifi204/F2rl1/Vamp8/Shh/Hoxb8/Rbp1/Cxcl5/Icam1/Fcgr4/Pou4f2/Hspb1/Thbs1
GO:0006629	lipid metabolic process	23	0.560536094	1.434255377	0.033916849	Pctp/Malrd1/Shh/Rbp1/Ephx2
GO:0031324	negative regulation of cellular metabolic process	44	0.497458389	1.396556166	0.034518828	Malrd1/Serpinb9b/Fbln5/Hoxc8/Ccdc8/Shh/Sim2/Hoxb8/Magel2/Heyl/Zbtb42/Bdkrb2/Pou4f2/Sox1/Hspb1/Thbs1
GO:1901615	organic hydroxy compound metabolic process	16	0.601012513	1.455954521	0.034521158	Pctp/Malrd1
GO:0051130	positive regulation of cellular component organization	17	0.593657764	1.449815169	0.036045963	F2rl1/Magel2/Stmn2/Thbs2/Cxcl5/Icam1/Cldn1/Pou4f2/Hspb1/Cdc42ep5
GO:0008152	metabolic process	160	0.431394481	1.312180523	0.037130842	Pctp/Malrd1/Mir675/Ifi204/Gzme/Serpinb9b/Mcpt8/Sp8/F2rl1/Hoxb6/Hoxc6/Hoxb9/Hoxb7/Fbln5/Hoxc8/Ccdc8/Hoxc9/Vamp8/Dbx2/Shh/Sim2/Hoxb8/Magel2/Parp12/Hoxa10/Lama1/Rbp1/Cxcl5/Icam1/Ephx2/Adcy8/Zfp612/Heyl/Htatip2/Zbtb42/Neurog2/Bdkrb2/Pou4f2/Tspyl5/Ptgfr/Cpz/Sox1/Hoxb5/Ackr1/Stk32a/Col1a1/Hspb1/Thbs1/Ppm1j
GO:0001501	skeletal system development	20	0.571621351	1.435377668	0.038251366	Hoxb6/Hoxc6/Hoxb9/Hoxb7/Hoxc8/Hoxc9/Shh/Hoxb8/Hoxa10
GO:0006954	inflammatory response	20	0.569556502	1.430192701	0.041530055	F2rl1/Vamp8/Cxcl5/Icam1/Ephx2/Adcy8/Ltb4r2/Bdkrb2/Ptgfr/Ackr1/Thbs1
GO:0008150	biological_process	308	0.410647632	1.235736437	0.042957043	Pctp/Malrd1/Mir675/Ifi204/Gzme/Serpinb9b/Acyp2/Mcpt8/Wnt8a/Sp8/F2rl1/Cybrd1/Hoxb6/Evc2/Hoxc6/Hoxb9/Col8a1/Hoxb7/Fbln5/4932430I15Rik/Hoxc8/Ccdc8/Hoxc9/Vamp8/Dbx2/Shh/AI429214/Sim2/Hoxb8/Kcnh8/Rtl1/Tmem179/Magel2/Saysd1/Mir1897/Fam155a/C530050E15Rik/Parp12/Stmn2/C130074G19Rik/Tmem178b/Thbs2/Gm53/Hoxa10/Lama1/Rbp1/Rmdn2/Cxcl5/Icam1/Ephx2/Fcgr4/Adcy8/Kif26a/Parvb/Rassf10/Zfp612/Veph1/Pkd2l1/Heyl/Gm26…
GO:0044249	cellular biosynthetic process	92	0.445353053	1.326994073	0.043043043	Malrd1/Ifi204/Sp8/F2rl1/Hoxb6/Hoxc6/Hoxb9/Hoxb7/Fbln5/Hoxc8/Hoxc9/Dbx2/Shh/Sim2/Hoxb8/Magel2/Hoxa10/Rbp1/Icam1/Adcy8/Zfp612/Heyl/Htatip2/Zbtb42/Neurog2
GO:0051047	positive regulation of secretion	10	0.668391205	1.464997457	0.043577982	Malrd1/F2rl1/Vamp8/Adcy8
GO:1903532	positive regulation of secretion by cell	10	0.668391205	1.464997457	0.043577982	Malrd1/F2rl1/Vamp8/Adcy8
GO:0006725	cellular aromatic compound metabolic process	84	0.445977756	1.318746182	0.044132397	Ifi204/Sp8/F2rl1/Hoxb6/Hoxc6/Hoxb9/Hoxb7/Fbln5/Hoxc8/Hoxc9/Dbx2/Shh/Sim2/Hoxb8/Magel2/Hoxa10/Icam1/Ephx2/Adcy8/Zfp612/Heyl/Htatip2/Zbtb42/Neurog2
GO:0009987	cellular process	243	0.405111672	1.231084668	0.044955045	Malrd1/Mir675/Ifi204/Gzme/Serpinb9b/Wnt8a/Sp8/F2rl1/Hoxb6/Evc2/Hoxc6/Hoxb9/Col8a1/Hoxb7/Fbln5/Hoxc8/Ccdc8/Hoxc9/Vamp8/Dbx2/Shh/Sim2/Hoxb8/Kcnh8/Magel2/Mir1897/Fam155a/Parp12/Stmn2/Thbs2/Hoxa10/Lama1/Rbp1/Cxcl5/Icam1/Ephx2/Fcgr4/Adcy8/Kif26a/Parvb/Rassf10/Zfp612/Veph1/Pkd2l1/Heyl/Gm266/Plscr4/Htatip2/Zbtb42/Pcdh17/Neurog2/Cldn1/Ltb4r2/Bdkrb2/Sostdc1/Grik3/Pou4f2/Tspyl5/Fndc5/Ptgfr/Cpz/Ifitm7/Sox1/…
