# Supplementary material for: A Sox2 enhancer cluster regulates region-specific neural fates from mouse embryonic stem cells
Source: G3 (Bethesda). 2025 Jan 24;15(4):jkaf012. doi: 10.1093/g3journal/jkaf012 (PMC12005160; doi:10.1093/g3journal/jkaf012)
Supplement: jkaf012_Supplementary_Data [file jkaf012_supplementary_data.zip › Table_S11_G3-2024-405518.csv]

gene_id	symbol	biotype	baseMean	log2FoldChange	lfcSE	p	q
ENSMUSG00000087166.9	L1td1	protein_coding	7073.767361	31.74404942	5.234879701	1.33E-09	1.79E-07
ENSMUSG00000022464.14	Slc38a4	protein_coding	2817.662446	29.91904009	3.581103934	6.56E-17	6.49E-14
ENSMUSG00000012282.2	Wnt8a	protein_coding	255.8693371	28.21277809	2.779083968	3.25E-24	7.51E-21
ENSMUSG00000047751.9	Utf1	protein_coding	4043.88085	27.37024277	4.240862346	1.09E-10	2.04E-08
ENSMUSG00000033542.13	Arhgef5	protein_coding	639.7772248	27.1477471	3.053021911	6.00E-19	7.33E-16
ENSMUSG00000027359.16	Slc27a2	protein_coding	194.938831	26.96982581	4.080453411	3.86E-11	8.47721E-09
ENSMUSG00000026824.11	Kcnj3	protein_coding	154.4402294	26.48016762	5.234961543	4.23E-07	2.38E-05
ENSMUSG00000078689.8	Mup6	protein_coding	75.18645325	25.51990097	3.609107611	1.54E-12	5.16E-10
ENSMUSG00000036853.5	Mcoln3	protein_coding	57.5750723	25.14200869	2.22686058	1.46E-29	6.09E-26
ENSMUSG00000113241.1	Gm40663	lincRNA	30.93763011	24.92414445	5.235265264	1.93E-06	8.06E-05
ENSMUSG00000029420.14	Rimbp2	protein_coding	61.84355981	24.84744354	3.585548984	4.21E-12	1.25E-09
ENSMUSG00000023333.8	Gcm1	protein_coding	50.44806028	24.80681258	5.091931724	1.11E-06	5.25E-05
ENSMUSG00000023043.7	Krt18	protein_coding	263.8044267	24.7153106	5.019831477	8.50E-07	4.28E-05
ENSMUSG00000078640.9	Gm11627	protein_coding	78.80091902	24.53458678	2.026292247	9.57E-34	6.62819E-30
ENSMUSG00000000617.14	Grm6	protein_coding	40.95985054	24.44592283	5.235207026	3.02E-06	1.20E-04
ENSMUSG00000018924.6	Alox15	protein_coding	33.76667521	24.38324552	2.222488064	5.26E-28	1.82225E-24
ENSMUSG00000040650.8	Cyp2b23	protein_coding	51.96825553	24.25015514	5.235282775	3.62E-06	0.000138081
ENSMUSG00000071235.12	Vrtn	protein_coding	64.38061934	24.13293991	5.235284147	4.03E-06	0.000150775
ENSMUSG00000005251.15	Ripk4	protein_coding	85.53936088	24.0891489	4.102364299	4.31E-09	5.03E-07
ENSMUSG00000029646.3	Cdx2	protein_coding	32.06522751	24.07131336	5.23526922	4.27E-06	1.59E-04
ENSMUSG00000056671.7	Prelid2	protein_coding	126.9239203	23.01711564	2.982333847	1.18E-14	7.45E-12
ENSMUSG00000030162.14	Olr1	protein_coding	28.05586871	20.98067401	5.239093797	NA	NA
ENSMUSG00000030560.17	Ctsc	protein_coding	122.203403	18.51985073	2.98256081	NA	NA
ENSMUSG00000097391.8	Mirg	lincRNA	4945.998042	15.41524294	2.133892225	NA	NA
ENSMUSG00000021678.9	F2rl1	protein_coding	945.3647076	14.51017932	2.915610679	6.47E-07	3.386E-05
ENSMUSG00000045394.9	Epcam	protein_coding	739.3198161	13.54517705	2.37575921	1.19E-08	1.19E-06
ENSMUSG00000027547.17	Sall4	protein_coding	2238.394376	13.37799439	4.812140152	5.44E-03	4.76E-02
ENSMUSG00000102657.1	Gm37899	TEC	2085.509651	13.34167708	2.101094599	2.15E-10	3.86E-08
ENSMUSG00000000303.12	Cdh1	protein_coding	2871.506265	13.32509366	2.276732228	4.84E-09	5.58E-07
ENSMUSG00000027500.10	Stmn2	protein_coding	2343.784552	13.24659263	2.730598323	1.23E-06	5.68E-05
ENSMUSG00000085925.3	Rtl1	protein_coding	2720.798174	13.1715606	2.251342677	NA	NA
ENSMUSG00000050966.9	Lin28a	protein_coding	3007.325099	12.96805926	3.785299982	6.13E-04	0.009039711
ENSMUSG00000048373.8	Fgfbp1	protein_coding	263.7088073	12.80434831	2.282178423	2.02E-08	1.95E-06
ENSMUSG00000029484.12	Anxa3	protein_coding	920.2789072	12.71123945	2.274446068	2.29E-08	2.15E-06
ENSMUSG00000023902.18	Zscan10	protein_coding	860.6750027	12.57455335	1.842849902	8.89E-12	2.31E-09
ENSMUSG00000072244.11	Trim6	protein_coding	1062.255203	12.45194834	3.058718775	4.68E-05	1.13E-03
ENSMUSG00000024406.16	Pou5f1	protein_coding	8081.267177	12.44870761	4.808045521	9.62E-03	7.29E-02
ENSMUSG00000021268.17	Meg3	lincRNA	36826.82932	12.28015027	1.647500945	NA	NA
ENSMUSG00000013415.9	Igf2bp1	protein_coding	6993.160887	12.07509284	2.219211295	5.29E-08	4.28123E-06
ENSMUSG00000056427.10	Slit3	protein_coding	984.4489237	12.05383704	1.820685428	3.58E-11	8.18E-09
ENSMUSG00000020553.8	Pctp	protein_coding	210.5835583	11.93289854	1.959494715	1.13E-09	1.57E-07
ENSMUSG00000038843.18	Gcnt1	protein_coding	214.3081504	11.72361392	1.754119322	2.33E-11	5.71E-09
ENSMUSG00000027315.13	Spint1	protein_coding	465.1144448	11.5956575	3.218344169	3.15E-04	5.27E-03
ENSMUSG00000028640.11	Tfap2c	protein_coding	815.8692216	11.53421615	2.226278679	2.21E-07	1.41E-05
ENSMUSG00000098202.2	B830012L14Rik	lincRNA	2153.828637	11.49057738	1.999773532	9.14E-09	9.60E-07
ENSMUSG00000044456.16	Rin3	protein_coding	345.9849061	11.3753148	1.596928098	1.05E-12	3.98E-10
ENSMUSG00000045284.9	Dcaf12l1	protein_coding	340.6377001	11.31598849	2.994059402	NA	NA
ENSMUSG00000097451.11	Rian	processed_transcript	39317.38217	11.26383635	1.512272299	9.46E-14	4.68E-11
ENSMUSG00000049422.7	Chchd10	protein_coding	1286.115317	11.24260291	1.707295957	4.55E-11	9.65E-09
ENSMUSG00000072944.11	Nup62cl	protein_coding	1108.315003	11.18761552	2.622258473	1.99E-05	5.68E-04
ENSMUSG00000021403.3	Serpinb9b	protein_coding	366.5547841	11.13898863	3.360066041	NA	NA
ENSMUSG00000046844.6	Vat1l	protein_coding	92.76095346	10.99683432	2.643975841	3.19E-05	8.35E-04
ENSMUSG00000027520.16	Zdbf2	protein_coding	2078.679328	10.98328665	2.191987445	NA	NA
ENSMUSG00000050732.9	Vamp8	protein_coding	536.7733974	10.86853039	1.606297496	1.32E-11	3.27E-09
ENSMUSG00000036368.8	Rmdn2	protein_coding	94.93616472	10.81332358	2.075095449	1.88E-07	1.24E-05
ENSMUSG00000028005.13	Gucy1b1	protein_coding	274.4216371	10.7521343	2.501668153	NA	NA
ENSMUSG00000097709.8	2810429I04Rik	lincRNA	61.54773721	10.75104649	2.069286463	2.04E-07	1.32E-05
ENSMUSG00000029661.16	Col1a2	protein_coding	10638.97362	10.6693365	2.944136386	NA	NA
ENSMUSG00000027015.4	Cybrd1	protein_coding	1033.58948	10.6665948	1.549409463	5.81E-12	1.65E-09
ENSMUSG00000038793.8	Lefty1	protein_coding	1172.74268	10.64827603	2.341285955	5.41E-06	1.92E-04
ENSMUSG00000066652.5	Lefty2	protein_coding	4988.401941	10.49368035	3.388878836	1.96E-03	2.24E-02
ENSMUSG00000060240.12	Cend1	protein_coding	52.8326946	10.45595492	1.997325203	1.65E-07	1.13E-05
ENSMUSG00000021056.8	Tex21	protein_coding	176.2692072	10.39546946	3.484817513	2.85E-03	2.95E-02
ENSMUSG00000004032.10	Gstm5	protein_coding	185.4844776	10.38216199	2.521912546	3.84E-05	9.66E-04
ENSMUSG00000032006.15	Pdgfd	protein_coding	77.96405009	10.3069579	3.144067025	NA	NA
ENSMUSG00000015843.10	Rxrg	protein_coding	44.08609865	10.25138374	2.153102249	1.92E-06	8.06E-05
ENSMUSG00000032494.12	Tdgf1	protein_coding	3440.534779	10.22971261	2.507816552	4.52E-05	1.10E-03
ENSMUSG00000022015.8	Tnfsf11	protein_coding	50.09541933	10.17219518	1.967600916	2.34E-07	1.48E-05
ENSMUSG00000037860.15	Aim2	protein_coding	60.05210425	10.15415845	1.983243614	3.06E-07	1.85E-05
ENSMUSG00000060923.5	Acyp2	protein_coding	63.19477041	9.979007308	1.992027344	NA	NA
ENSMUSG00000025491.14	Ifitm1	protein_coding	914.7754223	9.931801448	1.724689538	8.48E-09	9.03E-07
ENSMUSG00000078915.2	Hsp25-ps1	processed_pseudogene	251.3723286	9.884006851	1.378259573	7.43E-13	2.91E-10
ENSMUSG00000030220.13	Arhgdib	protein_coding	141.4773286	9.850586911	1.855045249	1.10E-07	7.82E-06
ENSMUSG00000016918.15	Sulf1	protein_coding	2744.555917	9.815671549	1.854497239	NA	NA
ENSMUSG00000061048.8	Cdh3	protein_coding	1571.895776	9.753703206	1.800578664	6.06E-08	4.81E-06
ENSMUSG00000024987.6	Cyp26a1	protein_coding	28.59404861	9.724215323	1.415915783	6.52E-12	1.76015E-09
ENSMUSG00000085860.1	2410003L11Rik	processed_transcript	91.55372923	9.705809139	2.016271015	1.48E-06	6.62E-05
ENSMUSG00000000031.16	H19	lincRNA	9005.88739	9.622006161	1.778017473	6.24E-08	4.92E-06
ENSMUSG00000021848.16	Otx2	protein_coding	313.4077716	9.600149106	4.994288668	5.46E-02	2.30E-01
ENSMUSG00000031995.9	St14	protein_coding	876.6073484	9.575790126	1.390368173	5.69E-12	1.64E-09
ENSMUSG00000053930.13	Shisa6	protein_coding	213.2647712	9.575230488	1.376871475	3.54E-12	1.07E-09
ENSMUSG00000019312.10	Grb7	protein_coding	251.365986	9.559285075	2.727939163	4.58E-04	7.13E-03
ENSMUSG00000017969.13	Ptgis	protein_coding	242.4447252	9.555671808	1.869135521	3.18E-07	1.92E-05
ENSMUSG00000063394.3	Olfr293	protein_coding	20.96959455	9.506660253	5.23544114	6.94E-02	2.66E-01
ENSMUSG00000041134.15	Cyyr1	protein_coding	94.82466863	9.479335087	1.714793848	3.24E-08	2.89E-06
ENSMUSG00000037446.14	Tulp1	protein_coding	55.65927138	9.448570056	1.75321082	7.07E-08	5.49E-06
ENSMUSG00000091345.9	Col6a5	protein_coding	93.39881439	9.434632277	3.356981783	4.95E-03	4.43E-02
ENSMUSG00000034382.14	AI661453	protein_coding	149.4203084	9.403756142	2.495044629	1.64E-04	3.14E-03
ENSMUSG00000046718.8	Bst2	protein_coding	200.9405498	9.402769162	1.793839987	1.59E-07	1.10E-05
ENSMUSG00000054951.3	9130008F23Rik	protein_coding	31.03038574	9.394763401	2.171138166	1.51E-05	4.51E-04
ENSMUSG00000043153.6	Crppa	protein_coding	82.5593721	9.369288661	2.110486193	9.02E-06	2.92E-04
ENSMUSG00000057715.13	A830018L16Rik	protein_coding	42.5253641	9.338777353	2.230241749	2.82E-05	7.56E-04
ENSMUSG00000071470.4	Ccnb1ip1	protein_coding	182.9614286	9.333306722	3.389120759	5.89E-03	5.06E-02
ENSMUSG00000050248.11	Evc2	protein_coding	394.3310249	9.323006267	2.504806118	1.98E-04	3.62E-03
ENSMUSG00000040728.15	Esrp1	protein_coding	71.08538947	9.256357749	3.312637828	5.20E-03	0.046011623
ENSMUSG00000010529.6	Gm266	protein_coding	48.48407936	9.247193647	1.837736824	4.86E-07	2.68E-05
ENSMUSG00000086266.1	Igf2os	antisense	20.36327599	9.235100459	5.235558182	7.77E-02	2.86E-01
ENSMUSG00000056972.6	Magel2	protein_coding	47.78162579	9.233073736	1.898451182	1.15E-06	5.42E-05
ENSMUSG00000100241.1	Slc18a3	protein_coding	26.50939057	9.219254578	2.53943868	2.83E-04	4.84E-03
ENSMUSG00000026072.12	Il1r1	protein_coding	293.0384526	9.211200219	1.507691039	1.00E-09	1.41E-07
ENSMUSG00000051257.3	Trap1a	protein_coding	1742.176283	9.194529235	4.204172268	2.87E-02	1.52E-01
ENSMUSG00000004864.13	Mapk13	protein_coding	116.5833844	9.141761832	1.776822813	2.68E-07	1.65E-05
ENSMUSG00000079445.3	B3gnt7	protein_coding	500.5148346	9.134541517	1.181781778	1.08E-14	7.24E-12
ENSMUSG00000033837.5	Foxh1	protein_coding	401.1164021	9.124035808	1.592768697	1.01E-08	1.03E-06
ENSMUSG00000048562.7	Sp8	protein_coding	459.8259075	9.105631333	1.909347059	1.85E-06	7.80E-05
ENSMUSG00000030117.5	Gdf3	protein_coding	651.5772649	9.10045792	4.753154201	5.55E-02	2.33E-01
ENSMUSG00000032000.17	Birc3	protein_coding	81.70217476	9.100043653	1.55086526	4.42E-09	5.13E-07
ENSMUSG00000036412.5	Arsi	protein_coding	179.2669945	9.077618681	2.426010328	1.83E-04	3.43E-03
ENSMUSG00000055874.6	Foxi3	protein_coding	21.65664089	9.073314962	5.23563913	8.31E-02	2.97E-01
ENSMUSG00000052821.3	Cysltr1	protein_coding	65.28906554	9.072449843	5.191016321	8.05E-02	2.91E-01
ENSMUSG00000070044.15	Fam149a	protein_coding	848.6987875	9.072203303	1.169399012	8.63E-15	6.18E-12
ENSMUSG00000097448.1	Platr22	lincRNA	26.12469749	9.040136146	4.09274661	2.72E-02	1.46E-01
ENSMUSG00000027890.17	Gstm4	protein_coding	121.6767699	9.037251593	1.47207332	8.30E-10	1.21E-07
ENSMUSG00000020176.17	Grb10	protein_coding	357.969893	9.031625104	1.646886853	4.16E-08	3.47E-06
ENSMUSG00000054889.10	Dsp	protein_coding	415.1539003	9.025612742	1.750447093	2.52E-07	1.57E-05
ENSMUSG00000108866.1	Gm35082	lincRNA	57.56700352	9.024087271	1.885770495	1.71E-06	7.32E-05
ENSMUSG00000041782.14	Lad1	protein_coding	111.6366654	8.961709066	2.502955154	3.43E-04	5.60E-03
ENSMUSG00000029123.8	Stk32b	protein_coding	15.41752712	8.952442267	2.388040561	1.78E-04	3.36E-03
ENSMUSG00000019851.8	Perp	protein_coding	1077.493037	8.945276239	1.428222164	3.77E-10	6.39E-08
ENSMUSG00000069911.11	Insyn2b	protein_coding	19.84727141	8.929057533	1.66977012	8.92E-08	6.60E-06
ENSMUSG00000018604.18	Tbx3	protein_coding	2153.196555	8.925810118	2.595300245	NA	NA
ENSMUSG00000026787.3	Gad2	protein_coding	16.79750074	8.9079326	2.537718521	4.48E-04	6.99E-03
ENSMUSG00000086968.8	4933431E20Rik	antisense	106.8615089	8.889174251	1.890455738	2.57E-06	1.05E-04
ENSMUSG00000018865.9	Sult4a1	protein_coding	155.7759645	8.87263069	2.675667711	9.13E-04	1.24E-02
ENSMUSG00000055745.4	Rtl6	protein_coding	133.2863944	8.838632692	1.291466378	7.71E-12	2.03E-09
ENSMUSG00000024027.8	Glp1r	protein_coding	84.90213041	8.82871265	2.09051316	2.41E-05	6.66E-04
ENSMUSG00000031767.13	Nudt7	protein_coding	67.0326088	8.81878303	1.70968956	2.49E-07	1.56E-05
ENSMUSG00000020806.15	Rhbdf2	protein_coding	701.0828225	8.807616764	2.396683779	2.38E-04	4.22E-03
ENSMUSG00000028599.10	Tnfrsf1b	protein_coding	232.1502567	8.78540472	1.741139177	4.52E-07	2.51E-05
ENSMUSG00000021214.14	Akr1c18	protein_coding	15.86575711	8.780109355	2.205513838	6.86E-05	1.54E-03
ENSMUSG00000031145.15	Prickle3	protein_coding	170.9712832	8.747533539	2.36772816	2.20E-04	3.95E-03
ENSMUSG00000021322.8	Aoah	protein_coding	59.296203	8.725610116	2.048109295	2.04E-05	5.81E-04
ENSMUSG00000037348.15	Paqr7	protein_coding	117.1907539	8.711966279	1.553160686	2.03E-08	1.96E-06
ENSMUSG00000080411.1	Mir1193	miRNA	55.75832747	8.704311385	2.031578522	1.83E-05	5.30E-04
ENSMUSG00000021835.15	Bmp4	protein_coding	1303.173565	8.702403907	2.818310657	2.02E-03	2.28E-02
ENSMUSG00000067578.3	Cbln4	protein_coding	15.75206512	8.697587879	2.140059288	4.82E-05	1.16E-03
ENSMUSG00000041449.16	Serpina3h	transcribed_unprocessed_pseudogene	236.1702309	8.692472315	3.441661452	1.15E-02	8.31E-02
ENSMUSG00000022483.17	Col2a1	protein_coding	559.3711623	8.689966287	1.376294947	2.72E-10	4.79E-08
ENSMUSG00000037492.16	Zmat4	protein_coding	25.16569871	8.669901875	2.546423942	6.62E-04	9.60E-03
ENSMUSG00000041117.8	Ccdc8	protein_coding	791.0759977	8.666015194	0.640102375	9.27E-42	1.93E-37
ENSMUSG00000090523.2	Gypc	protein_coding	176.1082521	8.614616564	1.730834808	6.45E-07	3.39E-05
ENSMUSG00000027913.5	Crct1	protein_coding	19.26727686	8.614592359	2.414847715	3.61E-04	5.82E-03
ENSMUSG00000028464.16	Tpm2	protein_coding	738.220342	8.605935447	1.373623031	3.72E-10	6.39E-08
ENSMUSG00000095834.2	Tdgf1-ps1	processed_pseudogene	180.5879246	8.605583495	5.235931308	1.00E-01	3.31E-01
ENSMUSG00000085773.3	Gm16233	antisense	17.75252396	8.571356665	5.235956639	1.02E-01	3.34E-01
ENSMUSG00000022061.8	Nkx3-1	protein_coding	19.52346083	8.563788593	1.995318891	1.77E-05	5.17E-04
ENSMUSG00000032125.21	Robo4	protein_coding	67.89834827	8.55727605	2.044110839	2.84E-05	7.58E-04
ENSMUSG00000091071.2	1700030C10Rik	transcribed_unprocessed_pseudogene	44.87016826	8.532840183	2.150373688	7.25E-05	0.001610772
ENSMUSG00000006362.16	Cbfa2t3	protein_coding	136.7170543	8.527973654	1.801217339	NA	NA
ENSMUSG00000049382.10	Krt8	protein_coding	325.6269032	8.52111465	4.263992492	4.57E-02	2.05E-01
ENSMUSG00000022054.11	Nefm	protein_coding	381.7028212	8.51051804	1.365640408	4.61E-10	7.54E-08
ENSMUSG00000043122.7	A530016L24Rik	protein_coding	27.28880969	8.503089835	1.974506348	1.66E-05	4.88E-04
ENSMUSG00000054702.14	Ap1s3	protein_coding	104.4309164	8.486223362	1.652520903	2.82E-07	1.73E-05
ENSMUSG00000115483.1	Gm9732	protein_coding	33.08223788	8.438118334	4.155964204	4.23E-02	1.95E-01
ENSMUSG00000052396.7	Mogat2	protein_coding	176.4582999	8.436650224	2.693624604	1.74E-03	2.05E-02
ENSMUSG00000017652.16	Cd40	protein_coding	86.52750855	8.427994374	1.945963183	1.48E-05	4.44E-04
ENSMUSG00000056812.14	St8sia3	protein_coding	22.65900448	8.418645006	4.170102188	4.35E-02	1.99E-01
ENSMUSG00000021953.14	Tdh	protein_coding	2291.440868	8.412256268	2.764219124	2.34E-03	2.54E-02
ENSMUSG00000053175.17	Bcl3	protein_coding	99.40029263	8.407086572	1.666002571	4.51E-07	2.51E-05
ENSMUSG00000027750.16	Postn	protein_coding	27674.6544	8.405287316	1.847986845	NA	NA
ENSMUSG00000051176.6	Zfp42	protein_coding	3569.949119	8.36038943	5.236126759	1.10E-01	3.50E-01
ENSMUSG00000022055.7	Nefl	protein_coding	281.7916734	8.338305741	1.282375661	7.91E-11	1.53731E-08
ENSMUSG00000059361.6	Nrsn2	protein_coding	23.08032825	8.332822949	3.701274717	2.44E-02	0.135736282
ENSMUSG00000001025.8	S100a6	protein_coding	2600.38559	8.312243942	1.41040559	3.78E-09	4.43987E-07
ENSMUSG00000065749.1	AF357428	snoRNA	23.06123572	8.300643301	2.20910576	1.72E-04	0.003264174
ENSMUSG00000079042.10	Apela	protein_coding	546.0985046	8.299810582	2.001817195	3.38E-05	0.000870925
ENSMUSG00000042367.12	Gjb3	protein_coding	1589.772568	8.279072748	2.638788531	1.70E-03	0.020173202
ENSMUSG00000025494.8	Sigirr	protein_coding	111.4971629	8.277891164	5.236200347	1.14E-01	0.356854697
ENSMUSG00000054034.10	Tceal5	protein_coding	68.24996766	8.275852416	1.712286924	1.34E-06	6.16445E-05
ENSMUSG00000027335.9	Adra1d	protein_coding	468.1060501	8.254702139	1.452582926	1.33E-08	1.31804E-06
ENSMUSG00000026994.9	Galnt3	protein_coding	21.50511734	8.241026691	2.147714357	1.24E-04	0.002514687
ENSMUSG00000020782.18	Llgl2	protein_coding	1872.122145	8.237407197	1.52534584	6.65E-08	5.19725E-06
ENSMUSG00000023906.3	Cldn6	protein_coding	182.6219971	8.220041355	4.790085052	8.62E-02	0.30213622
ENSMUSG00000043673.11	Kcns3	protein_coding	125.5977628	8.21834442	2.806185949	3.40E-03	0.033825382
ENSMUSG00000020173.17	Cobl	protein_coding	1233.642699	8.215259371	1.691288959	1.19E-06	5.55569E-05
ENSMUSG00000020467.15	Efemp1	protein_coding	394.2324178	8.213196981	2.812029025	NA	NA
ENSMUSG00000032679.12	Cd59a	protein_coding	213.9290646	8.204895609	1.362761958	1.74E-09	2.22711E-07
ENSMUSG00000001507.16	Itga3	protein_coding	1128.188493	8.203198733	1.067113797	1.50E-14	9.18865E-12
ENSMUSG00000116715.1	Gm40881	unprocessed_pseudogene	27.4947015	8.176710692	2.036480272	5.94E-05	0.001366169
ENSMUSG00000031146.6	Plp2	protein_coding	2032.228068	8.175337257	1.261214093	9.04E-11	1.72475E-08
ENSMUSG00000038775.14	Vill	protein_coding	151.531054	8.172125167	1.772095566	4.00E-06	0.000149681
ENSMUSG00000040420.15	Cdh18	protein_coding	95.3326334	8.159946389	4.988576346	1.02E-01	0.334337467
ENSMUSG00000058550.15	Dppa4	protein_coding	457.9646543	8.128278989	3.702157479	2.81E-02	0.149264157
ENSMUSG00000054013.6	Tmem179	protein_coding	66.34518015	8.111773915	1.479427396	4.18E-08	3.47588E-06
ENSMUSG00000040016.16	Ptger3	protein_coding	32.35851422	8.107856974	1.949522184	3.20E-05	0.000835074
ENSMUSG00000028031.6	Dkk2	protein_coding	239.4185229	8.096609171	3.789805111	3.26E-02	0.164632676
ENSMUSG00000025780.7	Itih5	protein_coding	37.16652729	8.092862794	2.201452476	2.37E-04	0.004203053
ENSMUSG00000025082.8	Vwa2	protein_coding	42.68815432	8.079757857	1.674581389	1.40E-06	6.34195E-05
ENSMUSG00000073755.4	5730409E04Rik	protein_coding	93.46131884	8.06365787	3.300112531	1.45E-02	0.097043209
ENSMUSG00000028597.11	Gpx7	protein_coding	235.9041574	8.061862536	2.50454129	1.29E-03	0.016132885
ENSMUSG00000044393.15	Dsg2	protein_coding	386.1433552	8.046824397	1.805912144	8.36E-06	0.000276173
ENSMUSG00000106223.1	2400006E01Rik	lincRNA	75.09676292	8.031621939	5.236446773	1.25E-01	0.376965121
ENSMUSG00000021367.8	Edn1	protein_coding	75.83519575	8.017413714	2.162859155	2.10E-04	0.003796218
ENSMUSG00000064452.1	Gm24564	snoRNA	99.8256042	7.996399768	3.261796656	1.42E-02	0.09547293
ENSMUSG00000074384.4	AI429214	protein_coding	29.44987984	7.994210048	2.42121531	9.61E-04	0.012919183
ENSMUSG00000001827.12	Folr1	protein_coding	581.5284356	7.986354768	1.374951607	6.30E-09	7.04591E-07
ENSMUSG00000098990.1	Gm27596	misc_RNA	16.52042093	7.962798503	4.967299729	1.09E-01	0.347298921
ENSMUSG00000059430.14	Actg2	protein_coding	125.8020857	7.961606742	3.27778385	1.51E-02	0.099567803
ENSMUSG00000028339.17	Col15a1	protein_coding	192.3994154	7.951453859	1.58511526	5.27E-07	2.85099E-05
ENSMUSG00000038932.13	Tcfl5	protein_coding	304.257883	7.943066019	1.312803748	1.44E-09	1.90012E-07
ENSMUSG00000095147.1	Mir3070a	miRNA	64.22480618	7.94286785	2.77451407	4.20E-03	0.039229095
ENSMUSG00000004951.10	Hspb1	protein_coding	3938.392006	7.937547355	0.984448108	7.45E-16	6.45061E-13
ENSMUSG00000027239.14	Mdk	protein_coding	4381.309022	7.933009494	1.056389713	5.93E-14	3.16223E-11
ENSMUSG00000034156.16	Tspoap1	protein_coding	106.5914393	7.912125547	1.706407504	3.54E-06	0.000135507
ENSMUSG00000002012.13	Pnck	protein_coding	181.0384687	7.910422613	1.444037657	4.30E-08	3.5428E-06
ENSMUSG00000063804.8	Lin28b	protein_coding	181.6645049	7.899921316	2.574379349	2.15E-03	0.02387434
ENSMUSG00000069793.12	Slfn9	protein_coding	47.25675266	7.890528978	4.753591147	9.69E-02	0.324451553
ENSMUSG00000031688.4	Pou4f2	protein_coding	66.47584303	7.879576297	1.513310601	1.92E-07	1.25947E-05
ENSMUSG00000041046.7	Ramp3	protein_coding	197.2645037	7.878103839	1.368044144	8.48E-09	9.02528E-07
ENSMUSG00000029994.17	Anxa4	protein_coding	741.3915401	7.821663338	0.799022686	1.25E-22	2.60831E-19
ENSMUSG00000081044.8	AU015836	protein_coding	313.9932902	7.814700587	5.23670153	1.36E-01	0.393555069
ENSMUSG00000038403.10	Hjv	protein_coding	24.15413695	7.814638413	5.03852073	1.21E-01	0.369040885
ENSMUSG00000025927.13	Tfap2b	protein_coding	672.1220259	7.813532419	3.448417979	NA	NA
ENSMUSG00000026208.9	Des	protein_coding	67.62671877	7.808251718	1.500325992	1.95E-07	1.27205E-05
ENSMUSG00000023911.12	Flywch2	protein_coding	28.93270775	7.803406425	1.608106262	1.22E-06	5.65526E-05
ENSMUSG00000051951.5	Xkr4	protein_coding	116.8610559	7.796313785	1.520120493	2.92E-07	1.78329E-05
ENSMUSG00000032878.16	Ccdc85a	protein_coding	274.6781473	7.795656904	1.540494171	4.18E-07	2.36846E-05
ENSMUSG00000020053.18	Igf1	protein_coding	5053.439293	7.792364124	2.446815435	1.45E-03	0.017686528
ENSMUSG00000040264.10	Gbp2b	protein_coding	257.8417486	7.788992701	1.108748355	2.14E-12	6.74024E-10
ENSMUSG00000024331.11	Dsc2	protein_coding	135.0930158	7.784151494	1.848543873	2.54E-05	0.000700071
ENSMUSG00000033082.10	Clec1a	protein_coding	12.57058202	7.775147481	5.23675225	1.38E-01	0.396821624
ENSMUSG00000020911.14	Krt19	protein_coding	158.6632021	7.774979637	4.769249959	1.03E-01	0.336377612
ENSMUSG00000037463.14	Fbxo27	protein_coding	155.8266585	7.773782082	3.335645405	1.98E-02	0.118752682
ENSMUSG00000004626.14	Stxbp2	protein_coding	805.8446555	7.768108668	1.250250355	5.19E-10	8.23542E-08
ENSMUSG00000029561.17	Oasl2	protein_coding	73.23792188	7.754246662	1.507387085	2.69E-07	1.65742E-05
ENSMUSG00000098132.1	Rassf10	protein_coding	47.52614601	7.744974736	1.592267231	1.15E-06	5.41891E-05
ENSMUSG00000028836.14	Slc30a2	protein_coding	198.3747524	7.732882319	3.222033758	1.64E-02	0.105213828
ENSMUSG00000097929.9	Tunar	protein_coding	53.09585005	7.728827911	2.202795386	4.50E-04	0.007023188
ENSMUSG00000034435.6	Tmem30b	protein_coding	95.0994938	7.724408946	1.70444342	5.84E-06	0.000206267
ENSMUSG00000030110.13	Ret	protein_coding	98.38041115	7.719970146	1.409379842	4.31E-08	3.5428E-06
ENSMUSG00000107385.3	C330024D21Rik	processed_transcript	81.00219335	7.711321512	3.303757585	1.96E-02	0.117910064
ENSMUSG00000006519.11	Cyba	protein_coding	423.4050673	7.688208239	2.588032211	2.97E-03	0.030485854
ENSMUSG00000001506.10	Col1a1	protein_coding	43358.82061	7.68116423	1.528448667	NA	NA
ENSMUSG00000020875.9	Hoxb9	protein_coding	908.7290007	7.680205105	1.598999685	1.56E-06	6.87891E-05
ENSMUSG00000005892.4	Trh	protein_coding	530.1227726	7.648695704	3.830327062	4.58E-02	0.205654618
ENSMUSG00000086748.1	Gm13261	processed_transcript	57.37551139	7.647265696	2.964540111	9.89E-03	0.07439102
ENSMUSG00000047878.13	A4galt	protein_coding	310.2715821	7.646254181	2.653758113	3.96E-03	0.037436306
ENSMUSG00000088820.1	Gm25224	snoRNA	25.84777286	7.637030318	4.818514007	1.13E-01	0.354996607
ENSMUSG00000065022.1	AF357341	snoRNA	19.88924997	7.607907158	2.300050395	9.41E-04	0.012706998
ENSMUSG00000035697.14	Arhgap45	protein_coding	296.7094707	7.59137415	3.24036249	1.91E-02	0.116238667
ENSMUSG00000074736.10	Syndig1	protein_coding	84.55270099	7.590775816	2.77889879	6.30E-03	0.053324528
ENSMUSG00000024620.11	Pdgfrb	protein_coding	1377.671106	7.589315699	1.538656644	8.12E-07	4.10356E-05
ENSMUSG00000035561.5	Aldh1b1	protein_coding	126.3747966	7.578044048	1.351178006	2.04E-08	1.95523E-06
ENSMUSG00000068196.5	Col8a1	protein_coding	2500.757724	7.574196247	2.365951714	1.37E-03	0.016935075
ENSMUSG00000086320.1	Gm12840	lincRNA	8.308490115	7.56755616	2.559444003	3.11E-03	0.031526943
ENSMUSG00000029059.9	Prxl2b	protein_coding	113.9908332	7.563819206	1.815676289	3.10E-05	0.000815165
ENSMUSG00000001672.14	Marveld3	protein_coding	23.05323715	7.56105656	2.173957178	5.05E-04	0.007750016
ENSMUSG00000098520.1	Ranbp2-ps1	unprocessed_pseudogene	20.05151078	7.555895235	2.383652076	1.53E-03	0.018451021
ENSMUSG00000032796.8	Lama1	protein_coding	1863.423749	7.550623027	1.208744866	4.19E-10	6.91731E-08
ENSMUSG00000061186.15	Sfmbt2	protein_coding	2396.330795	7.539321003	1.047821031	6.24E-13	2.54128E-10
ENSMUSG00000019990.15	Pde7b	protein_coding	142.8837237	7.538674047	2.598469264	3.72E-03	0.035905962
ENSMUSG00000021763.17	BC067074	protein_coding	590.6165264	7.537549311	1.070553242	1.91E-12	6.11242E-10
ENSMUSG00000020077.14	Srgn	protein_coding	31.82411468	7.514133432	3.307220282	2.31E-02	0.131387529
ENSMUSG00000094952.1	Mir3070b	miRNA	68.51529974	7.479642749	1.940394432	1.16E-04	0.002365899
ENSMUSG00000021948.17	Prkcd	protein_coding	1432.684185	7.471971126	1.297041233	8.37E-09	9.02528E-07
ENSMUSG00000046733.7	Gprc5a	protein_coding	156.3711589	7.471362937	2.545378059	3.33E-03	0.03323978
ENSMUSG00000107511.1	Gm44440	TEC	6.937181028	7.470896914	3.201126185	1.96E-02	NA
ENSMUSG00000066009.8	Zfp987	protein_coding	169.3906555	7.439498522	4.482212406	9.70E-02	0.324484417
ENSMUSG00000024837.15	Dmrt1	protein_coding	67.95509361	7.412337944	5.237288424	1.57E-01	0.426709123
ENSMUSG00000046699.14	Slitrk4	protein_coding	43.68262422	7.411575187	2.182262169	6.83E-04	0.00986348
ENSMUSG00000079014.4	Serpina3i	protein_coding	67.42565582	7.411095768	3.649458407	4.23E-02	0.195372799
ENSMUSG00000064023.4	Klk8	protein_coding	138.2491139	7.410877441	3.508668601	3.47E-02	0.170878715
ENSMUSG00000050359.7	Sprr1a	protein_coding	11.81942446	7.409909641	3.057554324	1.54E-02	0.100362517
ENSMUSG00000021866.15	Anxa11	protein_coding	449.2412106	7.403646501	1.249918965	3.16E-09	3.74792E-07
ENSMUSG00000028270.12	Gbp2	protein_coding	500.1064807	7.386791539	1.073312994	5.89E-12	1.65504E-09
ENSMUSG00000090215.9	Trim34b	protein_coding	43.61007058	7.376642813	1.787457223	3.68E-05	0.000932072
ENSMUSG00000050917.5	Fgf4	protein_coding	1550.726728	7.359832032	5.237377788	1.60E-01	0.431121148
ENSMUSG00000049107.13	Ntf3	protein_coding	26.31717952	7.358426299	3.578501856	3.98E-02	0.186955846
ENSMUSG00000050854.9	Tmem125	protein_coding	73.27311562	7.358360186	3.53879549	3.76E-02	0.180222439
ENSMUSG00000024479.3	Mal2	protein_coding	22.15042145	7.354853965	2.488018069	3.12E-03	0.031573885
ENSMUSG00000051124.6	Gimap9	protein_coding	40.37954139	7.352206791	1.745336043	2.53E-05	0.000696285
ENSMUSG00000042357.2	Gjb5	protein_coding	250.8378912	7.346274332	1.57393159	3.05E-06	0.000120273
ENSMUSG00000055639.16	Dach1	protein_coding	74.95691069	7.34419013	1.319760918	2.62E-08	2.41403E-06
ENSMUSG00000042498.16	Radx	protein_coding	20.41243848	7.341298849	2.195103224	8.25E-04	0.011495919
ENSMUSG00000055301.8	Adh7	protein_coding	156.2341615	7.328904939	1.573537408	3.20E-06	0.000124763
ENSMUSG00000036103.9	Colec12	protein_coding	3083.745553	7.321385454	1.302103401	1.88E-08	1.84285E-06
ENSMUSG00000009687.14	Fxyd5	protein_coding	73.71736667	7.314990174	2.021499816	2.96E-04	0.00504254
ENSMUSG00000029337.2	Fgf5	protein_coding	136.0553654	7.313401886	2.363657532	1.97E-03	0.022508669
ENSMUSG00000079157.4	Fam155a	protein_coding	20.40261088	7.311701568	2.065816822	4.01E-04	0.006344552
ENSMUSG00000000690.5	Hoxb6	protein_coding	442.9325663	7.310519734	1.756712225	3.16E-05	0.000828803
ENSMUSG00000023885.9	Thbs2	protein_coding	10684.35294	7.299178862	1.103500197	NA	NA
ENSMUSG00000042251.12	Pm20d1	protein_coding	101.884428	7.296374087	1.642244749	8.87E-06	0.000288672
ENSMUSG00000035783.9	Acta2	protein_coding	11195.71181	7.288709286	1.384041256	1.39E-07	9.76108E-06
ENSMUSG00000030917.13	Tmem159	protein_coding	160.7410767	7.285686065	1.368829326	1.02E-07	7.3843E-06
ENSMUSG00000031379.13	Pir	protein_coding	430.1428477	7.267159693	1.390811349	1.74E-07	1.17043E-05
ENSMUSG00000047986.12	Palm3	protein_coding	431.8941671	7.24879839	1.340211876	6.35E-08	4.97965E-06
ENSMUSG00000070803.6	Cited4	protein_coding	388.2207483	7.236649712	1.512546844	1.71E-06	7.31937E-05
ENSMUSG00000029816.10	Gpnmb	protein_coding	58.87021228	7.233318807	1.563304989	3.71E-06	0.000141279
ENSMUSG00000091043.2	Glyatl3	protein_coding	35.47483341	7.229190313	3.186145365	2.33E-02	0.132128999
ENSMUSG00000024066.9	Xdh	protein_coding	13.14334932	7.198724069	2.909181816	1.33E-02	0.091684311
ENSMUSG00000025716.14	Myo3a	protein_coding	17.61759967	7.197765972	5.191516156	1.66E-01	0.440032472
ENSMUSG00000025776.13	Crispld1	protein_coding	89.88404922	7.190851215	2.518121612	4.30E-03	0.039802042
ENSMUSG00000025017.10	Pik3ap1	protein_coding	26.18209907	7.190247866	1.665367511	1.58E-05	0.00046723
ENSMUSG00000026043.18	Col3a1	protein_coding	36976.32497	7.180766034	2.022407439	3.84E-04	0.006129613
ENSMUSG00000008658.16	Rbfox1	protein_coding	39.41424221	7.163700185	1.688109666	2.20E-05	0.000619468
ENSMUSG00000037375.16	Hhat	protein_coding	137.6195372	7.158335978	1.791517577	6.45E-05	0.001460637
ENSMUSG00000026678.10	Rgs5	protein_coding	19.66518858	7.152106858	1.615471564	9.54E-06	0.0003052
ENSMUSG00000022455.4	Wbp2nl	protein_coding	25.17076167	7.147314232	2.365935002	2.52E-03	0.026959009
ENSMUSG00000016458.15	Wt1	protein_coding	172.7501272	7.122596934	1.71685782	NA	NA
ENSMUSG00000031160.4	Eras	protein_coding	273.7135943	7.108731042	4.320530797	9.99E-02	0.330288928
ENSMUSG00000021294.7	Kif26a	protein_coding	1792.118042	7.104209813	1.239792436	1.00E-08	1.02738E-06
ENSMUSG00000022296.9	Baalc	protein_coding	9.5301519	7.097327202	1.914263237	2.09E-04	0.003788388
ENSMUSG00000037411.10	Serpine1	protein_coding	2577.693418	7.095950242	1.8613143	NA	NA
ENSMUSG00000038507.6	Parp12	protein_coding	267.0470947	7.090504476	1.32675677	9.08E-08	6.69265E-06
ENSMUSG00000030598.15	Fbxo17	protein_coding	224.6409032	7.083932935	1.063805337	2.76E-11	6.5847E-09
ENSMUSG00000062713.8	Sim2	protein_coding	153.840773	7.066603869	1.719039993	3.94E-05	0.000986312
ENSMUSG00000026866.16	Kynu	protein_coding	10.78741409	7.064120525	5.237946509	1.77E-01	0.457404445
ENSMUSG00000034324.16	Tmem132c	protein_coding	354.013329	7.062126261	1.133524253	4.66E-10	7.56295E-08
ENSMUSG00000070473.4	Cldn3	protein_coding	143.3011215	7.054297968	4.403216098	1.09E-01	0.347616851
ENSMUSG00000024043.13	Arhgap28	protein_coding	688.4976984	7.034208788	1.283295935	4.22E-08	3.49524E-06
ENSMUSG00000056648.5	Hoxb8	protein_coding	836.8054891	7.027477588	1.950386867	3.14E-04	0.005273262
ENSMUSG00000107804.1	Gm44439	TEC	27.37704897	7.026317546	2.180168751	1.27E-03	0.015999799
ENSMUSG00000046761.13	Fam83h	protein_coding	499.1644234	7.023928258	1.064200724	4.11E-11	8.79929E-09
ENSMUSG00000061578.8	Ksr2	protein_coding	40.77713313	7.022059144	1.555893218	6.39E-06	0.000223079
ENSMUSG00000039349.5	C130074G19Rik	protein_coding	314.3438381	7.014305832	1.270580846	3.38E-08	2.96388E-06
ENSMUSG00000026247.13	Ecel1	protein_coding	54.18544543	6.991296412	1.300547589	7.63E-08	5.80975E-06
ENSMUSG00000076006.2	Mir376c	miRNA	67.66117931	6.976265912	2.091107831	8.49E-04	0.011763256
ENSMUSG00000022018.7	Rgcc	protein_coding	85.60030193	6.969258708	1.704283469	4.33E-05	0.001064516
ENSMUSG00000058400.13	Qrfpr	protein_coding	9.963806882	6.966060494	2.973429264	1.91E-02	0.116238667
ENSMUSG00000102516.1	Gm38340	TEC	17.30864177	6.964849553	1.861988969	1.84E-04	0.003438552
ENSMUSG00000037638.5	Zbtb42	protein_coding	109.9800385	6.958544113	1.758551245	7.59E-05	0.001673462
ENSMUSG00000020583.4	Matn3	protein_coding	83.01848583	6.948341659	1.791388574	0.000104996	0.002180271
ENSMUSG00000049148.8	Plcxd3	protein_coding	16.33902109	6.938773157	1.410872824	8.74E-07	4.34622E-05
ENSMUSG00000077881.1	Mir882	miRNA	8.350331147	6.925855274	4.437935267	1.19E-01	0.365001055
ENSMUSG00000036139.6	Hoxc9	protein_coding	244.2977201	6.924597183	3.593767958	5.40E-02	0.228000931
ENSMUSG00000104155.1	Gm38103	TEC	10.12929512	6.920702715	2.688521347	1.00E-02	0.075265382
ENSMUSG00000055026.13	Gabrg3	protein_coding	31.96658988	6.918640461	2.144166234	1.25E-03	0.015831571
ENSMUSG00000059456.13	Ptk2b	protein_coding	459.5177049	6.863543129	1.268140769	6.22E-08	4.91676E-06
ENSMUSG00000091490.3	Triml2	protein_coding	525.4957519	6.852400578	5.238431447	1.91E-01	0.477176343
ENSMUSG00000051043.16	Gprc5c	protein_coding	568.6297562	6.839878872	1.034964921	3.87E-11	8.47721E-09
ENSMUSG00000031111.16	Igsf1	protein_coding	65.4450702	6.83538488	1.913441586	3.54E-04	0.005719568
ENSMUSG00000025083.18	Afap1l2	protein_coding	219.3422758	6.834009263	1.116640085	9.35E-10	1.33094E-07
ENSMUSG00000060441.15	Trim5	protein_coding	54.63087652	6.831416969	1.996292236	6.22E-04	0.009146487
ENSMUSG00000046942.17	Mageb16	protein_coding	110.3805806	6.830047565	4.209107317	1.05E-01	0.339376534
ENSMUSG00000048485.12	Zbtb8b	protein_coding	77.90935287	6.823796371	1.774315286	1.20E-04	0.002438347
ENSMUSG00000024451.9	Arap3	protein_coding	219.9075982	6.823761324	1.130158555	1.56E-09	2.02862E-07
ENSMUSG00000031383.8	Dusp9	protein_coding	3899.381815	6.819726279	1.385291247	8.52E-07	4.28006E-05
ENSMUSG00000086236.9	5830418P13Rik	antisense	21.22688193	6.812407518	1.835738078	2.06E-04	0.003747823
ENSMUSG00000035580.10	Kcnh8	protein_coding	112.5267031	6.812326977	1.671146144	4.57E-05	0.001111758
ENSMUSG00000078503.9	Zfp990	protein_coding	922.0057389	6.810947248	1.631439219	2.98E-05	0.000787692
ENSMUSG00000078307.3	AI593442	protein_coding	57.61140006	6.807973075	1.518969096	7.40E-06	0.0002516
ENSMUSG00000049536.5	Tceal1	protein_coding	97.85355425	6.806022914	1.923580249	4.03E-04	0.006367879
ENSMUSG00000028023.16	Pitx2	protein_coding	162.1420993	6.805686029	1.658937024	4.09E-05	0.00101526
ENSMUSG00000001622.15	Csn3	protein_coding	13.50930685	6.787481875	5.191742434	1.91E-01	0.477346373
ENSMUSG00000032377.8	Plscr4	protein_coding	123.0321186	6.785407442	1.505940324	6.61E-06	0.000229498
ENSMUSG00000005268.20	Prlr	protein_coding	30.26899021	6.773745234	4.560774277	1.37E-01	0.396584005
ENSMUSG00000022575.5	Gsdmd	protein_coding	125.5753137	6.767196165	2.532793741	7.54E-03	0.060730775
ENSMUSG00000118559.2	A930007A09Rik	protein_coding	90.61245085	6.766458079	1.515828382	8.05E-06	0.00026856
ENSMUSG00000019892.13	Lrriq1	protein_coding	177.6191279	6.76582862	1.327089951	3.43E-07	2.04145E-05
ENSMUSG00000028463.14	Car9	protein_coding	22.356218	6.761904007	2.13216652	1.52E-03	0.018388407
ENSMUSG00000025930.6	Msc	protein_coding	39.02690693	6.756140364	1.907537535	3.97E-04	0.006292134
ENSMUSG00000004872.15	Pax3	protein_coding	110.1455931	6.74992313	1.712913199	NA	NA
ENSMUSG00000019139.10	Isyna1	protein_coding	2388.534235	6.732878343	1.120920193	1.89E-09	2.41649E-07
ENSMUSG00000067878.13	Map7d3	protein_coding	123.8454808	6.73070672	1.728963612	9.90E-05	0.002081695
ENSMUSG00000021943.7	Gdf10	protein_coding	48.99859872	6.709118343	2.965656937	2.37E-02	0.133723442
ENSMUSG00000065968.8	Ifitm7	protein_coding	47.41405249	6.705365378	1.574251865	2.05E-05	0.000582495
ENSMUSG00000074971.4	Fibin	protein_coding	603.521147	6.691882818	1.505575737	8.80E-06	0.000288054
ENSMUSG00000050138.8	Kcnk12	protein_coding	35.33189453	6.682681349	1.748081362	1.32E-04	0.002622185
ENSMUSG00000031351.15	Zfp185	protein_coding	536.8998899	6.672653781	1.277843886	1.77E-07	1.18044E-05
ENSMUSG00000021469.9	Msx2	protein_coding	28.69337919	6.666032668	1.48728377	7.39E-06	0.0002516
ENSMUSG00000062327.10	T	protein_coding	228.4662089	6.655227221	2.346318257	4.56E-03	0.041642602
ENSMUSG00000049404.7	Rarres1	protein_coding	13.32585122	6.649045049	1.753953068	1.50E-04	0.002924218
ENSMUSG00000079012.11	Serpina3m	protein_coding	57.44216704	6.648151199	4.693428249	1.57E-01	0.426208969
ENSMUSG00000115536.1	Gm32857	lincRNA	12.74431607	6.64480891	4.750210357	1.62E-01	0.433549046
ENSMUSG00000040490.4	Lrfn2	protein_coding	11.70743845	6.643404964	2.863179325	2.03E-02	0.121054454
ENSMUSG00000016763.15	Scube1	protein_coding	60.40202021	6.629184308	1.650055375	5.88E-05	0.001355139
ENSMUSG00000100141.1	Gm6445	unprocessed_pseudogene	114.263973	6.621810581	1.380478993	1.61E-06	7.01362E-05
ENSMUSG00000050212.4	Eva1b	protein_coding	555.6993735	6.619100614	0.943067145	2.24E-12	6.9478E-10
ENSMUSG00000021750.16	Fam107a	protein_coding	23.25705815	6.610181159	1.755247758	1.66E-04	0.003165402
ENSMUSG00000004885.5	Crabp2	protein_coding	1129.461574	6.600805478	1.263415128	1.75E-07	1.17043E-05
ENSMUSG00000056144.14	Trim34a	protein_coding	54.42573455	6.593602015	1.902655106	5.29E-04	0.008001438
ENSMUSG00000032062.3	2310030G06Rik	protein_coding	40.47092737	6.584132715	1.919293126	6.02E-04	0.008919514
ENSMUSG00000037686.6	Aspg	protein_coding	169.8491745	6.580655716	2.479678332	7.96E-03	0.063181795
ENSMUSG00000037171.6	Nodal	protein_coding	527.6440245	6.573569991	1.925725027	6.41E-04	0.009379915
ENSMUSG00000034463.4	Scara3	protein_coding	101.2224138	6.573355934	2.81015816	1.93E-02	0.11699323
ENSMUSG00000063838.6	Cdc42ep5	protein_coding	382.7120186	6.569386687	1.382094258	2.00E-06	8.35062E-05
ENSMUSG00000068079.5	Tcf15	protein_coding	354.8414117	6.560645683	1.968322609	8.59E-04	0.011859417
ENSMUSG00000021186.9	Fbln5	protein_coding	14978.09753	6.541811664	1.53046352	1.92E-05	0.000550236
ENSMUSG00000054675.5	Tmem119	protein_coding	495.042715	6.520221968	1.288272254	4.17E-07	2.36594E-05
ENSMUSG00000041596.12	Nlrp5-ps	transcribed_unprocessed_pseudogene	258.0538005	6.504096112	1.457813828	8.14E-06	0.000270625
ENSMUSG00000074227.12	Spint2	protein_coding	955.3436532	6.503049635	1.198094191	5.70E-08	4.57804E-06
ENSMUSG00000070291.4	Ddx43	protein_coding	30.71491398	6.502655559	1.450703561	7.38E-06	0.0002516
ENSMUSG00000023039.17	Krt7	protein_coding	25.12677578	6.501383589	2.447410662	7.90E-03	0.063038121
ENSMUSG00000070720.4	Tmem200b	protein_coding	55.30063914	6.498754406	1.427230524	5.28E-06	0.000187876
ENSMUSG00000001435.15	Col18a1	protein_coding	6735.77604	6.494770971	0.919449906	1.62E-12	5.2634E-10
ENSMUSG00000098161.1	Platr11	lincRNA	59.18688045	6.478792804	1.974156718	1.03E-03	0.013621269
ENSMUSG00000030077.11	Chl1	protein_coding	8346.732744	6.470867067	1.748040461	2.14E-04	0.003856206
ENSMUSG00000052726.16	Kcnt2	protein_coding	74.72714485	6.467336322	1.942258488	8.69E-04	0.011947515
ENSMUSG00000063171.4	Rps4l	transcribed_processed_pseudogene	3778.182878	6.467109392	1.595795713	5.07E-05	0.001204666
ENSMUSG00000040710.10	St8sia4	protein_coding	43.73394409	6.464075344	2.275794833	4.51E-03	0.041299552
ENSMUSG00000061723.18	Tnnt3	protein_coding	66.1262426	6.461454209	1.650671804	9.06E-05	0.001951829
ENSMUSG00000063531.7	Sema3e	protein_coding	1329.593203	6.459551184	0.909363207	1.22E-12	4.28908E-10
ENSMUSG00000033715.15	Akr1c14	protein_coding	24.35357111	6.45562921	1.713638272	1.65E-04	0.003153902
ENSMUSG00000033361.13	Prrg3	protein_coding	1027.354982	6.449920404	0.926175086	3.31E-12	1.01072E-09
ENSMUSG00000076241.2	Mir543	miRNA	22.17523757	6.447369193	4.649261196	1.66E-01	0.439842601
ENSMUSG00000038811.13	Gngt2	protein_coding	29.02463516	6.438125585	1.765567196	2.66E-04	0.004620286
ENSMUSG00000104420.1	E230020A03Rik	TEC	8.769243091	6.435146162	1.591449904	5.26E-05	0.001239214
ENSMUSG00000053024.14	Cntn2	protein_coding	401.8238403	6.4178802	1.11260945	8.01E-09	8.71366E-07
ENSMUSG00000000730.13	Dnmt3l	protein_coding	1872.999655	6.410524099	4.562464976	1.60E-01	0.431121148
ENSMUSG00000072812.4	Ahnak2	protein_coding	3908.363248	6.410370283	1.104327913	NA	NA
ENSMUSG00000031375.17	Bgn	protein_coding	3962.89945	6.409083702	1.921442033	NA	NA
ENSMUSG00000061981.14	Flot2	protein_coding	2026.901875	6.395508186	0.904907517	1.58E-12	5.20166E-10
ENSMUSG00000052316.9	Lrrc15	protein_coding	80.78319451	6.393887863	2.080378503	2.12E-03	0.02359688
ENSMUSG00000059878.12	Zfp422	protein_coding	779.0497996	6.391164275	1.081845215	3.47E-09	4.09838E-07
ENSMUSG00000027416.2	Otor	protein_coding	12.0736993	6.378135242	2.091402522	2.29E-03	0.024981973
ENSMUSG00000020424.3	Castor1	protein_coding	664.8086525	6.377262474	1.055827061	1.54E-09	2.01394E-07
ENSMUSG00000105356.1	Gm42603	TEC	11.64226261	6.358647858	5.175324675	2.19E-01	0.513452458
ENSMUSG00000075316.11	Scn9a	protein_coding	21.74339873	6.358102149	1.848154451	5.81E-04	0.00863518
ENSMUSG00000039410.16	Prdm16	protein_coding	118.5818877	6.3571802	1.413150206	6.84E-06	0.000236538
ENSMUSG00000025597.13	Klhl4	protein_coding	50.47811114	6.341074729	4.052203204	1.18E-01	0.363219151
ENSMUSG00000045699.4	Gm21411	protein_coding	171.1168724	6.309690586	1.726034394	2.57E-04	0.004481769
ENSMUSG00000007107.6	Atp1a4	protein_coding	41.86760963	6.308161097	1.549239728	4.67E-05	0.001126343
ENSMUSG00000031297.14	Slc7a3	protein_coding	3246.818776	6.308134738	1.407292174	NA	NA
ENSMUSG00000036596.6	Cpz	protein_coding	835.948782	6.3063434	1.177048637	8.43E-08	6.27755E-06
ENSMUSG00000061535.11	C1qtnf7	protein_coding	161.7583419	6.304171385	5.240073041	2.29E-01	0.525501746
ENSMUSG00000032315.6	Cyp1a1	protein_coding	14.922903	6.295548588	2.644554071	1.73E-02	0.108628185
ENSMUSG00000046402.10	Rbp1	protein_coding	1136.242396	6.294146053	1.267622422	6.86E-07	3.56424E-05
ENSMUSG00000027316.15	Gfra4	protein_coding	100.8185049	6.29120655	1.023375341	7.87E-10	1.17703E-07
ENSMUSG00000020191.11	Spata48	protein_coding	22.32111083	6.285493965	2.082195479	2.54E-03	0.027131197
ENSMUSG00000046280.9	She	protein_coding	310.1825917	6.267126794	1.323507394	2.19E-06	9.0595E-05
ENSMUSG00000039518.7	Cdsn	protein_coding	32.85609286	6.263113304	1.517969196	3.69E-05	0.00093349
ENSMUSG00000020990.5	Cdkl1	protein_coding	57.8473099	6.252362973	1.351533178	3.73E-06	0.000141576
ENSMUSG00000115388.2	Eppk1	protein_coding	134.2118908	6.235727866	1.674857328	1.97E-04	0.003612955
ENSMUSG00000109167.1	Gm44652	TEC	10.89558782	6.230344727	1.895375281	1.01E-03	0.013433637
ENSMUSG00000019256.17	Ahr	protein_coding	406.5047164	6.221436091	0.96365015	1.07E-10	2.02994E-08
ENSMUSG00000063626.6	Unc5d	protein_coding	434.6464747	6.218708406	1.256954714	7.52E-07	3.86886E-05
ENSMUSG00000028581.17	Laptm5	protein_coding	483.1883897	6.217182304	2.243183229	5.58E-03	0.048535523
ENSMUSG00000113574.1	Gm48037	processed_pseudogene	20.91066869	6.216942677	1.424251591	1.27E-05	0.000389625
ENSMUSG00000023964.15	Calcr	protein_coding	14.23717049	6.206640229	2.894141743	3.20E-02	0.162451793
ENSMUSG00000032776.9	Mctp2	protein_coding	110.1558948	6.202862129	1.233802135	4.97E-07	2.7262E-05
ENSMUSG00000001348.15	Acp5	protein_coding	114.3747193	6.202346282	1.834227265	7.21E-04	0.010286655
ENSMUSG00000039062.15	Anpep	protein_coding	417.9793608	6.198606342	1.033200108	1.98E-09	2.50975E-07
ENSMUSG00000049723.14	Mmp12	protein_coding	12.72935288	6.182277436	2.995007813	3.90E-02	0.184782268
ENSMUSG00000112855.1	Gm47842	processed_pseudogene	24.42858654	6.178577937	2.178723306	4.57E-03	0.041682288
ENSMUSG00000070304.12	Scn2b	protein_coding	124.237076	6.176901546	0.813278755	3.08E-14	1.72832E-11
ENSMUSG00000112532.1	Gm36283	lincRNA	8.847822866	6.174394028	2.325788982	7.94E-03	0.063110737
ENSMUSG00000041592.16	Sdk2	protein_coding	760.0298973	6.167159778	1.004368578	8.23E-10	1.21265E-07
ENSMUSG00000060988.12	Galnt13	protein_coding	158.636782	6.164021625	1.970253535	1.76E-03	0.020621021
ENSMUSG00000022479.15	Vdr	protein_coding	53.66866633	6.162392926	1.54296641	6.50E-05	0.001470311
ENSMUSG00000047501.3	Cldn4	protein_coding	1526.627279	6.151875253	2.165492359	4.50E-03	0.041270306
ENSMUSG00000045314.5	Sowahb	protein_coding	53.20946051	6.151399087	1.849323879	8.80E-04	0.012050996
ENSMUSG00000100586.2	Vmn1r90	protein_coding	12.48243403	6.146757586	2.603184158	1.82E-02	0.112159998
ENSMUSG00000072945.3	Ripply1	protein_coding	65.37602228	6.14288522	2.943643511	3.69E-02	0.177944778
ENSMUSG00000001657.7	Hoxc8	protein_coding	1311.178063	6.136904617	3.232243895	5.76E-02	0.238120329
ENSMUSG00000032092.5	Mpzl2	protein_coding	129.4473705	6.124949464	2.189397905	5.15E-03	0.045635514
ENSMUSG00000021613.9	Hapln1	protein_coding	13.00514126	6.124731232	1.795336118	6.46E-04	0.009418441
ENSMUSG00000048915.12	Efna5	protein_coding	673.0680467	6.108672287	1.427503028	1.88E-05	0.000539821
ENSMUSG00000046818.7	Ddit4l	protein_coding	469.8822509	6.101406824	1.335776689	4.93E-06	0.000178759
ENSMUSG00000073418.4	C4b	protein_coding	523.3935924	6.098418623	1.988198212	NA	NA
ENSMUSG00000026068.11	Il18rap	protein_coding	11.2658719	6.098261224	2.500949968	1.48E-02	0.097850329
ENSMUSG00000022040.8	Ephx2	protein_coding	333.5089877	6.095237953	1.238441919	8.58E-07	4.28692E-05
ENSMUSG00000062960.10	Kdr	protein_coding	508.7674063	6.093882829	1.25955014	1.31E-06	6.04031E-05
ENSMUSG00000108084.1	Gm7932	lincRNA	10.21403583	6.089426218	1.547343467	8.31E-05	0.001805856
ENSMUSG00000035189.17	Ano4	protein_coding	26.49402605	6.088073503	1.752970499	5.15E-04	0.007837277
ENSMUSG00000038354.13	Ankrd35	protein_coding	160.2365281	6.08668039	2.440967258	1.26E-02	0.088423927
ENSMUSG00000057719.11	Sh3rf2	protein_coding	23.63981006	6.084437582	1.96931492	2.00E-03	0.022738859
ENSMUSG00000029757.16	Dync1i1	protein_coding	115.4892655	6.080661408	1.395683283	1.32E-05	0.000401721
ENSMUSG00000027831.9	Veph1	protein_coding	14.78094494	6.080219379	1.870604239	1.15E-03	0.014795574
ENSMUSG00000037428.14	Vgf	protein_coding	116.8249302	6.069355805	1.305120284	3.31E-06	0.000128224
ENSMUSG00000031651.5	Triml1	protein_coding	221.2127802	6.062737116	5.241018367	2.47E-01	0.546638825
ENSMUSG00000067338.6	Tuba3b	protein_coding	163.8542125	6.062736809	5.241018368	2.47E-01	0.546638825
ENSMUSG00000036602.14	Alx1	protein_coding	22.11029435	6.062106407	4.752278061	2.02E-01	0.49187726
ENSMUSG00000037169.15	Mycn	protein_coding	1778.108721	6.050503089	1.138443475	1.07E-07	7.65671E-06
ENSMUSG00000026686.14	Lmx1a	protein_coding	10.28599368	6.04665955	2.295320755	8.43E-03	0.065850113
ENSMUSG00000013611.14	Snx31	protein_coding	18.34351781	6.043370841	2.167730143	5.31E-03	0.046708407
ENSMUSG00000105528.1	Gm43519	TEC	9.357514833	6.039814409	2.060258002	3.37E-03	0.033540128
ENSMUSG00000080406.1	Mir1188	miRNA	74.65140719	6.039487171	3.261147399	6.40E-02	0.254004555
ENSMUSG00000054196.7	Cthrc1	protein_coding	34.66400297	6.034307015	1.93601965	1.83E-03	0.021206153
ENSMUSG00000018845.14	Unc45b	protein_coding	32.94582065	6.02894263	1.679216302	3.30E-04	0.005432097
ENSMUSG00000037405.8	Icam1	protein_coding	1195.583937	6.02090422	0.734601336	2.48E-16	2.34508E-13
ENSMUSG00000041309.17	Nkx6-2	protein_coding	43.0795031	6.017033973	1.186174347	3.92E-07	2.25279E-05
ENSMUSG00000073406.10	H2-Bl	polymorphic_pseudogene	150.5513015	6.011695592	1.808672509	8.88E-04	0.012118742
ENSMUSG00000024172.10	St6gal2	protein_coding	418.2491627	6.007812639	0.887737939	1.31E-11	3.27153E-09
ENSMUSG00000003282.9	Plag1	protein_coding	367.964323	6.00567955	1.317032355	5.12E-06	0.000183001
ENSMUSG00000026494.12	Kif26b	protein_coding	1366.508923	6.002320531	0.791575516	3.38E-14	1.85051E-11
ENSMUSG00000074121.3	Ntf5	protein_coding	57.97092604	5.991531342	1.977656727	2.45E-03	0.026385892
ENSMUSG00000038984.4	Tspyl5	protein_coding	116.1536446	5.987745786	0.817512941	2.40E-13	1.08481E-10
ENSMUSG00000100975.2	Gm28875	lincRNA	55.32251986	5.966553049	1.601596825	1.95E-04	0.003599708
ENSMUSG00000022037.15	Clu	protein_coding	2647.530894	5.955582464	0.626929811	2.11E-21	3.98143E-18
ENSMUSG00000077925.1	Mir453	miRNA	97.19431424	5.944685217	1.875312789	1.52E-03	0.018451021
ENSMUSG00000041607.17	Mbp	protein_coding	167.6236537	5.941682461	1.323834537	7.18E-06	0.000246328
ENSMUSG00000021281.15	Tnfaip2	protein_coding	321.7872735	5.930766006	1.325740722	7.69E-06	0.000259175
ENSMUSG00000023064.4	Sncg	protein_coding	66.91829155	5.925489885	1.663656411	3.68E-04	0.005913552
ENSMUSG00000023903.8	Mmp25	protein_coding	247.2677814	5.924199449	1.344450191	1.05E-05	0.000332505
ENSMUSG00000031488.14	Rab11fip1	protein_coding	503.4195888	5.922890934	1.165082754	3.70E-07	2.13761E-05
ENSMUSG00000060924.15	Csmd1	protein_coding	164.8078976	5.921296898	1.486052055	6.76E-05	0.001519038
ENSMUSG00000058914.12	C1qtnf3	protein_coding	5400.650276	5.919976538	1.701955492	5.05E-04	0.007750016
ENSMUSG00000022221.14	Ripk3	protein_coding	172.4137972	5.913941705	2.661802835	2.63E-02	0.142910632
ENSMUSG00000113184.1	Gm49654	lincRNA	68.94634105	5.912215921	1.787437913	9.41E-04	0.012706998
ENSMUSG00000064726.1	Gm25854	snoRNA	23.6490543	5.899160295	2.475745721	1.72E-02	0.108130023
ENSMUSG00000086746.2	Gm15222	antisense	86.57534644	5.892906986	1.923923653	2.19E-03	0.024179408
ENSMUSG00000012123.17	Crybg2	protein_coding	154.0282279	5.883534938	2.474852389	1.74E-02	0.109213187
ENSMUSG00000087445.1	Gm14286	antisense	39.90202002	5.875340589	1.636275477	3.30E-04	0.005432097
ENSMUSG00000076459.1	Mir758	miRNA	43.13037197	5.874012279	3.970245402	1.39E-01	0.398970739
ENSMUSG00000039063.5	Echdc3	protein_coding	16.62676835	5.868765505	1.83267698	1.36E-03	0.016898889
ENSMUSG00000027832.5	Ptx3	protein_coding	982.7668132	5.868150449	2.275987106	9.93E-03	0.074534722
ENSMUSG00000099370.1	Platr10	lincRNA	622.4553403	5.867693156	2.376173858	1.35E-02	0.092572394
ENSMUSG00000001655.6	Hoxc13	protein_coding	57.2018167	5.865222682	1.284448301	4.96E-06	0.000179418
ENSMUSG00000027858.13	Tspan2	protein_coding	471.0595293	5.851370504	1.053890953	2.82E-08	2.56115E-06
ENSMUSG00000063919.11	Srrm4	protein_coding	30.66906704	5.850517259	1.445706826	5.19E-05	0.001227718
ENSMUSG00000035493.10	Tgfbi	protein_coding	785.5745542	5.848520506	0.898641082	7.61E-11	1.4916E-08
ENSMUSG00000028785.13	Hpca	protein_coding	14.98679256	5.847172405	1.407256092	3.25E-05	0.000847235
ENSMUSG00000040274.11	Cdk6	protein_coding	1989.019208	5.846804882	1.121209205	1.84E-07	1.21472E-05
ENSMUSG00000000365.9	Rnf17	protein_coding	228.9734961	5.839654602	2.696153509	0.03031725	0.156332016
ENSMUSG00000098552.1	Gm27217	antisense	10.67158271	5.836809254	2.511370094	0.020117276	0.120185597
ENSMUSG00000017723.11	Wfdc2	protein_coding	390.8463624	5.835657889	3.13972382	0.063076304	0.251458391
ENSMUSG00000058669.7	Nkx2-9	protein_coding	55.00800146	5.832804153	1.20645	1.33358E-06	6.13267E-05
ENSMUSG00000029122.11	Evc	protein_coding	445.2256571	5.823199816	0.97713561	2.53074E-09	3.13119E-07
ENSMUSG00000037362.8	Ccn3	protein_coding	12538.76978	5.811754198	1.281889751	5.79485E-06	0.000205199
ENSMUSG00000037188.7	Grhl3	protein_coding	430.2278273	5.810733438	1.215202155	1.73818E-06	7.40365E-05
ENSMUSG00000114353.1	Gm7896	transcribed_processed_pseudogene	57.12031013	5.801297024	5.242236524	0.268447263	0.57177424
ENSMUSG00000067219.9	Nipal1	protein_coding	24.27514426	5.797846924	1.923574672	0.002577426	0.027333867
ENSMUSG00000020660.6	Pomc	protein_coding	25.62115511	5.797542972	1.918412136	0.002510667	0.026872666
ENSMUSG00000021541.14	Trpc7	protein_coding	59.75707791	5.79148435	1.435368304	5.4639E-05	0.001277533
ENSMUSG00000003411.10	Rab3b	protein_coding	92.75027669	5.775862473	0.881489144	5.66226E-11	1.15388E-08
ENSMUSG00000031209.14	Heph	protein_coding	86.43623966	5.773614638	2.701052643	NA	NA
ENSMUSG00000044522.8	A730020M07Rik	lincRNA	37.99452656	5.771915628	1.898451641	0.002363207	0.025639734
ENSMUSG00000065433.1	Mir370	miRNA	7.750030717	5.771162581	4.429925026	0.192654132	0.480156928
ENSMUSG00000028591.11	Pramef12	protein_coding	515.997845	5.771136357	4.41884868	0.191543324	0.478076313
ENSMUSG00000064720.1	Gm25856	snoRNA	45.33700103	5.765548014	3.143507583	0.066637227	0.25962913
ENSMUSG00000024678.6	Ms4a4d	protein_coding	27.44117799	5.754847928	5.132782222	0.26220502	0.564319066
ENSMUSG00000076145.1	Mir679	miRNA	31.14371237	5.752314441	2.006823966	0.004151992	0.038892044
ENSMUSG00000078495.10	Zfp984	protein_coding	409.4960234	5.749679769	1.055251383	5.07578E-08	4.1213E-06
ENSMUSG00000056498.13	Tmem154	protein_coding	19.53724629	5.749184808	2.176681962	0.00825981	0.064739222
ENSMUSG00000050050.17	Ccdc158	protein_coding	28.98376958	5.748070273	2.165549479	0.007946745	0.063142599
ENSMUSG00000028834.13	Trim63	protein_coding	73.55428328	5.744853419	1.718451005	0.000828654	0.011536778
ENSMUSG00000022367.7	Has2	protein_coding	400.9027542	5.728135124	1.424891685	5.81859E-05	0.001342344
ENSMUSG00000001349.5	Cnn1	protein_coding	68.32782964	5.728042307	1.142830154	5.38237E-07	2.90592E-05
ENSMUSG00000084487.1	Gm23787	snoRNA	21.57231802	5.722678024	2.033656805	0.004893164	0.043991915
ENSMUSG00000021611.9	Tert	protein_coding	310.606609	5.719510612	1.145098914	5.89046E-07	3.12345E-05
ENSMUSG00000039954.9	Stk32a	protein_coding	175.4266581	5.70761831	1.284324553	8.8276E-06	0.000288054
ENSMUSG00000020932.14	Gfap	protein_coding	12828.89022	5.704295036	1.331204	1.82686E-05	0.000530203
ENSMUSG00000030222.13	Rerg	protein_coding	597.5127618	5.703090332	0.774175495	1.74951E-13	8.0812E-11
ENSMUSG00000035852.11	Misp	protein_coding	21.66138229	5.700830535	1.813226673	0.00166641	0.019827135
ENSMUSG00000039376.13	Synpo2l	protein_coding	84.93329395	5.67763297	1.107920494	2.98193E-07	1.81767E-05
ENSMUSG00000105378.1	Gm42515	TEC	29.60190732	5.664216006	1.516355151	0.000187406	0.003490516
ENSMUSG00000040797.16	Iqsec3	protein_coding	14.96737652	5.662524252	1.770551519	0.001383029	0.017101506
ENSMUSG00000076272.1	Mir666	miRNA	50.61368489	5.662418587	3.723008315	0.128278513	0.382263874
ENSMUSG00000030340.16	Scnn1a	protein_coding	24.18219101	5.644535156	1.636942263	0.000564297	0.008420294
ENSMUSG00000056158.14	Car10	protein_coding	39.4987106	5.637430175	1.780842049	0.001547645	0.018670542
ENSMUSG00000046410.10	Kcnk6	protein_coding	61.12141759	5.634708399	1.534366229	0.000240343	0.004234848
ENSMUSG00000033491.13	Prss35	protein_coding	588.7484298	5.630167924	1.364446842	NA	NA
ENSMUSG00000040584.8	Abcb1a	protein_coding	220.7848105	5.629772077	1.440767643	9.32634E-05	0.001992367
ENSMUSG00000097081.1	Gm10425	antisense	17.6149383	5.629223196	1.518959077	0.00021058	0.003806183
ENSMUSG00000067235.14	H2-Q10	protein_coding	34.0370939	5.618127723	1.768747799	0.001491509	0.018119522
ENSMUSG00000076052.1	Mir541	miRNA	80.23031513	5.616056962	1.815670063	0.001980745	0.022559869
ENSMUSG00000033737.14	Fndc3c1	protein_coding	400.181398	5.601172937	1.272354136	1.07153E-05	0.000338492
ENSMUSG00000030930.14	Chst15	protein_coding	562.1871995	5.596039074	0.595230341	5.3807E-21	9.32027E-18
ENSMUSG00000098112.8	Bin2	protein_coding	96.14841798	5.595607518	1.904806783	0.003307371	0.033053335
ENSMUSG00000026202.13	Tuba4a	protein_coding	1363.072382	5.594291424	0.941951868	2.86693E-09	3.43189E-07
ENSMUSG00000001247.16	Lsr	protein_coding	230.0474249	5.586179665	1.009435575	3.13074E-08	2.82937E-06
ENSMUSG00000054162.15	Spock3	protein_coding	14.23919121	5.585951746	2.527927515	0.027126256	0.146036352
ENSMUSG00000038235.4	F11r	protein_coding	983.457617	5.580929255	1.179677013	2.23531E-06	9.23721E-05
ENSMUSG00000067860.11	Zic3	protein_coding	1357.415027	5.580169241	1.333023386	2.83788E-05	0.000758204
ENSMUSG00000027344.14	Fsip1	protein_coding	15.21063275	5.571921955	2.087229401	0.007595744	0.061017143
ENSMUSG00000024399.5	Ltb	protein_coding	35.03141281	5.57006471	2.000036981	0.005353088	0.047068229
ENSMUSG00000029819.6	Npy	protein_coding	75.66993188	5.554868924	1.839832636	0.002534221	0.027096875
ENSMUSG00000103632.1	Gm38329	TEC	8.700567407	5.552184449	1.768495955	0.001692392	0.020044482
ENSMUSG00000017737.2	Mmp9	protein_coding	74.19318614	5.536865458	1.421020665	9.76329E-05	0.002060303
ENSMUSG00000103968.1	2610509F24Rik	TEC	45.8539267	5.536662815	3.301373368	0.093527102	0.317548192
ENSMUSG00000063975.13	Slco1a5	protein_coding	34.8336462	5.52616154	1.545153381	0.000348294	0.005664817
ENSMUSG00000027820.12	Mme	protein_coding	1190.064567	5.522220786	0.947433296	5.58904E-09	6.31379E-07
ENSMUSG00000058216.13	Gstp3	protein_coding	38.13705495	5.504339895	1.761505499	0.001779303	0.02080123
ENSMUSG00000032394.6	Igdcc3	protein_coding	530.5706895	5.496919308	1.092543513	4.87153E-07	2.67883E-05
ENSMUSG00000020357.3	Flt4	protein_coding	133.7899665	5.496456503	1.327706551	3.47589E-05	0.000891946
ENSMUSG00000020905.11	Usp43	protein_coding	77.75769157	5.488192612	1.646160802	0.000856268	0.011834028
ENSMUSG00000029522.12	Pla2g1b	protein_coding	553.96822	5.480458493	2.764543472	0.047433377	0.20952043
ENSMUSG00000030249.15	Abcc9	protein_coding	25.70054534	5.479132379	4.066393597	0.177845611	0.45791733
ENSMUSG00000025255.18	Zfhx4	protein_coding	1300.523933	5.466737187	1.290168053	NA	NA
ENSMUSG00000042190.12	Cmklr1	protein_coding	281.1120704	5.465623842	2.516281091	0.029847831	0.154801162
ENSMUSG00000032502.8	Stac	protein_coding	8.041163681	5.464336985	2.456724284	0.026132505	0.142345451
ENSMUSG00000044628.5	Rnf208	protein_coding	54.05811278	5.461694643	1.055172086	2.26551E-07	1.44009E-05
ENSMUSG00000042401.8	Crtac1	protein_coding	304.4198168	5.454548752	0.978746846	2.504E-08	2.334E-06
ENSMUSG00000051279.2	Gdf6	protein_coding	84.06236228	5.449558173	1.463162302	0.000195697	0.003599708
ENSMUSG00000062309.8	Rpp25	protein_coding	959.4334004	5.440661129	1.04329435	1.8393E-07	1.21472E-05
ENSMUSG00000036560.14	Lgi4	protein_coding	48.37512214	5.437965679	1.451479175	0.00017932	0.003388487
ENSMUSG00000040219.4	Ttc12	protein_coding	129.8569629	5.435220149	0.832545269	6.64591E-11	1.34118E-08
ENSMUSG00000042195.9	Slc35f2	protein_coding	225.9269779	5.429085048	1.380680512	8.41788E-05	0.001826452
ENSMUSG00000040152.8	Thbs1	protein_coding	50393.27267	5.416596377	1.062292797	3.41511E-07	2.04145E-05
ENSMUSG00000091594.2	Gm17067	protein_coding	197.8617136	5.410551918	1.653083961	0.001064106	0.013972529
ENSMUSG00000097076.1	Platr7	lincRNA	44.94312667	5.40908327	5.244530613	0.302364507	0.606830998
ENSMUSG00000098807.2	Mir300	miRNA	83.91098846	5.409044673	5.222484578	0.300331632	0.604853532
ENSMUSG00000037872.5	Ackr1	protein_coding	26.9861657	5.407485086	2.218800449	0.014804726	0.098049789
ENSMUSG00000029868.14	Trpv6	protein_coding	28.58196469	5.405378179	2.335284214	0.020631799	0.122064864
ENSMUSG00000113346.2	Eprn	lincRNA	233.0329487	5.402368912	3.422059645	0.114407343	0.357568733
ENSMUSG00000079018.10	Ly6c1	protein_coding	78.62075631	5.401453186	3.30599523	0.102293344	0.334979923
ENSMUSG00000075707.5	Dio3	protein_coding	358.7746554	5.400762969	3.22728889	0.094235306	0.318966791
ENSMUSG00000073489.6	Ifi204	protein_coding	7.967149004	5.400541601	3.203450755	0.091824445	0.313850113
ENSMUSG00000042793.13	Lgr6	protein_coding	70.50031233	5.39920776	1.3153566	4.04755E-05	0.001008782
ENSMUSG00000069072.9	Slc7a14	protein_coding	13.48652304	5.399157983	1.869570212	0.003878059	0.036942866
ENSMUSG00000065952.13	Rps23rg1	protein_coding	34.6165771	5.396807688	1.448492249	0.000194689	0.003597153
ENSMUSG00000026437.11	Cdk18	protein_coding	522.3000332	5.394886895	1.384944103	9.80439E-05	0.002066877
ENSMUSG00000037664.13	Cdkn1c	protein_coding	46.61022979	5.392438996	1.818176152	0.00301847	0.030805858
ENSMUSG00000114041.2	Gm9269	unprocessed_pseudogene	16.62028357	5.392358059	1.231605125	1.19599E-05	0.000368294
ENSMUSG00000049001.5	Ndnf	protein_coding	573.1406688	5.385535532	0.846379685	1.97818E-10	3.57551E-08
ENSMUSG00000031112.10	Stk26	protein_coding	328.3031136	5.381847795	0.969287743	2.81816E-08	2.56115E-06
ENSMUSG00000046204.14	Pnma2	protein_coding	331.2544462	5.379550529	1.411942425	0.000138947	0.002742783
ENSMUSG00000053367.15	Epp13	protein_coding	125.3003921	5.377013899	1.436103991	0.000180993	0.003404632
ENSMUSG00000067203.8	H2-K2	transcribed_unprocessed_pseudogene	43.95928921	5.375449158	1.418551598	0.000151016	0.002936406
ENSMUSG00000037820.15	Tgm2	protein_coding	167.4100406	5.373047576	0.866723427	5.67277E-10	8.9329E-08
ENSMUSG00000030589.15	Rasgrp4	protein_coding	187.2489184	5.370590979	1.540286263	0.000488931	0.007539254
ENSMUSG00000051243.14	Islr2	protein_coding	136.369143	5.369523352	1.813411068	0.003066347	0.031152048
ENSMUSG00000041559.7	Fmod	protein_coding	3942.067239	5.357905813	1.368146606	8.99638E-05	0.001939821
ENSMUSG00000045053.2	Kcng3	protein_coding	21.3387199	5.340916847	1.480821142	0.000310084	0.005218956
ENSMUSG00000022512.3	Cldn1	protein_coding	71.47313501	5.339792326	1.783666865	0.002756022	0.028698628
ENSMUSG00000004661.15	Arid3b	protein_coding	691.0753509	5.337096361	1.110623678	1.54369E-06	6.84162E-05
ENSMUSG00000074934.3	Grem1	protein_coding	1944.819135	5.32673492	1.558502087	0.000631166	0.009251853
ENSMUSG00000047842.7	Diras2	protein_coding	181.0148095	5.32659125	0.894935884	2.65007E-09	3.24025E-07
ENSMUSG00000031870.16	Pgr	protein_coding	53.37042884	5.326087428	1.257326366	2.27494E-05	0.000635577
ENSMUSG00000032285.15	Dnaja4	protein_coding	108.8782467	5.32120045	0.831304051	1.54334E-10	2.83893E-08
ENSMUSG00000030350.8	Prmt8	protein_coding	56.24654728	5.318337856	1.19744735	8.93771E-06	0.000289981
ENSMUSG00000057716.7	Tmem178b	protein_coding	201.6406021	5.317530093	1.368072348	0.000101542	0.002125527
ENSMUSG00000021098.14	4930447C04Rik	protein_coding	63.11641757	5.309770894	1.91346372	0.005520977	0.04813718
ENSMUSG00000097462.7	9530026P05Rik	antisense	11.78465596	5.302958937	1.480929392	0.000342502	0.005594776
ENSMUSG00000022438.6	Parvb	protein_coding	502.7737835	5.30197654	1.264202502	2.74163E-05	0.000741181
ENSMUSG00000086631.2	Gm12784	lincRNA	10.85319843	5.298676338	1.761725277	0.002632647	0.027749595
ENSMUSG00000005124.10	Ccn4	protein_coding	5406.140058	5.298573633	1.182574972	7.44547E-06	0.000252055
ENSMUSG00000079710.10	Gm3448	protein_coding	13.40272565	5.297664716	2.513725842	NA	NA
ENSMUSG00000033882.15	Rbm46	protein_coding	15.51236681	5.29448434	1.517230838	0.000483797	0.007471177
ENSMUSG00000054679.8	Srsf12	protein_coding	108.8032395	5.290720187	1.188993963	8.59722E-06	0.000283204
ENSMUSG00000093351.1	Mir3072	miRNA	10.5960383	5.284554598	2.65254128	0.046342426	0.206888675
ENSMUSG00000036617.17	Etl4	protein_coding	2727.752301	5.282890994	0.962037261	3.98855E-08	3.38392E-06
ENSMUSG00000116657.1	Gm49774	antisense	34.1057222	5.276539953	1.354685831	9.81872E-05	0.0020678
ENSMUSG00000043388.8	Tmem130	protein_coding	70.89542046	5.2751195	1.611989333	0.001066279	0.013983394
ENSMUSG00000021636.15	Marveld2	protein_coding	53.02964417	5.27194201	1.537903877	0.000608035	0.008982662
ENSMUSG00000071984.11	Fndc1	protein_coding	587.923847	5.269478836	1.219994297	1.5655E-05	0.000464863
ENSMUSG00000074830.4	Zfp640	transcribed_processed_pseudogene	73.96467101	5.262365737	2.802468233	0.060413859	0.245113
ENSMUSG00000038721.8	Hoxb7	protein_coding	313.9810252	5.260312771	1.371585071	0.000125459	0.002523237
ENSMUSG00000016206.6	H2-M3	protein_coding	31.23120947	5.24092451	2.171576727	0.015803641	0.102334727
ENSMUSG00000076396.1	Mir667	miRNA	63.57815225	5.22704872	1.606817655	0.001141758	0.014686
ENSMUSG00000093224.1	Gm25750	miRNA	13.95200759	5.225921267	1.926002826	0.006660656	0.05555714
ENSMUSG00000024868.8	Dkk1	protein_coding	11.52496768	5.224981359	2.898410487	0.071434433	0.271202945
ENSMUSG00000077025.2	Mir493	miRNA	44.85489382	5.216869817	1.831308756	0.00438967	0.040498752
ENSMUSG00000012017.4	Scarf2	protein_coding	1732.451985	5.215165947	1.010122696	2.43149E-07	1.52691E-05
ENSMUSG00000005148.8	Klf5	protein_coding	2149.967202	5.214160419	0.992905316	1.50933E-07	1.04229E-05
ENSMUSG00000080937.1	Gm13510	processed_pseudogene	6.889065852	5.214134574	1.583061063	0.000988766	NA
ENSMUSG00000023913.17	Pla2g7	protein_coding	683.2097542	5.209939767	0.832157157	3.83095E-10	6.42179E-08
ENSMUSG00000101126.1	Gm10538	antisense	11.62770625	5.209887768	1.798061137	0.00376146	0.036197086
ENSMUSG00000050974.4	Gm9847	processed_pseudogene	24.62088429	5.196427547	1.51464873	0.000601847	0.008916602
ENSMUSG00000005397.8	Nid1	protein_coding	8234.767126	5.1962493	0.789777645	4.72406E-11	9.91861E-09
ENSMUSG00000020676.2	Ccl11	protein_coding	16.06415156	5.187176826	2.283801172	0.023129374	0.131536842
ENSMUSG00000095909.2	Gm10324	protein_coding	35.25154873	5.185954703	5.246141055	0.322894373	0.626565389
ENSMUSG00000097651.2	4930461G14Rik	lincRNA	46.73740665	5.185953723	5.246141063	0.322894465	0.626565389
ENSMUSG00000117390.1	Gm50080	TEC	11.69568283	5.185801949	5.172785648	0.316094296	0.619901504
ENSMUSG00000107595.1	Gm44441	TEC	28.95268276	5.183606932	2.048918693	0.01140875	0.082512968
ENSMUSG00000116558.1	Gm49697	unprocessed_pseudogene	21.53923388	5.183573868	4.381795715	0.23681733	0.535691943
ENSMUSG00000060461.5	Dppa5a	protein_coding	31359.14309	5.182757261	4.177826247	0.214776022	0.508300785
ENSMUSG00000030468.12	Siglecg	protein_coding	143.0443216	5.182454252	4.110168547	0.207349899	0.498369432
ENSMUSG00000025105.10	Bnc1	protein_coding	92.11028221	5.182306509	1.396138871	0.000205722	0.003737877
ENSMUSG00000002228.7	Ppm1j	protein_coding	106.2279386	5.178096846	1.255727422	3.73023E-05	0.000942122
ENSMUSG00000000275.16	Trim25	protein_coding	1428.727238	5.176100579	3.216235123	0.107536259	0.344149142
ENSMUSG00000090307.7	1700071M16Rik	antisense	14.54192728	5.17107203	1.486940882	0.000505815	0.007753586
ENSMUSG00000078117.2	Gm16485	TEC	7.172716715	5.166165977	2.607776877	0.047584394	NA
ENSMUSG00000040189.18	Ccdc114	protein_coding	73.31143604	5.164832788	1.247683655	3.48007E-05	0.000891946
ENSMUSG00000031997.9	Trpc6	protein_coding	14.56084032	5.164529172	2.543815648	0.042333233	0.195446314
ENSMUSG00000078853.8	Igtp	protein_coding	49.79810417	5.160055871	1.342107661	0.00012068	0.002447273
ENSMUSG00000052724.7	Gm9888	antisense	28.51279585	5.156980382	1.600384784	0.001271491	0.016014421
ENSMUSG00000019989.8	Enpp3	protein_coding	1006.043635	5.156131132	1.071561378	1.49583E-06	6.65786E-05
ENSMUSG00000029648.13	Flt1	protein_coding	360.0379578	5.142784227	1.384415109	0.000203388	0.003701952
ENSMUSG00000017057.9	Il13ra1	protein_coding	366.9370334	5.134465786	0.711598709	5.37776E-13	2.28127E-10
ENSMUSG00000016262.14	Sertad4	protein_coding	2160.012312	5.127625518	1.074610882	1.82758E-06	7.72115E-05
ENSMUSG00000026547.15	Tagln2	protein_coding	4365.104488	5.127080459	1.223012169	2.76293E-05	0.000744881
ENSMUSG00000027478.15	Dnmt3b	protein_coding	2315.09866	5.108016309	1.017426071	5.15296E-07	2.81127E-05
ENSMUSG00000044676.10	Zfp612	protein_coding	274.6011802	5.102188843	0.783035203	7.22491E-11	1.43026E-08
ENSMUSG00000029304.14	Spp1	protein_coding	2352.542887	5.095255226	1.080426918	2.40568E-06	9.86282E-05
ENSMUSG00000034205.16	Loxl2	protein_coding	2127.214121	5.092080558	1.205542524	2.4012E-05	0.000664598
ENSMUSG00000080994.2	Gm13464	processed_pseudogene	23.83886634	5.087990842	2.156445139	NA	NA
ENSMUSG00000016200.14	Syt14	protein_coding	631.2284579	5.086409201	1.256470696	5.16193E-05	0.001222048
ENSMUSG00000026532.7	Spta1	protein_coding	1333.432489	5.085805492	1.302791852	9.47041E-05	0.0020128
ENSMUSG00000018387.12	Shroom1	protein_coding	57.28212818	5.083201721	1.047404067	1.2152E-06	5.65082E-05
ENSMUSG00000102813.1	Gm37795	TEC	448.5009103	5.08182672	1.084324174	2.7774E-06	0.000110596
ENSMUSG00000034037.14	Fgd5	protein_coding	146.2014953	5.080968603	1.165090264	1.29464E-05	0.000395742
ENSMUSG00000039457.4	Ppl	protein_coding	131.7296028	5.07419286	1.018625734	6.31225E-07	3.32168E-05
ENSMUSG00000002603.15	Tgfb1	protein_coding	442.1399524	5.069417989	0.8412869	1.68286E-09	2.17266E-07
ENSMUSG00000020682.17	Mmp28	protein_coding	268.6033264	5.06882336	1.151896135	1.08043E-05	0.000339755
ENSMUSG00000014030.15	Pax5	protein_coding	17.20301771	5.06078389	1.771003402	0.00426885	0.039630335
ENSMUSG00000030905.5	Crym	protein_coding	91.24216156	5.058125944	1.582180147	0.001388966	0.017134669
ENSMUSG00000020473.13	Aebp1	protein_coding	1483.025932	5.055624396	0.650416932	7.67106E-15	5.69466E-12
ENSMUSG00000022206.7	Npr3	protein_coding	1677.101254	5.048164285	2.129827818	0.017777418	0.110568943
ENSMUSG00000077271.1	Gm22781	snoRNA	7.015465969	5.033196593	2.174911314	0.02065633	NA
ENSMUSG00000060985.15	Tdrd5	protein_coding	50.62279674	5.025066119	1.284047989	9.09842E-05	0.001955738
ENSMUSG00000110986.1	Gm20276	TEC	24.77363388	5.021052776	2.173716883	0.020894095	0.123206995
ENSMUSG00000029826.14	Zc3hav1	protein_coding	2421.898528	5.020626676	0.686267359	2.55764E-13	1.13113E-10
ENSMUSG00000022941.8	Ripply3	protein_coding	24.01934605	5.010386193	1.74186853	0.004021843	0.037912943
ENSMUSG00000046480.6	Scn4b	protein_coding	51.10727693	5.009242681	1.12697191	8.79454E-06	0.000288054
ENSMUSG00000025726.11	Slc28a1	protein_coding	498.5336593	5.00639413	1.592953352	0.001673185	0.019884974
ENSMUSG00000024747.3	Aldh1a7	protein_coding	48.29071457	5.00597805	1.55700375	0.00130383	0.016316316
ENSMUSG00000021903.11	Galnt15	protein_coding	21.67169244	5.004663268	1.414834988	0.000404275	0.006380614
ENSMUSG00000034422.14	Parp14	protein_coding	205.120054	5.00450353	0.755478678	3.48941E-11	8.05898E-09
ENSMUSG00000029552.19	Tes	protein_coding	605.8821247	5.003746569	0.640592247	5.66794E-15	4.36348E-12
ENSMUSG00000028370.7	Pappa	protein_coding	432.0882596	5.00062116	0.982762739	3.6123E-07	2.12105E-05
ENSMUSG00000030769.15	Slc5a11	protein_coding	37.45576203	4.995204681	1.693923253	0.003189106	0.032142578
ENSMUSG00000022371.16	Col14a1	protein_coding	658.5510487	4.990154326	1.103529773	6.126E-06	0.000215114
ENSMUSG00000063727.3	Tnfrsf11b	protein_coding	115.8760964	4.984729519	1.032790121	1.38975E-06	6.313E-05
ENSMUSG00000109936.1	Gm45889	lincRNA	43.93836515	4.982795936	1.322038935	0.000163887	0.003140325
ENSMUSG00000023411.12	Nfatc4	protein_coding	1632.852698	4.981601077	0.995103006	5.55393E-07	2.99078E-05
ENSMUSG00000001082.12	Mfsd10	protein_coding	857.5524267	4.97435214	0.578805203	8.38665E-18	9.17499E-15
ENSMUSG00000034330.10	Plcg2	protein_coding	810.6645132	4.973040861	0.900190126	3.3055E-08	2.91357E-06
ENSMUSG00000026479.13	Lamc2	protein_coding	398.2536976	4.970138892	0.930368273	9.18658E-08	6.74743E-06
ENSMUSG00000071632.10	2510002D24Rik	protein_coding	143.9840885	4.967935065	0.932790893	1.00464E-07	7.2761E-06
ENSMUSG00000068686.12	Cd59b	protein_coding	15.87783374	4.964071903	1.744255641	0.004427854	0.040796712
ENSMUSG00000078141.3	Gm2399	unprocessed_pseudogene	28.82695455	4.95385702	1.568057602	0.001581858	0.019006065
ENSMUSG00000027356.8	Fermt1	protein_coding	34.50244341	4.94341376	1.72064794	0.004065999	0.038225175
ENSMUSG00000038567.5	Cyp24a1	protein_coding	45.49874273	4.943232805	1.666828009	0.003020415	0.030805858
ENSMUSG00000088849.1	Gm26353	misc_RNA	6.748087782	4.941228578	1.545826582	0.001391077	NA
ENSMUSG00000064487.1	Gm23736	snoRNA	11.87453926	4.93813451	2.230067849	0.026805212	0.144859023
ENSMUSG00000039774.12	Galnt12	protein_coding	100.7924097	4.929136533	1.402445906	0.000440298	0.006881235
ENSMUSG00000070280.13	Slc22a14	protein_coding	44.65086016	4.92749186	1.689246828	0.003534434	0.03468014
ENSMUSG00000021055.14	Esr2	protein_coding	9.490555933	4.92304849	1.469897916	0.000810321	0.011342306
ENSMUSG00000020123.6	Avpr1a	protein_coding	70.89556673	4.922143081	1.47875781	0.000872943	0.011976892
ENSMUSG00000032623.9	Oas1d	protein_coding	49.99371738	4.921900884	5.248396212	0.348351616	0.649868668
ENSMUSG00000054065.12	Pkp3	protein_coding	67.06331522	4.921900884	5.248396212	0.348351616	0.649868668
ENSMUSG00000000544.14	Gpa33	protein_coding	363.2073277	4.920706314	4.82399489	0.307705699	0.612934419
ENSMUSG00000000049.11	Apoh	protein_coding	25.67486731	4.919847948	2.127369931	0.020742255	0.122520182
ENSMUSG00000037280.12	Galnt6	protein_coding	344.7444966	4.919086544	1.618046971	0.002364695	0.025640355
ENSMUSG00000031380.10	Vegfd	protein_coding	2181.011809	4.916563019	0.92271446	9.90987E-08	7.20233E-06
ENSMUSG00000027358.6	Bmp2	protein_coding	90.12444106	4.915495297	0.863911995	1.27181E-08	1.27095E-06
ENSMUSG00000047250.13	Ptgs1	protein_coding	85.97183556	4.906746013	1.355009889	0.000293253	0.005004561
ENSMUSG00000036144.6	Meox2	protein_coding	273.3951249	4.905852452	0.788714446	4.9696E-10	7.946E-08
ENSMUSG00000036030.9	Prtg	protein_coding	2262.279405	4.903498953	0.933520004	1.49887E-07	1.03852E-05
ENSMUSG00000042453.14	Reln	protein_coding	656.2861222	4.891704131	0.914190841	8.75389E-08	6.49851E-06
ENSMUSG00000026399.12	Cd55	protein_coding	853.4463477	4.890541677	1.430874658	0.000631136	0.009251853
ENSMUSG00000003153.10	Slc2a3	protein_coding	13575.6571	4.886423334	1.064432475	4.41895E-06	0.00016257
ENSMUSG00000039200.16	Atf7ip2	protein_coding	167.8487774	4.885700713	1.176316746	3.27588E-05	0.000851169
ENSMUSG00000039720.7	Got1l1	protein_coding	104.5158149	4.884843864	1.669877831	0.003441573	0.033967961
ENSMUSG00000022262.8	Dnah5	protein_coding	16.0638911	4.880050594	2.190124754	0.025866736	0.141305119
ENSMUSG00000046750.17	Selenov	protein_coding	11.27663925	4.878172183	2.049729732	0.017316869	0.108745754
ENSMUSG00000040533.7	Matn1	protein_coding	44.71797812	4.873798063	2.100149531	0.020303528	0.12102929
ENSMUSG00000055214.15	Pld5	protein_coding	81.50119427	4.872440426	1.039300525	2.75629E-06	0.000109966
ENSMUSG00000019564.12	Arid3a	protein_coding	487.3357861	4.871568295	1.06827389	5.10991E-06	0.000183001
ENSMUSG00000109122.1	A230103L15Rik	TEC	15.81552213	4.867814259	1.655661913	0.003281046	0.032854314
ENSMUSG00000097328.7	Tnfsf12	protein_coding	126.3814708	4.85430714	1.015720289	1.76014E-06	7.46659E-05
ENSMUSG00000053158.10	Fes	protein_coding	166.7513438	4.854191929	0.996811262	1.11756E-06	5.2915E-05
ENSMUSG00000030587.5	2200002D01Rik	protein_coding	71.09533986	4.85229267	0.966436353	5.14542E-07	2.81127E-05
ENSMUSG00000028572.13	Hook1	protein_coding	919.4103976	4.851395752	1.152528365	2.56106E-05	0.000701373
ENSMUSG00000041143.16	Tmco4	protein_coding	162.7561281	4.843429727	1.276065848	0.00014729	0.002893724
ENSMUSG00000107211.1	Gm5864	processed_pseudogene	11.73471729	4.836166748	1.631698025	0.003037809	0.030952893
ENSMUSG00000027702.7	Lrrc34	protein_coding	185.5398902	4.833252788	1.34350101	0.000321283	0.005342555
ENSMUSG00000000308.14	Ckmt1	protein_coding	186.9022701	4.831870203	0.994420733	1.17992E-06	5.53631E-05
ENSMUSG00000097619.8	4833422M21Rik	processed_transcript	32.73092419	4.831681737	1.152395132	2.75617E-05	0.000744024
ENSMUSG00000018906.14	P4ha2	protein_coding	598.5861185	4.818226724	2.104611002	0.022058045	0.127537835
ENSMUSG00000016256.10	Ctsz	protein_coding	814.176051	4.806869793	1.076838467	8.04914E-06	0.00026856
ENSMUSG00000027377.2	Mall	protein_coding	45.84916096	4.802341652	1.556013288	0.002026564	0.022860446
ENSMUSG00000059150.3	Rpl26-ps4	processed_pseudogene	7.105063528	4.801750428	1.786494745	0.007192327	NA
ENSMUSG00000009097.10	Tbx1	protein_coding	15.32591707	4.794503943	2.671754231	0.072730953	0.274221946
ENSMUSG00000029026.17	Trp73	protein_coding	110.1548303	4.793573686	1.33910358	0.000344004	0.005607987
ENSMUSG00000052861.13	Dnah6	protein_coding	12.8507657	4.792278227	1.918110114	0.012474214	0.08768651
ENSMUSG00000057762.6	Gm6169	protein_coding	217.1259541	4.790442393	1.07918141	9.03949E-06	0.000292061
ENSMUSG00000110239.1	Gm45620	lincRNA	5.829061188	4.790107222	1.865575212	0.010239633	NA
ENSMUSG00000086067.1	Gm16183	antisense	15.01097214	4.78754181	1.995352089	0.016424347	0.105271812
ENSMUSG00000027965.15	Olfm3	protein_coding	7.315511997	4.786071088	1.907716448	0.012114348	NA
ENSMUSG00000113586.1	Gm48606	lincRNA	15.16766392	4.779400269	2.129196396	0.024787606	0.137359416
ENSMUSG00000042724.8	Map3k9	protein_coding	599.8187003	4.776738273	1.18062709	5.21151E-05	0.001230983
ENSMUSG00000011148.14	Adssl1	protein_coding	230.5718945	4.776458811	0.973251972	9.21361E-07	4.52752E-05
ENSMUSG00000002799.6	Jag2	protein_coding	708.856717	4.776415663	0.981827304	1.1456E-06	5.4119E-05
ENSMUSG00000103088.1	Pcdhgb6	protein_coding	686.6538292	4.775830745	0.672317849	1.21609E-12	4.28908E-10
ENSMUSG00000006445.3	Epha2	protein_coding	1725.431641	4.775483218	0.866589788	3.57487E-08	3.10909E-06
ENSMUSG00000000409.14	Lck	protein_coding	241.7548268	4.769874668	1.154433684	3.59953E-05	0.000915546
ENSMUSG00000043681.5	Fam25c	protein_coding	318.3264594	4.769225395	5.249899974	0.36364517	0.664130489
ENSMUSG00000065577.1	Mir329	miRNA	27.38401939	4.768240098	4.924150834	0.332875823	0.635192955
ENSMUSG00000019590.16	Cyb561	protein_coding	188.9923544	4.766368095	1.445755411	0.000977927	0.01307215
ENSMUSG00000113702.1	Gm35558	lincRNA	7.339419079	4.755511517	1.929973024	0.013738459	NA
ENSMUSG00000031595.9	Pdgfrl	protein_coding	565.0968221	4.744457994	0.846336139	2.07201E-08	1.96661E-06
ENSMUSG00000027955.16	Gask1b	protein_coding	2988.917686	4.740603808	1.172739944	5.29223E-05	0.001244393
ENSMUSG00000050315.14	Synpo2	protein_coding	291.1539185	4.740540108	0.642481988	1.60108E-13	7.56363E-11
ENSMUSG00000104528.1	Gm43314	TEC	10.64279106	4.7355215	2.135105339	0.026559372	0.143953874
ENSMUSG00000036249.16	Rbm43	protein_coding	118.8741791	4.735267831	1.625522081	0.003578886	0.035061149
ENSMUSG00000022102.13	Dok2	protein_coding	246.7607374	4.735193295	0.99763954	2.07072E-06	8.6084E-05
ENSMUSG00000004415.15	Col26a1	protein_coding	221.4423365	4.734857704	1.468487234	0.001262767	0.015936783
ENSMUSG00000012396.12	Nanog	protein_coding	7994.87469	4.732297129	1.263909199	0.000180988	0.003404632
ENSMUSG00000009628.14	Tex15	protein_coding	256.518526	4.730326684	0.633063445	7.89124E-14	4.00066E-11
ENSMUSG00000103071.1	Gm38110	TEC	7.177667637	4.72800587	1.916676844	0.013633692	NA
ENSMUSG00000026380.10	Tfcp2l1	protein_coding	5187.66398	4.726825005	1.06738284	9.49237E-06	0.000304019
ENSMUSG00000042942.18	Greb1l	protein_coding	1185.77771	4.726574395	0.983724694	1.54927E-06	6.85172E-05
ENSMUSG00000024044.19	Epb41l3	protein_coding	1863.838122	4.725362754	1.221017176	NA	NA
ENSMUSG00000029859.6	Epha1	protein_coding	347.8348088	4.72343856	1.019533763	3.60509E-06	0.000137749
ENSMUSG00000038884.14	Shfl	protein_coding	213.182065	4.720873992	1.222781572	0.000113032	0.00231476
ENSMUSG00000059237.6	Ppp1r2-ps4	processed_pseudogene	29.73454686	4.708805535	1.448192655	NA	NA
ENSMUSG00000073412.6	Lst1	protein_coding	20.40434762	4.707220112	2.013126916	0.019373611	0.117166098
ENSMUSG00000097282.1	5031415H12Rik	antisense	36.85777807	4.703808167	0.979186354	1.55688E-06	6.87077E-05
ENSMUSG00000018166.8	Erbb3	protein_coding	368.3975423	4.701882525	1.057091971	8.66974E-06	0.000285141
ENSMUSG00000029837.2	1700111E14Rik	antisense	6.271031205	4.701570591	2.227555774	0.034803179	NA
ENSMUSG00000060843.11	Ctnna3	protein_coding	9.14840302	4.700681174	2.262179096	0.03771453	0.180630003
ENSMUSG00000071658.5	Gng3	protein_coding	396.4966682	4.699953409	0.980330244	1.6328E-06	7.08548E-05
ENSMUSG00000038756.13	Ttll6	protein_coding	57.61525546	4.695606478	1.918100471	0.014363159	0.096183193
ENSMUSG00000072825.11	Cep170b	protein_coding	9320.07051	4.691988627	0.79769541	NA	NA
ENSMUSG00000091558.1	Gm17227	antisense	10.53738389	4.691579966	1.685678879	0.005382576	0.047307496
ENSMUSG00000086022.1	Rad51ap2	protein_coding	15.520267	4.690787601	2.311114054	0.04239059	0.195589523
ENSMUSG00000063506.14	Arhgap22	protein_coding	60.57777512	4.687663164	1.501827351	0.001800507	0.020944411
ENSMUSG00000117285.1	Gm49863	processed_pseudogene	19.69335969	4.68705354	1.924152053	0.014854544	0.098264566
ENSMUSG00000097330.2	Gm26672	processed_transcript	44.56853536	4.673944851	1.020337424	4.63237E-06	0.000168631
ENSMUSG00000033318.7	Gstt2	protein_coding	74.53439694	4.673073068	1.531503274	0.002278542	0.024901039
ENSMUSG00000111097.1	Gm34069	lincRNA	5.627020895	4.662862252	2.085720781	0.025377203	NA
ENSMUSG00000006281.8	Tep1	protein_coding	537.346909	4.662030916	1.127557131	3.55528E-05	0.000907863
ENSMUSG00000022229.3	Atp12a	protein_coding	18.6565269	4.662022711	2.063095306	0.023838484	0.134283667
ENSMUSG00000029086.15	Prom1	protein_coding	1233.186195	4.659536633	0.445166143	1.22513E-25	3.1832E-22
ENSMUSG00000040340.13	Tex45	protein_coding	9.545400124	4.651845091	2.19673374	0.034207348	0.169495576
ENSMUSG00000034839.5	Larp6	protein_coding	129.1752681	4.647062412	0.913539063	3.64004E-07	2.13132E-05
ENSMUSG00000055994.15	Nod2	protein_coding	13.46036586	4.646236815	1.688821607	0.005938266	0.050875694
ENSMUSG00000078817.4	Nlrp12	protein_coding	182.5572961	4.646167873	2.448204106	0.057724257	0.23847216
ENSMUSG00000027412.12	Lpin3	protein_coding	136.5095312	4.643235241	0.750436114	6.11714E-10	9.48888E-08
ENSMUSG00000069833.13	Ahnak	protein_coding	23172.40145	4.642341092	0.8390258	3.14775E-08	2.83243E-06
ENSMUSG00000050777.7	Tmem37	protein_coding	213.5014543	4.641874302	1.106250183	2.71618E-05	0.000737055
ENSMUSG00000104713.4	Gbp6	protein_coding	14.9913238	4.638136217	1.639060394	0.004658394	0.042357557
ENSMUSG00000044433.16	Camsap3	protein_coding	659.2798346	4.637185111	1.09357083	2.23115E-05	0.000625867
ENSMUSG00000068614.7	Actc1	protein_coding	16.07181164	4.63667598	2.206135396	0.035577926	0.173752013
ENSMUSG00000036570.14	Fxyd1	protein_coding	139.7057153	4.633671477	2.533566605	NA	NA
ENSMUSG00000033192.5	Lpcat2	protein_coding	88.30786807	4.632812295	1.453237514	0.001432977	0.017500501
ENSMUSG00000001665.11	Gstt3	protein_coding	148.2645681	4.632789223	0.949058175	1.05303E-06	5.06675E-05
ENSMUSG00000064294.12	Aox3	protein_coding	38.33432254	4.629552567	1.34975387	0.000603751	0.00892573
ENSMUSG00000021091.8	Serpina3n	protein_coding	186.1650538	4.624195402	1.538808133	0.002655372	0.027904226
ENSMUSG00000050700.11	Emilin3	protein_coding	46.09085576	4.623649285	1.042286714	9.16191E-06	0.000295255
ENSMUSG00000038700.4	Hoxb5	protein_coding	152.702988	4.623488637	1.600514724	0.003867751	0.036895399
ENSMUSG00000072541.2	Gm5046	processed_pseudogene	8.682308797	4.623331711	1.649546319	0.005066267	0.045128309
ENSMUSG00000026204.15	Ptprn	protein_coding	213.4833192	4.616210423	0.961335492	1.57189E-06	6.89309E-05
ENSMUSG00000102493.1	Gm8010	unprocessed_pseudogene	27.02791806	4.614004565	1.587605949	0.003657708	0.035527628
ENSMUSG00000070141.2	Mir494	miRNA	19.84393055	4.612819696	2.132944414	0.03056784	0.157234132
ENSMUSG00000040260.8	Daam2	protein_coding	550.5959396	4.609267181	0.967539925	1.89883E-06	7.97355E-05
ENSMUSG00000020773.11	Trim47	protein_coding	747.4015395	4.603663702	0.868162253	1.14059E-07	8.11931E-06
ENSMUSG00000003051.13	Elf3	protein_coding	665.250302	4.601466101	2.611545538	0.078074288	0.286267799
ENSMUSG00000006200.3	Rhox6	protein_coding	287.0203256	4.598447385	5.251780251	0.381248706	0.679410124
ENSMUSG00000068048.8	Rhox9	protein_coding	138.4611655	4.598447385	5.251780251	0.381248706	0.679410124
ENSMUSG00000043613.8	Mmp3	protein_coding	16.71433123	4.598445509	5.251780272	0.381248902	0.679410124
ENSMUSG00000054215.2	Sprr2k	protein_coding	36.15495131	4.598445509	5.251780272	0.381248902	0.679410124
ENSMUSG00000059816.5	Shisal2a	protein_coding	63.85195914	4.598445509	5.251780272	0.381248902	0.679410124
ENSMUSG00000070136.1	Mir496a	miRNA	56.3518454	4.596718488	4.770686624	0.335279639	0.637322596
ENSMUSG00000042842.11	Serpinb6b	protein_coding	24.44287287	4.594400866	4.306183257	0.286002947	0.591057592
ENSMUSG00000093910.2	Zfp853	protein_coding	138.6846309	4.594196735	0.960212213	1.71359E-06	7.31937E-05
ENSMUSG00000022297.15	Fzd6	protein_coding	246.9547826	4.594021979	0.917958666	5.59762E-07	2.99106E-05
ENSMUSG00000060371.12	Caln1	protein_coding	10.14453731	4.592641425	2.035983007	0.024087131	0.134952857
ENSMUSG00000096014.1	Sox1	protein_coding	1029.560544	4.588181645	1.466861952	0.001760665	0.020641394
ENSMUSG00000024521.8	Pmaip1	protein_coding	2649.869126	4.587924181	0.886803564	2.29685E-07	1.45347E-05
ENSMUSG00000000958.10	Slc7a7	protein_coding	859.7298935	4.586036766	1.08149295	2.23054E-05	0.000625867
ENSMUSG00000001661.5	Hoxc6	protein_coding	844.8688136	4.586005483	2.971835269	0.122792926	0.372446191
ENSMUSG00000014158.12	Trpv4	protein_coding	83.2417983	4.579517039	1.56530217	0.00343744	0.033952551
ENSMUSG00000020865.16	Abcc3	protein_coding	122.847659	4.578233259	1.290433559	0.000388425	0.006179112
ENSMUSG00000027221.5	Chst1	protein_coding	195.7713249	4.573655463	1.195516056	0.000130414	0.002604029
ENSMUSG00000079547.4	H2-DMb1	protein_coding	13.33905707	4.573035224	1.858134302	0.013851572	0.093989625
ENSMUSG00000000402.2	Egfl6	protein_coding	580.2440535	4.571119615	1.279790961	0.000354576	0.005726665
ENSMUSG00000019888.16	Mgat4c	protein_coding	9.011254745	4.566263302	2.549640747	0.073302313	0.275719446
ENSMUSG00000010592.9	Dazl	protein_coding	200.2155062	4.565470236	2.530208368	0.07117096	0.270449648
ENSMUSG00000030921.17	Trim30a	protein_coding	13.53896548	4.56532152	2.526661139	0.070784199	0.269472592
ENSMUSG00000066720.7	Cldn9	protein_coding	19.72490841	4.562429734	2.461597093	0.063818899	0.253518098
ENSMUSG00000026414.13	Tnnt2	protein_coding	38.772409	4.561756966	1.990153597	0.021896224	0.126945325
ENSMUSG00000113875.1	D230030E09Rik	lincRNA	9.934744779	4.557978455	1.76269627	0.009715354	0.073437996
ENSMUSG00000020396.8	Nefh	protein_coding	122.4880722	4.556250345	1.180105177	0.000112977	0.00231476
ENSMUSG00000056073.16	Grik2	protein_coding	52.28026153	4.551951189	1.513370944	0.002631268	0.027749127
ENSMUSG00000085006.7	BC021767	transcribed_unprocessed_pseudogene	8.862869331	4.551797019	2.272320895	0.045161312	0.203739497
ENSMUSG00000075602.10	Ly6a	protein_coding	624.3840077	4.551709294	1.444228986	0.001623488	0.019394153
ENSMUSG00000026535.9	Ifi202b	protein_coding	20.97158914	4.550169855	1.698455827	0.007384152	0.059872115
ENSMUSG00000032202.11	Rab27a	protein_coding	184.3875375	4.535973446	1.106070314	4.11402E-05	0.001020454
ENSMUSG00000097639.2	Platr4	lincRNA	55.3987498	4.52903429	2.018552288	0.024851438	0.137584078
ENSMUSG00000029134.14	Plb1	protein_coding	12.79017617	4.528305814	2.012423556	0.024437818	0.136108467
ENSMUSG00000024907.7	Gal	protein_coding	7.022099319	4.526660183	1.792515224	0.011559562	NA
ENSMUSG00000023224.12	Serping1	protein_coding	314.513174	4.526552498	0.789426947	9.81052E-09	1.01463E-06
ENSMUSG00000031070.15	Mrgprf	protein_coding	27.92464227	4.52311966	1.48014237	0.0022441	0.024602254
ENSMUSG00000028197.4	Col24a1	protein_coding	131.5134243	4.523103091	1.48011046	0.002243691	0.024602254
ENSMUSG00000038903.13	Ccdc68	protein_coding	18.92637511	4.522984468	2.283290915	0.047601826	0.210074641
ENSMUSG00000045903.9	Npas4	protein_coding	13.09321428	4.518889032	1.324149148	0.000643289	0.009390032
ENSMUSG00000028747.10	Htr6	protein_coding	20.09545109	4.515713942	1.710633234	0.008295721	0.064947214
ENSMUSG00000048834.16	Vstm2a	protein_coding	32.48637001	4.51324397	1.905788101	0.017875971	0.110817158
ENSMUSG00000034792.8	Gna15	protein_coding	73.99306473	4.508109526	1.875870092	0.016251857	0.104488433
ENSMUSG00000036098.15	Myrf	protein_coding	614.2736919	4.50514664	1.029955216	1.21924E-05	0.000374898
ENSMUSG00000114953.1	4930519K11Rik	bidirectional_promoter_lncRNA	5.946248803	4.497904049	2.384380821	0.059240617	NA
ENSMUSG00000046794.9	Ppp1r3b	protein_coding	421.9232848	4.495013672	0.71772118	3.77891E-10	6.38605E-08
ENSMUSG00000110982.1	Gm48565	TEC	6.604812707	4.491366242	2.533501447	0.076263497	NA
ENSMUSG00000040212.12	Emp3	protein_coding	1130.874184	4.484219456	0.500163069	3.08834E-19	4.30944E-16
ENSMUSG00000054753.9	AU018091	protein_coding	1187.083867	4.483785067	1.763990981	0.011027024	0.080635441
ENSMUSG00000031489.15	Adrb3	protein_coding	264.2938507	4.482955568	1.124830879	6.73528E-05	0.001515146
ENSMUSG00000024197.10	Plin3	protein_coding	1844.109666	4.478369591	0.907998641	8.13367E-07	4.10356E-05
ENSMUSG00000041329.13	Atp1b2	protein_coding	8549.928661	4.478051294	1.016081832	1.04727E-05	0.000331838
ENSMUSG00000059857.15	Ntng1	protein_coding	45.22208417	4.476221478	1.252214827	0.000350706	0.005686245
ENSMUSG00000001494.6	Sost	protein_coding	12.46993777	4.474564165	2.050103989	0.029065021	0.152562002
ENSMUSG00000107456.1	Gm10400	TEC	6.116514375	4.474438315	3.183071702	0.159813747	NA
ENSMUSG00000039419.17	Cntnap2	protein_coding	139.8832772	4.473576621	0.951723056	2.59522E-06	0.000105566
ENSMUSG00000045107.5	Saysd1	protein_coding	121.585778	4.47315477	1.128708316	7.39908E-05	0.001637883
ENSMUSG00000020027.18	Socs2	protein_coding	734.5425097	4.471632476	0.900555002	6.85531E-07	3.56424E-05
ENSMUSG00000099696.6	2900052N01Rik	lincRNA	8.468428013	4.469413681	1.757763367	0.01100088	0.080515598
ENSMUSG00000078872.9	Gm14401	protein_coding	55.91064674	4.466396676	1.481464971	0.002571052	0.027294123
ENSMUSG00000000792.2	Slc5a5	protein_coding	80.16480383	4.461595112	1.276720208	0.000474816	0.007343402
ENSMUSG00000072900.2	Mir540	miRNA	52.90035729	4.460423929	1.79860949	0.013140853	0.090806437
ENSMUSG00000030523.18	Trpm1	protein_coding	394.5671566	4.457227451	2.559477938	0.081603047	0.293409607
ENSMUSG00000081585.1	Gm12926	processed_pseudogene	7.820828228	4.453675505	1.768855828	0.011808082	0.08425774
ENSMUSG00000027859.10	Ngf	protein_coding	51.54208325	4.449012407	1.428066704	0.001836898	0.021294901
ENSMUSG00000020227.10	Irak3	protein_coding	108.286543	4.44280309	1.113679718	6.62684E-05	0.001493986
ENSMUSG00000049502.17	Dtx3l	protein_coding	356.743236	4.440312154	0.645900057	6.21589E-12	1.71056E-09
ENSMUSG00000113569.1	Gm48035	processed_pseudogene	22.00222038	4.431198826	1.354522303	0.001070124	0.014007298
ENSMUSG00000086665.1	Gm13067	lincRNA	125.6668866	4.425605912	0.987700835	7.43934E-06	0.000252055
ENSMUSG00000043795.10	Prr33	protein_coding	18.55578267	4.422787307	1.629965262	0.006659179	0.05555714
ENSMUSG00000086541.8	Has2os	processed_transcript	14.00459196	4.419654611	1.75700763	0.01188825	0.084626428
ENSMUSG00000002897.5	Il17ra	protein_coding	712.5694518	4.419446086	0.790833286	2.29249E-08	2.14647E-06
ENSMUSG00000049154.12	Fam183b	protein_coding	81.41448751	4.416070618	1.973840337	0.025266818	0.139124787
ENSMUSG00000078954.9	Arhgap8	protein_coding	150.2855738	4.413857891	1.395887134	0.001566654	0.018856088
ENSMUSG00000021319.7	Sfrp4	protein_coding	115.0357151	4.4110308	0.819758316	7.41177E-08	5.70597E-06
ENSMUSG00000012519.14	Mlkl	protein_coding	16.68552985	4.410597342	1.41778304	0.001865109	0.021525909
ENSMUSG00000021814.17	Anxa7	protein_coding	2084.274049	4.402124096	0.698656801	2.96039E-10	5.17097E-08
ENSMUSG00000042807.15	Hecw2	protein_coding	439.2787097	4.397531649	0.878674177	5.59389E-07	2.99106E-05
ENSMUSG00000020701.12	Tmem132e	protein_coding	352.8961016	4.388811036	1.021704012	1.74237E-05	0.000510818
ENSMUSG00000039372.5	Marchf4	protein_coding	11.96413027	4.384497283	1.47625703	0.002977906	0.030537128
ENSMUSG00000087192.7	4930412L05Rik	processed_transcript	21.88149584	4.381505956	1.541952487	0.004489747	0.041220797
ENSMUSG00000024087.4	Cyp1b1	protein_coding	4756.377576	4.378507142	0.979494672	7.81577E-06	0.000262453
ENSMUSG00000118394.1	Gm50475	lincRNA	10.34436033	4.377368389	2.31298364	0.058421698	0.240133163
ENSMUSG00000063011.7	Msln	protein_coding	280.7357038	4.376709625	1.398460068	0.001750066	0.02057515
ENSMUSG00000097781.1	9330136K24Rik	lincRNA	15.38227435	4.375808856	1.200164126	0.000266345	0.004625101
ENSMUSG00000000120.6	Ngfr	protein_coding	363.5334974	4.369591246	0.993608207	1.09404E-05	0.000342997
ENSMUSG00000029151.14	Slc30a3	protein_coding	264.5073756	4.362743138	1.190529074	0.000247782	0.004353676
ENSMUSG00000034391.12	Fbxo15	protein_coding	1207.379432	4.356427355	1.153632552	0.000159195	0.003072444
ENSMUSG00000028804.20	Csmd2	protein_coding	470.0278647	4.355083171	1.897387483	0.021715645	0.126437368
ENSMUSG00000010066.15	Cacna2d2	protein_coding	282.2264733	4.353482485	0.59727557	3.12494E-13	1.35323E-10
ENSMUSG00000045555.3	Mettl24	protein_coding	17.74527608	4.353368256	1.787690154	0.014883901	0.098339725
ENSMUSG00000025993.10	Slc40a1	protein_coding	639.3104357	4.35280528	0.879352765	7.42095E-07	3.82759E-05
ENSMUSG00000000058.6	Cav2	protein_coding	109.5538518	4.350910476	1.592569325	0.006294981	0.053320081
ENSMUSG00000031103.12	Elf4	protein_coding	524.1982288	4.34998978	0.92700929	2.69888E-06	0.000108299
ENSMUSG00000063268.12	Parp10	protein_coding	200.0853639	4.345196707	0.717563559	1.39994E-09	1.86532E-07
ENSMUSG00000031155.17	Pim2	protein_coding	1606.844336	4.344556359	0.854513027	3.69085E-07	2.13761E-05
ENSMUSG00000063646.18	Jakmip1	protein_coding	32.20739771	4.341934289	2.165347038	0.044942637	0.203214629
ENSMUSG00000031073.6	Fgf15	protein_coding	26.19626091	4.341593104	1.659888239	0.00890725	0.068750869
ENSMUSG00000030630.16	Fah	protein_coding	336.413548	4.339929829	0.870411415	6.16207E-07	3.25088E-05
ENSMUSG00000042115.4	Klhdc8a	protein_coding	491.8732235	4.336184358	0.968789525	7.60977E-06	0.00025678
ENSMUSG00000097015.2	Gm26705	lincRNA	10.96747001	4.334902611	1.885611103	0.021508472	0.125747022
ENSMUSG00000010803.13	Gabra1	protein_coding	93.30376714	4.333336589	2.85169712	0.128620565	0.38258255
ENSMUSG00000044117.12	Bmerb1	protein_coding	621.7877768	4.332433737	0.630288332	6.25432E-12	1.71056E-09
ENSMUSG00000038059.7	Smim3	protein_coding	207.3133639	4.330684158	1.004067711	1.60952E-05	0.000475221
ENSMUSG00000024014.8	Pim1	protein_coding	1858.763626	4.3293969	0.904244018	1.68566E-06	7.25428E-05
ENSMUSG00000097870.2	Gm26868	lincRNA	15.4103305	4.32871812	1.816251384	0.017157019	0.108035688
ENSMUSG00000021187.14	Tc2n	protein_coding	99.44639485	4.322175567	1.747786991	0.013400595	0.091898638
ENSMUSG00000006360.11	Crip1	protein_coding	288.0950969	4.317232545	0.893823777	1.36484E-06	6.23508E-05
ENSMUSG00000057777.4	Mab21l2	protein_coding	52.0507689	4.316440667	1.495136158	0.003889486	0.037009458
ENSMUSG00000030098.15	Grip2	protein_coding	24.03319105	4.314333565	1.773620558	0.014994955	0.098853517
ENSMUSG00000020182.16	Ddc	protein_coding	381.7046818	4.311601913	2.150598758	0.044980379	0.203296836
ENSMUSG00000057143.15	Trim12c	protein_coding	249.2206296	4.308681014	1.012449261	2.08395E-05	0.000590151
ENSMUSG00000078127.3	Fam170b	protein_coding	10.2789077	4.307176818	5.255543162	0.412473076	0.703220583
ENSMUSG00000110888.1	Gm47237	lincRNA	8.467936369	4.305289155	1.611046985	0.007532096	0.060683004
ENSMUSG00000054003.13	Tdrd9	protein_coding	25.17501555	4.300084948	1.167926442	0.000231583	0.004133881
ENSMUSG00000043456.17	Zfp536	protein_coding	384.7113205	4.295299421	1.287488801	0.00084937	0.011763256
ENSMUSG00000026786.14	Apbb1ip	protein_coding	28.9940995	4.292206966	2.084732914	0.0395061	0.186249444
ENSMUSG00000065599.2	Mir23b	miRNA	10.20014468	4.291240409	2.107219628	0.041705522	0.193588877
ENSMUSG00000105553.1	Gm42514	TEC	14.68754963	4.289808844	2.123607302	0.043377424	0.198687338
ENSMUSG00000032289.15	Thsd4	protein_coding	1552.155003	4.284814376	0.802336643	9.27317E-08	6.78704E-06
ENSMUSG00000051811.14	Cox6b2	protein_coding	772.1000137	4.282902033	0.86585711	7.55867E-07	3.87937E-05
ENSMUSG00000033910.13	Gucy1a1	protein_coding	27.27673985	4.279787732	2.008950012	0.033141863	0.165996811
ENSMUSG00000000125.5	Wnt3	protein_coding	133.0986592	4.276573344	1.039597832	3.894E-05	0.000977545
ENSMUSG00000054509.7	Parp4	protein_coding	545.8898412	4.272626133	0.557833634	1.86921E-14	1.11009E-11
ENSMUSG00000025172.3	Ankrd2	protein_coding	11.41239357	4.26352353	1.931459914	0.027285443	0.146500684
ENSMUSG00000041362.17	Shtn1	protein_coding	76.87190521	4.259460305	1.156930726	0.000231693	0.004133881
ENSMUSG00000053897.15	Slc39a8	protein_coding	45.09347422	4.258389956	0.915546673	3.3001E-06	0.000127978
ENSMUSG00000090722.8	Gm8378	sense_intronic	27.02264391	4.256873779	1.042305593	4.42492E-05	0.001084626
ENSMUSG00000020101.14	Vsir	protein_coding	38.61886255	4.254784641	1.032974079	3.80577E-05	0.000957709
ENSMUSG00000039110.15	Mycbpap	protein_coding	75.72324628	4.253628993	1.149648449	0.000215651	0.003880978
ENSMUSG00000026315.13	Serpinb8	protein_coding	93.42664587	4.250676102	1.631554766	NA	NA
ENSMUSG00000041957.15	Pkp2	protein_coding	660.7882951	4.238685357	0.912437898	3.39335E-06	0.000130619
ENSMUSG00000029605.16	Oas1b	polymorphic_pseudogene	24.11525545	4.237478974	1.623060425	0.009033187	0.069567926
ENSMUSG00000024659.15	Anxa1	protein_coding	5444.827077	4.23573192	0.882636943	1.59498E-06	6.96499E-05
ENSMUSG00000034891.13	Sncb	protein_coding	91.47585873	4.234814984	1.744476087	0.015200902	0.099799729
ENSMUSG00000025219.13	Fgf8	protein_coding	39.38380858	4.230434665	1.373090729	0.002063359	0.023191009
ENSMUSG00000042604.5	Kcna4	protein_coding	14.06593364	4.22841927	1.899268476	0.025991349	0.14168796
ENSMUSG00000097930.2	C330002G04Rik	lincRNA	25.35887804	4.227898138	1.162609745	0.000276305	0.004758308
ENSMUSG00000048070.4	Pirt	protein_coding	76.39570811	4.226883966	1.588142565	0.007778715	0.062280613
ENSMUSG00000025481.12	Urah	protein_coding	34.43910337	4.219443342	1.807660891	0.019585215	0.117910064
ENSMUSG00000004187.11	Kifc2	protein_coding	491.8538228	4.215530199	0.853418356	7.82901E-07	3.97882E-05
ENSMUSG00000061859.17	Patj	protein_coding	600.3724501	4.21502938	0.806347809	1.71995E-07	1.16833E-05
ENSMUSG00000060586.11	H2-Eb1	protein_coding	344.4440185	4.212980436	1.447440536	0.003606877	0.03518597
ENSMUSG00000031548.7	Sfrp1	protein_coding	3576.928638	4.212894458	1.098312177	0.000125162	0.002520937
ENSMUSG00000040987.15	Mill2	protein_coding	87.47516163	4.211896076	1.431359563	0.003254852	0.032717657
ENSMUSG00000042377.8	Fam83g	protein_coding	80.73257263	4.202895993	0.981386295	1.84713E-05	0.000533997
ENSMUSG00000104330.1	Gm38285	TEC	15.71208088	4.200030971	1.687190877	0.012797214	0.089053527
ENSMUSG00000037379.7	Spon2	protein_coding	40.69270881	4.198299547	1.028284053	4.44923E-05	0.001086742
ENSMUSG00000018819.10	Lsp1	protein_coding	237.2217555	4.197816081	1.011179988	3.30443E-05	0.000856432
ENSMUSG00000032013.6	Trim29	protein_coding	17.08408645	4.187883512	1.808712587	0.020591342	0.121975388
ENSMUSG00000021070.6	Bdkrb2	protein_coding	147.1459267	4.181416357	1.283999349	0.001127725	0.014559561
ENSMUSG00000079471.4	Mymx	protein_coding	366.2186073	4.180887737	5.257423576	0.426476761	0.713751808
ENSMUSG00000058523.2	Mup5	protein_coding	14.10756308	4.180865608	5.25742392	0.426479239	0.713751808
ENSMUSG00000114426.1	Gm10769	processed_pseudogene	41.31095257	4.180865608	5.25742392	0.426479239	0.713751808
ENSMUSG00000042501.12	Cpa6	protein_coding	364.3213333	4.179685512	4.9877903	0.402040022	0.694788661
ENSMUSG00000055471.7	Alk	protein_coding	22.45302874	4.174832072	1.001046331	3.03974E-05	0.000799799
ENSMUSG00000060878.4	Olfr1420	protein_coding	15.94777759	4.172421559	1.64770804	0.011333063	0.082117326
ENSMUSG00000043441.5	Gpr149	protein_coding	120.1802054	4.171527986	3.892585777	0.28387283	0.588886515
ENSMUSG00000024064.14	Galnt14	protein_coding	18.09618299	4.165976818	1.601456625	0.009285299	0.071114308
ENSMUSG00000058147.1	Xlr3c	protein_coding	96.60864459	4.165916351	3.480164011	0.231288632	0.528826918
ENSMUSG00000076441.9	Ass1	protein_coding	7001.025174	4.165541068	1.037156158	NA	NA
ENSMUSG00000022676.7	Snai2	protein_coding	219.4611196	4.16109334	1.67233589	0.012839428	0.089257639
ENSMUSG00000107768.1	Gm44275	lincRNA	7.742637381	4.160752691	3.210502728	0.1949818	0.483119762
ENSMUSG00000097545.7	Mir124a-1hg	lincRNA	46.12113133	4.157025597	3.056958567	0.173875275	0.452563419
ENSMUSG00000057836.12	Xlr3a	protein_coding	670.096142	4.152277304	2.895992717	0.151629055	0.418064334
ENSMUSG00000077001.2	Mir544	miRNA	9.295855109	4.150631784	2.072829468	0.045241829	0.203946359
ENSMUSG00000038668.14	Lpar1	protein_coding	1276.458865	4.149571433	1.014237978	4.28926E-05	0.001057611
ENSMUSG00000002147.18	Stat6	protein_coding	1035.228614	4.146968763	1.09311838	0.000148416	0.002902139
ENSMUSG00000107846.1	Gm43963	TEC	6.232715332	4.140571157	1.644931249	0.011830182	NA
ENSMUSG00000078498.5	Zfp988	protein_coding	508.8128487	4.140505219	0.996899001	3.27593E-05	0.000851169
ENSMUSG00000026365.15	Cfh	protein_coding	213.3859075	4.140086853	2.595730201	0.110721094	0.350456625
ENSMUSG00000046500.8	Tafa4	protein_coding	49.81523825	4.139937833	1.071842179	0.000112255	0.002305667
ENSMUSG00000024529.14	Lox	protein_coding	26486.39613	4.138428853	2.141952502	0.053349329	0.226356227
ENSMUSG00000030543.10	Mesp2	protein_coding	22.61696805	4.136234708	1.688444858	0.014296321	0.09580265
ENSMUSG00000070780.11	Rbm47	protein_coding	166.8515381	4.128494418	1.215626301	0.000683316	0.00986348
ENSMUSG00000050558.13	Prokr2	protein_coding	13.57364268	4.125856149	1.931229562	0.032647781	0.164632676
ENSMUSG00000033170.14	Card10	protein_coding	418.6166413	4.125496951	0.849286412	1.18815E-06	5.55569E-05
ENSMUSG00000107483.1	Gm44288	TEC	8.783986415	4.122551473	2.323714636	0.0760431	0.281601972
ENSMUSG00000040811.15	Eml2	protein_coding	561.5567885	4.121975864	0.748782205	3.69365E-08	3.17257E-06
ENSMUSG00000086229.3	Gm4887	processed_pseudogene	11.21368521	4.113271374	2.065263569	0.046410048	0.207030827
ENSMUSG00000048826.7	Dact2	protein_coding	596.8635781	4.112296466	0.801815046	2.91696E-07	1.78329E-05
ENSMUSG00000047935.17	Sox1ot	sense_overlapping	76.69435498	4.110700341	1.968104461	0.036738373	0.177375247
ENSMUSG00000049676.14	Catsperg1	protein_coding	16.54533666	4.110399885	2.193861418	0.060986764	0.246162277
ENSMUSG00000087600.1	Pmepa1os	antisense	7.180782595	4.109098057	2.182416361	0.059724711	NA
ENSMUSG00000022091.6	Sorbs3	protein_coding	1057.780113	4.1087842	1.038864715	7.65118E-05	0.0016817
ENSMUSG00000065999.13	Zfp985	protein_coding	395.2046171	4.104416211	1.005137285	4.43742E-05	0.001085132
ENSMUSG00000050711.7	Scg2	protein_coding	53.39890624	4.099309997	1.156462486	0.000393064	0.006241572
ENSMUSG00000032511.17	Scn5a	protein_coding	93.94046699	4.099075107	0.848223285	1.348E-06	6.17172E-05
ENSMUSG00000026442.14	Nfasc	protein_coding	2675.86291	4.093010627	0.546437813	6.869E-14	3.56948E-11
ENSMUSG00000032436.17	Cmtm7	protein_coding	675.4548733	4.090953642	1.069242128	0.000130226	0.002602764
ENSMUSG00000055003.14	Lrtm2	protein_coding	34.09502592	4.088933707	1.027117159	6.86315E-05	0.001538915
ENSMUSG00000107992.1	Gm44223	unprocessed_pseudogene	6.878700129	4.088548785	2.542222014	0.107778694	NA
ENSMUSG00000031298.15	Adgrg2	protein_coding	388.1673031	4.085459484	1.194916677	0.000628441	0.009231645
ENSMUSG00000060572.17	Mfap2	protein_coding	652.0813696	4.081080849	1.01903749	6.20598E-05	0.001419114
ENSMUSG00000036856.4	Wnt4	protein_coding	156.4451817	4.080930172	1.061061931	0.000120022	0.002438347
ENSMUSG00000069874.7	Irgm2	protein_coding	67.31775669	4.078868775	1.435163665	0.00448184	0.041166383
ENSMUSG00000043487.4	Acot6	protein_coding	124.5602498	4.077115353	1.409811518	0.003828494	0.036683133
ENSMUSG00000079507.10	H2-Q1	protein_coding	28.32256072	4.073915022	1.323275042	0.002079333	0.023324884
ENSMUSG00000059555.6	Tor4a	protein_coding	353.0171726	4.071728277	0.929966455	1.19576E-05	0.000368294
ENSMUSG00000020193.3	Zpbp	protein_coding	17.80219883	4.069310538	2.131887964	0.056290149	0.234807755
ENSMUSG00000028327.14	Stra6l	protein_coding	16.8793023	4.066953729	1.911788155	0.03339487	0.166965143
ENSMUSG00000059493.13	Nhs	protein_coding	800.4209853	4.06101697	0.756251881	7.87688E-08	5.94628E-06
ENSMUSG00000085914.1	Gm14320	antisense	6.562837693	4.059302216	2.191586028	0.063994058	NA
ENSMUSG00000035085.5	1700020L24Rik	protein_coding	30.66500423	4.057672224	1.345213761	0.002558147	0.027196377
ENSMUSG00000055134.5	9130017K11Rik	processed_transcript	15.66197106	4.055147448	2.142964418	0.058450034	0.240202137
ENSMUSG00000039787.13	Cercam	protein_coding	822.068762	4.054501825	0.570253092	1.1604E-12	4.23157E-10
ENSMUSG00000062518.7	Zfp534	protein_coding	241.792318	4.052052172	1.357668883	0.002839811	0.029381935
ENSMUSG00000005338.13	Cadm3	protein_coding	681.1940228	4.047661868	1.182132042	0.000616986	0.009095511
ENSMUSG00000029370.10	Rassf6	protein_coding	19.57779705	4.046209409	1.656406041	0.014575256	0.09707186
ENSMUSG00000034402.3	Kcnh5	protein_coding	199.0796881	4.044915537	1.39627393	0.003768272	0.036229094
ENSMUSG00000044250.8	Pced1b	protein_coding	471.0037751	4.044074152	1.096294405	0.000225263	0.004033005
ENSMUSG00000055044.12	Pdlim1	protein_coding	1037.042558	4.042774237	1.068032647	0.000153552	0.002980142
ENSMUSG00000027580.17	Helz2	protein_coding	129.3716797	4.033570445	0.864893115	3.10629E-06	0.000121825
ENSMUSG00000031762.7	Mt2	protein_coding	211.3276753	4.025982743	1.437347123	0.005094743	0.045314223
ENSMUSG00000032179.7	Bmp5	protein_coding	134.4366972	4.022465928	1.205923444	0.000851187	0.011779471
ENSMUSG00000038530.11	Rgs4	protein_coding	97.51488139	4.01920635	1.423725369	0.004757348	0.042994018
ENSMUSG00000022146.12	Osmr	protein_coding	1212.489422	4.006467244	1.297954618	0.002023547	0.022859477
ENSMUSG00000106847.1	Peg13	sense_intronic	797.4390525	4.003960022	0.657938645	1.16046E-09	1.59744E-07
ENSMUSG00000063415.12	Cyp26b1	protein_coding	33.70032835	4.003416131	1.030530659	0.00010241	0.002132956
ENSMUSG00000000320.10	Alox12	protein_coding	45.58879803	4.003199424	1.011694009	7.59201E-05	0.001673462
ENSMUSG00000001300.16	Efnb2	protein_coding	2489.925226	4.002124665	0.657986478	1.18411E-09	1.61926E-07
ENSMUSG00000024036.16	Slc37a1	protein_coding	237.4667771	3.999067248	1.038121094	0.000117053	0.002383029
ENSMUSG00000086843.3	E030013I19Rik	antisense	9.567522563	3.995205372	1.216715784	0.00102491	0.013560655
ENSMUSG00000021217.7	Tshz3	protein_coding	725.820307	3.991454738	0.791043621	4.51607E-07	2.5103E-05
ENSMUSG00000040856.17	Dlk1	protein_coding	1105.100218	3.98924069	1.112197079	0.000334747	0.00549175
ENSMUSG00000116796.1	Gm49784	TEC	6.20234384	3.981194941	1.969347187	0.043219652	NA
ENSMUSG00000035778.17	Ggta1	protein_coding	1647.70632	3.97822755	0.915331119	1.38506E-05	0.000419065
ENSMUSG00000110411.1	Gm45457	TEC	66.63469049	3.978006291	1.498171882	0.007925194	0.063091951
ENSMUSG00000027953.13	Slc50a1	protein_coding	198.9050141	3.975830553	1.309124533	NA	NA
ENSMUSG00000027171.10	Prrg4	protein_coding	1507.519942	3.974615898	0.740871957	8.10474E-08	6.0599E-06
ENSMUSG00000059336.14	Slc14a1	protein_coding	237.0635681	3.972007863	1.54054993	0.009928627	0.074534722
ENSMUSG00000069601.14	Ank3	protein_coding	1099.656833	3.963472524	0.719954913	3.68817E-08	3.17257E-06
ENSMUSG00000090084.7	Srpx	protein_coding	395.3593947	3.962825478	2.907777923	0.172934089	0.451214231
ENSMUSG00000038298.14	Pdzk1	protein_coding	39.53102515	3.96167203	1.297206716	0.002258105	0.024716678
ENSMUSG00000074832.11	2410141K09Rik	protein_coding	287.9667596	3.960115534	5.248396212	0.450526105	0.733025065
ENSMUSG00000039745.8	Htatip2	protein_coding	145.4697431	3.957598381	1.266833037	0.001784047	0.020819567
ENSMUSG00000103472.1	Pcdhga7	protein_coding	328.4245371	3.955872557	1.026869514	0.000116984	0.002383029
ENSMUSG00000026308.8	Klhl30	protein_coding	20.73685469	3.95583751	1.530888809	0.009765794	0.073654499
ENSMUSG00000045827.10	Serpinb9	protein_coding	649.2014046	3.955053776	0.803467821	8.54546E-07	4.28014E-05
ENSMUSG00000018507.16	Trpv2	protein_coding	31.10998235	3.95455972	1.663116374	0.017416224	0.109197153
ENSMUSG00000047669.8	Msl3l2	protein_coding	111.8708608	3.954239208	0.652366092	1.34958E-09	1.80983E-07
ENSMUSG00000095690.2	Rab11b-ps2	processed_pseudogene	20.63572534	3.953687186	1.184174606	0.000841501	0.011699956
ENSMUSG00000004266.15	Ptpn6	protein_coding	282.1061363	3.95363572	0.804979523	9.03944E-07	4.46304E-05
ENSMUSG00000003341.9	Atp8b3	protein_coding	23.72235141	3.953459215	1.617255623	0.014503373	0.096810245
ENSMUSG00000072663.12	Spef2	protein_coding	19.97164658	3.951035645	1.661881274	0.01743292	0.109210569
ENSMUSG00000034947.13	Tmem106a	protein_coding	76.10975451	3.948844621	0.764976604	2.44265E-07	1.5293E-05
ENSMUSG00000109555.1	Gm44891	TEC	9.490750079	3.948814875	1.652133144	0.016842358	0.106831018
ENSMUSG00000086454.7	Platr14	processed_transcript	593.2236468	3.947011568	1.186593162	0.000879947	0.012050996
ENSMUSG00000087042.1	Gm11611	sense_intronic	12.4077705	3.945527951	1.478017944	0.007597054	0.061017143
ENSMUSG00000035929.11	H2-Q4	protein_coding	178.7264678	3.931388125	0.594564575	3.78614E-11	8.46224E-09
ENSMUSG00000052368.2	Gm9873	lincRNA	42.41261931	3.929377823	1.580365154	0.012905249	0.08965525
ENSMUSG00000103336.1	Gm37993	TEC	5.748846387	3.92416188	1.695031085	0.020607608	NA
ENSMUSG00000073000.3	Gm10451	lincRNA	65.42746492	3.915805701	5.261941926	0.456770603	0.737092128
ENSMUSG00000093218.1	Gm25252	miRNA	16.62147553	3.915805701	5.261941926	0.456770603	0.737092128
ENSMUSG00000084007.3	Gm9003	processed_pseudogene	10.16759248	3.912350657	1.53214592	0.010664307	0.078577911
ENSMUSG00000031147.8	Magix	protein_coding	12.91725865	3.91095178	2.003039148	0.050877814	0.219044377
ENSMUSG00000034958.11	Atcay	protein_coding	72.17208934	3.906170925	1.557106811	0.012120784	0.085723924
ENSMUSG00000088822.1	Gm25225	snRNA	9.662831662	3.90599208	1.330695549	0.003332242	0.03323978
ENSMUSG00000043773.5	1700048O20Rik	lincRNA	5.384791577	3.905447711	3.962496713	0.324328081	NA
ENSMUSG00000027956.11	Tmem144	protein_coding	41.1877066	3.903531632	1.151518333	0.000699182	0.010022895
ENSMUSG00000032231.14	Anxa2	protein_coding	5940.614622	3.900712401	0.309615291	2.14985E-36	2.23434E-32
ENSMUSG00000021974.15	Fgf9	protein_coding	45.16289041	3.899404033	1.339104032	0.003591801	0.035100692
ENSMUSG00000041992.9	Rapgef5	protein_coding	954.2256487	3.894856664	0.676323929	8.46825E-09	9.02528E-07
ENSMUSG00000025855.13	Prkar1b	protein_coding	167.3127627	3.894480903	0.679196047	9.81142E-09	1.01463E-06
ENSMUSG00000004328.15	Hif3a	protein_coding	281.3365802	3.893883588	0.980332312	7.12706E-05	0.001587814
ENSMUSG00000086399.1	Gm16144	antisense	25.46169721	3.892467003	1.938281736	0.044621516	0.202378972
ENSMUSG00000035245.12	Eogt	protein_coding	515.6970715	3.891185571	0.592037885	4.94681E-11	1.01806E-08
ENSMUSG00000113411.1	Gm48643	processed_pseudogene	33.5987984	3.889365216	0.65374396	2.69175E-09	3.27197E-07
ENSMUSG00000001334.9	Fndc5	protein_coding	312.1608572	3.887132633	0.84563335	4.29211E-06	0.00015903
ENSMUSG00000047810.9	Ccdc88b	protein_coding	20.39536266	3.881701308	1.651218995	0.018732621	0.114320689
ENSMUSG00000067818.6	Myl9	protein_coding	579.2483846	3.877168757	0.905590943	1.85747E-05	0.00053582
ENSMUSG00000020728.17	Cep112	protein_coding	143.8944052	3.87589225	0.566243265	7.65164E-12	2.02808E-09
ENSMUSG00000040441.12	Slc26a10	protein_coding	41.55590113	3.874624376	1.038060041	0.000189541	0.003523977
ENSMUSG00000028885.8	Smpdl3b	protein_coding	485.9549873	3.871259991	1.151566851	0.000774551	0.010900343
ENSMUSG00000006586.15	Runx1t1	protein_coding	223.5122065	3.869399245	0.899542495	1.69631E-05	0.000498016
ENSMUSG00000042129.8	Rassf4	protein_coding	131.5036306	3.867970385	0.783627805	7.97497E-07	4.04311E-05
ENSMUSG00000116815.1	Gm49760	processed_pseudogene	155.0453171	3.862554714	0.459566916	4.28697E-17	4.45545E-14
ENSMUSG00000095440.2	Fignl2	protein_coding	559.6257943	3.861244767	0.715708346	6.85245E-08	5.33464E-06
ENSMUSG00000020717.19	Pecam1	protein_coding	824.5279989	3.859241303	1.154781946	0.000831874	0.011573855
ENSMUSG00000049971.17	Glt1d1	protein_coding	340.3296439	3.856221837	1.497323145	0.010012116	0.075022297
ENSMUSG00000116608.1	Gm41495	lincRNA	6.6158435	3.851802973	1.869541012	0.039370502	NA
ENSMUSG00000027375.14	Mal	protein_coding	31.57641439	3.851356068	0.919750467	2.82178E-05	0.000756023
ENSMUSG00000034384.11	Barhl2	protein_coding	22.16129419	3.848659441	3.804827611	0.311767586	0.616151737
ENSMUSG00000028108.15	Ecm1	protein_coding	697.0405292	3.848342823	0.696620804	3.308E-08	2.91357E-06
ENSMUSG00000073408.2	Mucl3	protein_coding	14.74293938	3.846996933	1.988125569	0.052991903	0.225391794
ENSMUSG00000005320.9	Fgfr4	protein_coding	124.5042665	3.845991732	1.052482851	0.000257977	0.004498575
ENSMUSG00000118619.1	AC154013.1	unitary_pseudogene	8.722193994	3.844620793	1.417856689	0.006696495	0.055744234
ENSMUSG00000000290.13	Itgb2	protein_coding	27.59984717	3.84373446	0.873770193	1.0874E-05	0.00034143
ENSMUSG00000025880.11	Smad7	protein_coding	1712.194722	3.836892686	0.623036294	7.3494E-10	1.11082E-07
ENSMUSG00000049538.14	Adamts16	protein_coding	45.32758869	3.834495934	1.434719882	0.0075256	0.060666111
ENSMUSG00000032327.14	Stra6	protein_coding	10.67538252	3.834473404	1.984747667	0.053363181	0.22636879
ENSMUSG00000021260.8	Hhipl1	protein_coding	390.1336487	3.83385229	0.688910195	2.62006E-08	2.41403E-06
ENSMUSG00000051851.5	Rtl8c	protein_coding	32.16514717	3.833026037	1.710189006	0.025007428	0.138098937
ENSMUSG00000019997.11	Ccn2	protein_coding	1824.198814	3.831723445	1.421190743	0.007014903	0.057701534
ENSMUSG00000045404.16	Kcnk13	protein_coding	280.0802722	3.825842995	1.178393184	0.001167675	0.014936174
ENSMUSG00000001119.7	Col6a1	protein_coding	3419.246056	3.825154687	0.766701071	6.06586E-07	3.20827E-05
ENSMUSG00000070708.5	Gtsf1l	protein_coding	371.5815942	3.82324827	1.531759205	0.012560785	0.088115802
ENSMUSG00000062939.11	Stat4	protein_coding	28.93889585	3.819311423	1.694398938	0.024191111	0.13520743
ENSMUSG00000026676.7	Ccdc3	protein_coding	838.231497	3.814952949	0.336688617	9.23524E-30	4.79909E-26
ENSMUSG00000028644.17	Ermap	protein_coding	13.1416886	3.81431261	1.420128468	0.007233633	0.059079877
ENSMUSG00000035566.7	Pcdh17	protein_coding	1343.148808	3.813240752	1.027022068	0.00020489	0.003726014
ENSMUSG00000104616.1	Gm6069	processed_pseudogene	31.64018513	3.813045557	2.077004144	0.066381447	0.259119423
ENSMUSG00000085327.1	Gm16104	antisense	19.39514409	3.812757221	0.845591216	6.51388E-06	0.000226561
ENSMUSG00000053559.13	Smagp	protein_coding	231.9515003	3.811831413	0.812728169	2.72981E-06	0.000109119
ENSMUSG00000021508.11	Cxcl14	protein_coding	165.0850333	3.810890894	0.955034656	6.59851E-05	0.001489214
ENSMUSG00000103677.1	Pcdhga4	protein_coding	176.6479179	3.810274176	0.835513374	5.10566E-06	0.000183001
ENSMUSG00000092349.1	Smim40	protein_coding	323.0642786	3.8099508	1.3721261	0.005491775	0.047963037
ENSMUSG00000097101.3	1810034E14Rik	antisense	25.49231954	3.809082928	1.286863087	0.003076637	0.031230446
ENSMUSG00000034472.13	Rasd2	protein_coding	241.3469948	3.807681463	0.968667014	8.46473E-05	0.00183279
ENSMUSG00000026664.7	Phyh	protein_coding	723.9752807	3.807547961	0.770707751	7.79918E-07	3.97338E-05
ENSMUSG00000020805.14	Slc13a5	protein_coding	90.51525334	3.801455574	1.227149163	0.001949668	0.022352891
ENSMUSG00000073599.10	Ecscr	protein_coding	120.7784203	3.800629308	1.126153496	0.000738487	0.010470805
ENSMUSG00000039533.8	Mmd2	protein_coding	48.24840203	3.794297717	1.523205258	0.012738567	0.088810914
ENSMUSG00000035279.8	Ssc5d	protein_coding	1007.454732	3.790063914	0.826233288	4.49317E-06	0.000164718
ENSMUSG00000033590.8	Myo5c	protein_coding	187.3125511	3.789452722	1.127512782	0.000776902	0.010926037
ENSMUSG00000003824.12	Syce2	protein_coding	456.7879249	3.788061604	0.637059185	2.74491E-09	3.31719E-07
ENSMUSG00000059089.4	Fcgr4	protein_coding	15.6626894	3.785097587	1.902726291	0.046667858	0.207422165
ENSMUSG00000024033.10	Rsph1	protein_coding	151.6148211	3.784570543	1.165074058	0.001160756	0.014865975
ENSMUSG00000083795.1	Gm15670	processed_pseudogene	9.46766666	3.782314805	2.483681448	0.127792156	0.38176024
ENSMUSG00000026980.15	Ly75	protein_coding	1120.559676	3.78033089	1.09000241	0.000523985	0.007944237
ENSMUSG00000040666.19	Sh3bgr	protein_coding	37.32656704	3.780123452	1.060021391	0.000362358	0.005829696
ENSMUSG00000034997.5	Htr2a	protein_coding	18.81248624	3.775805227	2.207985215	0.087253269	0.304252045
ENSMUSG00000086147.2	Zfp989	protein_coding	52.50666352	3.775168764	1.902917917	0.047268752	0.209004102
ENSMUSG00000008153.12	Clstn3	protein_coding	414.4210284	3.773986412	1.945219001	0.052363351	0.223587638
ENSMUSG00000035873.8	Pawr	protein_coding	1161.901714	3.76738973	1.115877145	0.000735028	0.010435989
ENSMUSG00000043068.6	Fam89a	protein_coding	22.88490833	3.766442609	1.166571417	0.001243791	0.015773907
ENSMUSG00000007655.16	Cav1	protein_coding	1120.818695	3.763844117	1.003475531	0.000176266	0.003342935
ENSMUSG00000027016.17	Zfp385b	protein_coding	426.5327096	3.762609199	1.178693448	0.001412002	0.017356516
ENSMUSG00000042644.9	Itpr3	protein_coding	1197.054158	3.761220997	0.612749526	8.34259E-10	1.21265E-07
ENSMUSG00000026069.15	Il1rl1	protein_coding	90.63276463	3.756984623	2.031751633	0.06443821	0.255077631
ENSMUSG00000022218.16	Tgm1	protein_coding	496.550896	3.756255645	1.346187321	0.005266053	0.046519415
ENSMUSG00000077980.1	Mir654	miRNA	49.31734777	3.746507742	3.968191967	0.345100818	0.646994648
ENSMUSG00000036169.6	Sostdc1	protein_coding	11.38037817	3.744158407	1.560767471	0.016443446	0.105329267
ENSMUSG00000011382.8	Dhdh	protein_coding	219.2212668	3.742369955	1.172756338	0.001417376	0.017391718
ENSMUSG00000045287.6	Rtn4rl1	protein_coding	506.0735415	3.740257264	1.178339848	NA	NA
ENSMUSG00000038167.6	Plekhg6	protein_coding	86.25109611	3.739282981	0.668208553	2.19377E-08	2.07271E-06
ENSMUSG00000026922.13	Agpat2	protein_coding	481.2949245	3.732972477	0.459766904	4.68989E-16	4.23844E-13
ENSMUSG00000103037.1	Pcdhgb1	protein_coding	325.8965157	3.73292081	0.970307605	0.000119499	0.002430434
ENSMUSG00000028976.10	Slc2a5	protein_coding	32.38152201	3.732191854	1.877486382	0.046826482	0.207711322
ENSMUSG00000033740.17	St18	protein_coding	12.86526118	3.729763438	1.36396396	0.006247454	0.053025553
ENSMUSG00000004044.9	Cavin1	protein_coding	9638.471515	3.728300521	0.691976798	7.12864E-08	5.5084E-06
ENSMUSG00000024803.9	Ankrd1	protein_coding	22.59946265	3.726849635	2.178957937	0.087195325	0.304204855
ENSMUSG00000024942.17	Capn1	protein_coding	1297.913132	3.722711246	0.626855856	2.87284E-09	3.43189E-07
ENSMUSG00000029053.16	Prkcz	protein_coding	342.7322567	3.71618941	0.703902426	1.29601E-07	9.13179E-06
ENSMUSG00000032358.12	Fam83b	protein_coding	57.74578173	3.712510639	1.05842619	0.000452209	0.007040905
ENSMUSG00000052151.12	Plpp2	protein_coding	293.9688047	3.712119308	0.864379848	1.75051E-05	0.000511759
ENSMUSG00000062438.4	Adam1b	protein_coding	18.06626976	3.711803004	1.542075859	0.016083416	0.103615138
ENSMUSG00000046687.6	Gm5424	processed_pseudogene	172.6468816	3.70863516	1.045348248	0.000388536	0.006179112
ENSMUSG00000038521.17	C1s1	protein_coding	374.9764307	3.70652485	1.304943155	0.004506086	0.041299552
ENSMUSG00000065396.1	Mir99b	miRNA	10.71256174	3.703018752	1.910755924	0.052624897	0.22433575
ENSMUSG00000034855.13	Cxcl10	protein_coding	13.64353536	3.702285432	1.068758863	0.000532013	0.008036639
ENSMUSG00000028358.15	Zfp618	protein_coding	614.4052827	3.700880848	0.712293586	2.03925E-07	1.31774E-05
ENSMUSG00000024042.7	Sik1	protein_coding	1591.248751	3.699883656	0.802162631	3.98073E-06	0.000149433
ENSMUSG00000093394.1	Gm20621	sense_overlapping	14.90930988	3.6924452	1.722215674	0.032032198	0.162593718
ENSMUSG00000039315.15	Clnk	protein_coding	27.65564194	3.691428688	1.5156036	0.014866449	0.098264566
ENSMUSG00000073179.3	Gm10478	pseudogene	14.84502412	3.689157846	0.972594624	0.000148773	0.002906378
ENSMUSG00000022123.9	Scel	protein_coding	10.52814381	3.686232006	2.046035404	0.07160108	0.271521957
ENSMUSG00000042109.8	Csdc2	protein_coding	821.0704384	3.685359218	0.736283028	5.57587E-07	2.99106E-05
ENSMUSG00000113691.1	Gm38699	unprocessed_pseudogene	86.88615209	3.68291415	0.685895324	7.89557E-08	5.94628E-06
ENSMUSG00000097442.1	Gm26632	antisense	10.22671517	3.681785115	1.649460208	0.025607354	0.140330728
ENSMUSG00000031803.8	B3gnt3	protein_coding	27.05008888	3.68150449	1.690993239	0.029471205	0.15364647
ENSMUSG00000048450.10	Msx1	protein_coding	44.18462764	3.679414507	1.38805107	0.008030673	0.063445677
ENSMUSG00000022358.7	Fbxo32	protein_coding	736.2849663	3.67446023	0.919097376	6.39067E-05	0.001451765
ENSMUSG00000049699.4	Ucn2	protein_coding	8.706726757	3.673445701	2.094312503	0.079428742	0.28909225
ENSMUSG00000038859.7	Baiap2l1	protein_coding	162.9319505	3.673409443	0.89414704	3.98611E-05	0.000995856
ENSMUSG00000022756.17	Slc7a4	protein_coding	24.3297826	3.670747533	1.58682418	0.02070798	0.122387285
ENSMUSG00000024164.15	C3	protein_coding	1211.019985	3.669980327	1.77988935	0.039215841	0.185217104
ENSMUSG00000035403.10	Crb2	protein_coding	446.8267836	3.666560237	1.096413816	0.000825384	0.011498944
ENSMUSG00000085007.3	Gm11549	protein_coding	42.52558586	3.663146552	1.21417446	0.002553022	0.027172097
ENSMUSG00000097736.8	9530059O14Rik	lincRNA	5.062711151	3.663050581	2.61571162	0.161392651	NA
ENSMUSG00000031662.8	Snx20	protein_coding	34.05782042	3.660799859	1.251258793	0.003436892	0.033952551
ENSMUSG00000040723.14	Rcsd1	protein_coding	400.0478238	3.65985605	0.770017709	2.00469E-06	8.35062E-05
ENSMUSG00000031286.6	Glt28d2	protein_coding	32.6981828	3.658768749	1.213833408	0.002576354	0.027333867
ENSMUSG00000022217.14	Emc9	protein_coding	144.6383857	3.656297405	0.599990795	1.10177E-09	1.53701E-07
ENSMUSG00000039431.16	Mtmr7	protein_coding	625.6557556	3.654970889	0.863671202	2.31725E-05	0.000643934
ENSMUSG00000066224.14	Arid3c	protein_coding	19.4284262	3.652274423	1.915429512	0.056550994	0.235517723
ENSMUSG00000041324.14	Inhba	protein_coding	2922.725502	3.649633129	0.911430783	6.2204E-05	0.00141929
ENSMUSG00000003283.15	Hck	protein_coding	132.8936044	3.647843179	1.527059442	0.016903393	0.107054825
ENSMUSG00000006457.4	Actn3	protein_coding	142.9309798	3.647237156	0.900206572	5.08782E-05	0.001208575
ENSMUSG00000052415.5	Tchh	protein_coding	26.23151447	3.646307731	1.559226536	0.019359449	0.117114525
ENSMUSG00000047735.14	Samd9l	protein_coding	1018.309291	3.646189636	1.011469818	0.000312342	0.005252703
ENSMUSG00000106961.1	Gm43128	TEC	43.08595645	3.645985229	1.461132984	0.01258458	0.088180973
ENSMUSG00000117231.1	Gm41609	processed_transcript	57.65837716	3.641916558	1.739190373	0.036257321	0.17575027
ENSMUSG00000022900.14	Ildr1	protein_coding	308.7218971	3.639549702	1.592642375	0.022299508	0.128327125
ENSMUSG00000109549.1	Gm38941	unitary_pseudogene	6.585850466	3.637780061	1.834428317	0.047360811	NA
ENSMUSG00000034226.7	Rhov	protein_coding	77.89282992	3.637771365	1.495663632	0.015006912	0.098899195
ENSMUSG00000109866.1	Gm45714	TEC	20.66883245	3.637233174	1.190006402	0.002239509	0.024577844
ENSMUSG00000021196.14	Pfkp	protein_coding	5192.203726	3.63397073	0.808391893	6.94692E-06	0.000239071
ENSMUSG00000097183.2	Gm17501	lincRNA	71.99111141	3.633966278	1.103727078	0.000993185	0.013242047
ENSMUSG00000001985.9	Grik3	protein_coding	2144.679043	3.622027311	0.994816185	0.000271686	0.00469431
ENSMUSG00000025504.14	Eps8l2	protein_coding	124.4359741	3.616413548	1.679275159	0.031274987	0.160000461
ENSMUSG00000007946.11	Phox2a	protein_coding	19.28345713	3.611186551	1.608192	0.024736395	0.137148759
ENSMUSG00000031861.16	Lpar2	protein_coding	346.739351	3.608957218	0.715005739	4.47741E-07	2.50856E-05
ENSMUSG00000063354.7	Slc39a4	protein_coding	441.5346894	3.607646509	1.042723436	0.000540515	0.008129758
ENSMUSG00000035373.2	Ccl7	protein_coding	71.7189305	3.603147325	1.564797243	0.021299733	0.124957036
ENSMUSG00000032373.15	Car12	protein_coding	155.1455045	3.600586675	1.300342022	0.005623665	0.048766583
ENSMUSG00000117557.1	Gm50070	sense_intronic	9.534661688	3.597524696	1.723951241	0.036907096	0.177944778
ENSMUSG00000115767.1	Gm10366	antisense	12.39079167	3.593972234	1.413007821	0.010975098	0.08036553
ENSMUSG00000022906.15	Parp9	protein_coding	301.4892491	3.592655637	0.622344932	7.79777E-09	8.53077E-07
ENSMUSG00000032346.7	Ooep	protein_coding	2702.55072	3.590832916	5.268724447	0.495531492	0.764927233
ENSMUSG00000111149.1	Gm26564	lincRNA	86.16152489	3.590832916	5.268724447	0.495531492	0.764927233
ENSMUSG00000006056.13	Calcoco2	protein_coding	1153.733888	3.590832916	5.268724447	0.495531492	0.764927233
ENSMUSG00000071068.7	Treml2	protein_coding	42.00038147	3.590832916	5.268724447	0.495531492	0.764927233
ENSMUSG00000054727.2	1700013H16Rik	protein_coding	55.4467749	3.590832916	5.268724447	0.495531492	0.764927233
ENSMUSG00000031119.4	Gpc4	protein_coding	6866.911448	3.587870298	0.781093111	4.3609E-06	0.000160719
ENSMUSG00000021895.10	Arhgef3	protein_coding	272.9746138	3.587195705	0.733072672	9.91239E-07	4.83659E-05
ENSMUSG00000034911.8	Ushbp1	protein_coding	54.99751277	3.587080293	0.882346775	4.7953E-05	0.001153647
ENSMUSG00000027070.14	Lrp2	protein_coding	2342.086855	3.586649387	1.115516977	0.001303377	0.016316316
ENSMUSG00000031877.9	Ces2g	protein_coding	45.52193665	3.585937624	4.626288763	0.438267646	0.722945107
ENSMUSG00000038193.4	Hand2	protein_coding	29.29565416	3.585849209	4.617145109	0.43737252	0.72227101
ENSMUSG00000073565.5	Prr16	protein_coding	37.16460776	3.58412887	4.446688001	0.420230097	0.709529885
ENSMUSG00000055148.7	Klf2	protein_coding	3488.090605	3.584083682	1.00323605	NA	NA
ENSMUSG00000009876.13	Cox4i2	protein_coding	23.235579	3.580475898	1.597235752	0.024982691	0.137998993
ENSMUSG00000056973.6	Ces1d	protein_coding	16.59922809	3.579037512	2.287302345	0.117643471	0.363240818
ENSMUSG00000022484.7	Hoxc10	protein_coding	55.701047	3.578420727	4.002808448	0.371333925	0.670361904
ENSMUSG00000001510.8	Dlx3	protein_coding	14.48291662	3.577628493	1.940308924	0.065205764	0.256649688
ENSMUSG00000075510.3	Fam187a	protein_coding	17.66702228	3.574710741	2.067658686	0.083832566	0.29776892
ENSMUSG00000002980.14	Bcam	protein_coding	1204.867915	3.574332278	0.540275933	3.69664E-11	8.35201E-09
ENSMUSG00000073125.10	Xlr3b	protein_coding	254.802834	3.574210909	3.757168224	NA	NA
ENSMUSG00000022871.13	Fetub	protein_coding	112.9443337	3.573738237	1.513284152	0.018197354	0.11210735
ENSMUSG00000036545.9	Adamts2	protein_coding	524.1767493	3.573052193	1.070334147	0.000843052	0.01170587
ENSMUSG00000069892.9	9930111J21Rik2	protein_coding	7.210852627	3.572389679	3.665740684	0.329791365	NA
ENSMUSG00000023945.7	Slc5a7	protein_coding	480.4331191	3.566588893	3.420206937	0.297041324	0.600891316
ENSMUSG00000031523.16	Dlc1	protein_coding	4039.348435	3.565971323	0.738545025	1.37653E-06	6.27467E-05
ENSMUSG00000021822.3	Plau	protein_coding	568.1895529	3.564924215	0.790650534	6.51801E-06	0.000226561
ENSMUSG00000046589.7	Lrrc8e	protein_coding	9.058084174	3.564869384	1.346286876	0.008098701	0.063837541
ENSMUSG00000048126.16	Col6a3	protein_coding	4132.248266	3.563701516	1.402805491	NA	NA
ENSMUSG00000084762.1	Platr3	lincRNA	149.0086945	3.562419518	3.275916466	0.276834727	0.579718581
ENSMUSG00000030782.17	Tgfb1i1	protein_coding	1840.056409	3.559920363	0.700126413	3.68242E-07	2.13761E-05
ENSMUSG00000032625.14	Thsd7a	protein_coding	1647.244692	3.559434328	0.547737548	8.11623E-11	1.56207E-08
ENSMUSG00000054662.8	Ano9	protein_coding	193.4024718	3.559342964	3.18243261	0.263381394	0.565932114
ENSMUSG00000032999.10	Nlrp4f	protein_coding	350.2244655	3.55836427	2.14966309	0.097861116	0.326187197
ENSMUSG00000106379.1	Lhfpl3	protein_coding	635.8851653	3.55816018	1.919799029	0.0638247	0.253518098
ENSMUSG00000074676.2	Foxs1	protein_coding	37.68687359	3.557281364	1.536056571	0.020566291	0.121863758
ENSMUSG00000103753.1	Gm6934	TEC	6.416913202	3.556026245	2.21377508	0.108204108	NA
ENSMUSG00000056947.5	Mab21l1	protein_coding	28.91563126	3.554433485	0.874753463	4.83725E-05	0.001159712
ENSMUSG00000043085.14	Tmem82	protein_coding	43.96294306	3.549055251	0.843109413	2.55955E-05	0.000701373
ENSMUSG00000031673.6	Cdh11	protein_coding	14402.59752	3.547050908	0.577754508	8.28474E-10	1.21265E-07
ENSMUSG00000050071.8	Bex1	protein_coding	6460.003679	3.546538991	1.045708103	0.000695063	0.009984509
ENSMUSG00000022090.10	Pdlim2	protein_coding	843.0875893	3.544262282	0.983563366	0.000313971	0.005271567
ENSMUSG00000047658.6	Gal3st3	protein_coding	393.9291281	3.542923076	1.072233936	0.000952327	0.012820646
ENSMUSG00000083307.1	AA414768	processed_pseudogene	186.2895321	3.542350249	2.801317547	0.206039838	0.496866296
ENSMUSG00000086774.1	Gm11915	antisense	11.3063129	3.539615344	1.843433267	0.054842589	0.230387642
ENSMUSG00000041548.4	Hspb8	protein_coding	1184.974086	3.537715519	0.860518313	3.93702E-05	0.000985962
ENSMUSG00000032387.15	Rbpms2	protein_coding	2357.464795	3.532544447	0.76521618	3.90453E-06	0.000147295
ENSMUSG00000060791.15	Gmfg	protein_coding	45.77225465	3.530928748	1.431832681	0.013662351	0.093049029
ENSMUSG00000026117.10	Zap70	protein_coding	132.2295479	3.529285963	1.459152947	0.01557512	0.101189343
ENSMUSG00000032372.14	Plscr2	protein_coding	631.5217034	3.526283062	1.200536663	0.00331131	0.033074915
ENSMUSG00000114291.1	Gm47471	antisense	14.41345179	3.5261921	1.386274606	0.010970215	0.08036553
ENSMUSG00000030592.18	Ryr1	protein_coding	157.00549	3.525830975	1.485176266	0.017595828	0.109783148
ENSMUSG00000029576.17	Radil	protein_coding	447.4715091	3.524169971	0.813244066	1.46776E-05	0.000440244
ENSMUSG00000019936.10	Epyc	protein_coding	14.57927596	3.52324166	2.529297121	0.163628068	0.436551536
ENSMUSG00000055653.13	Gpc3	protein_coding	1412.465483	3.520782111	1.06381929	0.000934401	0.01265307
ENSMUSG00000035486.14	Plk5	protein_coding	54.91804083	3.518875819	1.056113634	0.000862521	0.011896719
ENSMUSG00000044006.8	Cilp2	protein_coding	122.719896	3.517684341	0.888284465	7.49223E-05	0.001654978
ENSMUSG00000042258.13	Isl1	protein_coding	12.20667683	3.513695249	2.428480793	0.147933424	0.412363781
ENSMUSG00000070105.3	Mir495	miRNA	26.08735198	3.513030592	2.42224785	0.146969754	0.410978781
ENSMUSG00000024366.8	Gfra3	protein_coding	16.0837835	3.509372544	2.388215747	0.141709762	0.403471929
ENSMUSG00000002020.15	Ltbp2	protein_coding	17255.72183	3.509311362	1.048962222	0.00082132	0.011473094
ENSMUSG00000118225.1	Gm31854	lincRNA	14.6484798	3.504491351	1.554871295	0.024203798	0.135241973
ENSMUSG00000045377.5	Tmem88	protein_coding	165.4314035	3.502498442	0.935809755	0.00018202	0.003420857
ENSMUSG00000114985.1	1810028F09Rik	lincRNA	302.9439053	3.50244256	3.030471552	0.247786797	0.546994091
ENSMUSG00000049307.6	Fut4	protein_coding	10.07654876	3.502050327	2.326312789	0.132219165	0.388179033
ENSMUSG00000029380.11	Cxcl1	protein_coding	6.806757178	3.500265086	2.62745327	0.182797998	NA
ENSMUSG00000071679.4	Rtl4	protein_coding	11.42329566	3.496316207	2.28260694	0.125591382	0.377690732
ENSMUSG00000097961.1	Gm27000	lincRNA	17.14558495	3.493480686	2.262353159	0.122544713	0.372097868
ENSMUSG00000038009.7	Dnajc22	protein_coding	61.97271374	3.489641921	1.11056272	0.001676671	0.019903644
ENSMUSG00000073888.13	Ccl27a	protein_coding	108.585768	3.489112095	0.703025626	6.94147E-07	3.59814E-05
ENSMUSG00000049265.7	Kcnk3	protein_coding	13.53292241	3.485833648	1.763855427	0.048125548	0.211622094
ENSMUSG00000033453.8	Adamts15	protein_coding	318.4192057	3.485730836	0.96576241	0.000307019	0.005179945
ENSMUSG00000039316.14	Rftn1	protein_coding	448.4182741	3.482024382	0.973814689	0.000349353	0.005673009
ENSMUSG00000011263.16	Exoc3l2	protein_coding	32.54179258	3.478539233	1.13747655	0.002227307	0.024508634
ENSMUSG00000048572.5	Tmem252	protein_coding	277.0917856	3.474920465	1.538434349	0.023899673	0.134480037
ENSMUSG00000017400.10	Stac2	protein_coding	282.2246903	3.472646683	0.948117479	0.000249595	0.00437443
ENSMUSG00000114751.1	5430425E15Rik	TEC	11.78704111	3.472225305	1.865517826	0.062706592	0.250464876
ENSMUSG00000106247.1	Gm43720	protein_coding	7.568647542	3.468795329	1.695718038	0.040793738	NA
ENSMUSG00000040729.8	Cep126	protein_coding	164.8305432	3.468664869	0.886969514	9.20319E-05	0.00197308
ENSMUSG00000019880.10	Rspo3	protein_coding	985.6193338	3.464654248	1.28855591	0.007171185	0.058685138
ENSMUSG00000038402.2	Foxf2	protein_coding	15.81091001	3.461642038	1.491480681	0.020289906	0.120982785
ENSMUSG00000029096.15	Htra3	protein_coding	203.6792587	3.458817069	1.198872258	0.003913404	0.037126438
ENSMUSG00000032128.15	Robo3	protein_coding	53.28618756	3.4585383	1.061053524	0.00111596	0.014443558
ENSMUSG00000019235.9	Rps6kl1	protein_coding	695.7663209	3.458443155	0.83559242	3.48957E-05	0.000892181
ENSMUSG00000112547.1	Gm47096	lincRNA	28.26439584	3.458051792	1.607800015	0.031492209	0.160795151
ENSMUSG00000023979.14	Guca1b	protein_coding	136.5738148	3.455385195	1.244598098	0.005498043	0.047997617
ENSMUSG00000111417.1	Gm47430	lincRNA	22.97227319	3.450306388	1.754549336	0.049241861	0.214937833
ENSMUSG00000032584.12	Mst1r	protein_coding	41.24267104	3.447739149	1.586414644	0.029758495	0.154524124
ENSMUSG00000022103.10	Gfra2	protein_coding	336.1253638	3.447451596	0.857252276	5.78254E-05	0.001336995
ENSMUSG00000067356.5	B430203G13Rik	TEC	14.40250229	3.446714405	1.603752545	0.031622036	0.161180882
ENSMUSG00000108912.1	E230020D15Rik	TEC	73.59460392	3.442268082	0.831261719	3.45771E-05	0.000888405
ENSMUSG00000026748.13	Plxdc2	protein_coding	6184.85924	3.442107966	0.921910663	NA	NA
ENSMUSG00000111864.1	Rpl26-ps6	processed_pseudogene	12.93040399	3.440959766	1.965552742	0.080009299	0.290189021
ENSMUSG00000086825.1	Gm15675	lincRNA	76.25646425	3.440806207	1.995190036	0.08460849	0.299381004
ENSMUSG00000027985.14	Lef1	protein_coding	189.2482797	3.440651554	1.227273218	0.005055237	0.045059244
ENSMUSG00000099930.1	Gm2396	processed_transcript	7.704313448	3.440593486	1.994404985	0.084505347	0.299342572
ENSMUSG00000093046.1	Mir3081	miRNA	7.343658484	3.438106313	1.684448427	0.041242149	NA
ENSMUSG00000022376.8	Adcy8	protein_coding	513.5020474	3.437530113	1.39116441	0.013474588	0.092253881
ENSMUSG00000025492.6	Ifitm3	protein_coding	2386.750295	3.435822844	0.549357338	3.99409E-10	6.64169E-08
ENSMUSG00000022565.15	Plec	protein_coding	8800.694614	3.435339961	0.547190089	3.42631E-10	5.93495E-08
ENSMUSG00000043670.4	Diras1	protein_coding	42.31057862	3.434140478	1.268664542	0.006791593	0.056287901
ENSMUSG00000024935.11	Slc1a1	protein_coding	56.48792085	3.431755703	1.090232824	0.001645451	0.019622685
ENSMUSG00000116655.1	Gm35455	lincRNA	5.330177273	3.426572824	2.0116791	0.08850452	NA
ENSMUSG00000034818.17	Celf5	protein_coding	558.1287652	3.426166205	0.676294435	4.06077E-07	2.31253E-05
ENSMUSG00000029651.16	Mtus2	protein_coding	108.667725	3.42367629	1.054997798	0.001173692	0.014985475
ENSMUSG00000021360.16	Gcnt2	protein_coding	217.6901628	3.422706184	0.629139168	5.31907E-08	4.28536E-06
ENSMUSG00000079259.2	Trim71	protein_coding	3534.931253	3.422355618	1.052373669	0.001145821	0.014720041
ENSMUSG00000061740.8	Cyp2d22	protein_coding	71.27795174	3.421238575	1.019117609	0.000787761	0.011048856
ENSMUSG00000037166.5	Ppp1r14a	protein_coding	199.2925459	3.419940152	1.26546452	0.006881654	0.056846204
ENSMUSG00000038393.14	Txnip	protein_coding	5242.187355	3.41937828	0.670764467	3.43745E-07	2.04145E-05
ENSMUSG00000038879.8	Nipal2	protein_coding	20.135406	3.418264151	1.920439781	0.075086073	0.279398767
ENSMUSG00000105543.1	Gm43169	TEC	9.735668627	3.418226499	2.329450771	0.14226839	0.404263946
ENSMUSG00000036446.5	Lum	protein_coding	973.6839857	3.414338578	1.132428894	0.002569303	0.027289488
ENSMUSG00000063704.13	Mapk15	protein_coding	13.06521658	3.412967054	1.446739671	0.018320564	0.112566138
ENSMUSG00000050737.13	Ptges	protein_coding	168.0208138	3.411068006	1.183192295	0.003939871	0.037309413
ENSMUSG00000054520.15	Sh3bp2	protein_coding	240.2556584	3.410510688	0.79848997	1.94424E-05	0.000557419
ENSMUSG00000070101.1	Mir341	miRNA	67.03377241	3.408579202	1.892921804	0.071750602	0.271708509
ENSMUSG00000043719.14	Col6a6	protein_coding	9.019818354	3.408024448	1.795059979	0.057622691	0.238120329
ENSMUSG00000039481.5	Nrtn	protein_coding	261.0238679	3.407904636	1.068761989	0.001429403	0.017498027
ENSMUSG00000009248.6	Ascl2	protein_coding	51.01258322	3.407248465	1.248183783	0.006337948	0.053574861
ENSMUSG00000068699.12	Flnc	protein_coding	7375.974559	3.403726016	1.302046783	0.008945369	0.069019468
ENSMUSG00000021061.15	Sptb	protein_coding	804.5168432	3.401543358	0.757738971	7.15348E-06	0.000245772
ENSMUSG00000020890.11	Gucy2e	protein_coding	24.82686265	3.398862638	1.867296109	0.068727717	0.264391517
ENSMUSG00000074743.4	Thbd	protein_coding	245.2989586	3.397475141	1.435275086	0.01792689	0.1110004
ENSMUSG00000103442.5	Pcdha1	protein_coding	30.318339	3.396203517	0.97880047	0.000520922	0.007915121
ENSMUSG00000026796.16	Fam129b	protein_coding	4523.012509	3.395898066	0.520478663	6.81981E-11	1.36304E-08
ENSMUSG00000116469.1	Gm49448	lincRNA	81.2797671	3.392322818	1.851372241	0.066902437	0.260272144
ENSMUSG00000031825.16	Crispld2	protein_coding	258.414205	3.392198519	0.808754939	2.73659E-05	0.000741181
ENSMUSG00000040434.16	Large2	protein_coding	270.4629379	3.391257223	1.045199494	0.001176145	0.01499838
ENSMUSG00000050397.4	Foxl2	protein_coding	152.939265	3.388503466	1.017316499	0.000865889	0.011922105
ENSMUSG00000042010.16	Acacb	protein_coding	577.5701233	3.38735742	0.667644931	3.90377E-07	2.24775E-05
ENSMUSG00000117234.1	Gm7818	processed_pseudogene	15.68456094	3.387099086	1.35187265	0.012228296	0.086308103
ENSMUSG00000034255.17	Arhgap27	protein_coding	340.0149643	3.382486772	0.793529764	2.02077E-05	0.000576183
ENSMUSG00000041696.14	Rasl12	protein_coding	22.71230363	3.382340236	0.748099252	6.14769E-06	0.000215491
ENSMUSG00000027525.18	Phactr3	protein_coding	57.29693114	3.381999813	1.560732203	0.030240076	0.156166513
ENSMUSG00000025128.7	Bhlhe22	protein_coding	233.3172889	3.379153436	0.804825479	2.68551E-05	0.000730641
ENSMUSG00000040794.5	C1qtnf4	protein_coding	29.7337062	3.378829652	1.227852267	0.005926491	0.050820145
ENSMUSG00000074345.4	Tnfaip8l3	protein_coding	81.30427902	3.377947132	1.880614652	0.072463806	0.273579603
ENSMUSG00000026042.16	Col5a2	protein_coding	2624.370248	3.377940929	1.393325069	NA	NA
ENSMUSG00000026123.11	Plekhb2	protein_coding	1530.44418	3.375282117	0.511156597	4.02308E-11	8.7108E-09
ENSMUSG00000089812.2	Gm15867	antisense	20.35146633	3.36517916	1.483686684	0.023321905	0.132199193
ENSMUSG00000049420.9	Tmem200a	protein_coding	461.8157765	3.361014303	0.733070162	4.5432E-06	0.000166097
ENSMUSG00000050052.12	Tdrp	protein_coding	449.1779304	3.359185637	1.040574265	0.001245703	0.015788521
ENSMUSG00000038677.14	Scube3	protein_coding	874.4943948	3.359015422	0.625751887	7.96292E-08	5.97535E-06
ENSMUSG00000044641.7	Pard6b	protein_coding	411.4346968	3.356511638	0.967687498	0.000523196	0.007938072
ENSMUSG00000021950.15	Anxa8	protein_coding	667.4087392	3.355560659	1.438254718	0.019644044	0.118148465
ENSMUSG00000085645.1	Hoxb5os	antisense	60.18747044	3.354842592	1.886907138	0.07541067	0.280154528
ENSMUSG00000035472.14	Slc25a21	protein_coding	49.10789209	3.351105436	1.221238746	0.006069155	0.051765886
ENSMUSG00000100572.1	2410021H03Rik	antisense	33.6104419	3.345309528	1.753455639	0.056412141	0.235127884
ENSMUSG00000037161.14	Mgarp	protein_coding	273.5584621	3.342856635	1.210874287	0.005767822	0.049829567
ENSMUSG00000018339.11	Gpx3	protein_coding	475.2033407	3.338797624	0.908903131	0.00023931	0.004230532
ENSMUSG00000036961.5	Wnt8b	protein_coding	11.87443473	3.336960182	1.637663591	0.041586478	0.193208879
ENSMUSG00000002289.16	Angptl4	protein_coding	187.5698116	3.336670851	1.634862539	0.041255909	0.192016421
ENSMUSG00000006219.12	Fblim1	protein_coding	1491.964791	3.336562596	0.502936098	3.26338E-11	7.62164E-09
ENSMUSG00000062542.11	Syt9	protein_coding	612.7872833	3.333654517	0.98750097	0.000735882	0.010440985
ENSMUSG00000071001.4	Hrct1	protein_coding	20.27669415	3.333556388	1.606298139	0.037958402	0.181255073
ENSMUSG00000032515.8	Csrnp1	protein_coding	437.1802838	3.331155554	0.654339227	3.56425E-07	2.10473E-05
ENSMUSG00000031216.13	Stard8	protein_coding	959.4178708	3.3305125	0.773342244	1.65747E-05	0.000488454
ENSMUSG00000105586.1	Gm43009	TEC	12.49684458	3.327915615	2.124712014	0.117280693	0.3626594
ENSMUSG00000063430.9	Wscd2	protein_coding	422.8706187	3.326350774	2.075661563	0.109034111	0.347444891
ENSMUSG00000037681.13	Esyt3	protein_coding	52.69658376	3.323151058	1.121114004	0.003035194	0.030941417
ENSMUSG00000032332.17	Col12a1	protein_coding	19069.37065	3.322875162	0.686218632	1.28346E-06	5.92845E-05
ENSMUSG00000037206.15	Islr	protein_coding	561.5897737	3.321932411	1.150356018	0.003880169	0.036946034
ENSMUSG00000040146.9	Rgl3	protein_coding	97.11328849	3.317633579	0.72323956	4.49263E-06	0.000164718
ENSMUSG00000091530.2	Cldn20	protein_coding	10.66278893	3.315153647	1.560981312	0.033690004	0.167920705
ENSMUSG00000050930.5	Map10	protein_coding	80.9689917	3.312000032	1.705349876	0.052122154	0.222694983
ENSMUSG00000074218.3	Cox7a1	protein_coding	107.6461412	3.310799272	0.790189556	2.79102E-05	0.000750507
ENSMUSG00000108614.1	2610306O10Rik	TEC	14.23463313	3.308572712	1.146938245	0.003917869	0.037151832
ENSMUSG00000027611.12	Procr	protein_coding	65.27030832	3.306014389	0.754067114	1.16389E-05	0.000360546
ENSMUSG00000046323.8	Dppa3	protein_coding	144.7135589	3.304621148	3.554274767	0.352495559	0.653785374
ENSMUSG00000041817.14	Fam169a	protein_coding	1073.470407	3.304318127	0.959256766	0.000571768	0.008513441
ENSMUSG00000009281.6	Rarres2	protein_coding	7.251755782	3.301593441	1.436850087	0.021573202	NA
ENSMUSG00000086596.2	Susd5	protein_coding	84.97636545	3.30057227	1.309878611	0.011743677	0.084113704
ENSMUSG00000012428.9	Steap4	protein_coding	112.9211958	3.298434997	1.672528085	NA	NA
ENSMUSG00000027544.16	Nfatc2	protein_coding	110.9213264	3.294105863	0.749821691	1.11702E-05	0.000348878
ENSMUSG00000115801.1	AC160336.1	lincRNA	12.91479962	3.293737075	1.491071204	0.02717647	0.146137559
ENSMUSG00000048721.2	Fndc9	protein_coding	39.41360102	3.292352162	0.965349871	0.000648374	0.009437743
ENSMUSG00000031303.8	Map3k15	protein_coding	382.0294065	3.292036958	0.592615673	2.77459E-08	2.54065E-06
ENSMUSG00000033788.15	Dysf	protein_coding	1704.483859	3.291983039	0.896222001	0.000239552	0.004230532
ENSMUSG00000026764.15	Kif5c	protein_coding	1156.660644	3.286453404	0.730602292	6.85056E-06	0.000236538
ENSMUSG00000056737.14	Capg	protein_coding	399.2094306	3.282019335	0.928349774	0.000407272	0.006423031
ENSMUSG00000031994.13	Adamts8	protein_coding	407.9285072	3.281300153	1.288498639	0.010877574	0.079781668
ENSMUSG00000019853.6	Hebp2	protein_coding	94.31616179	3.274523759	0.949174801	0.00056087	0.008385343
ENSMUSG00000116883.1	Gm49700	lincRNA	40.82208025	3.27208158	0.878578708	0.000195866	0.003599708
ENSMUSG00000029361.18	Nos1	protein_coding	109.2604935	3.264950788	1.812773032	NA	NA
ENSMUSG00000027584.17	Oprl1	protein_coding	59.2986416	3.264717146	1.467998688	0.026153575	0.142369857
ENSMUSG00000028977.17	Casz1	protein_coding	257.6564468	3.264322206	0.90171987	0.000294481	0.005017288
ENSMUSG00000021396.5	Nxnl2	protein_coding	14.88208758	3.263227667	1.485206731	0.028009461	0.148977652
ENSMUSG00000062151.13	Unc13c	protein_coding	266.8662593	3.262942453	1.436198521	NA	NA
ENSMUSG00000059049.14	Frem1	protein_coding	241.5344949	3.262867054	0.766856376	2.09179E-05	0.000591564
ENSMUSG00000027907.4	S100a11	protein_coding	2880.146105	3.261736201	0.894345459	0.000265253	0.004613842
ENSMUSG00000012211.13	Tex22	protein_coding	10.07386403	3.260457979	1.293362497	0.011704985	0.084009682
ENSMUSG00000005089.15	Slc1a2	protein_coding	11485.8593	3.258272892	1.334459561	0.014620626	0.097182743
ENSMUSG00000056758.14	Hmga2	protein_coding	4240.462931	3.256847863	0.843329222	0.000112511	0.002308651
ENSMUSG00000020961.15	Ston2	protein_coding	2677.713834	3.253329491	0.374655058	3.83662E-18	4.43045E-15
ENSMUSG00000098403.1	Gm27415	miRNA	12.03192286	3.250263719	1.121353346	0.003749299	0.036096768
ENSMUSG00000086807.8	Platr21	processed_transcript	32.74010961	3.249288858	2.212612863	0.141960253	0.403793383
ENSMUSG00000106680.1	Gm43852	TEC	12.77416691	3.247535296	1.225034956	0.008026012	0.063432961
ENSMUSG00000097513.1	Gm26696	TEC	10.80184051	3.245820483	2.293392299	0.156982809	0.426709123
ENSMUSG00000073274.4	Gm14636	processed_transcript	102.4573312	3.245434315	0.876264599	0.000212465	0.003836922
ENSMUSG00000020032.14	Nuak1	protein_coding	1831.582348	3.24297721	0.829493353	9.24537E-05	0.001979137
ENSMUSG00000027208.14	Fgf7	protein_coding	45.71637503	3.242299774	1.493213584	0.029904196	0.154970986
ENSMUSG00000046178.3	Nxph1	protein_coding	643.7464373	3.240313472	1.908954812	0.08961576	0.309170655
ENSMUSG00000071042.12	Rasgrp3	protein_coding	173.2659306	3.239833441	1.103412663	0.003322666	0.033172404
ENSMUSG00000020178.6	Adora2a	protein_coding	31.21669708	3.238592305	1.289923055	0.012049668	0.085425168
ENSMUSG00000108643.1	Gm44931	TEC	7.036657292	3.236778619	2.06712809	0.117387578	NA
ENSMUSG00000039546.9	Ajap1	protein_coding	42.98994675	3.23360941	2.136570191	0.130163343	0.38453315
ENSMUSG00000025478.15	Dpysl4	protein_coding	495.8414717	3.233343346	1.034044104	0.001766653	0.020688257
ENSMUSG00000021456.8	Fbp2	protein_coding	52.9369637	3.232152817	1.735494165	0.062549287	0.25029708
ENSMUSG00000024376.7	Epb41l4a	protein_coding	1182.742422	3.230682976	0.896336195	0.000312971	0.005259019
ENSMUSG00000029922.15	Mkrn1	protein_coding	5839.871722	3.229566425	0.708654607	5.18102E-06	0.000185039
ENSMUSG00000009075.2	Cabp7	protein_coding	85.06776718	3.228203228	0.680792291	2.11793E-06	8.7871E-05
ENSMUSG00000046711.16	Hmga1	protein_coding	5699.564376	3.224788468	0.952346624	0.000708806	0.010139883
ENSMUSG00000030800.10	Prss8	protein_coding	60.21160399	3.223900597	0.932365058	0.000544673	0.008174427
ENSMUSG00000037679.9	Inf2	protein_coding	4000.410814	3.220903631	0.598929915	7.54167E-08	5.76367E-06
ENSMUSG00000013091.5	Tmem190	protein_coding	8.82473104	3.218312637	1.368105466	0.018653389	0.11410516
ENSMUSG00000054850.4	Smim10l2a	protein_coding	237.0371418	3.218044607	0.956634493	0.00076843	0.010821539
ENSMUSG00000054150.12	Syne3	protein_coding	353.9907975	3.214386217	0.698066758	4.13066E-06	0.000154147
ENSMUSG00000045231.5	BC106179	processed_transcript	16.89917891	3.214299451	0.976716653	0.000998592	0.013297073
ENSMUSG00000022099.17	Dmtn	protein_coding	928.5565091	3.21243424	0.782108674	4.00136E-05	0.000998465
ENSMUSG00000010660.3	Plcd1	protein_coding	848.161843	3.211804467	0.515777151	4.75098E-10	7.65533E-08
ENSMUSG00000086165.1	Gm15690	antisense	21.19251516	3.210534903	1.189079225	0.00693358	0.057145672
ENSMUSG00000024440.13	Pcdh12	protein_coding	11.84190949	3.210273377	1.47255265	0.029251995	0.152940547
ENSMUSG00000020325.10	Fstl3	protein_coding	21.41883181	3.209134107	1.644246046	0.050969563	0.219257727
ENSMUSG00000085823.7	Gm13012	antisense	23.81469695	3.205967229	1.511745258	0.033946552	0.168642279
ENSMUSG00000055313.15	Pgbd1	protein_coding	44.34056134	3.203524942	1.249238305	0.010335955	0.076729698
ENSMUSG00000037060.3	Cavin3	protein_coding	144.8549943	3.201424734	1.90367062	NA	NA
ENSMUSG00000044667.12	Plppr4	protein_coding	1107.557356	3.200338425	1.929447117	0.09717997	0.324860542
ENSMUSG00000032334.10	Loxl1	protein_coding	2777.196133	3.198639828	1.13178833	0.004710649	0.042664726
ENSMUSG00000024338.15	Psmb8	protein_coding	11.54546215	3.198017427	1.564374627	0.040926041	0.190822946
ENSMUSG00000075304.2	Sp5	protein_coding	55.81680953	3.196807391	1.496260966	0.032636187	0.164632676
ENSMUSG00000027887.11	Sypl2	protein_coding	10.35981463	3.196686893	1.238116917	0.00982597	0.07405461
ENSMUSG00000036502.14	Tmem255a	protein_coding	136.2576593	3.194639778	0.549997271	6.30483E-09	7.04591E-07
ENSMUSG00000024030.7	Abcg1	protein_coding	522.4355723	3.193376311	1.301323675	0.014129872	0.09508045
ENSMUSG00000093622.1	Gm20703	lincRNA	22.24260983	3.189205178	1.410319324	0.023738488	0.133901824
ENSMUSG00000029869.7	Ephb6	protein_coding	419.0289992	3.188111456	1.2572869	0.011222052	0.081515873
ENSMUSG00000044694.2	2010007H06Rik	antisense	32.58266638	3.186342058	1.414107378	0.024243185	0.135315972
ENSMUSG00000090071.4	Cdk5r2	protein_coding	69.33471923	3.18472839	1.405566292	0.023463793	0.132748614
ENSMUSG00000101437.1	Gm29454	processed_pseudogene	8.847678764	3.183618173	1.768996614	0.071912043	0.272220675
ENSMUSG00000030302.16	Atp2b2	protein_coding	115.4371202	3.182120065	1.22544605	0.009412313	0.071717132
ENSMUSG00000022548.14	Apod	protein_coding	135.2762605	3.181482413	1.130781195	0.004900141	0.044020286
ENSMUSG00000017756.9	Slc12a7	protein_coding	1696.886284	3.180583175	0.830649595	0.000128649	0.00258117
ENSMUSG00000031891.6	Hsd11b2	protein_coding	39.06585083	3.178636863	0.971895942	0.001073376	0.014018087
ENSMUSG00000027555.8	Car13	protein_coding	170.9131956	3.17726725	1.070101352	0.002986467	0.030594733
ENSMUSG00000056492.6	Adgrf5	protein_coding	38.82612253	3.173469677	1.308311088	0.015282129	0.100033697
ENSMUSG00000038453.17	Srcin1	protein_coding	289.5496421	3.171869413	0.794883655	6.5974E-05	0.001489214
ENSMUSG00000115993.1	Zfp42-ps1	processed_pseudogene	131.6804855	3.170760395	5.280042055	0.548161056	0.797516651
ENSMUSG00000065561.2	Mir369	miRNA	18.47773803	3.170743669	5.280042573	0.548163206	0.797516651
ENSMUSG00000086430.1	4930551O13Rik	antisense	10.9098521	3.170454097	1.450744629	0.028859693	0.151903135
ENSMUSG00000032528.5	Vipr1	protein_coding	19.22961363	3.170230206	1.611757301	0.049190107	0.214891753
ENSMUSG00000030772.6	Dkk3	protein_coding	769.7844796	3.169322768	0.934701602	0.000697062	0.010006305
ENSMUSG00000102706.1	Gm7417	processed_pseudogene	18.151243	3.166840254	1.907124866	0.096807646	0.324147071
ENSMUSG00000022494.15	Shisa9	protein_coding	780.8421263	3.164794505	1.090682816	0.00371187	0.035886017
ENSMUSG00000021280.9	Exoc3l4	protein_coding	158.0270316	3.161945556	0.731602692	1.54661E-05	0.00046057
ENSMUSG00000026668.10	Ucma	protein_coding	142.2661024	3.161852025	1.270594312	0.012828946	0.089244469
ENSMUSG00000051149.15	Adnp	protein_coding	245.5597141	3.155298814	1.183223781	NA	NA
ENSMUSG00000052921.13	Arhgef15	protein_coding	99.56281535	3.154594923	0.987226266	0.001396312	0.017214559
ENSMUSG00000044042.19	Fmn1	protein_coding	391.460956	3.153772898	0.692544418	5.26623E-06	0.000187759
ENSMUSG00000091705.8	H2-Q2	protein_coding	30.21474112	3.149764221	1.444401111	0.029207728	0.152835906
ENSMUSG00000009734.18	Pou6f2	protein_coding	18.3250667	3.144253947	1.333336691	0.018364562	0.112803128
ENSMUSG00000020524.16	Gria1	protein_coding	59.91333158	3.144073869	1.140948914	0.005857282	0.050351304
ENSMUSG00000031340.8	Gabre	protein_coding	97.23339362	3.143461705	1.715998448	0.066972908	0.260433376
ENSMUSG00000105044.1	Gm10416	TEC	37.00885034	3.143389807	1.555737776	0.043330109	0.198601908
ENSMUSG00000027317.8	Ppp1r14d	protein_coding	24.29644565	3.143011306	1.299193513	0.015554608	0.101100086
ENSMUSG00000020908.14	Myh3	protein_coding	44.24063122	3.142121494	1.843952289	0.088378373	0.306478621
ENSMUSG00000021245.15	Mlh3	protein_coding	1090.294509	3.137035494	0.646342205	1.21288E-06	5.65082E-05
ENSMUSG00000085042.8	Abhd11os	transcribed_unitary_pseudogene	37.50186398	3.136138504	0.868781417	0.000306418	0.005178211
ENSMUSG00000033249.10	Hsf4	protein_coding	87.16721535	3.133293393	0.787974869	6.99701E-05	0.001562189
ENSMUSG00000052160.7	Pld4	protein_coding	39.07871484	3.132914477	1.300614902	0.016005292	0.103232627
ENSMUSG00000045094.8	Arhgef37	protein_coding	74.9873909	3.131645487	0.698886004	7.43254E-06	0.000252055
ENSMUSG00000027562.12	Car2	protein_coding	1353.666226	3.130430097	0.966013186	NA	NA
ENSMUSG00000025161.16	Slc16a3	protein_coding	2625.681141	3.128129321	0.845781167	0.00021687	0.003899525
ENSMUSG00000032492.14	Pth1r	protein_coding	233.7580592	3.127097398	0.403777016	9.58721E-15	6.64266E-12
ENSMUSG00000022220.14	Adcy4	protein_coding	32.08289391	3.126711411	2.026873841	0.122921172	0.372617686
ENSMUSG00000114500.1	Gm8983	processed_pseudogene	20.99868089	3.122474945	1.350013864	0.020727002	0.122464886
ENSMUSG00000051652.4	Lrrc3	protein_coding	404.1260236	3.122295249	0.712515119	1.17554E-05	0.000363612
ENSMUSG00000038872.10	Zfhx3	protein_coding	4536.668669	3.122209265	0.647491688	1.42121E-06	6.41134E-05
ENSMUSG00000025500.12	Lmntd2	protein_coding	63.53813566	3.122094625	1.090903557	0.004210638	0.039282909
ENSMUSG00000076313.1	Mir665	miRNA	37.26450789	3.121002924	1.625146923	0.054801897	0.230348803
ENSMUSG00000034177.15	Rnf43	protein_coding	55.7101389	3.120812157	1.093353638	0.004312521	0.039893223
ENSMUSG00000034145.14	Tmem63c	protein_coding	20.06818398	3.118971611	1.464353367	0.033177311	0.166134328
ENSMUSG00000048012.19	Zfp473	protein_coding	284.169148	3.118462466	0.852607144	0.000254627	0.004451366
ENSMUSG00000005373.13	Mlxipl	protein_coding	56.17048177	3.11534655	0.825112739	0.000159583	0.003074237
ENSMUSG00000026807.8	Ak8	protein_coding	38.14530741	3.115001688	0.868090227	0.000332792	0.005463991
ENSMUSG00000064525.1	Gm26440	snoRNA	8.426789897	3.112758518	1.785536282	0.081277987	0.29273389
ENSMUSG00000028487.18	Bnc2	protein_coding	387.2590321	3.111854254	0.729605262	1.99794E-05	0.000570457
ENSMUSG00000110181.1	Gm45508	TEC	14.70484987	3.111424058	1.711238839	0.069029141	0.265061246
ENSMUSG00000027419.9	Pcsk2	protein_coding	17.37921291	3.110114691	1.767642787	0.078497689	0.287060689
ENSMUSG00000022587.14	Ly6e	protein_coding	848.7761884	3.107570402	1.515846368	NA	NA
ENSMUSG00000099224.1	Gm27379	miRNA	16.44912549	3.107096542	1.867480255	0.096154235	0.32298997
ENSMUSG00000074657.5	Kif5a	protein_coding	317.5538596	3.104835179	0.789667322	8.43028E-05	0.001827234
ENSMUSG00000022246.14	Rai14	protein_coding	3022.574351	3.104521301	0.855347316	0.000283922	0.004853285
ENSMUSG00000038112.15	AW551984	protein_coding	127.3341792	3.104425042	1.690539163	0.066305608	0.259119423
ENSMUSG00000030491.16	Tdrd12	protein_coding	524.3342666	3.104106359	1.524350654	0.041715558	0.193592227
ENSMUSG00000030272.15	Camk1	protein_coding	1041.147412	3.103816469	0.776115993	6.35662E-05	0.001445609
ENSMUSG00000032177.17	Pde4a	protein_coding	256.9287088	3.103225922	0.666905749	3.2687E-06	0.000126997
ENSMUSG00000042759.12	Apobr	protein_coding	55.31781534	3.102163616	1.059820095	0.00342176	0.033909759
ENSMUSG00000068122.10	Agtr2	protein_coding	2278.536145	3.092449302	2.275838257	0.174204364	0.452966213
ENSMUSG00000021194.6	Chga	protein_coding	200.2473379	3.090633232	0.945223124	0.001076466	0.014046094
ENSMUSG00000038152.4	5033430I15Rik	lincRNA	23.18405909	3.088774918	1.203678002	0.010284503	0.076467558
ENSMUSG00000072573.2	Gm10369	antisense	10.06480965	3.088664397	1.641541778	0.059895364	0.243899922
ENSMUSG00000035441.14	Myo1d	protein_coding	401.6530097	3.088162728	1.050972162	0.003299251	0.033017927
ENSMUSG00000018537.16	Pcgf2	protein_coding	1569.838413	3.087861457	0.801441994	0.000116736	0.002381224
ENSMUSG00000020836.15	Coro6	protein_coding	101.0357017	3.082052358	1.058020287	0.003579321	0.035061149
ENSMUSG00000010358.13	Ifi35	protein_coding	110.757296	3.080334465	1.002295677	0.002117203	0.02359688
ENSMUSG00000093758.1	Gm20701	processed_pseudogene	6.540801952	3.079606585	1.956983179	0.115568387	NA
ENSMUSG00000022577.17	Ly6h	protein_coding	890.6946508	3.078543289	0.889897203	0.000541306	0.008129758
ENSMUSG00000046876.16	Atxn1	protein_coding	1728.639397	3.073091638	0.536262397	1.00091E-08	1.02738E-06
ENSMUSG00000109428.1	Gm45698	TEC	13.65129249	3.071831355	1.899267119	0.105796882	0.341262258
ENSMUSG00000073184.4	Gm49957	lincRNA	22.58715619	3.066247349	0.734639597	2.99545E-05	0.000789438
ENSMUSG00000108169.1	Gm43958	TEC	6.257634017	3.065021165	2.590576507	0.236752677	NA
ENSMUSG00000074171.2	Gm6658	TEC	59.75279106	3.063861277	0.751064183	4.51598E-05	0.001100254
ENSMUSG00000024883.8	Rin1	protein_coding	816.9682892	3.060769234	0.705308762	1.42732E-05	0.000429352
ENSMUSG00000037016.11	Frem2	protein_coding	1047.793564	3.060608289	0.806630887	0.000148054	0.002900212
ENSMUSG00000034652.12	Cd300a	protein_coding	22.77316425	3.059770928	1.717929082	0.074899212	0.279056284
ENSMUSG00000028730.14	Cfap57	protein_coding	15.15687616	3.058952142	1.261455921	0.01531101	0.100111561
ENSMUSG00000112698.1	Gm7525	processed_pseudogene	9.435296855	3.05513447	1.132128341	0.006963682	0.057325579
ENSMUSG00000109367.1	Gm18782	processed_pseudogene	34.91696822	3.053063129	1.353352695	0.024075285	0.134950421
ENSMUSG00000036867.7	Smad6	protein_coding	497.4981387	3.052551061	0.765388734	6.65664E-05	0.001499078
ENSMUSG00000090164.8	BC035044	protein_coding	25.17326034	3.052543643	1.125950181	0.006706397	0.055773533
ENSMUSG00000109125.1	Gm45159	lincRNA	11.11666656	3.052284068	1.585965821	0.05428461	0.228922684
ENSMUSG00000027230.9	Creb3l1	protein_coding	838.0722808	3.050882982	0.733310895	3.1766E-05	0.000831596
ENSMUSG00000029727.7	Cyp3a13	protein_coding	15.11272089	3.050602614	1.765523859	0.084010833	0.298147373
ENSMUSG00000087691.1	Cd55os	antisense	27.64248638	3.050483431	2.327375261	0.189960202	0.475846616
ENSMUSG00000046223.10	Plaur	protein_coding	110.1548941	3.04952904	1.084993593	0.00494427	0.04434352
ENSMUSG00000030321.15	Efcab12	protein_coding	52.89393158	3.04894513	0.960405075	0.001500199	0.018214453
ENSMUSG00000025355.7	Mmp19	protein_coding	531.4685168	3.043779106	1.248357092	0.014759465	0.097859726
ENSMUSG00000059173.19	Pde1a	protein_coding	264.123034	3.042461314	0.778862111	9.3724E-05	0.002000151
ENSMUSG00000113964.1	Gm48667	processed_pseudogene	46.08688986	3.038147888	1.011871331	0.002677683	0.027997143
ENSMUSG00000028864.7	Hgf	protein_coding	92.94822296	3.037869572	1.645533703	0.064873293	0.256068415
ENSMUSG00000114136.1	4921511I17Rik	antisense	10.78637398	3.032961689	1.184194902	0.010431085	0.077242801
ENSMUSG00000105039.1	Gm32585	lincRNA	54.04693246	3.031818704	1.232232407	0.013877154	0.094019077
ENSMUSG00000103367.1	Gm38158	processed_pseudogene	32.23054332	3.029745608	1.105116396	0.006114774	0.052069515
ENSMUSG00000009670.11	Tex11	protein_coding	49.58550728	3.028916456	1.633562249	0.063713587	0.253367251
ENSMUSG00000050014.8	Apol10b	protein_coding	14.10922994	3.024059377	1.930924541	0.117320547	0.362728675
ENSMUSG00000036006.20	Ripor2	protein_coding	103.5616014	3.02262289	0.907856089	0.00087031	0.011956547
ENSMUSG00000021411.16	Pxdc1	protein_coding	1007.344789	3.019260265	0.800317978	0.000161571	0.00310964
ENSMUSG00000108648.1	Gm44674	antisense	8.002710154	3.018606303	2.075516536	0.14583877	0.409277203
ENSMUSG00000102380.1	Gm38140	TEC	8.721840523	3.017167479	1.60157011	0.059581076	0.2429767
ENSMUSG00000040345.10	Arhgap9	protein_coding	104.8044886	3.015495176	3.190465552	0.344578036	0.646475141
ENSMUSG00000112805.1	Gm34574	lincRNA	11.73997808	3.01003509	1.576307969	0.056191488	0.234595275
ENSMUSG00000117917.1	Gm18087	processed_pseudogene	9.46103055	3.000854131	1.576580719	0.056989166	0.236820632
ENSMUSG00000026321.7	Tnfrsf11a	protein_coding	73.71869346	3.000277096	0.961947005	0.001814888	0.021098576
ENSMUSG00000026970.16	Rbms1	protein_coding	4214.056925	2.998368761	0.500469551	2.08412E-09	2.60967E-07
ENSMUSG00000062859.15	Tcp11	protein_coding	49.25337325	2.998185808	1.292127047	0.020322001	0.121054454
ENSMUSG00000034786.17	Gpsm3	protein_coding	59.56421048	2.997256594	0.842976357	0.000377169	0.006030638
ENSMUSG00000050069.3	Grem2	protein_coding	95.16383517	2.996996007	3.035116681	0.32342692	0.62710897
ENSMUSG00000078869.2	Gm14409	protein_coding	160.7843228	2.996332879	0.953992484	0.00168467	0.019975782
ENSMUSG00000001604.14	Tcea3	protein_coding	664.6647519	2.995033022	0.984834616	0.002356738	0.025594128
ENSMUSG00000040364.8	Sec1	protein_coding	18.41969006	2.993482085	1.274990829	0.018882328	0.115017966
ENSMUSG00000065477.3	Mir411	miRNA	16.81505447	2.992946415	2.075304435	0.149253794	0.414578365
ENSMUSG00000090958.2	Lrrc32	protein_coding	79.43921967	2.99294516	1.165966583	0.010260572	0.07641571
ENSMUSG00000025189.9	Cnnm1	protein_coding	56.21194158	2.992120679	1.531174296	0.050685301	0.218627584
ENSMUSG00000038370.6	Pcp4l1	protein_coding	177.5195439	2.990386454	1.412798734	0.034290404	0.169745258
ENSMUSG00000042677.7	Zc3h12a	protein_coding	170.5690838	2.989021744	0.532557489	1.99332E-08	1.93612E-06
ENSMUSG00000087207.8	Gm13147	transcribed_unprocessed_pseudogene	151.8449056	2.98881129	1.498690233	0.046121221	0.206317913
ENSMUSG00000025969.15	Nrp2	protein_coding	4762.351232	2.986448216	0.521721774	1.03912E-08	1.05362E-06
ENSMUSG00000036330.12	Slc18a1	protein_coding	39.77627942	2.984039548	0.896895793	0.000877628	0.012033223
ENSMUSG00000024268.16	Celf4	protein_coding	247.6867871	2.982871049	0.898287794	0.000898182	0.012250405
ENSMUSG00000031712.10	Il15	protein_coding	9.413663636	2.982828057	2.351343486	0.20459686	0.49513917
ENSMUSG00000100786.1	Gm28940	antisense	11.27563495	2.982019641	1.901603583	0.116843678	0.36211056
ENSMUSG00000039934.12	Gsap	protein_coding	248.1818448	2.979600794	0.94554609	0.001626035	0.019413418
ENSMUSG00000035121.6	Neil2	protein_coding	73.911795	2.979404438	1.721015527	0.083417927	0.296968927
ENSMUSG00000109361.1	Gm44946	lincRNA	9.2309816	2.978860315	1.479630324	0.044088722	0.200663055
ENSMUSG00000028778.15	Hcrtr1	protein_coding	15.8369694	2.978634772	1.206403717	0.013548369	0.092597888
ENSMUSG00000059571.7	Gm16218	processed_pseudogene	10.38760428	2.978277871	1.46102773	0.041501812	0.192944903
ENSMUSG00000028539.14	Artn	protein_coding	91.66540567	2.977132879	1.231621846	0.015638448	0.101521035
ENSMUSG00000001663.10	Gstt1	protein_coding	51.60130374	2.974022887	1.829885054	0.104109044	0.338391023
ENSMUSG00000073411.12	H2-D1	protein_coding	549.1957502	2.973926894	0.669352686	8.87175E-06	0.000288672
ENSMUSG00000100872.2	1700065J18Rik	lincRNA	8.366166626	2.971062313	2.20949011	0.178727843	0.459270236
ENSMUSG00000108076.1	9530086O07Rik	TEC	22.80215247	2.970929878	0.995630048	0.00284535	0.029409964
ENSMUSG00000086683.1	Gm12867	antisense	25.80242538	2.970529963	0.846760699	0.000451302	0.007032054
ENSMUSG00000111656.1	Gm47232	lincRNA	17.81006432	2.970398117	1.80910819	0.100608051	0.331508412
ENSMUSG00000111817.1	Gm47154	processed_pseudogene	8.136986992	2.969486946	1.160724571	0.010518393	0.07779181
ENSMUSG00000016494.9	Cd34	protein_coding	312.5766526	2.968362717	0.929753371	0.001409813	0.017342861
ENSMUSG00000064179.13	Tnnt1	protein_coding	66.69409965	2.963973648	1.192333443	0.012923891	0.089694823
ENSMUSG00000068522.4	Aard	protein_coding	1264.260462	2.960248091	1.801674759	NA	NA
ENSMUSG00000023232.17	Serinc2	protein_coding	139.2243225	2.95777482	1.406237833	0.035437393	0.173287127
ENSMUSG00000097386.1	9130213A22Rik	antisense	26.20003728	2.953189955	0.981788271	0.002629988	0.027749127
ENSMUSG00000056888.11	Glipr1	protein_coding	18.61494427	2.953134313	1.448911529	0.0415325	0.193044396
ENSMUSG00000026691.10	Fmo3	protein_coding	8.186403896	2.952445243	2.044128866	0.148639486	0.41376997
ENSMUSG00000097988.1	Gm10535	antisense	22.78153205	2.950727729	1.640853248	0.072131282	0.27270295
ENSMUSG00000067768.12	Xlr4b	protein_coding	39.26558538	2.950692165	1.847356703	0.11020979	0.349591691
ENSMUSG00000055078.7	Gabra5	protein_coding	18.45552348	2.948933704	1.982974251	0.136981384	0.395622489
ENSMUSG00000086742.8	Gm16201	processed_transcript	9.63969832	2.948565137	1.484200609	0.04696284	0.208182895
ENSMUSG00000025650.13	Col7a1	protein_coding	478.33067	2.946522824	0.893729798	0.000977641	0.01307215
ENSMUSG00000040483.15	Xaf1	protein_coding	258.2267905	2.946150299	0.973569754	0.002477044	0.026608699
ENSMUSG00000028480.14	Glipr2	protein_coding	2073.881521	2.94361654	0.849838495	0.000532728	0.008041604
ENSMUSG00000001750.16	Tcirg1	protein_coding	588.5491684	2.943015454	0.871321737	0.000731094	0.010394338
ENSMUSG00000031841.19	Cdh13	protein_coding	3585.444534	2.940493699	1.048473798	0.005038739	0.044957561
ENSMUSG00000097431.2	Gm26782	antisense	37.10526599	2.940125172	0.974103216	0.002542062	0.027148283
ENSMUSG00000045757.6	Zfp764	protein_coding	127.2299796	2.939990727	0.534019315	3.68328E-08	3.17257E-06
ENSMUSG00000001930.17	Vwf	protein_coding	92.7605303	2.939108466	1.249715237	0.018681685	0.11417745
ENSMUSG00000039059.11	Hrh3	protein_coding	10.59754546	2.936582231	1.939368182	0.129976308	0.384308326
ENSMUSG00000020099.8	Unc5b	protein_coding	2691.952259	2.935767258	0.638999189	4.34161E-06	0.000160528
ENSMUSG00000051984.13	Sec31b	protein_coding	54.40872893	2.935671791	1.093985433	0.007286357	0.059324288
ENSMUSG00000022952.17	Runx1	protein_coding	1059.4835	2.934865652	0.903379946	0.001159088	0.014853759
ENSMUSG00000032487.8	Ptgs2	protein_coding	346.71951	2.934474387	1.069109374	0.006055072	0.051666967
ENSMUSG00000032012.9	Nectin1	protein_coding	2357.306361	2.933601604	0.593282867	7.6264E-07	3.90449E-05
ENSMUSG00000117795.1	Gm50104	processed_pseudogene	7.285946546	2.933522014	1.910370043	0.124641938	NA
ENSMUSG00000030847.8	Bag3	protein_coding	2283.635	2.931449658	0.564156848	2.03446E-07	1.31774E-05
ENSMUSG00000097404.2	Gm10814	antisense	34.72510415	2.927695131	1.464078626	0.045534358	0.204776539
ENSMUSG00000039798.2	2600006K01Rik	antisense	16.32846701	2.925579889	1.313716449	0.025950664	0.141577561
ENSMUSG00000114104.1	Gm47585	TEC	26.97064371	2.924899555	0.866328908	0.000734945	0.010435989
ENSMUSG00000023781.2	Hes7	protein_coding	10.61778285	2.924684536	1.078491726	0.006691321	0.055723481
ENSMUSG00000039330.5	Tsga10ip	protein_coding	34.89096602	2.922345548	1.004033741	0.003607298	0.03518597
ENSMUSG00000043251.6	Exoc3l	protein_coding	183.1352807	2.921706957	0.921124941	0.001514504	0.018366672
ENSMUSG00000102148.1	Gm38059	TEC	14.91087753	2.921642491	1.359814035	0.031669269	0.161217678
ENSMUSG00000098176.2	Ccdc166	protein_coding	68.47924847	2.920010836	1.15717407	0.011622674	0.083508092
ENSMUSG00000028664.14	Ephb2	protein_coding	4169.890829	2.919519002	0.751351717	0.00010204	0.002130656
ENSMUSG00000026235.14	Epha4	protein_coding	3486.882932	2.918273861	0.372315196	4.5712E-15	3.6545E-12
ENSMUSG00000034112.9	Atp2c2	protein_coding	34.07696201	2.918052502	1.177242548	0.013185544	0.090994264
ENSMUSG00000103734.1	Gm37651	TEC	5.947948908	2.917591317	1.976296088	0.139865356	NA
ENSMUSG00000029307.7	Dmp1	protein_coding	51.48440621	2.914480096	1.384884736	0.035335473	0.173104678
ENSMUSG00000097354.7	2310001H17Rik	lincRNA	8.126140915	2.912164687	2.512301811	0.246390175	0.545765789
ENSMUSG00000070806.5	Zmynd12	protein_coding	9.148714173	2.911574031	1.360258146	0.032317855	0.163644075
ENSMUSG00000059108.4	Ifitm6	protein_coding	8.269783563	2.90957286	1.807006037	0.107362446	0.343960576
ENSMUSG00000024437.6	Gm8615	transcribed_processed_pseudogene	230.5443782	2.909070165	0.536412721	5.85434E-08	4.66239E-06
ENSMUSG00000021123.12	Rdh12	protein_coding	28.67418154	2.908799313	1.264941362	0.021473575	0.125626155
ENSMUSG00000034308.13	Sdr42e1	protein_coding	12.07463164	2.908719166	2.01667298	0.149207731	0.414574509
ENSMUSG00000048096.7	Lmod1	protein_coding	126.1291519	2.908699032	1.10695563	0.008597531	0.066851357
ENSMUSG00000024810.16	Il33	protein_coding	1943.123738	2.904955609	1.160267011	0.012290366	0.086628537
ENSMUSG00000031786.7	Drc7	protein_coding	19.78677878	2.904571673	1.786971722	0.104074039	0.338391023
ENSMUSG00000020310.9	Madcam1	protein_coding	42.06100573	2.904066742	1.053203179	0.005826907	0.050155125
ENSMUSG00000097194.2	9330175E14Rik	lincRNA	8.070389391	2.903916481	2.039762197	0.154546532	0.42274039
ENSMUSG00000089774.2	Slc5a3	protein_coding	12880.48088	2.903083885	0.7886494	0.000232245	0.004140182
ENSMUSG00000053141.16	Ptprt	protein_coding	367.6271529	2.902643886	0.459532462	2.67527E-10	4.75283E-08
ENSMUSG00000028645.11	Slc2a1	protein_coding	8705.37727	2.901404768	0.650291021	8.13112E-06	0.000270625
ENSMUSG00000045730.4	Adrb2	protein_coding	109.315081	2.900203023	0.838344497	0.000541299	0.008129758
ENSMUSG00000039552.14	Rsph4a	protein_coding	61.42233574	2.896240391	0.924833356	0.001738359	0.020464316
ENSMUSG00000112300.1	Gm47976	TEC	34.05050045	2.895763147	1.413065677	0.040435026	0.18917003
ENSMUSG00000043999.6	Gpr75	protein_coding	77.18207811	2.89501167	0.727578551	6.92151E-05	0.001546995
ENSMUSG00000039238.6	Zfp750	protein_coding	60.42966042	2.893929773	1.006047303	0.004020682	0.037912943
ENSMUSG00000026879.14	Gsn	protein_coding	6094.497601	2.893491455	0.650586116	8.68694E-06	0.000285256
ENSMUSG00000044164.2	Rnf182	protein_coding	460.9125426	2.891095212	0.929328808	0.001864867	0.021525909
ENSMUSG00000038763.12	Alpk3	protein_coding	309.3188604	2.890560682	1.110315782	0.009231278	0.070778808
ENSMUSG00000029032.12	Arhgef16	protein_coding	77.97663487	2.888808626	0.852622873	0.000703674	0.0100734
ENSMUSG00000043079.17	Synpo	protein_coding	938.2887066	2.885418143	0.727482155	7.29946E-05	0.00162101
ENSMUSG00000104240.1	Gm36858	unprocessed_pseudogene	61.47110487	2.884849743	0.774597179	0.00019584	0.003599708
ENSMUSG00000024731.15	Ms4a10	protein_coding	12.88866406	2.883833202	1.714523594	0.092568329	0.315585581
ENSMUSG00000106028.1	Gm8493	unprocessed_pseudogene	18.07106034	2.883562097	1.689338942	NA	NA
ENSMUSG00000022454.17	Nell2	protein_coding	2090.358533	2.883297843	1.026363558	0.004965917	0.04443459
ENSMUSG00000060487.7	Samd5	protein_coding	441.4080634	2.883291328	0.658040361	1.17793E-05	0.000363811
ENSMUSG00000079017.3	Ifi27l2a	protein_coding	22.62056066	2.881925533	1.722616259	0.094328607	0.319198934
ENSMUSG00000053153.14	Spag16	protein_coding	15.51282201	2.881896447	2.158785396	0.181888787	0.464293299
ENSMUSG00000067586.4	S1pr3	protein_coding	321.7069085	2.881756451	0.620414685	3.40262E-06	0.000130733
ENSMUSG00000066026.14	Dhrs3	protein_coding	505.0417487	2.880601285	1.087525717	0.008078622	0.0637276
ENSMUSG00000039706.11	Ldb2	protein_coding	333.4187006	2.880107338	1.250842675	0.021305097	0.124957036
ENSMUSG00000031842.15	Pde4c	protein_coding	46.3222006	2.880079443	1.685418197	0.087483954	0.304812733
ENSMUSG00000074398.5	Gm15441	antisense	10.57409387	2.879801974	1.318656623	0.028970278	0.152218455
ENSMUSG00000007097.14	Atp1a2	protein_coding	5201.725447	2.879057752	1.063284816	0.006775096	0.056218418
ENSMUSG00000073209.4	Klf14	protein_coding	14.71947733	2.878673419	2.408416379	0.23198714	0.530074166
ENSMUSG00000079019.2	Insl3	protein_coding	7.674026793	2.875485079	2.198068177	0.190809757	0.477176343
ENSMUSG00000040170.13	Fmo2	protein_coding	102.9860392	2.874334039	1.595000944	NA	NA
ENSMUSG00000102254.1	Gm7496	processed_pseudogene	8.062152927	2.873065027	1.404652613	0.04081624	0.190396403
ENSMUSG00000024180.14	Tmem8	protein_coding	1177.669682	2.87203013	0.670313693	1.83063E-05	0.000530203
ENSMUSG00000058099.16	Nfam1	protein_coding	50.2311314	2.871244593	0.997726869	0.004004765	0.03778622
ENSMUSG00000028289.12	Epha7	protein_coding	1192.456141	2.870895249	1.002221419	0.004176261	0.039052672
ENSMUSG00000002633.4	Shh	protein_coding	101.6415635	2.870092132	1.641684678	0.080418966	0.29091344
ENSMUSG00000060224.4	Pyroxd2	protein_coding	29.21296159	2.866434801	1.127726436	0.011028892	0.080635441
ENSMUSG00000109576.1	Gm44704	TEC	8.10385449	2.864019496	1.442108289	0.047033906	0.208409034
ENSMUSG00000037014.4	Sstr4	protein_coding	7.39588663	2.861923673	2.289564298	0.211304605	NA
ENSMUSG00000092130.2	D030025P21Rik	antisense	35.79504283	2.86156762	1.651380014	0.083125158	0.296523002
ENSMUSG00000025584.17	Pde8a	protein_coding	330.8186713	2.86077918	0.676844472	2.37205E-05	0.000657405
ENSMUSG00000028328.13	Tmod1	protein_coding	52.10577363	2.859990816	0.960746667	0.002912343	0.029983138
ENSMUSG00000030256.11	Bhlhe41	protein_coding	676.2793791	2.859234276	1.012527531	0.004744936	0.042919162
ENSMUSG00000106993.1	Gm43417	TEC	29.47864605	2.859189199	0.904612011	0.001574013	0.018928021
ENSMUSG00000041945.12	Mfsd9	protein_coding	23.80663276	2.857360062	2.145927839	0.183015789	0.465740229
ENSMUSG00000051022.7	Hs3st1	protein_coding	83.56136918	2.85586025	0.819013189	0.000488558	0.007539095
ENSMUSG00000061132.13	Blnk	protein_coding	14.60812861	2.853086973	2.226780902	0.200102094	0.489620026
ENSMUSG00000019929.16	Dcn	protein_coding	6324.516241	2.849694898	1.26247856	0.023994181	0.134686212
ENSMUSG00000033579.16	Fa2h	protein_coding	6.759020034	2.848844218	2.391154634	0.233492887	NA
ENSMUSG00000079484.12	Phyhd1	protein_coding	26.55131063	2.848415741	0.973573985	0.003436478	0.033952551
ENSMUSG00000054901.7	Arhgef33	protein_coding	23.42296958	2.848191966	1.025073037	0.005460616	0.047736268
ENSMUSG00000022818.13	Cyp2ab1	protein_coding	14.5774166	2.84719275	1.773792631	0.108462099	0.346259131
ENSMUSG00000021732.14	Fgf10	protein_coding	71.0434974	2.846309661	1.873015834	0.128601495	0.38258255
ENSMUSG00000002108.10	Nr1h3	protein_coding	46.12187591	2.843357948	0.916557572	0.001920789	0.022046118
ENSMUSG00000045608.7	Dbx2	protein_coding	160.2063099	2.842883392	1.024624161	0.005527607	0.048154589
ENSMUSG00000078868.3	Gm14412	protein_coding	179.433845	2.842717109	1.255206593	0.023528613	0.133042916
ENSMUSG00000064280.14	Ccdc146	protein_coding	11.52403889	2.839798533	1.533426755	0.06403592	0.254004555
ENSMUSG00000047787.8	Flrt1	protein_coding	153.3462351	2.838955446	0.951287016	0.00284199	0.029389857
ENSMUSG00000003418.11	St8sia6	protein_coding	51.99968762	2.837906496	1.292662144	0.028135138	0.149264157
ENSMUSG00000034258.4	Flvcr2	protein_coding	328.0306376	2.837524992	0.551382601	2.65816E-07	1.64933E-05
ENSMUSG00000101281.1	Gm8449	processed_pseudogene	5.673034525	2.837389505	2.43542658	0.243999458	NA
ENSMUSG00000107603.1	Gm43921	TEC	77.97957468	2.836036144	1.592150253	0.074869721	0.278996418
ENSMUSG00000114251.1	Tmed10-ps	processed_pseudogene	82.23702755	2.832224057	1.018265612	0.005412171	0.047467255
ENSMUSG00000058056.16	Palld	protein_coding	6299.638017	2.831195398	0.675075782	2.74208E-05	0.000741181
ENSMUSG00000038760.14	Trhr	protein_coding	63.76280812	2.829953064	1.562114253	0.070045364	0.267787923
ENSMUSG00000058186.13	Zfp980	protein_coding	172.1440345	2.829070203	1.12496061	0.011909414	0.084748061
ENSMUSG00000026638.15	Irf6	protein_coding	147.5108722	2.826730908	0.902306359	0.001731568	0.020439259
ENSMUSG00000040663.9	Clcf1	protein_coding	185.0782643	2.825433546	1.171229375	0.015849376	0.102567688
ENSMUSG00000018554.13	Ybx2	protein_coding	96.56984611	2.825327222	0.961778476	0.00330756	0.033053335
ENSMUSG00000078865.8	Gm14406	protein_coding	73.14184835	2.825298898	1.177607841	0.016431617	0.105285941
ENSMUSG00000003410.8	Elavl3	protein_coding	159.7465365	2.823846679	1.015407449	0.005419197	0.04750883
ENSMUSG00000031766.4	Slc12a3	protein_coding	5.839876109	2.822386024	1.925397049	0.142683105	NA
ENSMUSG00000029120.10	Ppp2r2c	protein_coding	1723.661902	2.821439761	0.871088862	NA	NA
ENSMUSG00000049721.14	Gal3st1	protein_coding	42.56838388	2.818244702	1.364033506	0.038817995	0.184141142
ENSMUSG00000041216.15	Clvs1	protein_coding	14.56446895	2.817991147	1.943247021	0.147017917	0.410978781
ENSMUSG00000021730.8	Hcn1	protein_coding	55.81468855	2.817708858	1.478100611	0.056610797	0.235625157
ENSMUSG00000022053.13	Ebf2	protein_coding	657.7041068	2.816091384	0.967469376	0.003605267	0.03518597
ENSMUSG00000017417.14	Plxdc1	protein_coding	411.9129496	2.813975751	0.835240149	0.000754245	0.010657876
ENSMUSG00000070031.11	Sp140	protein_coding	7.420814197	2.813661512	1.204209775	0.019464101	NA
ENSMUSG00000055022.14	Cntn1	protein_coding	11410.97559	2.811378709	1.374095812	0.040757897	0.190231798
ENSMUSG00000021133.9	Susd6	protein_coding	10496.63204	2.809528376	0.571846721	8.96569E-07	4.44775E-05
ENSMUSG00000016150.15	Tenm1	protein_coding	100.8708777	2.808797776	2.443988689	0.250445525	0.550408193
ENSMUSG00000018126.15	Baiap2l2	protein_coding	22.27476818	2.807454558	1.215075476	0.020859457	0.123037647
ENSMUSG00000032014.6	Oaf	protein_coding	781.1052345	2.798528556	0.26176477	1.12149E-26	3.33017E-23
ENSMUSG00000042607.15	Asb4	protein_coding	22.40986568	2.798094674	1.039609611	0.007113449	0.058344745
ENSMUSG00000116480.1	Gm49512	sense_intronic	13.78625434	2.797947824	1.31727946	0.033667208	0.167859578
ENSMUSG00000109812.1	Gm45640	TEC	16.00761605	2.79749878	1.009482923	0.005584676	0.048570327
ENSMUSG00000074570.14	Cass4	protein_coding	17.63672816	2.797241625	1.628703284	0.085894161	0.301778549
ENSMUSG00000116295.1	Gm32885	lincRNA	343.9935233	2.795793582	1.154908166	0.015486694	0.100753183
ENSMUSG00000032446.14	Eomes	protein_coding	95.45231967	2.79484262	1.158999036	0.015890193	0.102735164
ENSMUSG00000027947.11	Il6ra	protein_coding	486.3034226	2.792610477	0.831221561	0.000780423	0.010960725
ENSMUSG00000034872.6	Gipc3	protein_coding	20.08140688	2.791955852	1.495680443	0.061946374	0.248670786
ENSMUSG00000060579.13	Fhit	protein_coding	23.38234441	2.789955087	0.958077635	0.00359083	0.035100692
ENSMUSG00000030074.9	Gxylt2	protein_coding	1379.717095	2.789804825	0.898904526	0.00191207	0.021958165
ENSMUSG00000074766.10	Ism1	protein_coding	124.1020534	2.789476903	1.009252326	0.005711428	0.049424537
ENSMUSG00000048612.16	Myof	protein_coding	3533.304034	2.787652845	0.595505137	2.85261E-06	0.000113157
ENSMUSG00000068615.4	Gjd2	protein_coding	24.5546193	2.786235486	1.781598429	0.117841885	0.363637383
ENSMUSG00000032725.10	Folr2	protein_coding	9.316039957	2.785427804	1.509269434	0.064957996	0.256159534
ENSMUSG00000068696.6	Gpr88	protein_coding	297.5214465	2.785076165	0.811404496	0.000598234	0.008875719
ENSMUSG00000095845.3	Gm5741	protein_coding	11.05415336	2.784440157	1.305449551	0.032929988	0.165413905
ENSMUSG00000023800.15	Tiam2	protein_coding	438.6509358	2.784191453	0.626475253	8.82129E-06	0.000288054
ENSMUSG00000113907.1	Gm47167	antisense	17.75318531	2.783482159	1.258982526	0.02704289	0.145751062
ENSMUSG00000109568.1	Gm45074	TEC	15.52731874	2.781399203	1.282772116	0.030137977	0.155716628
ENSMUSG00000034796.14	Cpne7	protein_coding	99.35362652	2.780210581	1.304971124	0.033132277	0.165988795
ENSMUSG00000075014.1	Gm10800	protein_coding	70.67765085	2.779072931	0.97822057	0.004497977	0.041270306
ENSMUSG00000022112.14	Gpc5	protein_coding	49.26211572	2.777454392	1.417152132	0.0500093	0.217242993
ENSMUSG00000085457.3	1110046J04Rik	antisense	12.61770423	2.776263016	1.551254814	0.07350399	0.275992818
ENSMUSG00000111065.1	Gm47676	TEC	6.594609215	2.776125493	3.464055937	0.422894925	NA
ENSMUSG00000028369.15	Svep1	protein_coding	6278.430933	2.773380876	1.082540769	0.010409584	0.077111052
ENSMUSG00000051343.11	Rab11fip5	protein_coding	1740.571425	2.772125359	0.624172345	8.94245E-06	0.000289981
ENSMUSG00000020241.13	Col6a2	protein_coding	2729.690319	2.77203436	0.9224373	0.002654765	0.027904226
ENSMUSG00000001131.11	Timp1	protein_coding	740.2297124	2.771087575	0.851421918	0.001135288	0.014629941
ENSMUSG00000020963.15	Tshr	protein_coding	114.3326447	2.77004476	0.839370114	0.000966342	0.012975701
ENSMUSG00000003746.16	Man1a	protein_coding	646.9846484	2.769781113	0.883588961	0.001720334	0.020334395
ENSMUSG00000023186.14	Vwa5a	protein_coding	3797.081405	2.769379114	0.38943402	1.14961E-12	4.23157E-10
ENSMUSG00000031451.6	Gas6	protein_coding	5541.134214	2.769345897	0.889814691	0.00185653	0.02146264
ENSMUSG00000028773.8	Fabp3	protein_coding	1732.370824	2.767728266	1.194941086	0.02054709	0.121863758
ENSMUSG00000057228.6	Aadat	protein_coding	27.11972801	2.767311442	1.252653751	0.027163576	0.146137559
ENSMUSG00000022948.16	Setd4	protein_coding	197.9239596	2.767165633	0.755615329	0.000250122	0.004379973
ENSMUSG00000034295.10	Fhod3	protein_coding	620.4755439	2.76483559	0.707471067	9.30423E-05	0.001989688
ENSMUSG00000102550.1	Gm8276	processed_pseudogene	22.04249828	2.762643528	1.249749712	0.027066499	0.145827952
ENSMUSG00000086395.1	A630014C17Rik	antisense	15.09090741	2.760354105	1.165136148	0.017830188	0.110781071
ENSMUSG00000029314.14	Gpat3	protein_coding	112.7091199	2.758837276	1.277135765	NA	NA
ENSMUSG00000066392.12	Nrxn3	protein_coding	379.2020284	2.758572543	0.815284057	0.000715494	0.010228509
ENSMUSG00000087111.1	Gm11399	antisense	15.26866373	2.753288763	1.216360095	0.023601965	0.13338511
ENSMUSG00000027004.3	Frzb	protein_coding	146.5896523	2.751341414	0.626346373	1.1196E-05	0.000348906
ENSMUSG00000103770.1	Pcdha9	protein_coding	73.01153907	2.749522182	0.844933317	0.001137405	0.014648146
ENSMUSG00000038528.15	Mfsd4b5	protein_coding	16.71652676	2.744489097	1.145758057	0.016604604	0.105904664
ENSMUSG00000035228.15	Ccdc106	protein_coding	128.7166226	2.742747065	0.770123099	0.000368827	0.005915456
ENSMUSG00000096956.2	Snhg18	lincRNA	51.94603586	2.742133691	0.708413048	0.000108473	0.002243512
ENSMUSG00000032024.10	Clmp	protein_coding	491.2363688	2.736786212	1.204311381	0.023056899	0.131304303
ENSMUSG00000049907.8	Rasl11b	protein_coding	486.2299522	2.736140713	0.743708168	0.000234103	0.00416972
ENSMUSG00000010080.15	Epn3	protein_coding	33.91314034	2.734552096	1.649465057	0.097349405	0.324994071
ENSMUSG00000087675.1	Gm11762	processed_transcript	10.47794457	2.732775232	1.666058266	0.100950308	0.332491379
ENSMUSG00000054545.17	Ugt1a6a	protein_coding	10.90541659	2.732413025	1.569646482	0.081721722	0.293582391
ENSMUSG00000040093.16	Bmf	protein_coding	701.816253	2.728306689	0.582345976	2.79923E-06	0.000111252
ENSMUSG00000036523.16	Greb1	protein_coding	254.3635019	2.727566198	0.865307641	0.001620815	0.019384501
ENSMUSG00000093594.1	Gm20707	lincRNA	34.24585096	2.726877876	1.074573545	0.011160359	0.081253669
ENSMUSG00000107388.1	Gm42788	lincRNA	11.34585366	2.726542921	1.628722461	0.094123176	0.318770902
ENSMUSG00000001020.8	S100a4	protein_coding	17.7049406	2.723132639	1.569679958	0.082770384	0.295765033
ENSMUSG00000030339.7	Ltbr	protein_coding	690.7354168	2.720249142	0.924948997	0.003271841	0.032806792
ENSMUSG00000041700.9	Lhfpl1	protein_coding	151.6355791	2.716626509	1.563860583	0.082364523	0.294807498
ENSMUSG00000112545.1	1300014J16Rik	lincRNA	38.16259769	2.714728053	0.678092465	6.24181E-05	0.001421054
ENSMUSG00000058498.12	Rnf207	protein_coding	38.86047895	2.714479399	1.242479788	0.028908854	0.152010988
ENSMUSG00000059921.15	Unc5c	protein_coding	1449.919532	2.713324714	0.446981676	1.2765E-09	1.73421E-07
ENSMUSG00000028862.6	Map3k6	protein_coding	174.936104	2.712884437	0.831287426	0.001100555	0.014297585
ENSMUSG00000074916.5	Chst14	protein_coding	439.613649	2.711870628	0.494348888	4.11737E-08	3.46492E-06
ENSMUSG00000022231.10	Sema5a	protein_coding	6572.876793	2.70987435	0.888419678	0.002286748	0.024951356
ENSMUSG00000113430.1	Gm47086	processed_pseudogene	6.587600513	2.708433623	1.610778547	0.092676741	NA
ENSMUSG00000031872.14	Bean1	protein_coding	55.80735889	2.708427187	1.174275495	0.021084575	0.124013578
ENSMUSG00000035513.19	Ntng2	protein_coding	489.8130527	2.708426225	0.966355533	0.005067328	0.045128309
ENSMUSG00000086522.1	Gm4473	bidirectional_promoter_lncRNA	8.264172174	2.706237692	1.589378386	0.088623858	0.306849986
ENSMUSG00000047898.7	Ccr4	protein_coding	15.26325034	2.705166582	1.562249757	0.083347669	0.296968927
ENSMUSG00000063628.2	Gm7665	processed_pseudogene	88.40397606	2.703443809	0.859588878	0.001660625	0.019780951
ENSMUSG00000020388.12	Pdlim4	protein_coding	316.1524923	2.703028606	0.913206299	0.003077069	0.031230446
ENSMUSG00000028601.18	Echdc2	protein_coding	1243.271683	2.702837171	1.084794685	0.012718146	0.088740983
ENSMUSG00000101279.1	Gm18342	unprocessed_pseudogene	10.08542176	2.702361514	1.352533825	0.045716746	0.2053746
ENSMUSG00000114278.2	Gm49027	protein_coding	7.993663917	2.701716817	1.51342989	0.07423512	0.2774383
ENSMUSG00000087131.7	Gm16152	antisense	8.765321197	2.701012326	1.569013341	0.085165233	0.300346883
ENSMUSG00000024899.7	Papss2	protein_coding	256.3033715	2.700938919	0.574275477	2.56101E-06	0.000104584
ENSMUSG00000005883.15	Spo11	protein_coding	9.671119594	2.700866819	1.955035652	0.167127625	0.4425933
ENSMUSG00000039329.8	Tex19.1	protein_coding	617.4082539	2.696737054	1.869627104	0.149191536	0.414574509
ENSMUSG00000032726.12	Bmp8a	protein_coding	66.75782569	2.694671171	1.110660231	0.015258339	0.099955828
ENSMUSG00000052353.13	Cemip	protein_coding	1052.618696	2.694416986	0.887926329	0.002409307	0.026042563
ENSMUSG00000060147.15	Serpinb6a	protein_coding	1386.331871	2.692473015	0.648617578	3.30889E-05	0.00085652
ENSMUSG00000026610.13	Esrrg	protein_coding	117.3010651	2.69174146	1.154282876	0.019702797	0.118364839
ENSMUSG00000048978.14	Nrsn1	protein_coding	19.81729916	2.691185234	1.828453702	0.141064985	0.402053582
ENSMUSG00000078815.8	Cacng6	protein_coding	62.50118308	2.688082904	0.874139574	0.002104188	0.02351338
ENSMUSG00000026344.9	Lypd1	protein_coding	289.5130129	2.687425627	1.1713184	0.021769851	0.1265757
ENSMUSG00000052605.12	Isoc2b	protein_coding	12.73695747	2.682947408	1.499894915	0.073653972	0.276348638
ENSMUSG00000085826.1	Gm15638	antisense	12.37605301	2.679539357	1.120537892	0.016788947	0.106738757
ENSMUSG00000112138.1	Gm47526	processed_pseudogene	7.836554718	2.678597973	1.8188824	0.140842349	0.401749563
ENSMUSG00000090955.1	Gm17097	processed_pseudogene	6.910601437	2.678172395	2.066849406	0.195052912	NA
ENSMUSG00000019737.14	Syne4	protein_coding	247.4088116	2.67578343	0.677977145	7.92304E-05	0.001731737
ENSMUSG00000026768.10	Itga8	protein_coding	1663.122383	2.673707585	0.709116817	0.000162937	0.003130133
ENSMUSG00000018659.12	Pnpo	protein_coding	209.8388328	2.670544332	0.74493698	0.000337173	0.005518489
ENSMUSG00000031775.5	Pllp	protein_coding	37.67866883	2.667804815	0.635246075	2.6734E-05	0.000728299
ENSMUSG00000065617.1	Mir323	miRNA	21.35106122	2.667436878	2.02367292	0.187464617	0.471837642
ENSMUSG00000048960.13	Prex2	protein_coding	867.6828234	2.667184135	0.784159584	0.000670593	0.009700026
ENSMUSG00000078497.9	Zfp978	protein_coding	123.8154241	2.665453385	0.933704657	0.004307653	0.039889304
ENSMUSG00000097412.2	1810014B01Rik	transcribed_unprocessed_pseudogene	85.49417003	2.663790696	0.551933582	1.39101E-06	6.313E-05
ENSMUSG00000078963.3	Hsbp1l1	protein_coding	16.17607215	2.661488526	1.374169954	0.052770138	0.224770508
ENSMUSG00000044921.5	Rassf9	protein_coding	62.26196198	2.661272978	1.703558019	0.118244387	0.364197353
ENSMUSG00000032291.8	Crabp1	protein_coding	157.8468012	2.659859389	1.08365481	0.014107029	0.094957481
ENSMUSG00000113527.1	Gm48079	lincRNA	23.27672656	2.659772104	0.964690055	0.005831186	0.050168477
ENSMUSG00000078906.9	Gm14444	protein_coding	74.76110109	2.65892312	0.942468517	0.004783947	0.043185994
ENSMUSG00000005672.12	Kit	protein_coding	1644.232327	2.658709858	0.820032114	0.001186099	0.015106769
ENSMUSG00000025176.14	Hoga1	protein_coding	33.33245717	2.65814249	1.311662435	0.042709002	0.196578679
ENSMUSG00000082896.1	Gm5844	processed_pseudogene	240.5125663	2.657743916	0.860019926	0.001999354	0.022709598
ENSMUSG00000081600.3	Gm12286	processed_pseudogene	34.37340168	2.657225122	1.140314449	0.0197926	0.118801323
ENSMUSG00000042686.5	Jph1	protein_coding	493.1865667	2.655881714	0.965704522	0.005955869	0.050987927
ENSMUSG00000103707.5	Pcdha6	protein_coding	49.25285388	2.655549483	0.828192187	0.001343878	0.016726856
ENSMUSG00000095115.2	Itpripl2	protein_coding	2585.70665	2.655133192	0.483920386	4.09477E-08	3.45992E-06
ENSMUSG00000040938.16	Slc16a11	protein_coding	123.639555	2.653929063	0.847320036	0.001735343	0.020464316
ENSMUSG00000034164.17	Emid1	protein_coding	64.48064186	2.653089701	0.833934184	0.001465581	0.017856727
ENSMUSG00000107978.1	Gm44109	lincRNA	14.68384132	2.652663358	2.109415043	0.208559954	0.499752438
ENSMUSG00000049097.9	Ankrd34a	protein_coding	50.71726739	2.651959458	0.876196175	0.002472611	0.026574819
ENSMUSG00000040812.14	Agbl2	protein_coding	70.29254615	2.651248074	0.599516242	9.76502E-06	0.00031179
ENSMUSG00000020887.3	A230052G05Rik	TEC	11.78663241	2.650410892	1.766735076	0.133569209	0.390378176
ENSMUSG00000107750.1	Gm44013	TEC	17.70203603	2.64785075	0.982705903	0.007050516	0.057925699
ENSMUSG00000026253.14	Chrng	protein_coding	12.18784939	2.643470859	1.46258307	0.070700124	0.269322446
ENSMUSG00000113037.1	Gm36550	antisense	5.724542003	2.641392104	2.168743623	0.223248089	NA
ENSMUSG00000085961.1	Gm15904	antisense	5.748288906	2.63929409	2.180389723	0.226098993	NA
ENSMUSG00000032348.6	Gsta4	protein_coding	3811.082988	2.638232967	0.621225836	2.16828E-05	0.000611532
ENSMUSG00000033488.11	Cryzl2	protein_coding	64.22441602	2.638102307	0.911241249	0.003790805	0.036412046
ENSMUSG00000029119.9	Man2b2	protein_coding	1166.820246	2.637519663	0.721105921	0.000254584	0.004451366
ENSMUSG00000031586.17	Rbpms	protein_coding	2165.190656	2.634972586	0.725762886	0.000282736	0.004844634
ENSMUSG00000036904.6	Fzd8	protein_coding	1110.91355	2.634027134	0.435085754	1.41256E-09	1.87016E-07
ENSMUSG00000114550.1	Gm46426	processed_pseudogene	59.94482428	2.633706094	1.287831487	0.040847915	0.190501405
ENSMUSG00000047793.13	Sned1	protein_coding	1817.714247	2.632604447	0.857708199	0.00214527	0.023833016
ENSMUSG00000018752.19	Tnfsfm13	protein_coding	27.26635657	2.632525258	1.168359175	0.024247708	0.135315972
ENSMUSG00000113959.1	Gm46339	TEC	145.0930095	2.629841746	0.55737039	2.37821E-06	9.76948E-05
ENSMUSG00000040026.8	Saa3	protein_coding	103.3860811	2.629421326	1.514455961	0.082525806	0.295144771
ENSMUSG00000048200.12	Cracr2b	protein_coding	72.57586963	2.629388149	0.685613203	0.000125518	0.002523237
ENSMUSG00000026029.14	Casp8	protein_coding	121.0311953	2.628490634	1.172935659	0.025029288	0.138109578
ENSMUSG00000096971.2	4930556M19Rik	processed_transcript	51.58777772	2.624664478	1.021487844	0.010185936	0.076077925
ENSMUSG00000043664.7	Tmem221	protein_coding	19.73543795	2.62446519	0.826173452	0.001489859	0.018110066
ENSMUSG00000117398.1	Gm9406	processed_pseudogene	7.915125467	2.62227368	1.808219035	0.147003613	0.410978781
ENSMUSG00000042312.10	S100a13	protein_coding	192.8759343	2.621222495	0.988435943	0.008004283	0.06333347
ENSMUSG00000107479.1	2610300M13Rik	lincRNA	20.82806403	2.620354412	0.921736954	0.004471294	0.041087677
ENSMUSG00000017639.13	Rab11fip4	protein_coding	1613.125065	2.618517282	0.725142224	0.000304972	0.005157974
ENSMUSG00000081274.2	Gm15727	processed_pseudogene	9.985647048	2.618426858	1.537851431	0.088633086	0.306849986
ENSMUSG00000031805.17	Jak3	protein_coding	666.6205121	2.617389342	0.369497238	1.40406E-12	4.78438E-10
ENSMUSG00000085396.7	Firre	processed_transcript	1784.017475	2.616801943	0.792460361	0.000959558	0.01290963
ENSMUSG00000020788.15	Atp2a3	protein_coding	96.28703553	2.616370983	1.23976179	0.034825464	0.171297888
ENSMUSG00000041673.12	Lrrc18	protein_coding	22.56376629	2.613676649	2.005775772	0.192549092	0.48002588
ENSMUSG00000033227.7	Wnt6	protein_coding	25.34077719	2.612421532	1.319598272	0.047736155	0.210533359
ENSMUSG00000114598.1	D130062J10Rik	sense_intronic	38.83144573	2.609908709	0.987085582	0.008191931	0.064312889
ENSMUSG00000024851.14	Pitpnm1	protein_coding	774.536538	2.609285465	0.69834583	0.000186688	0.003480288
ENSMUSG00000042073.15	Abhd14b	protein_coding	73.26534638	2.608600521	0.684789478	0.000139334	0.002747824
ENSMUSG00000022505.9	Emp2	protein_coding	1880.677003	2.606764796	0.929795046	0.005053701	0.045059244
ENSMUSG00000089809.9	Rasgef1b	protein_coding	126.797361	2.605927496	0.587087352	9.04875E-06	0.000292061
ENSMUSG00000031610.3	Scrg1	protein_coding	75.32848753	2.602741429	1.753549802	NA	NA
ENSMUSG00000000126.11	Wnt9a	protein_coding	277.4393053	2.602426999	0.651207911	6.43382E-05	0.001459971
ENSMUSG00000043822.18	Adamtsl5	protein_coding	415.5477631	2.601676887	0.84590099	0.002100596	0.023505026
ENSMUSG00000103301.1	Gm37804	TEC	8.972146425	2.599962243	1.871026124	0.164652919	0.438230391
ENSMUSG00000033576.12	Apol6	protein_coding	10.45342525	2.599816539	1.790624148	0.146527962	0.410480568
ENSMUSG00000024210.3	Ip6k3	protein_coding	8.961869784	2.599198359	1.834013833	0.15641905	0.425677714
ENSMUSG00000031851.14	Ntpcr	protein_coding	154.0501034	2.599144416	2.213439191	0.240292472	0.539911287
ENSMUSG00000113570.1	Gm5953	TEC	105.5322352	2.598966087	0.781620895	0.000883875	0.012086985
ENSMUSG00000116021.1	Gm49474	TEC	7.864926981	2.597689824	1.713527516	0.129521992	0.383565199
ENSMUSG00000016496.7	Cd274	protein_coding	32.5060574	2.597656603	0.6978179	0.000197227	0.003618322
ENSMUSG00000039936.18	Pik3cd	protein_coding	268.7193277	2.596595917	0.617801397	2.63445E-05	0.000719574
ENSMUSG00000029831.7	Npvf	protein_coding	20.7095778	2.595307277	1.318466554	0.049018744	0.214415742
ENSMUSG00000021373.16	Cap2	protein_coding	796.0626094	2.594200417	0.587981483	1.02399E-05	0.000325454
ENSMUSG00000019817.18	Plagl1	protein_coding	5821.131279	2.592982802	0.625881135	3.42894E-05	0.000882103
ENSMUSG00000082457.1	Gm13776	processed_pseudogene	12.26263768	2.592723805	1.734111412	0.134880246	0.39249906
ENSMUSG00000074887.4	EU599041	lincRNA	186.1403328	2.591589248	1.365124312	NA	NA
ENSMUSG00000075592.10	Nynrin	protein_coding	3358.903248	2.591177638	0.620440677	2.96223E-05	0.000784072
ENSMUSG00000066721.3	Zfp575	protein_coding	19.36371935	2.590459872	1.809799358	0.152329367	0.419370332
ENSMUSG00000055541.17	Lair1	protein_coding	43.89239535	2.590295155	1.28657719	0.044080684	0.200663055
ENSMUSG00000053129.5	Gsx1	protein_coding	39.71266832	2.588741839	1.185167439	0.028941413	0.152143704
ENSMUSG00000074063.10	Osgin1	protein_coding	99.22629677	2.588652578	1.092854351	0.017850352	0.110817158
ENSMUSG00000003559.8	As3mt	protein_coding	199.488604	2.588402723	2.171654342	0.233299029	0.53161079
ENSMUSG00000029135.10	Fosl2	protein_coding	1966.537709	2.587904033	0.687466031	0.000166943	0.003180634
ENSMUSG00000005553.14	Atp4a	protein_coding	33.15947568	2.585307695	0.866574792	0.002850991	0.029453625
ENSMUSG00000058656.13	Samd12	protein_coding	988.6411809	2.582901209	0.737911038	0.000464756	0.007208221
ENSMUSG00000024617.16	Camk2a	protein_coding	363.4973795	2.581144771	0.857050061	0.002598221	0.027484281
ENSMUSG00000023484.14	Prph	protein_coding	152.1678458	2.580920418	1.213533863	0.033438307	0.167079004
ENSMUSG00000063239.17	Grm4	protein_coding	554.8596544	2.579841073	0.784869674	0.001012725	0.013433637
ENSMUSG00000026829.9	Gbgt1	protein_coding	31.42278993	2.578745724	1.633007527	0.114304199	0.357497304
ENSMUSG00000035305.5	Ror1	protein_coding	1165.089383	2.577671095	0.74688417	0.000558032	0.008350796
ENSMUSG00000000948.16	Gm38393	protein_coding	2479.817408	2.57582625	0.79132124	0.001133542	0.014625579
ENSMUSG00000092572.7	Serpinb10	polymorphic_pseudogene	10.74327332	2.575756556	5.302730264	0.627150402	0.841005886
ENSMUSG00000087283.1	Gm13580	antisense	63.44668344	2.575756556	5.302730264	0.627150402	0.841005886
ENSMUSG00000086810.1	Gm13110	processed_transcript	122.8225359	2.575756556	5.302730264	0.627150402	0.841005886
ENSMUSG00000110340.1	1600027J07Rik	lincRNA	32.35963046	2.575756556	5.302730264	0.627150402	0.841005886
ENSMUSG00000041481.17	Serpina3g	protein_coding	28.74281012	2.575756556	5.302730264	0.627150402	0.841005886
ENSMUSG00000046000.5	Naa11	protein_coding	109.5862346	2.575756556	5.302730264	0.627150402	0.841005886
ENSMUSG00000025196.4	Cpn1	protein_coding	50.58662215	2.575756556	5.302730264	0.627150402	0.841005886
ENSMUSG00000055555.1	Ct55	protein_coding	40.65682385	2.575756556	5.302730264	0.627150402	0.841005886
ENSMUSG00000086233.1	Gm11816	antisense	29.93382103	2.575747502	5.302730683	0.62715164	0.841005886
ENSMUSG00000053654.7	Krt42	protein_coding	277.9363963	2.575747502	5.302730683	0.62715164	0.841005886
ENSMUSG00000036510.17	Cdh8	protein_coding	840.1881098	2.575747313	5.302730692	0.627151666	0.841005886
ENSMUSG00000076219.1	Mir487b	miRNA	9.638547709	2.575747313	5.302730692	0.627151666	0.841005886
ENSMUSG00000097910.2	5033428I22Rik	lincRNA	32.46203248	2.575747313	5.302730692	0.627151666	0.841005886
ENSMUSG00000019932.8	Kera	protein_coding	11.48405503	2.575747313	5.302730692	0.627151666	0.841005886
ENSMUSG00000020799.16	Tekt1	protein_coding	85.88859796	2.575747313	5.302730692	0.627151666	0.841005886
ENSMUSG00000050505.7	Pcdh20	protein_coding	44.60294899	2.575747313	5.302730692	0.627151666	0.841005886
ENSMUSG00000030708.14	Dnajb13	protein_coding	42.45289173	2.57561661	1.135627794	0.023328521	0.132199193
ENSMUSG00000106887.1	A930005G22Rik	TEC	35.55050362	2.575291102	1.278395146	0.043960012	0.200340453
ENSMUSG00000053173.12	Rpl18-ps2	processed_pseudogene	218.9197306	2.57516349	1.242817606	NA	NA
ENSMUSG00000107947.1	Gm44438	TEC	46.39136793	2.574369427	1.610576396	0.109950654	0.349270384
ENSMUSG00000118399.1	Gm18917	processed_pseudogene	8.871390237	2.573744737	1.621103375	0.11236551	0.354051564
ENSMUSG00000093445.7	Lrch4	protein_coding	14.51515498	2.572630079	1.292877886	0.046607716	0.207316067
ENSMUSG00000109199.1	Gm44996	TEC	7.511043197	2.572565267	1.249917555	0.039572094	NA
ENSMUSG00000093846.1	Gm4425	lincRNA	54.06963088	2.572221418	0.754680185	0.000653547	0.009493104
ENSMUSG00000044258.10	Ctla2a	protein_coding	57.09241783	2.570107314	4.897905307	0.599766717	0.826543193
ENSMUSG00000004110.17	Cacna1e	protein_coding	76.36667801	2.56876226	1.222264375	0.03558464	0.173752013
ENSMUSG00000031965.15	Tbx20	protein_coding	121.2844534	2.560685339	1.661422779	0.123253393	0.373243739
ENSMUSG00000038598.9	Shoc1	protein_coding	15.16405413	2.558150556	1.056338438	0.015447464	0.10064947
ENSMUSG00000040714.14	Klc3	protein_coding	61.00526223	2.554863963	0.749458482	0.000652142	0.009479323
ENSMUSG00000032690.16	Oas2	protein_coding	42.98788297	2.553810868	1.625979537	0.116268813	0.360926457
ENSMUSG00000006218.4	Fam131c	protein_coding	97.02220434	2.551824675	0.98060756	0.009260367	0.070975657
ENSMUSG00000105622.1	Gm42615	TEC	13.93264968	2.551585071	2.034281488	0.20973552	0.501271993
ENSMUSG00000029153.11	Ociad2	protein_coding	235.2136447	2.55134609	0.579630276	1.07417E-05	0.000338811
ENSMUSG00000021379.2	Id4	protein_coding	1763.712785	2.550347205	0.720077917	0.000397458	0.006292134
ENSMUSG00000113506.1	Gm49377	transcribed_unprocessed_pseudogene	16.73013853	2.547103332	0.695411759	0.000249545	0.00437443
ENSMUSG00000085575.1	Gm15485	antisense	8.114153968	2.546926132	1.754374902	0.14656917	0.410480568
ENSMUSG00000020620.14	Abca8b	protein_coding	569.1314629	2.545134237	0.692252401	0.000236364	0.004201996
ENSMUSG00000061039.5	Olfr920	protein_coding	19.44346807	2.544970791	1.431853468	0.07550309	0.280251289
ENSMUSG00000113072.1	Gm47820	processed_pseudogene	6.280450178	2.544865491	1.711644275	0.137068755	NA
ENSMUSG00000103061.1	Gm36970	TEC	7.434082239	2.541219905	3.753492894	0.498388169	NA
ENSMUSG00000113995.1	Gm47648	lincRNA	5.839771294	2.540377974	2.199012134	0.247993798	NA
ENSMUSG00000033538.13	Casp4	protein_coding	16.30236911	2.538335337	1.4412343	0.078200627	0.286396386
ENSMUSG00000015143.15	Actn1	protein_coding	13038.12261	2.535079606	0.498110201	3.59208E-07	2.11515E-05
ENSMUSG00000053411.16	Cbx7	protein_coding	2284.625465	2.534621864	0.7512927	0.000741703	0.01049887
ENSMUSG00000113505.1	Gm48593	TEC	30.43640261	2.53120012	1.103053191	0.021749077	0.126525697
ENSMUSG00000022101.6	Fgf17	protein_coding	132.4420689	2.526146811	0.798458546	0.001557347	0.018776692
ENSMUSG00000028214.13	Gem	protein_coding	129.3234761	2.525378177	0.476624549	1.16781E-07	8.28465E-06
ENSMUSG00000026822.14	Lcn2	protein_coding	37.32333133	2.525332419	2.034343132	0.214476378	0.507873835
ENSMUSG00000079330.9	Lemd1	protein_coding	11.9048245	2.52396688	1.266029951	0.046194959	0.20654085
ENSMUSG00000039860.19	Srrm3	protein_coding	124.0007914	2.523232579	0.659117217	0.000129084	0.002587402
ENSMUSG00000081929.1	Rps11-ps2	processed_pseudogene	12.70438127	2.522229427	1.710067258	0.140231375	0.400763705
ENSMUSG00000107225.1	Gm43637	TEC	14.14254054	2.520633524	1.370208111	0.065827126	0.25799003
ENSMUSG00000043659.11	Npsr1	protein_coding	8.31549068	2.519928822	3.322181115	0.448141906	0.731592544
ENSMUSG00000009376.15	Met	protein_coding	524.0008426	2.518989936	0.784783865	0.001328328	0.01657301
ENSMUSG00000068587.10	Mgam	protein_coding	59.91682686	2.518860401	3.304985106	0.445976623	0.729869308
ENSMUSG00000096606.2	Tpbgl	protein_coding	12.86228325	2.518149152	1.196900941	0.035387954	0.173157723
ENSMUSG00000025488.9	Cox8b	protein_coding	24.08271611	2.516799837	1.571917254	0.109354332	0.348105606
ENSMUSG00000018581.15	Dnah11	protein_coding	199.5227163	2.516536203	0.99000187	0.011023564	0.080635441
ENSMUSG00000099847.1	Gm29458	lincRNA	13.17306088	2.515176316	1.699072524	0.13878704	0.398732192
ENSMUSG00000000392.17	Fap	protein_coding	24.10511178	2.512704431	1.029766779	0.014684361	0.097423913
ENSMUSG00000032537.15	Ephb1	protein_coding	738.9997718	2.509097818	0.581237443	1.58293E-05	0.000468033
ENSMUSG00000004665.10	Cnn2	protein_coding	5235.462483	2.508302343	0.582563112	1.6651E-05	0.000489543
ENSMUSG00000071656.7	Lrrn4cl	protein_coding	105.4185933	2.507358794	0.493108837	3.68018E-07	2.13761E-05
ENSMUSG00000038077.7	Kcna6	protein_coding	104.7125587	2.506670532	0.957007789	0.008811581	0.068113621
ENSMUSG00000074250.11	Gm10653	transcribed_processed_pseudogene	17.80561588	2.50638094	1.369225314	0.067173679	0.260741754
ENSMUSG00000024140.10	Epas1	protein_coding	2293.439834	2.505883335	0.794779866	0.001616419	0.019343057
ENSMUSG00000042745.9	Id1	protein_coding	1013.560843	2.505220523	0.764693771	0.001052477	0.01382857
ENSMUSG00000104940.1	Gm42908	TEC	9.541992138	2.502682649	1.859523477	0.178343442	0.458735395
ENSMUSG00000049409.9	Prokr1	protein_coding	28.63848521	2.501588176	1.120369309	0.025560512	0.140250148
ENSMUSG00000037306.13	Man1c1	protein_coding	2482.76281	2.501172912	0.548149246	5.04419E-06	0.000182029
ENSMUSG00000000673.9	Haao	protein_coding	18.23353425	2.500889714	1.419343871	0.078068605	0.286267799
ENSMUSG00000029664.10	Tfpi2	protein_coding	9.293577805	2.500132186	3.049219369	0.412258678	0.70308573
ENSMUSG00000096141.2	Dnah7a	protein_coding	24.39767634	2.499913142	1.175186318	0.033399455	0.166965143
ENSMUSG00000074221.12	Zfp568	protein_coding	3840.710107	2.499589245	0.718978694	0.000507847	0.00776755
ENSMUSG00000027233.4	Patl2	protein_coding	54.04381334	2.49767524	1.356768418	0.065636186	0.257542278
ENSMUSG00000032232.14	Cgnl1	protein_coding	1281.095605	2.495687735	0.66913242	0.00019168	0.003554202
ENSMUSG00000059022.15	Kcp	protein_coding	155.6888439	2.495088478	0.94093949	0.008008786	0.063344987
ENSMUSG00000036158.12	Prickle1	protein_coding	803.2422278	2.494745867	0.670643321	0.000199278	0.003649516
ENSMUSG00000097953.1	Gm26952	antisense	9.049826681	2.494737439	1.308440121	0.056565918	0.235532685
ENSMUSG00000042333.16	Tnfrsf14	protein_coding	7.790809237	2.494706332	2.988101027	0.403785174	0.696463249
ENSMUSG00000035431.4	Sstr1	protein_coding	11.84589405	2.494343376	2.98417989	0.403236161	0.695978315
ENSMUSG00000046546.3	Fam43a	protein_coding	1338.833018	2.4936021	0.536263476	3.32004E-06	0.000128272
ENSMUSG00000091387.2	Gcnt4	protein_coding	359.114359	2.493262145	0.855481534	0.003563106	0.034935242
ENSMUSG00000059003.12	Grin2a	protein_coding	298.0492949	2.491405728	2.054111718	NA	NA
ENSMUSG00000050908.12	Tvp23a	protein_coding	74.01451511	2.491147021	0.756383968	0.0009895	0.013201379
ENSMUSG00000103967.1	Gm38214	TEC	9.658703823	2.491013011	1.696601188	0.142039798	0.403835212
ENSMUSG00000115529.1	9630013A20Rik	antisense	12.15694126	2.489507489	2.933822991	0.396129464	0.690361955
ENSMUSG00000113362.1	Gm40557	lincRNA	10.25476611	2.488882438	1.610696091	0.122292665	0.371676076
ENSMUSG00000060477.14	Irak2	protein_coding	362.7540393	2.488879707	0.480082615	2.16858E-07	1.38696E-05
ENSMUSG00000036211.4	H1f6	protein_coding	12.31346058	2.486800173	1.371745977	0.069851532	0.267440402
ENSMUSG00000036718.17	Micall2	protein_coding	250.8799642	2.483294501	0.601830656	3.68751E-05	0.00093349
ENSMUSG00000035283.5	Adrb1	protein_coding	152.6178627	2.481958356	1.153117086	0.031366605	0.160296326
ENSMUSG00000108832.1	Gm44832	antisense	12.43416846	2.481772104	1.227214854	0.043147429	0.198124146
ENSMUSG00000106944.1	Gm43843	TEC	70.06095164	2.481290463	1.037389711	0.016763257	0.106648924
ENSMUSG00000041757.17	Plekha6	protein_coding	621.8004772	2.478956145	0.546869241	5.81529E-06	0.000205572
ENSMUSG00000090063.6	Dlx6os1	antisense	8.119951897	2.478802286	2.833067822	0.381599269	0.679644363
[truncated: 19,337 more rows]
