# Supplementary material for: A Sox2 enhancer cluster regulates region-specific neural fates from mouse embryonic stem cells
Source: G3 (Bethesda). 2025 Jan 24;15(4):jkaf012. doi: 10.1093/g3journal/jkaf012 (PMC12005160; doi:10.1093/g3journal/jkaf012)
Supplement: jkaf012_Supplementary_Data [file jkaf012_supplementary_data.zip › Table_S12_G3-2024-405518.csv]

goid	description	es	nes	p	q	core_enrichment
GO:0008150	biological_process	0.445724016	1.547548312	1.66E-05	0.007324527	Acyp2/Utf1/Mir675/Pctp/Krt18/Wnt8a/Serpinb9b/Ifi204/F2rl1/Epcam/Rtl1/Fgfbp1/Stmn2/Mcoln3/Perp/Stk32b/Chchd10/Tmem179/Vamp8/Cyp26a1/Cdh3/Bst2/Kcnh8/Ccdc8/Otor/Cybrd1/Tnfsf11/Nkx2-9/Foxh1/B3gnt7/Msx2/Kcnk12/Magel2/9130008F23Rik/Hspb1/Lefty1/Rmdn2/Cbln4/Saysd1/Sp8/C130074G19Rik/Nkx3-1/Parp12/Fam155a/Des/Ddit4l/Larp6/Edn1/Zfp612/Lama1/Prmt8/Cyp24a1/Gprc5a/Ksr2/Icam1/Acot6/Gm9949/Crabp2/Gm9817/Htatip2…
GO:0009987	cellular process	0.428834407	1.491593723	2.61E-05	0.007324527	Utf1/Mir675/Krt18/Wnt8a/Serpinb9b/Ifi204/F2rl1/Epcam/Fgfbp1/Stmn2/Mcoln3/Perp/Stk32b/Chchd10/Vamp8/Cyp26a1/Cdh3/Bst2/Kcnh8/Ccdc8/Otor/Tnfsf11/Nkx2-9/Foxh1/B3gnt7/Msx2/Kcnk12/Magel2/Hspb1/Lefty1/Cbln4/Sp8/Nkx3-1/Parp12/Fam155a/Des/Ddit4l/Larp6/Edn1/Zfp612/Lama1/Prmt8/Cyp24a1/Gprc5a/Ksr2/Icam1/Acot6/Crabp2/Htatip2/Susd5/Hoxb9/Fgf5/Sost/Nodal/Arap3/Fbln5/Scarf2/Mpzl2/Lpcat2/Tbx1/Ephx2/Gbp2b/Fibin/Mc…
GO:0051179	localization	0.466573959	1.603436522	4.64E-05	0.007596867	Pctp/Krt18/Wnt8a/F2rl1/Epcam/Fgfbp1/Mcoln3/Chchd10/Vamp8/Cdh3/Bst2/Kcnh8/Tnfsf11/Msx2/Kcnk12/Magel2/Hspb1/Lefty1/Cbln4/Nkx3-1/Fam155a/Edn1/Lama1/Icam1/Htatip2/Hoxb9/Fgf5/Nodal/Arap3/Fbln5/Tbx1/Mctp2/Tmem37/Pou4f2/Thbs1/Plscr4/Atp1a4/Gm266/Sema3e/Ttc12/Ramp3/Nefh/Scn4b/Snai2/Has2/F11r/Unc5d/Xkr4/Mmd2/Mmp9/Bdkrb2/Kcnh5/Nefl/Pmaip1/Slc35f2/Epha2/Wnt4/Meox2/Pcdh17/Adrb2/Cxcl14/S100a13/Ptges/Ngfr/Gdf6…
GO:0065007	biological regulation	0.427114775	1.484641175	5.42E-05	0.007596867	Utf1/Mir675/Pctp/Krt18/Wnt8a/Serpinb9b/Ifi204/F2rl1/Epcam/Fgfbp1/Stmn2/Perp/Stk32b/Chchd10/Vamp8/Cyp26a1/Cdh3/Bst2/Kcnh8/Ccdc8/Tnfsf11/Nkx2-9/Foxh1/Msx2/Kcnk12/Magel2/Hspb1/Lefty1/Sp8/Nkx3-1/Fam155a/Ddit4l/Larp6/Edn1/Zfp612/Lama1/Gprc5a/Ksr2/Icam1/Crabp2/Htatip2/Susd5/Hoxb9/Fgf5/Sost/Nodal/Arap3/Fbln5/Tbx1/Ephx2/Fibin/Mctp2/Tmem37/Map3k9/Dusp9/Fgl1/Vwa2/Tspyl5/Rbp1/Pou4f2/Thbs1/Zbtb42/Col8a1/Plsc…
GO:0050896	response to stimulus	0.431333997	1.496607243	9.98E-05	0.009440796	Mir675/Krt18/Wnt8a/Serpinb9b/Ifi204/F2rl1/Epcam/Fgfbp1/Stmn2/Perp/Stk32b/Chchd10/Vamp8/Cyp26a1/Cdh3/Bst2/Cybrd1/Tnfsf11/Foxh1/Msx2/Hspb1/Lefty1/Nkx3-1/Ddit4l/Edn1/Lama1/Cyp24a1/Gprc5a/Ksr2/Icam1/Crabp2/Susd5/Hoxb9/Fgf5/Sost/Nodal/Arap3/Fbln5/Tbx1/Ephx2/Gbp2b/Fibin/Map3k9/Dusp9/Fgl1/Vwa2/Tspyl5/Rbp1/Pou4f2/Thbs1/Plscr4/Gm266/Grhl3/Kif26a/Bnc1/Smpdl3b/Sema3e/Cdc42ep5/Cpz/Ramp3/Nefh/Snai2/Has2/Stk32…
GO:0050789	regulation of biological process	0.422037675	1.462242375	1.01E-04	0.009440796	Utf1/Mir675/Pctp/Krt18/Wnt8a/Serpinb9b/Ifi204/F2rl1/Epcam/Fgfbp1/Stmn2/Perp/Stk32b/Chchd10/Vamp8/Cyp26a1/Cdh3/Bst2/Kcnh8/Ccdc8/Tnfsf11/Nkx2-9/Foxh1/Msx2/Magel2/Hspb1/Lefty1/Sp8/Nkx3-1/Ddit4l/Larp6/Edn1/Zfp612/Lama1/Gprc5a/Ksr2/Icam1/Crabp2/Htatip2/Susd5/Hoxb9/Fgf5/Sost/Nodal/Arap3/Fbln5/Tbx1/Ephx2/Fibin/Mctp2/Tmem37/Map3k9/Dusp9/Fgl1/Vwa2/Tspyl5/Rbp1/Pou4f2/Thbs1/Zbtb42/Col8a1/Gm266/Grhl3/Kif26a/…
GO:0050794	regulation of cellular process	0.425374033	1.473606766	1.64E-04	0.013174899	Utf1/Mir675/Krt18/Wnt8a/Serpinb9b/Ifi204/F2rl1/Epcam/Fgfbp1/Stmn2/Perp/Stk32b/Chchd10/Vamp8/Cyp26a1/Cdh3/Bst2/Kcnh8/Ccdc8/Tnfsf11/Nkx2-9/Foxh1/Msx2/Magel2/Hspb1/Lefty1/Sp8/Nkx3-1/Ddit4l/Larp6/Edn1/Zfp612/Lama1/Gprc5a/Ksr2/Icam1/Crabp2/Htatip2/Susd5/Hoxb9/Fgf5/Sost/Nodal/Arap3/Fbln5/Tbx1/Fibin/Mctp2/Tmem37/Map3k9/Dusp9/Fgl1/Vwa2/Tspyl5/Rbp1/Pou4f2/Thbs1/Zbtb42/Col8a1/Gm266/Grhl3/Kif26a/Bnc1/Smpdl3…
GO:0032502	developmental process	0.431760377	1.496532036	2.17E-04	0.015185156	Mir675/Wnt8a/Ifi204/F2rl1/Epcam/Rtl1/Fgfbp1/Stmn2/Mcoln3/Perp/Cyp26a1/Cdh3/Otor/Tnfsf11/Nkx2-9/Foxh1/Msx2/9130008F23Rik/Hspb1/Lefty1/Cbln4/Sp8/Nkx3-1/Des/Edn1/Lama1/Icam1/Crabp2/Htatip2/Hoxb9/Fgf5/Nodal/Arap3/Fbln5/Mpzl2/Tbx1/Mctp2/Dusp9/Fgl1/Rbp1/Pou4f2/Thbs1/Zbtb42/Col8a1/Atp1a4/Grhl3/Kif26a/Bnc1/Hoxb7/Sema3e/Cdc42ep5/Thbs2/Ttc12/Ramp3/Nefh/Tcf15/Snai2/Foxq1/Has2/Rassf10/F11r/Unc5d/Xkr4/Mmd2/Mm…
GO:0048870	cell motility	0.526662658	1.689716091	3.59E-04	0.020121437	F2rl1/Epcam/Fgfbp1/Tnfsf11/Msx2/Hspb1/Lefty1/Edn1/Lama1/Icam1/Hoxb9/Fgf5/Nodal/Arap3/Tbx1/Thbs1/Atp1a4/Gm266/Sema3e/Ttc12/Snai2/Has2/F11r/Unc5d/Mmp9/Epha2/Wnt4/Meox2/Cxcl14/Gdf6/Fgfr4/Fes/Insl3/Tert/Scg2
GO:0051674	localization of cell	0.526662658	1.689716091	3.59E-04	0.020121437	F2rl1/Epcam/Fgfbp1/Tnfsf11/Msx2/Hspb1/Lefty1/Edn1/Lama1/Icam1/Hoxb9/Fgf5/Nodal/Arap3/Tbx1/Thbs1/Atp1a4/Gm266/Sema3e/Ttc12/Snai2/Has2/F11r/Unc5d/Mmp9/Epha2/Wnt4/Meox2/Cxcl14/Gdf6/Fgfr4/Fes/Insl3/Tert/Scg2
GO:0071704	organic substance metabolic process	0.412797033	1.433865175	5.27E-04	0.024347152	Utf1/Mir675/Pctp/Serpinb9b/Ifi204/F2rl1/Epcam/Perp/Stk32b/Chchd10/Cyp26a1/Cdh3/Tnfsf11/Nkx2-9/Foxh1/B3gnt7/Msx2/Magel2/Hspb1/Lefty1/Sp8/Nkx3-1/Parp12/Larp6/Edn1/Zfp612/Lama1/Prmt8/Cyp24a1/Gprc5a/Ksr2/Icam1/Acot6/Crabp2/Htatip2/Hoxb9/Fgf5/Sost/Nodal/Fbln5/Lpcat2/Tbx1/Ephx2/Map3k9/Dusp9/Fgl1/Tspyl5/Rbp1/Pou4f2/Thbs1/Zbtb42/Grhl3/Bnc1/Smpdl3b/Hoxb7/Cpz/Ramp3/Ahnak2/Tcf15/Cdkl1/Snai2/Foxq1/Has2/Stk32…
GO:0051336	regulation of hydrolase activity	0.63754212	1.7874977	5.41E-04	0.024347152	Serpinb9b/F2rl1/Perp/Ccdc8/Nkx3-1/Icam1/Nodal/Arap3/Thbs1/Grhl3/F11r/Mmp9/Pmaip1/Epha2/Wnt4/Adrb2/Ngfr
GO:0048856	anatomical structure development	0.427308705	1.482076537	6.00E-04	0.024347152	Mir675/Wnt8a/Ifi204/F2rl1/Epcam/Rtl1/Fgfbp1/Stmn2/Mcoln3/Perp/Cyp26a1/Cdh3/Otor/Tnfsf11/Nkx2-9/Foxh1/Msx2/9130008F23Rik/Hspb1/Lefty1/Cbln4/Sp8/Nkx3-1/Des/Edn1/Lama1/Icam1/Crabp2/Htatip2/Hoxb9/Fgf5/Nodal/Arap3/Fbln5/Mpzl2/Tbx1/Mctp2/Dusp9/Fgl1/Rbp1/Pou4f2/Thbs1/Zbtb42/Col8a1/Grhl3/Kif26a/Bnc1/Hoxb7/Sema3e/Cdc42ep5/Thbs2/Ttc12/Ramp3/Nefh/Tcf15/Snai2/Foxq1/Has2/Rassf10/F11r/Unc5d/Xkr4/Mmd2/Mmp9/Hoxc…
GO:0051716	cellular response to stimulus	0.419117697	1.454028113	6.82E-04	0.024347152	Mir675/Krt18/Wnt8a/Ifi204/F2rl1/Epcam/Fgfbp1/Stmn2/Perp/Stk32b/Chchd10/Vamp8/Cyp26a1/Cdh3/Tnfsf11/Foxh1/Msx2/Hspb1/Lefty1/Nkx3-1/Ddit4l/Edn1/Lama1/Gprc5a/Ksr2/Icam1/Crabp2/Susd5/Hoxb9/Fgf5/Sost/Nodal/Arap3/Fbln5/Tbx1/Gbp2b/Fibin/Map3k9/Dusp9/Vwa2/Tspyl5/Pou4f2/Thbs1/Plscr4/Gm266/Grhl3/Kif26a/Smpdl3b/Sema3e/Cdc42ep5/Cpz/Ramp3/Nefh/Snai2/Has2/Stk32a/Rassf10/F11r/Unc5d/Mmd2/Mmp9/Bdkrb2/Tnfrsf11b/Adr…
GO:0010638	positive regulation of organelle organization	0.691771593	1.808602881	7.21E-04	0.024347152	F2rl1/Stmn2/Chchd10/Msx2/Magel2/Edn1/Icam1/Cdc42ep5/Snai2/Mmp9/Pmaip1/Wnt4/Adrb2
GO:0051345	positive regulation of hydrolase activity	0.713452904	1.815197154	7.61E-04	0.024347152	F2rl1/Perp/Nkx3-1/Icam1/Nodal/Arap3/Grhl3/F11r/Pmaip1/Epha2/Wnt4/Adrb2/Ngfr
GO:0008283	cell population proliferation	0.508697366	1.664954864	8.21E-04	0.024347152	F2rl1/Epcam/Fgfbp1/Cdh3/Tnfsf11/Nkx2-9/Msx2/Lefty1/Nkx3-1/Edn1/Fgf5/Nodal/Fbln5/Tbx1/Fgl1/Tspyl5/Thbs1/Tgfbi/Col8a1/Bnc1/Snai2/Has2/Rassf10/Mmp9/Bdkrb2/Tmem119/Jag2/Pmaip1/Cd80/Epha2/Wnt4/Adrb2/S100a13/Mab21l2/Ptges/Ngfr/Spta1/Pim1/Fgfr4/Fes/Insl3/Tert/Scg2/Ephb6/Plau/Ifitm3/Wnt3/Erbb3
GO:0007275	multicellular organism development	0.426319223	1.477412203	8.38E-04	0.024347152	Mir675/Wnt8a/Ifi204/F2rl1/Epcam/Rtl1/Fgfbp1/Stmn2/Mcoln3/Perp/Cyp26a1/Cdh3/Otor/Tnfsf11/Nkx2-9/Foxh1/Msx2/9130008F23Rik/Hspb1/Lefty1/Cbln4/Sp8/Nkx3-1/Des/Edn1/Lama1/Icam1/Crabp2/Htatip2/Hoxb9/Fgf5/Nodal/Fbln5/Mpzl2/Tbx1/Mctp2/Dusp9/Fgl1/Rbp1/Pou4f2/Thbs1/Zbtb42/Col8a1/Grhl3/Kif26a/Hoxb7/Sema3e/Thbs2/Ramp3/Nefh/Tcf15/Snai2/Foxq1/Has2/Rassf10/F11r/Unc5d/Mmd2/Mmp9/Hoxc13/Tnfrsf11b/Hoxb6/Tmem119/Nefl…
GO:0008152	metabolic process	0.408578458	1.417715192	8.38E-04	0.024347152	Utf1/Mir675/Pctp/Serpinb9b/Ifi204/F2rl1/Epcam/Perp/Stk32b/Chchd10/Vamp8/Cyp26a1/Cdh3/Ccdc8/Tnfsf11/Nkx2-9/Foxh1/B3gnt7/Msx2/Magel2/Hspb1/Lefty1/Sp8/Nkx3-1/Parp12/Larp6/Edn1/Zfp612/Lama1/Prmt8/Cyp24a1/Gprc5a/Ksr2/Icam1/Acot6/Crabp2/Htatip2/Hoxb9/Fgf5/Sost/Nodal/Fbln5/Lpcat2/Tbx1/Ephx2/Map3k9/Dusp9/Fgl1/Tspyl5/Rbp1/Pou4f2/Thbs1/Zbtb42/Grhl3/Bnc1/Smpdl3b/Hoxb7/Cpz/Ramp3/Ahnak2/Tcf15/Cdkl1/Snai2/Foxq…
GO:0033043	regulation of organelle organization	0.587322444	1.722068377	8.71E-04	0.024347152	F2rl1/Stmn2/Chchd10/Bst2/Ccdc8/Msx2/Magel2/Edn1/Icam1/Grhl3/Sema3e/Cdc42ep5/Snai2/F11r/Mmp9/Pmaip1/Wnt4/Adrb2
GO:0043170	macromolecule metabolic process	0.420371298	1.45821734	9.11E-04	0.024347152	Utf1/Mir675/Serpinb9b/Ifi204/F2rl1/Epcam/Perp/Stk32b/Chchd10/Cdh3/Tnfsf11/Nkx2-9/Foxh1/B3gnt7/Msx2/Magel2/Hspb1/Lefty1/Sp8/Nkx3-1/Parp12/Larp6/Edn1/Zfp612/Lama1/Prmt8/Gprc5a/Ksr2/Icam1/Htatip2/Hoxb9/Fgf5/Sost/Nodal/Fbln5/Tbx1/Ephx2/Map3k9/Dusp9/Tspyl5/Pou4f2/Thbs1/Zbtb42/Grhl3/Bnc1/Hoxb7/Cpz/Ramp3/Ahnak2/Tcf15/Cdkl1/Snai2/Foxq1/Has2/Stk32a/Cited4/F11r/Mmd2/Mmp9/Hoxc13/Bdkrb2/Hoxb6/Tmem119/Pmaip1/…
GO:0040011	locomotion	0.494021941	1.612523453	9.82E-04	0.024743201	F2rl1/Epcam/Fgfbp1/Tnfsf11/Msx2/Hspb1/Lefty1/Edn1/Lama1/Icam1/Hoxb9/Fgf5/Nodal/Arap3/Tbx1/Pou4f2/Thbs1/Atp1a4/Gm266/Sema3e/Ttc12/Snai2/Has2/F11r/Unc5d/Mmp9/Nefl/Epha2/Wnt4/Meox2/Cxcl14/Ngfr/Gdf6/Fgfr4/Fes/Insl3/Tert/Scg2/Ephb6/Plau/Wnt3
GO:0032501	multicellular organismal process	0.412772138	1.431328724	0.001021662	0.024743201	Mir675/Pctp/Wnt8a/Ifi204/F2rl1/Epcam/Rtl1/Fgfbp1/Stmn2/Mcoln3/Perp/Vamp8/Cyp26a1/Cdh3/Otor/Tnfsf11/Nkx2-9/Foxh1/Msx2/9130008F23Rik/Hspb1/Lefty1/Cbln4/Sp8/Nkx3-1/Des/Edn1/Lama1/Ksr2/Icam1/Crabp2/Htatip2/Hoxb9/Fgf5/Sost/Nodal/Fbln5/Mpzl2/Tbx1/Ephx2/Mctp2/Dusp9/Fgl1/Rbp1/Pou4f2/Thbs1/Zbtb42/Col8a1/Atp1a4/Grhl3/Kif26a/Bnc1/Hoxb7/Sema3e/Thbs2/Ttc12/Ramp3/Nefh/Scn4b/Tcf15/Snai2/Foxq1/Has2/Rassf10/F11r/…
GO:0019222	regulation of metabolic process	0.419632173	1.446957779	0.001058477	0.024743201	Utf1/Mir675/Pctp/Serpinb9b/Ifi204/F2rl1/Epcam/Perp/Chchd10/Cdh3/Ccdc8/Tnfsf11/Nkx2-9/Foxh1/Msx2/Magel2/Hspb1/Lefty1/Sp8/Nkx3-1/Larp6/Edn1/Zfp612/Gprc5a/Ksr2/Icam1/Htatip2/Hoxb9/Fgf5/Sost/Nodal/Fbln5/Tbx1/Ephx2/Map3k9/Dusp9/Fgl1/Tspyl5/Pou4f2/Thbs1/Zbtb42/Grhl3/Bnc1/Hoxb7/Ramp3/Ahnak2/Tcf15/Snai2/Foxq1/Has2/Cited4/F11r/Mmd2/Mmp9/Hoxc13/Bdkrb2/Hoxb6/Tmem119/Pmaip1/Cd80/Epha2/Wnt4/Meox2/Adrb2/Ppp1r3…
GO:0040012	regulation of locomotion	0.546884866	1.688074433	0.001102535	0.024743201	F2rl1/Epcam/Fgfbp1/Hspb1/Edn1/Lama1/Icam1/Fgf5/Nodal/Arap3/Pou4f2/Thbs1/Gm266/Sema3e/Snai2/Has2/Unc5d/Mmp9/Epha2/Wnt4/Meox2/Cxcl14/Fes/Insl3/Tert/Scg2/Plau/Wnt3
GO:0008284	positive regulation of cell population proliferation	0.558051032	1.690207267	0.00129532	0.026532209	Epcam/Fgfbp1/Cdh3/Nkx3-1/Edn1/Fgf5/Nodal/Fbln5/Tbx1/Tspyl5/Thbs1/Bnc1/Has2/Rassf10/Mmp9/Tmem119/Cd80/Adrb2/S100a13/Mab21l2/Ngfr/Spta1/Pim1/Fgfr4/Insl3/Tert/Scg2/Plau/Erbb3
GO:0016477	cell migration	0.514828991	1.628251026	0.001321622	0.026532209	F2rl1/Fgfbp1/Tnfsf11/Msx2/Hspb1/Lefty1/Edn1/Lama1/Icam1/Hoxb9/Fgf5/Nodal/Arap3/Tbx1/Thbs1/Gm266/Sema3e/Snai2/Has2/F11r/Unc5d/Mmp9/Epha2/Wnt4/Meox2/Cxcl14/Gdf6/Fgfr4/Insl3/Tert/Scg2
GO:0007165	signal transduction	0.423915611	1.461904804	0.001371412	0.026532209	Mir675/Krt18/Wnt8a/Ifi204/F2rl1/Epcam/Fgfbp1/Perp/Stk32b/Chchd10/Cyp26a1/Cdh3/Tnfsf11/Foxh1/Msx2/Hspb1/Lefty1/Nkx3-1/Ddit4l/Edn1/Lama1/Gprc5a/Ksr2/Icam1/Crabp2/Susd5/Fgf5/Sost/Nodal/Arap3/Tbx1/Fibin/Map3k9/Dusp9/Vwa2/Tspyl5/Pou4f2/Thbs1/Gm266/Grhl3/Kif26a/Smpdl3b/Sema3e/Cdc42ep5/Cpz/Ramp3/Snai2/Stk32a/Rassf10/F11r/Unc5d/Mmd2/Mmp9/Bdkrb2/Tnfrsf11b/Adra1d/Jag2/Pmaip1/Cd80/Epha2/Wnt4/Adrb2/Rapgef5/S…
GO:0044238	primary metabolic process	0.413213417	1.433388135	0.001371412	0.026532209	Utf1/Pctp/Serpinb9b/Ifi204/F2rl1/Epcam/Perp/Stk32b/Chchd10/Cyp26a1/Tnfsf11/Nkx2-9/Foxh1/B3gnt7/Msx2/Magel2/Hspb1/Lefty1/Sp8/Nkx3-1/Parp12/Larp6/Edn1/Zfp612/Lama1/Prmt8/Cyp24a1/Gprc5a/Ksr2/Icam1/Acot6/Crabp2/Htatip2/Hoxb9/Fgf5/Sost/Nodal/Fbln5/Lpcat2/Tbx1/Ephx2/Map3k9/Dusp9/Fgl1/Tspyl5/Rbp1/Pou4f2/Thbs1/Zbtb42/Grhl3/Bnc1/Smpdl3b/Hoxb7/Cpz/Ramp3/Ahnak2/Tcf15/Cdkl1/Snai2/Foxq1/Has2/Stk32a/Isyna1/Cit…
GO:0044267	cellular protein metabolic process	0.449075385	1.510557261	0.001486314	0.027677957	Serpinb9b/Perp/Stk32b/Tnfsf11/B3gnt7/Magel2/Hspb1/Lefty1/Nkx3-1/Parp12/Larp6/Edn1/Lama1/Prmt8/Gprc5a/Ksr2/Icam1/Htatip2/Fgf5/Nodal/Tbx1/Map3k9/Dusp9/Tspyl5/Thbs1/Ramp3/Cdkl1/Snai2/Stk32a/Mmd2/Mmp9/Bdkrb2/Tmem119/Pmaip1/Cd80/Epha2/Rps6kl1/Adrb2/Ppm1j/Rnf208/Ngfr/Gdf6/Msl3l2/Mocos/Pim1/Fgfr4/Fes/Tert/Ephb6
GO:0051270	regulation of cellular component movement	0.540494144	1.668348134	0.001543539	0.027677957	F2rl1/Epcam/Fgfbp1/Hspb1/Edn1/Lama1/Icam1/Fgf5/Nodal/Arap3/Pou4f2/Thbs1/Gm266/Sema3e/Nefh/Snai2/Has2/Unc5d/Mmp9/Epha2/Wnt4/Meox2/Cxcl14/Fes/Insl3/Tert
GO:0070887	cellular response to chemical stimulus	0.448214791	1.507662478	0.00157863	0.027677957	Mir675/Krt18/Ifi204/F2rl1/Fgfbp1/Stmn2/Vamp8/Cyp26a1/Tnfsf11/Foxh1/Msx2/Hspb1/Lefty1/Nkx3-1/Edn1/Icam1/Hoxb9/Fgf5/Sost/Nodal/Fbln5/Tbx1/Gbp2b/Vwa2/Pou4f2/Thbs1/Plscr4/Ramp3/Nefh/Snai2/Has2/Mmp9/Bdkrb2/Cd80/Epha2/Wnt4/Adrb2/Ifit1/Cxcl14/Ngfr/Gdf6/Fam83g/Pim1/Ccdc3/Fgfr4/Klf5/Fes/Tert/Scg2/Ifitm7
GO:0060255	regulation of macromolecule metabolic process	0.424619311	1.459619989	0.001632384	0.027753139	Utf1/Mir675/Serpinb9b/Ifi204/F2rl1/Epcam/Perp/Chchd10/Cdh3/Tnfsf11/Nkx2-9/Foxh1/Msx2/Magel2/Hspb1/Lefty1/Sp8/Nkx3-1/Larp6/Edn1/Zfp612/Gprc5a/Icam1/Htatip2/Hoxb9/Fgf5/Sost/Nodal/Fbln5/Tbx1/Ephx2/Map3k9/Dusp9/Tspyl5/Pou4f2/Thbs1/Zbtb42/Grhl3/Bnc1/Hoxb7/Ramp3/Ahnak2/Tcf15/Snai2/Foxq1/Has2/Cited4/F11r/Mmd2/Mmp9/Hoxc13/Bdkrb2/Hoxb6/Tmem119/Pmaip1/Cd80/Epha2/Wnt4/Meox2/Adrb2/Ppp1r3b/Zfp853/Ngfr/Dkk3/Gd…
GO:0032879	regulation of localization	0.450681225	1.511728595	0.001694504	0.027961934	Wnt8a/F2rl1/Epcam/Fgfbp1/Chchd10/Vamp8/Cdh3/Bst2/Kcnh8/Tnfsf11/Hspb1/Nkx3-1/Edn1/Lama1/Icam1/Fgf5/Nodal/Arap3/Mctp2/Tmem37/Pou4f2/Thbs1/Gm266/Sema3e/Ramp3/Nefh/Scn4b/Snai2/Has2/Unc5d/Mmd2/Mmp9/Kcnh5/Pmaip1/Epha2/Wnt4/Meox2/Pcdh17/Adrb2/Cxcl14/Ptges/Ngfr/Plin3/Pim1/Fgfr4/Fes/Insl3/Tert
GO:0019219	regulation of nucleobase-containing compound metabolic process	-0.406816507	-1.364592336	0.001697188	0.028140704	Utf1/Ifi204/F2rl1/Epcam/Chchd10/Tnfsf11/Nkx2-9/Foxh1/Msx2/Magel2/Lefty1/Sp8/Nkx3-1/Edn1/Zfp612/Icam1/Htatip2/Hoxb9/Sost/Nodal/Fbln5/Tbx1/Pou4f2/Zbtb42/Grhl3/Bnc1/Hoxb7/Ahnak2/Tcf15/Snai2/Foxq1/Cited4/Hoxc13/Hoxb6/Wnt4/Meox2/Adrb2/Zfp853/Ngfr/Dkk3/Gdf6/Msl3l2/Pim1/Fgfr4/Klf5/Tert/Tcfl5/Tfcp2l1
GO:0050673	epithelial cell proliferation	0.64234387	1.74647752	0.001799471	0.028311174	Fgfbp1/Cdh3/Tnfsf11/Nkx2-9/Nkx3-1/Nodal/Tbx1/Fgl1/Thbs1/Col8a1/Bnc1/Snai2/Has2
GO:0044237	cellular metabolic process	0.402455247	1.396754658	0.001868427	0.028311174	Utf1/Serpinb9b/Ifi204/F2rl1/Epcam/Perp/Stk32b/Chchd10/Vamp8/Cyp26a1/Cdh3/Ccdc8/Tnfsf11/Nkx2-9/Foxh1/B3gnt7/Msx2/Magel2/Hspb1/Lefty1/Sp8/Nkx3-1/Parp12/Larp6/Edn1/Zfp612/Lama1/Prmt8/Cyp24a1/Gprc5a/Ksr2/Icam1/Acot6/Crabp2/Htatip2/Hoxb9/Fgf5/Sost/Nodal/Fbln5/Lpcat2/Tbx1/Ephx2/Map3k9/Dusp9/Fgl1/Tspyl5/Rbp1/Pou4f2/Thbs1/Zbtb42/Grhl3/Bnc1/Smpdl3b/Hoxb7/Cpz/Ramp3/Ahnak2/Tcf15/Cdkl1/Snai2/Foxq1/Has2/Stk32…
GO:0048731	system development	0.418431752	1.444093021	0.001868427	0.028311174	Mir675/Wnt8a/Ifi204/F2rl1/Epcam/Fgfbp1/Stmn2/Mcoln3/Perp/Cyp26a1/Cdh3/Otor/Tnfsf11/Nkx2-9/Foxh1/Msx2/Hspb1/Lefty1/Cbln4/Nkx3-1/Des/Edn1/Lama1/Icam1/Crabp2/Htatip2/Hoxb9/Fgf5/Nodal/Fbln5/Mpzl2/Tbx1/Dusp9/Fgl1/Rbp1/Pou4f2/Thbs1/Zbtb42/Col8a1/Grhl3/Kif26a/Hoxb7/Sema3e/Thbs2/Ramp3/Nefh/Tcf15/Snai2/Foxq1/Has2/Rassf10/Unc5d/Mmd2/Mmp9/Hoxc13/Tnfrsf11b/Hoxb6/Tmem119/Nefl/Jag2/Epha2/Wnt4/Meox2/Pcdh17/Adrb…
GO:0010033	response to organic substance	0.46174603	1.553474154	0.00194631	0.028311174	Mir675/Krt18/Ifi204/F2rl1/Fgfbp1/Stmn2/Vamp8/Cyp26a1/Bst2/Tnfsf11/Foxh1/Msx2/Hspb1/Lefty1/Nkx3-1/Edn1/Cyp24a1/Icam1/Fgf5/Sost/Nodal/Tbx1/Gbp2b/Fibin/Fgl1/Vwa2/Rbp1/Pou4f2/Thbs1/Plscr4/Ramp3/Nefh/Snai2/Has2/Cited4/Mmp9/Cd80/Epha2/Wnt4/Adrb2/Ifit1/Ngfr/Gdf6/Fam83g/Pim1/Ccdc3/Pappa/Fgfr4/Klf5/Fes
GO:0044260	cellular macromolecule metabolic process	0.410648176	1.422799207	0.001979419	0.028311174	Utf1/Serpinb9b/Ifi204/F2rl1/Epcam/Perp/Stk32b/Chchd10/Tnfsf11/Nkx2-9/Foxh1/B3gnt7/Msx2/Magel2/Hspb1/Lefty1/Sp8/Nkx3-1/Parp12/Larp6/Edn1/Zfp612/Lama1/Prmt8/Gprc5a/Ksr2/Icam1/Htatip2/Hoxb9/Fgf5/Sost/Nodal/Fbln5/Tbx1/Map3k9/Dusp9/Tspyl5/Pou4f2/Thbs1/Zbtb42/Grhl3/Bnc1/Hoxb7/Ramp3/Tcf15/Cdkl1/Snai2/Foxq1/Has2/Stk32a/Cited4/Mmd2/Mmp9/Hoxc13/Bdkrb2/Hoxb6/Tmem119/Pmaip1/Cd80/Epha2/Wnt4/Meox2/Rps6kl1/Tep1…
GO:0042221	response to chemical	0.4452607	1.517434384	0.002018433	0.028311174	Mir675/Krt18/Ifi204/F2rl1/Fgfbp1/Stmn2/Vamp8/Cyp26a1/Bst2/Cybrd1/Tnfsf11/Foxh1/Msx2/Hspb1/Lefty1/Nkx3-1/Edn1/Lama1/Cyp24a1/Icam1/Hoxb9/Fgf5/Sost/Nodal/Fbln5/Tbx1/Ephx2/Gbp2b/Fibin/Fgl1/Vwa2/Rbp1/Pou4f2/Thbs1/Plscr4/Sema3e/Ramp3/Nefh/Snai2/Has2/Cited4/Unc5d/Mmp9/Bdkrb2/Nefl/Cd80/Epha2/Wnt4/Adrb2/Ifit1/Cxcl14/Ngfr/Gdf6/Fam83g/Pim1/Ccdc3/Pappa/Fgfr4/Klf5/Fes/Tert/Scg2/Ifitm7/Ephb6
GO:0023052	signaling	0.407223959	1.411088668	0.002164406	0.029407221	Mir675/Krt18/Wnt8a/Ifi204/F2rl1/Epcam/Fgfbp1/Perp/Stk32b/Chchd10/Vamp8/Cyp26a1/Cdh3/Tnfsf11/Foxh1/Msx2/Hspb1/Lefty1/Nkx3-1/Ddit4l/Edn1/Lama1/Gprc5a/Ksr2/Icam1/Crabp2/Susd5/Fgf5/Sost/Nodal/Arap3/Tbx1/Fibin/Mctp2/Map3k9/Dusp9/Vwa2/Tspyl5/Pou4f2/Thbs1/Gm266/Grhl3/Kif26a/Smpdl3b/Sema3e/Cdc42ep5/Cpz/Ramp3/Scn4b/Snai2/Stk32a/Rassf10/F11r/Unc5d/Mmd2/Mmp9/Bdkrb2/Tnfrsf11b/Adra1d/Jag2/Pmaip1/Cd80/Epha2/Wn…
GO:0048518	positive regulation of biological process	0.409097808	1.417427545	0.002201404	0.029407221	Utf1/Mir675/Ifi204/F2rl1/Epcam/Fgfbp1/Stmn2/Perp/Chchd10/Vamp8/Cdh3/Tnfsf11/Nkx2-9/Foxh1/Msx2/Magel2/Hspb1/Lefty1/Nkx3-1/Larp6/Edn1/Ksr2/Icam1/Crabp2/Htatip2/Hoxb9/Fgf5/Sost/Nodal/Fbln5/Tbx1/Ephx2/Map3k9/Dusp9/Tspyl5/Pou4f2/Thbs1/Col8a1/Grhl3/Bnc1/Hoxb7/Sema3e/Cdc42ep5/Thbs2/Ramp3/Scn4b/Tcf15/Snai2/Has2/Rassf10/Cited4/F11r/Mmd2/Mmp9/Hoxc13/Tmem119/Adra1d/Nefl/Jag2/Pmaip1/Cd80/Fndc5/Epha2/Wnt4/Meo…
GO:0021953	central nervous system neuron differentiation	-0.51611025	-1.77131308	0.002201738	0.029726254	Prdm8/Draxin/Dlx1/Hoxd10/Id2/Nkx2-2/Olig2/Gpr37l1
GO:0043085	positive regulation of catalytic activity	0.568010493	1.677230757	0.002391291	0.030819669	F2rl1/Perp/Cdh3/Tnfsf11/Nkx3-1/Edn1/Icam1/Nodal/Arap3/Map3k9/Thbs1/Grhl3/F11r/Mmd2/Pmaip1/Epha2/Wnt4/Adrb2/Ngfr/Pim1/Fgfr4/Tert/Ephb6/Erbb3/Tnfrsf11a
GO:0042127	regulation of cell population proliferation	0.485380772	1.560478868	0.002417002	0.030819669	Epcam/Fgfbp1/Cdh3/Nkx2-9/Msx2/Lefty1/Nkx3-1/Edn1/Fgf5/Nodal/Fbln5/Tbx1/Tspyl5/Thbs1/Bnc1/Snai2/Has2/Rassf10/Mmp9/Bdkrb2/Tmem119/Jag2/Pmaip1/Cd80/Adrb2/S100a13/Mab21l2/Ptges/Ngfr/Spta1/Pim1/Fgfr4/Fes/Insl3/Tert/Scg2/Plau/Ifitm3/Wnt3/Erbb3/Enpp3
GO:2000145	regulation of cell motility	0.540984714	1.655541249	0.002662032	0.03308297	F2rl1/Epcam/Fgfbp1/Hspb1/Edn1/Lama1/Icam1/Fgf5/Nodal/Arap3/Thbs1/Gm266/Sema3e/Snai2/Has2/Unc5d/Mmp9/Epha2/Wnt4/Meox2/Cxcl14/Fes/Insl3/Tert
GO:0035295	tube development	0.500808147	1.57992435	0.002814984	0.03308297	Epcam/Fgfbp1/Nkx2-9/Foxh1/Msx2/Hspb1/Nkx3-1/Edn1/Lama1/Htatip2/Nodal/Fbln5/Tbx1/Thbs1/Col8a1/Grhl3/Hoxb7/Sema3e/Thbs2/Ramp3/Has2/Mmp9/Epha2/Wnt4/Meox2/Adrb2/Ngfr/Gdf6/Fgfr4/Klf5/Tert/Scg2/Dact2/Plau
GO:0050790	regulation of catalytic activity	0.515512845	1.615151455	0.002820818	0.03308297	Serpinb9b/F2rl1/Perp/Cdh3/Ccdc8/Tnfsf11/Hspb1/Nkx3-1/Edn1/Gprc5a/Icam1/Nodal/Arap3/Map3k9/Dusp9/Thbs1/Grhl3/F11r/Mmd2/Mmp9/Pmaip1/Epha2/Wnt4/Adrb2/Ngfr/Pim1/Fgfr4/Tert/Ephb6
GO:0007154	cell communication	0.407158936	1.41060643	0.002830363	0.03308297	Mir675/Krt18/Wnt8a/Ifi204/F2rl1/Epcam/Fgfbp1/Perp/Stk32b/Chchd10/Vamp8/Cyp26a1/Cdh3/Tnfsf11/Foxh1/Msx2/Hspb1/Lefty1/Nkx3-1/Ddit4l/Edn1/Lama1/Gprc5a/Ksr2/Icam1/Crabp2/Susd5/Fgf5/Sost/Nodal/Arap3/Tbx1/Fibin/Mctp2/Map3k9/Dusp9/Vwa2/Tspyl5/Pou4f2/Thbs1/Gm266/Grhl3/Kif26a/Smpdl3b/Sema3e/Cdc42ep5/Cpz/Ramp3/Scn4b/Snai2/Stk32a/Rassf10/F11r/Unc5d/Mmd2/Mmp9/Bdkrb2/Tnfrsf11b/Adra1d/Jag2/Pmaip1/Cd80/Epha2/Wn…
GO:0007166	cell surface receptor signaling pathway	0.450185082	1.504446895	0.003111103	0.034988897	Mir675/Krt18/Wnt8a/F2rl1/Fgfbp1/Perp/Cdh3/Tnfsf11/Foxh1/Msx2/Hspb1/Lefty1/Nkx3-1/Edn1/Lama1/Gprc5a/Icam1/Susd5/Fgf5/Sost/Nodal/Vwa2/Thbs1/Grhl3/Sema3e/Cpz/Snai2/Unc5d/Mmp9/Jag2/Cd80/Epha2/Wnt4/Adrb2/Ngfr/Dkk3/Gdf6/Fam83g/Ccdc3/Fgfr4/Fes/Tert/Scg2/Ifitm7/Ephb6/Dact2/Ifitm3/Wnt3/Gpr75/Erbb3/Daam2/Tnfrsf11a/Sfrp4/Csrnp1/S1pr3/Smad6/Fstl3/Unc5b/Cyp1b1/Fzd8/Plcg2/Creb3l1/Rasl11b/Frzb/Csf2ra/Zc3h12a/So…
GO:0072359	circulatory system development	0.501242021	1.580822514	0.003118147	0.034988897	Fgfbp1/Foxh1/Msx2/Hspb1/Lefty1/Nkx3-1/Edn1/Lama1/Htatip2/Nodal/Fbln5/Tbx1/Dusp9/Pou4f2/Thbs1/Col8a1/Sema3e/Thbs2/Ramp3/Snai2/Has2/Mmp9/Epha2/Wnt4/Meox2/Adrb2/Ngfr/Pim1/Klf5/Tert/Scg2/Plau/Erbb3/Smad6/Plcd1/Unc5b/Cyp1b1/Sik1/Fzd8/Creb3l1
GO:0006928	movement of cell or subcellular component	0.471617577	1.549404583	0.003422944	0.037587136	F2rl1/Epcam/Fgfbp1/Tnfsf11/Msx2/Hspb1/Lefty1/Edn1/Lama1/Icam1/Hoxb9/Fgf5/Nodal/Arap3/Tbx1/Pou4f2/Thbs1/Atp1a4/Gm266/Sema3e/Ttc12/Nefh/Scn4b/Snai2/Has2/F11r/Unc5d/Mmp9/Nefl/Epha2/Wnt4/Meox2/Cxcl14/Ngfr/Gdf6/Fgfr4/Fes/Insl3/Tert/Scg2/Ephb6/Plau/Wnt3
GO:0010604	positive regulation of macromolecule metabolic process	0.451599051	1.514535004	0.003483686	0.037587136	Utf1/Ifi204/F2rl1/Epcam/Perp/Chchd10/Cdh3/Tnfsf11/Nkx2-9/Foxh1/Hspb1/Lefty1/Nkx3-1/Larp6/Edn1/Icam1/Htatip2/Hoxb9/Fgf5/Sost/Nodal/Fbln5/Tbx1/Ephx2/Map3k9/Tspyl5/Pou4f2/Thbs1/Grhl3/Bnc1/Hoxb7/Ramp3/Tcf15/Snai2/Has2/Cited4/Mmd2/Mmp9/Hoxc13/Tmem119/Pmaip1/Cd80/Wnt4/Meox2/Adrb2
GO:0006807	nitrogen compound metabolic process	0.393451134	1.364088229	0.003570318	0.037795021	Utf1/Serpinb9b/Ifi204/F2rl1/Epcam/Perp/Stk32b/Chchd10/Tnfsf11/Nkx2-9/Foxh1/B3gnt7/Msx2/Magel2/Hspb1/Lefty1/Sp8/Nkx3-1/Parp12/Larp6/Edn1/Zfp612/Lama1/Prmt8/Gprc5a/Ksr2/Icam1/Acot6/Htatip2/Hoxb9/Fgf5/Sost/Nodal/Fbln5/Lpcat2/Tbx1/Map3k9/Dusp9/Tspyl5/Pou4f2/Thbs1/Zbtb42/Grhl3/Bnc1/Smpdl3b/Hoxb7/Cpz/Ramp3/Ahnak2/Tcf15/Cdkl1/Snai2/Foxq1/Has2/Stk32a/Cited4/Mmd2/Mmp9/Hoxc13/Bdkrb2/Hoxb6/Tmem119/Pmaip1/Cd…
GO:0048519	negative regulation of biological process	0.41737243	1.434349656	0.00413537	0.042319145	Mir675/Pctp/Krt18/Serpinb9b/F2rl1/Epcam/Stmn2/Vamp8/Cdh3/Bst2/Kcnh8/Ccdc8/Nkx2-9/Foxh1/Msx2/Magel2/Hspb1/Lefty1/Nkx3-1/Ddit4l/Edn1/Gprc5a/Icam1/Sost/Nodal/Arap3/Fbln5/Tbx1/Dusp9/Fgl1/Pou4f2/Thbs1/Zbtb42/Gm266/Kif26a/Smpdl3b/Sema3e/Thbs2/Snai2/Foxq1/F11r/Mmp9/Bdkrb2/Tnfrsf11b/Tmem119/Adra1d/Nefl/Pmaip1/Cd80/Epha2/Wnt4/Meox2/Pcdh17/Adrb2/Cxcl14/Ptges/Ngfr/Dkk3/Msl3l2/Spta1/Pim1/Ccdc3/Fgfr4/Klf5/Ins…
GO:0030334	regulation of cell migration	0.542548438	1.630615525	0.004148547	0.042319145	F2rl1/Fgfbp1/Hspb1/Edn1/Lama1/Icam1/Fgf5/Nodal/Arap3/Thbs1/Gm266/Sema3e/Snai2/Has2/Unc5d/Mmp9/Epha2/Wnt4/Meox2/Cxcl14
GO:0051171	regulation of nitrogen compound metabolic process	0.419845744	1.438491636	0.004350189	0.043583656	Utf1/Serpinb9b/Ifi204/F2rl1/Epcam/Perp/Chchd10/Tnfsf11/Nkx2-9/Foxh1/Msx2/Magel2/Hspb1/Lefty1/Sp8/Nkx3-1/Larp6/Edn1/Zfp612/Gprc5a/Icam1/Htatip2/Hoxb9/Fgf5/Sost/Nodal/Fbln5/Tbx1/Map3k9/Dusp9/Tspyl5/Pou4f2/Thbs1/Zbtb42/Grhl3/Bnc1/Hoxb7/Ramp3/Ahnak2/Tcf15/Snai2/Foxq1/Has2/Cited4/Mmd2/Mmp9/Hoxc13/Bdkrb2/Hoxb6/Tmem119/Pmaip1/Cd80/Wnt4/Meox2/Adrb2/Zfp853/Ngfr/Dkk3/Gdf6/Msl3l2
GO:0044093	positive regulation of molecular function	0.525934677	1.617682076	0.004705756	0.043744463	F2rl1/Perp/Cdh3/Tnfsf11/Nkx3-1/Larp6/Edn1/Icam1/Nodal/Arap3/Map3k9/Pou4f2/Thbs1/Grhl3/F11r/Mmd2/Mmp9/Pmaip1/Epha2/Wnt4/Adrb2/Ngfr/Spta1/Pim1/Fgfr4/Tert/Ephb6/Erbb3/Tnfrsf11a
GO:0031323	regulation of cellular metabolic process	0.40762765	1.401327993	0.004805954	0.043744463	Utf1/Serpinb9b/Ifi204/F2rl1/Epcam/Perp/Chchd10/Cdh3/Ccdc8/Tnfsf11/Nkx2-9/Foxh1/Msx2/Magel2/Hspb1/Lefty1/Sp8/Nkx3-1/Larp6/Edn1/Zfp612/Gprc5a/Icam1/Htatip2/Hoxb9/Fgf5/Sost/Nodal/Fbln5/Tbx1/Map3k9/Dusp9/Fgl1/Tspyl5/Pou4f2/Thbs1/Zbtb42/Grhl3/Bnc1/Hoxb7/Ramp3/Ahnak2/Tcf15/Snai2/Foxq1/Cited4/Mmd2/Mmp9/Hoxc13/Bdkrb2/Hoxb6/Tmem119/Pmaip1/Cd80/Epha2/Wnt4/Meox2/Adrb2/Ppp1r3b/Zfp853/Ngfr/Dkk3/Gdf6/Msl3l2
GO:0051128	regulation of cellular component organization	0.473336512	1.546304702	0.0049398	0.043744463	F2rl1/Stmn2/Chchd10/Vamp8/Bst2/Ccdc8/Msx2/Magel2/Hspb1/Lefty1/Edn1/Icam1/Crabp2/Sost/Pou4f2/Grhl3/Kif26a/Sema3e/Cdc42ep5/Thbs2/Tcf15/Snai2/Has2/F11r/Mmp9/Nefl/Pmaip1/Epha2/Wnt4/Adrb2/Ngfr/Spta1/Fgfr4/Klf5/Fes/Tert
GO:0051130	positive regulation of cellular component organization	0.532287536	1.592361997	0.004954503	0.043744463	F2rl1/Stmn2/Chchd10/Msx2/Magel2/Hspb1/Edn1/Icam1/Crabp2/Pou4f2/Cdc42ep5/Thbs2/Snai2/Mmp9/Nefl/Pmaip1/Epha2/Wnt4/Adrb2
GO:0030522	intracellular receptor signaling pathway	0.70454264	1.693211742	0.004959465	0.043744463	Cyp26a1/Foxh1/Nkx3-1/Crabp2/Nodal/Tbx1/Pou4f2/Snai2
GO:0080090	regulation of primary metabolic process	0.421949134	1.448236936	0.005019433	0.043744463	Utf1/Serpinb9b/Ifi204/F2rl1/Epcam/Perp/Chchd10/Tnfsf11/Nkx2-9/Foxh1/Msx2/Magel2/Hspb1/Lefty1/Sp8/Nkx3-1/Larp6/Edn1/Zfp612/Gprc5a/Icam1/Htatip2/Hoxb9/Fgf5/Sost/Nodal/Fbln5/Tbx1/Ephx2/Map3k9/Dusp9/Fgl1/Tspyl5/Pou4f2/Thbs1/Zbtb42/Grhl3/Bnc1/Hoxb7/Ramp3/Ahnak2/Tcf15/Snai2/Foxq1/Has2/Cited4/Mmd2/Mmp9/Hoxc13/Bdkrb2/Hoxb6/Tmem119/Pmaip1/Cd80/Wnt4/Meox2/Adrb2/Ppp1r3b/Zfp853/Ngfr/Dkk3/Gdf6/Msl3l2
GO:0002376	immune system process	0.472673196	1.531839493	0.005045889	0.043744463	Serpinb9b/Ifi204/F2rl1/Vamp8/Bst2/Tnfsf11/Hspb1/Edn1/Icam1/Mpzl2/Tbx1/Gbp2b/Fgl1/Rbp1/Pou4f2/Thbs1/Smpdl3b/Hoxb7/F11r/Mmp9/Bdkrb2/Hoxb6/Jag2/Pmaip1/Cd80/Epha2/Wnt4/Ifit1/Cxcl14/Spta1/Pim1/Fes/Scg2/Ifitm7/Ephb6/Dact2/Ifitm3/Tnfrsf11a/Chga/Enpp3
GO:0071310	cellular response to organic substance	0.454496213	1.507746778	0.005080336	0.043744463	Mir675/Krt18/Ifi204/F2rl1/Fgfbp1/Stmn2/Vamp8/Cyp26a1/Tnfsf11/Foxh1/Msx2/Hspb1/Lefty1/Nkx3-1/Edn1/Icam1/Fgf5/Sost/Nodal/Tbx1/Gbp2b/Vwa2/Pou4f2/Thbs1/Plscr4/Ramp3/Nefh/Snai2/Has2/Cd80/Wnt4/Adrb2/Ifit1/Ngfr/Gdf6/Fam83g/Pim1/Ccdc3/Fgfr4/Klf5/Fes/Ifitm7
GO:0050678	regulation of epithelial cell proliferation	0.642684617	1.680267389	0.005094353	0.043744463	Fgfbp1/Cdh3/Nkx2-9/Nkx3-1/Nodal/Tbx1/Thbs1/Bnc1/Snai2/Has2
GO:0098609	cell-cell adhesion	0.531848346	1.57700725	0.005145925	0.043744463	Epcam/Perp/Cdh3/Tnfsf11/Hspb1/Icam1/Nodal/Scarf2/Mpzl2/Fgl1/Thbs1/Has2/F11r/Unc5d/Cd80/Wnt4/Pcdh17/Adrb2
GO:0022603	regulation of anatomical structure morphogenesis	0.500061377	1.572920766	0.005267446	0.044109169	Hspb1/Edn1/Icam1/Crabp2/Htatip2/Nodal/Arap3/Fbln5/Tbx1/Pou4f2/Thbs1/Grhl3/Hoxb7/Sema3e/Cdc42ep5/Thbs2/Snai2/Has2/F11r/Mmp9/Tnfrsf11b/Nefl/Epha2/Wnt4/Adrb2/S100a13/Ngfr/Spta1/Fgfr4/Fes/Tert
GO:0048522	positive regulation of cellular process	0.399985273	1.382849844	0.005837401	0.048163075	Utf1/Mir675/Ifi204/F2rl1/Epcam/Fgfbp1/Stmn2/Perp/Chchd10/Vamp8/Cdh3/Tnfsf11/Nkx2-9/Foxh1/Msx2/Magel2/Hspb1/Lefty1/Nkx3-1/Larp6/Edn1/Ksr2/Icam1/Crabp2/Htatip2/Hoxb9/Fgf5/Sost/Nodal/Fbln5/Tbx1/Map3k9/Dusp9/Tspyl5/Pou4f2/Thbs1/Col8a1/Grhl3/Bnc1/Hoxb7/Sema3e/Cdc42ep5/Thbs2/Ramp3/Tcf15/Snai2/Has2/Rassf10/Cited4/F11r/Mmd2/Mmp9/Hoxc13/Tmem119/Adra1d/Nefl/Jag2/Pmaip1/Cd80/Fndc5/Epha2/Wnt4/Meox2/Adrb2/Cxc…
GO:0010467	gene expression	0.417767252	1.429881955	0.006506648	0.052747037	Utf1/Mir675/Ifi204/F2rl1/Epcam/Perp/Chchd10/Cdh3/Tnfsf11/Nkx2-9/Foxh1/Msx2/Magel2/Hspb1/Lefty1/Sp8/Nkx3-1/Larp6/Edn1/Zfp612/Icam1/Htatip2/Hoxb9/Fgf5/Sost/Nodal/Fbln5/Tbx1/Ephx2/Pou4f2/Thbs1/Zbtb42/Grhl3/Bnc1/Hoxb7/Cpz/Ramp3/Ahnak2/Tcf15/Snai2/Foxq1/Cited4/F11r/Hoxc13/Hoxb6/Tmem119/Epha2/Wnt4/Meox2/Adrb2/S100a13/Zfp853/Ngfr/Dkk3/Gdf6/Msl3l2/Rpp25/Pim1/Ccdc3/Fgfr4/Klf5/Tert/Tcfl5/Ephb6/Tfcp2l1/Plau…
GO:0048523	negative regulation of cellular process	0.409259299	1.401936338	0.006581009	0.052747037	Mir675/Krt18/Serpinb9b/F2rl1/Epcam/Stmn2/Vamp8/Kcnh8/Ccdc8/Nkx2-9/Foxh1/Msx2/Magel2/Hspb1/Lefty1/Nkx3-1/Ddit4l/Edn1/Gprc5a/Icam1/Sost/Nodal/Arap3/Fbln5/Tbx1/Dusp9/Fgl1/Pou4f2/Thbs1/Zbtb42/Gm266/Kif26a/Smpdl3b/Sema3e/Snai2/Foxq1/F11r/Mmp9/Bdkrb2/Tmem119/Nefl/Pmaip1/Cd80/Epha2/Wnt4/Meox2/Pcdh17/Adrb2/Cxcl14/Ptges/Ngfr/Dkk3/Msl3l2/Spta1/Pim1/Ccdc3/Klf5/Insl3/Tert/Scg2/Tcfl5/Tfcp2l1/Dact2/Ifitm3/Wnt3…
GO:0048514	blood vessel morphogenesis	0.518931695	1.571723861	0.006963626	0.054868167	Fgfbp1/Foxh1/Hspb1/Edn1/Lama1/Htatip2/Nodal/Fbln5/Tbx1/Thbs1/Col8a1/Sema3e/Thbs2/Ramp3/Has2/Mmp9/Epha2/Wnt4/Meox2/Adrb2/Ngfr/Klf5/Tert/Scg2/Plau/Smad6/Plcd1/Unc5b/Cyp1b1/Fzd8/Creb3l1/Zc3h12a
GO:0009893	positive regulation of metabolic process	0.426235431	1.437596211	0.007041243	0.054868167	Utf1/Ifi204/F2rl1/Epcam/Perp/Chchd10/Cdh3/Tnfsf11/Nkx2-9/Foxh1/Hspb1/Lefty1/Nkx3-1/Larp6/Edn1/Ksr2/Icam1/Htatip2/Hoxb9/Fgf5/Sost/Nodal/Fbln5/Tbx1/Ephx2/Map3k9/Tspyl5/Pou4f2/Thbs1/Grhl3/Bnc1/Hoxb7/Ramp3/Tcf15/Snai2/Has2/Cited4/Mmd2/Mmp9/Hoxc13/Tmem119/Pmaip1/Cd80/Epha2/Wnt4/Meox2/Adrb2
GO:0048646	anatomical structure formation involved in morphogenesis	0.477679822	1.51162483	0.007505179	0.057682196	Fgfbp1/Perp/Foxh1/Msx2/Hspb1/Nkx3-1/Edn1/Htatip2/Nodal/Fbln5/Tbx1/Thbs1/Col8a1/Grhl3/Sema3e/Thbs2/Ramp3/Tcf15/Snai2/Mmp9/Epha2/Wnt4/Meox2/Adrb2/Ngfr/Pim1/Fgfr4/Klf5/Tert/Scg2/Plau/Wnt3
GO:0009719	response to endogenous stimulus	0.474898865	1.498187049	0.00765913	0.058069932	Mir675/Fgfbp1/Stmn2/Foxh1/Msx2/Lefty1/Nkx3-1/Icam1/Fgf5/Sost/Nodal/Tbx1/Fibin/Vwa2/Pou4f2/Thbs1/Ramp3/Snai2/Has2/Cited4/Wnt4/Adrb2/Ngfr/Gdf6/Fam83g/Pappa/Fgfr4
GO:0019538	protein metabolic process	0.416792207	1.410117485	0.007996066	0.059816183	Serpinb9b/Perp/Stk32b/Tnfsf11/B3gnt7/Magel2/Hspb1/Lefty1/Nkx3-1/Parp12/Larp6/Edn1/Lama1/Prmt8/Gprc5a/Ksr2/Icam1/Htatip2/Fgf5/Nodal/Tbx1/Map3k9/Dusp9/Tspyl5/Thbs1/Cpz/Ramp3/Cdkl1/Snai2/Stk32a/Mmd2/Mmp9/Bdkrb2/Tmem119/Pmaip1/Cd80/Epha2/Mmp25/Rps6kl1/Adrb2/Ppm1j/Rnf208/Ngfr/Gdf6/Msl3l2/Mocos/Pim1/Pappa/Fgfr4/Fes/Tert/Ephb6
GO:0051493	regulation of cytoskeleton organization	0.632661794	1.674305558	0.00828454	0.060450251	F2rl1/Stmn2/Bst2/Magel2/Edn1/Icam1/Grhl3/Sema3e/Cdc42ep5/F11r/Wnt4/Spta1/Fes
GO:0051173	positive regulation of nitrogen compound metabolic process	0.437310147	1.458895806	0.008353391	0.060450251	Utf1/F2rl1/Epcam/Perp/Chchd10/Tnfsf11/Nkx2-9/Foxh1/Lefty1/Nkx3-1/Larp6/Edn1/Icam1/Htatip2/Hoxb9/Fgf5/Sost/Nodal/Fbln5/Tbx1/Map3k9/Tspyl5/Pou4f2/Thbs1/Grhl3/Bnc1/Hoxb7/Ramp3/Tcf15/Snai2/Has2/Cited4/Mmd2/Mmp9/Hoxc13/Tmem119/Pmaip1/Cd80/Wnt4/Meox2/Adrb2
GO:0043086	negative regulation of catalytic activity	0.618695513	1.655634935	0.008404059	0.060450251	Serpinb9b/Ccdc8/Hspb1/Gprc5a/Dusp9/Thbs1/F11r/Mmp9
GO:1902533	positive regulation of intracellular signal transduction	0.526552572	1.582540356	0.008814512	0.062600066	F2rl1/Tnfsf11/Nkx3-1/Edn1/Ksr2/Icam1/Nodal/Tbx1/Map3k9/Tspyl5/Thbs1/Ramp3/F11r/Mmd2/Adra1d/Pmaip1/Adrb2/S100a13/Ngfr/Gdf6/Fgfr4/Insl3/Arhgef3/Erbb3/Tnfrsf11a/Chga
GO:0097193	intrinsic apoptotic signaling pathway	0.62630042	1.637431711	0.009054368	0.063499716	Ifi204/Perp/Hspb1/Nkx3-1/Pou4f2/Snai2/Mmp9/Bdkrb2/Pmaip1/Epha2
GO:0032956	regulation of actin cytoskeleton organization	0.638128122	1.655324917	0.009213182	0.063648409	F2rl1/Bst2/Magel2/Edn1/Icam1/Grhl3/Sema3e/Cdc42ep5/F11r/Wnt4/Spta1/Fes
GO:0022610	biological adhesion	0.456240319	1.466793531	0.00930246	0.063648409	Epcam/Perp/Cdh3/Tnfsf11/Hspb1/Lama1/Icam1/Nodal/Fbln5/Scarf2/Mpzl2/Gbp2b/Fgl1/Vwa2/Thbs1/Tgfbi/Col8a1/Sema3e/Thbs2/Snai2/Has2/F11r/Unc5d/Jag2/Cd80/Epha2/Wnt4/Pcdh17/Adrb2/Nid1/Spta1/Fes/Ephb6/Dact2/Plau/Cdh11/Erbb3
GO:0012501	programmed cell death	0.440978072	1.449397064	0.009737349	0.064172733	Krt18/Ifi204/F2rl1/Epcam/Perp/Chchd10/Kcnh8/Msx2/Hspb1/Nkx3-1/Edn1/Icam1/Htatip2/Tbx1/Map3k9/Dusp9/Pou4f2/Thbs1/Snai2/Foxq1/Unc5d/Xkr4/Mmp9/Bdkrb2/Tnfrsf11b/Nefl/Jag2/Pmaip1/Epha2/Wnt4/Adrb2/Ngfr/Gdf6/Pim1/Insl3/Tert/Scg2
GO:0010468	regulation of gene expression	0.413900271	1.406551688	0.009799318	0.064172733	Utf1/Mir675/Ifi204/F2rl1/Epcam/Chchd10/Cdh3/Tnfsf11/Nkx2-9/Foxh1/Msx2/Magel2/Hspb1/Lefty1/Sp8/Nkx3-1/Larp6/Edn1/Zfp612/Icam1/Htatip2/Hoxb9/Fgf5/Sost/Nodal/Fbln5/Tbx1/Ephx2/Pou4f2/Thbs1/Zbtb42/Grhl3/Bnc1/Hoxb7/Ramp3/Ahnak2/Tcf15/Snai2/Foxq1/Cited4/F11r/Hoxc13/Hoxb6/Tmem119/Epha2/Wnt4/Meox2/Adrb2/Zfp853/Ngfr/Dkk3/Gdf6/Msl3l2/Pim1/Ccdc3/Fgfr4/Klf5/Tert/Tcfl5/Tfcp2l1
GO:0031326	regulation of cellular biosynthetic process	0.41746128	1.404216728	0.009818956	0.064172733	Utf1/Ifi204/F2rl1/Epcam/Chchd10/Cdh3/Tnfsf11/Nkx2-9/Foxh1/Msx2/Magel2/Lefty1/Sp8/Nkx3-1/Larp6/Edn1/Zfp612/Icam1/Htatip2/Hoxb9/Sost/Nodal/Fbln5/Tbx1/Pou4f2/Thbs1/Zbtb42/Grhl3/Bnc1/Hoxb7/Tcf15/Snai2/Foxq1/Cited4/Hoxc13/Hoxb6/Wnt4/Meox2/Adrb2/Ppp1r3b/Zfp853/Ngfr/Dkk3/Gdf6/Msl3l2/Pim1/Fgfr4/Klf5/Tert/Tcfl5/Tfcp2l1
GO:0048584	positive regulation of response to stimulus	0.459579639	1.492731514	0.009836608	0.064172733	Ifi204/F2rl1/Fgfbp1/Vamp8/Cdh3/Tnfsf11/Msx2/Hspb1/Lefty1/Nkx3-1/Edn1/Ksr2/Icam1/Nodal/Tbx1/Map3k9/Tspyl5/Thbs1/Ramp3/Snai2/F11r/Mmd2/Mmp9/Adra1d/Jag2/Pmaip1/Adrb2/Cxcl14/S100a13/Ngfr/Gdf6/Fgfr4/Insl3/Tert/Scg2/Wnt3/Arhgef3/Erbb3/Daam2/Tnfrsf11a/Chga
GO:0002009	morphogenesis of an epithelium	0.525701837	1.54139267	0.010032729	0.064361178	Foxh1/Msx2/Nkx3-1/Edn1/Lama1/Nodal/Tbx1/Grhl3/Hoxb7/Sema3e/Tcf15/Snai2/Foxq1/Jag2/Epha2/Wnt4
GO:0009889	regulation of biosynthetic process	0.423385352	1.425988223	0.010258391	0.064361178	Utf1/Ifi204/F2rl1/Epcam/Chchd10/Cdh3/Tnfsf11/Nkx2-9/Foxh1/Msx2/Magel2/Lefty1/Sp8/Nkx3-1/Larp6/Edn1/Zfp612/Icam1/Htatip2/Hoxb9/Sost/Nodal/Fbln5/Tbx1/Pou4f2/Thbs1/Zbtb42/Grhl3/Bnc1/Hoxb7/Tcf15/Snai2/Foxq1/Has2/Cited4/Hoxc13/Hoxb6/Wnt4/Meox2/Adrb2/Ppp1r3b/Zfp853/Ngfr/Dkk3/Gdf6/Msl3l2/Pim1/Ccdc3/Fgfr4/Klf5/Tert/Tcfl5/Tfcp2l1
GO:2000112	regulation of cellular macromolecule biosynthetic process	0.426682771	1.431508975	0.01028929	0.064361178	Utf1/Ifi204/F2rl1/Epcam/Chchd10/Tnfsf11/Nkx2-9/Foxh1/Msx2/Magel2/Lefty1/Sp8/Nkx3-1/Larp6/Edn1/Zfp612/Icam1/Htatip2/Hoxb9/Sost/Nodal/Fbln5/Tbx1/Pou4f2/Thbs1/Zbtb42/Grhl3/Bnc1/Hoxb7/Tcf15/Snai2/Foxq1/Cited4/Hoxc13/Hoxb6/Wnt4/Meox2/Adrb2/Ppp1r3b/Zfp853/Ngfr/Dkk3/Gdf6/Msl3l2/Pim1/Fgfr4/Klf5/Tert/Tcfl5/Tfcp2l1
GO:0045597	positive regulation of cell differentiation	0.496160806	1.531504021	0.010352677	0.064361178	Mir675/Ifi204/Tnfsf11/Msx2/Edn1/Crabp2/Tbx1/Pou4f2/Bnc1/Snai2/Has2/Rassf10/F11r/Mmd2/Tmem119/Nefl/Fndc5/Wnt4/Ngfr/Gdf6/Pim1/Ccdc3/Klf5/Fes/Tert
GO:0035239	tube morphogenesis	0.489612008	1.530407627	0.010608833	0.064361178	Fgfbp1/Foxh1/Msx2/Hspb1/Nkx3-1/Edn1/Lama1/Htatip2/Nodal/Fbln5/Tbx1/Thbs1/Col8a1/Grhl3/Hoxb7/Sema3e/Thbs2/Ramp3/Has2/Mmp9/Epha2/Wnt4/Meox2/Adrb2/Ngfr/Klf5/Tert/Scg2
GO:1901360	organic cyclic compound metabolic process	0.414484336	1.413595156	0.010696949	0.064361178	Utf1/Pctp/Ifi204/F2rl1/Epcam/Chchd10/Cyp26a1/Cdh3/Tnfsf11/Nkx2-9/Foxh1/Msx2/Magel2/Lefty1/Sp8/Nkx3-1/Larp6/Edn1/Zfp612/Cyp24a1/Icam1/Acot6/Htatip2/Hoxb9/Sost/Nodal/Fbln5/Tbx1/Ephx2/Fgl1/Pou4f2/Zbtb42/Grhl3/Bnc1/Hoxb7/Ahnak2/Tcf15/Snai2/Foxq1/Cited4/Hoxc13/Hoxb6/Epha2/Wnt4/Meox2/Tep1/Adrb2/Zfp853/Ngfr/Dkk3/Gdf6/Msl3l2/Spta1/Mocos/Slc5a5/Rpp25/Pim1/Fgfr4/Klf5/Tert/Tcfl5/Tfcp2l1
GO:0006464	cellular protein modification process	0.428519523	1.426914086	0.010783214	0.064361178	Stk32b/Tnfsf11/B3gnt7/Magel2/Hspb1/Lefty1/Nkx3-1/Parp12/Edn1/Lama1/Prmt8/Gprc5a/Ksr2/Icam1/Htatip2/Fgf5/Nodal/Tbx1/Map3k9/Dusp9/Tspyl5/Thbs1/Ramp3/Cdkl1/Snai2/Stk32a/Mmd2/Mmp9/Bdkrb2/Tmem119/Cd80/Epha2/Rps6kl1/Adrb2/Ppm1j/Rnf208/Gdf6/Msl3l2/Pim1/Fgfr4/Fes/Tert/Ephb6
GO:0036211	protein modification process	0.428519523	1.426914086	0.010783214	0.064361178	Stk32b/Tnfsf11/B3gnt7/Magel2/Hspb1/Lefty1/Nkx3-1/Parp12/Edn1/Lama1/Prmt8/Gprc5a/Ksr2/Icam1/Htatip2/Fgf5/Nodal/Tbx1/Map3k9/Dusp9/Tspyl5/Thbs1/Ramp3/Cdkl1/Snai2/Stk32a/Mmd2/Mmp9/Bdkrb2/Tmem119/Cd80/Epha2/Rps6kl1/Adrb2/Ppm1j/Rnf208/Gdf6/Msl3l2/Pim1/Fgfr4/Fes/Tert/Ephb6
GO:0002790	peptide secretion	0.662770808	1.649763724	0.010987665	0.064891142	F2rl1/Vamp8/Tnfsf11/Cbln4/Edn1
GO:0006996	organelle organization	0.4428268	1.454093782	0.011107231	0.064913973	Krt18/F2rl1/Stmn2/Chchd10/Vamp8/Bst2/Ccdc8/Msx2/Magel2/Des/Edn1/Prmt8/Icam1/Tspyl5/Grhl3/Bnc1/Sema3e/Cdc42ep5/Ttc12/Nefh/Snai2/F11r/Mmp9/Nefl/Pmaip1/Wnt4/Tep1/Adrb2
GO:0007010	cytoskeleton organization	0.510492636	1.540014561	0.011319522	0.065472657	Krt18/F2rl1/Stmn2/Bst2/Ccdc8/Magel2/Des/Edn1/Icam1/Grhl3/Sema3e/Cdc42ep5/Ttc12/Nefh/F11r/Nefl/Wnt4
GO:0010556	regulation of macromolecule biosynthetic process	0.429278212	1.439677247	0.011664568	0.066779965	Utf1/Ifi204/F2rl1/Epcam/Chchd10/Tnfsf11/Nkx2-9/Foxh1/Msx2/Magel2/Lefty1/Sp8/Nkx3-1/Larp6/Edn1/Zfp612/Icam1/Htatip2/Hoxb9/Sost/Nodal/Fbln5/Tbx1/Pou4f2/Thbs1/Zbtb42/Grhl3/Bnc1/Hoxb7/Tcf15/Snai2/Foxq1/Has2/Cited4/Hoxc13/Hoxb6/Wnt4/Meox2/Adrb2/Ppp1r3b/Zfp853/Ngfr/Dkk3/Gdf6/Msl3l2/Pim1/Fgfr4/Klf5/Tert/Tcfl5/Tfcp2l1
GO:0051094	positive regulation of developmental process	0.45877577	1.471911457	0.012377592	0.069652288	Mir675/Ifi204/Tnfsf11/Msx2/Hspb1/Edn1/Crabp2/Nodal/Tbx1/Pou4f2/Thbs1/Bnc1/Hoxb7/Thbs2/Snai2/Has2/Rassf10/F11r/Mmd2/Mmp9/Tmem119/Nefl/Fndc5/Wnt4/Adrb2/Ngfr/Gdf6/Pim1/Ccdc3/Fgfr4/Klf5/Fes/Tert
GO:0030155	regulation of cell adhesion	0.503370723	1.524593283	0.012414573	0.069652288	Epcam/Tnfsf11/Hspb1/Lama1/Icam1/Nodal/Fgl1/Thbs1/Col8a1/Sema3e/Snai2/Has2/F11r/Jag2/Cd80/Epha2/Wnt4/Adrb2/Nid1/Spta1/Fes/Ephb6/Dact2/Plau/Erbb3
GO:0000165	MAPK cascade	0.539792486	1.576766394	0.013012809	0.072285851	F2rl1/Tnfsf11/Edn1/Ksr2/Icam1/Nodal/Tbx1/Map3k9/Dusp9/Pou4f2/Thbs1/Cdc42ep5/Ramp3/Adra1d/Epha2/Adrb2/Ngfr/Gdf6/Fgfr4/Scg2
GO:0009653	anatomical structure morphogenesis	0.409436945	1.3898772	0.013389847	0.073009019	Wnt8a/Fgfbp1/Perp/Otor/Tnfsf11/Nkx2-9/Foxh1/Msx2/Hspb1/Lefty1/Sp8/Nkx3-1/Edn1/Lama1/Icam1/Crabp2/Htatip2/Hoxb9/Fgf5/Nodal/Arap3/Fbln5/Tbx1/Fgl1/Pou4f2/Thbs1/Col8a1/Grhl3/Hoxb7/Sema3e/Cdc42ep5/Thbs2/Ramp3/Nefh/Tcf15/Snai2/Foxq1/Has2/F11r/Unc5d/Mmp9/Hoxc13/Tnfrsf11b/Hoxb6/Tmem119/Nefl/Jag2/Epha2/Wnt4/Meox2/Adrb2/S100a13/Mab21l2/Ngfr/Spta1/Pim1/Fgfr4/Klf5/Fes/Tert/Scg2/Ephb6/Tfcp2l1/Dact2/Plau/Wnt3
GO:0050793	regulation of developmental process	0.412830238	1.392383509	0.01340325	0.073009019	Mir675/Ifi204/Cdh3/Tnfsf11/Msx2/Hspb1/Nkx3-1/Edn1/Lama1/Icam1/Crabp2/Htatip2/Nodal/Arap3/Fbln5/Tbx1/Dusp9/Rbp1/Pou4f2/Thbs1/Grhl3/Bnc1/Hoxb7/Sema3e/Cdc42ep5/Thbs2/Snai2/Has2/Rassf10/F11r/Mmd2/Mmp9/Tnfrsf11b/Tmem119/Nefl/Fndc5/Epha2/Wnt4/Adrb2/Cxcl14/S100a13/Ngfr/Gdf6/Spta1/Pim1/Ccdc3/Fgfr4/Klf5/Fes/Insl3/Tert
GO:0071495	cellular response to endogenous stimulus	0.484411833	1.510867239	0.013904307	0.074342635	Mir675/Fgfbp1/Stmn2/Foxh1/Msx2/Lefty1/Nkx3-1/Icam1/Fgf5/Sost/Nodal/Tbx1/Vwa2/Pou4f2/Thbs1/Ramp3/Snai2/Has2
GO:0032970	regulation of actin filament-based process	0.610259804	1.595494309	0.014131463	0.074342635	F2rl1/Bst2/Magel2/Edn1/Icam1/Grhl3/Sema3e/Cdc42ep5/F11r/Wnt4/Spta1/Fes
GO:0033993	response to lipid	0.539054513	1.563229768	0.014221527	0.074342635	Cyp26a1/Foxh1/Msx2/Lefty1/Nkx3-1/Cyp24a1/Nodal/Tbx1/Fibin/Rbp1/Pou4f2/Plscr4/Ramp3/Snai2
GO:0032268	regulation of cellular protein metabolic process	0.455191717	1.460412575	0.014222677	0.074342635	Serpinb9b/Perp/Tnfsf11/Hspb1/Lefty1/Nkx3-1/Larp6/Edn1/Gprc5a/Icam1/Fgf5/Nodal/Tbx1/Map3k9/Dusp9/Tspyl5/Thbs1/Ramp3/Snai2/Mmd2/Mmp9/Bdkrb2/Tmem119/Pmaip1/Cd80/Adrb2/Ngfr/Gdf6/Pim1/Fgfr4/Tert
GO:0016070	RNA metabolic process	0.415714116	1.39640164	0.014344861	0.074342635	Utf1/Ifi204/F2rl1/Epcam/Chchd10/Tnfsf11/Nkx2-9/Foxh1/Msx2/Magel2/Lefty1/Sp8/Nkx3-1/Larp6/Edn1/Zfp612/Icam1/Htatip2/Hoxb9/Sost/Nodal/Fbln5/Tbx1/Pou4f2/Zbtb42/Grhl3/Bnc1/Hoxb7/Ahnak2/Tcf15/Snai2/Foxq1/Cited4/Hoxc13/Hoxb6/Wnt4/Meox2/Adrb2/Zfp853/Ngfr/Dkk3/Gdf6/Msl3l2/Rpp25/Pim1/Klf5/Tert/Tcfl5/Tfcp2l1
GO:0060562	epithelial tube morphogenesis	0.581710623	1.581620957	0.014443114	0.074342635	Foxh1/Msx2/Nkx3-1/Edn1/Lama1/Nodal/Tbx1/Grhl3/Hoxb7/Sema3e/Epha2/Wnt4
GO:0043410	positive regulation of MAPK cascade	0.56905545	1.553626921	0.014727744	0.075118539	F2rl1/Tnfsf11/Edn1/Ksr2/Icam1/Nodal/Tbx1/Map3k9/Thbs1/Ramp3/Adra1d/Adrb2/Ngfr/Gdf6/Fgfr4
GO:0097190	apoptotic signaling pathway	0.511459444	1.52645947	0.015199448	0.075777064	Krt18/Ifi204/Perp/Chchd10/Hspb1/Nkx3-1/Icam1/Pou4f2/Thbs1/Snai2/Mmp9/Bdkrb2/Pmaip1/Epha2/Wnt4/Ngfr/Tert/Scg2
GO:0007507	heart development	0.552026482	1.573926378	0.015204641	0.075777064	Foxh1/Msx2/Lefty1/Nkx3-1/Edn1/Nodal/Tbx1/Dusp9/Pou4f2/Thbs1/Snai2/Has2/Mmp9
GO:0006915	apoptotic process	0.436967579	1.43485408	0.015338501	0.075777064	Krt18/Ifi204/Epcam/Perp/Chchd10/Kcnh8/Msx2/Hspb1/Nkx3-1/Edn1/Icam1/Htatip2/Tbx1/Map3k9/Dusp9/Pou4f2/Thbs1/Snai2/Foxq1/Unc5d/Xkr4/Mmp9/Bdkrb2/Tnfrsf11b/Nefl/Jag2/Pmaip1/Epha2/Wnt4/Adrb2/Ngfr/Gdf6/Pim1/Insl3/Tert/Scg2
GO:0001568	blood vessel development	0.494843362	1.522050689	0.015711087	0.075777064	Fgfbp1/Foxh1/Hspb1/Nkx3-1/Edn1/Lama1/Htatip2/Nodal/Fbln5/Tbx1/Thbs1/Col8a1/Sema3e/Thbs2/Ramp3/Has2/Mmp9/Epha2/Wnt4/Meox2/Adrb2/Ngfr/Klf5/Tert/Scg2/Plau/Smad6/Plcd1/Unc5b/Cyp1b1/Fzd8/Creb3l1/Zc3h12a
GO:0001944	vasculature development	0.494843362	1.522050689	0.015711087	0.075777064	Fgfbp1/Foxh1/Hspb1/Nkx3-1/Edn1/Lama1/Htatip2/Nodal/Fbln5/Tbx1/Thbs1/Col8a1/Sema3e/Thbs2/Ramp3/Has2/Mmp9/Epha2/Wnt4/Meox2/Adrb2/Ngfr/Klf5/Tert/Scg2/Plau/Smad6/Plcd1/Unc5b/Cyp1b1/Fzd8/Creb3l1/Zc3h12a
GO:0032270	positive regulation of cellular protein metabolic process	0.494826001	1.521997288	0.015711087	0.075777064	Perp/Tnfsf11/Lefty1/Nkx3-1/Larp6/Edn1/Icam1/Fgf5/Nodal/Tbx1/Map3k9/Tspyl5/Thbs1/Ramp3/Snai2/Mmd2/Mmp9/Tmem119/Pmaip1/Cd80/Adrb2/Ngfr/Gdf6/Pim1/Fgfr4/Erbb3/Tnfrsf11a/Chga
GO:0051239	regulation of multicellular organismal process	0.409708725	1.381855349	0.01580229	0.075777064	Mir675/Pctp/Ifi204/F2rl1/Fgfbp1/Vamp8/Cdh3/Tnfsf11/Msx2/Hspb1/Nkx3-1/Edn1/Lama1/Ksr2/Icam1/Crabp2/Htatip2/Sost/Nodal/Fbln5/Dusp9/Rbp1/Pou4f2/Thbs1/Hoxb7/Sema3e/Thbs2/Scn4b/Snai2/Has2/Rassf10/F11r/Mmp9/Tnfrsf11b/Tmem119/Adra1d/Nefl/Epha2/Wnt4/Meox2/Adrb2/Ptges/Ngfr/Gdf6/Pim1/Fgfr4/Klf5/Fes/Insl3/Tert/Plau/Wnt3/Erbb3/Daam2/Zfp750/Tnfrsf11a/Chga
GO:0032870	cellular response to hormone stimulus	0.629683484	1.602067442	0.016176059	0.076912039	Foxh1/Nkx3-1/Sost/Nodal/Vwa2/Pou4f2/Ramp3
GO:0097435	supramolecular fiber organization	0.563941509	1.539664915	0.016391879	0.077283249	F2rl1/Stmn2/Magel2/Des/Edn1/Icam1/Fbln5/Cdc42ep5/Nefh/F11r/Nefl/Wnt4/Spta1/Fes/Cep126
GO:0040017	positive regulation of locomotion	0.548063553	1.521505823	0.016706123	0.077962521	F2rl1/Epcam/Fgfbp1/Hspb1/Edn1/Icam1/Thbs1/Sema3e/Snai2/Has2/Mmp9/Cxcl14/Insl3/Tert/Scg2/Plau
GO:0051252	regulation of RNA metabolic process	0.416019721	1.38986356	0.016840107	0.077962521	Utf1/Ifi204/F2rl1/Epcam/Chchd10/Tnfsf11/Nkx2-9/Foxh1/Msx2/Magel2/Lefty1/Sp8/Nkx3-1/Edn1/Zfp612/Icam1/Htatip2/Hoxb9/Sost/Nodal/Fbln5/Tbx1/Pou4f2/Zbtb42/Grhl3/Bnc1/Hoxb7/Ahnak2/Tcf15/Snai2/Foxq1/Cited4/Hoxc13/Hoxb6/Wnt4/Meox2/Adrb2/Zfp853/Ngfr/Dkk3/Gdf6/Msl3l2/Pim1/Klf5/Tert/Tcfl5/Tfcp2l1
GO:0048513	animal organ development	0.400310832	1.369054813	0.016989233	0.077962521	Mir675/Wnt8a/Ifi204/F2rl1/Epcam/Mcoln3/Perp/Cyp26a1/Cdh3/Otor/Tnfsf11/Nkx2-9/Foxh1/Msx2/Hspb1/Lefty1/Nkx3-1/Des/Edn1/Lama1/Icam1/Hoxb9/Fgf5/Nodal/Mpzl2/Tbx1/Dusp9/Fgl1/Rbp1/Pou4f2/Thbs1/Zbtb42/Col8a1/Grhl3/Hoxb7/Sema3e/Nefh/Tcf15/Snai2/Foxq1/Has2/Mmp9/Hoxc13/Tnfrsf11b/Hoxb6/Tmem119/Jag2/Epha2/Wnt4/Meox2/Adrb2/Cxcl14/Nid1/Mab21l2/Ngfr/Gdf6/Spta1/Pim1/Crtac1/Fgfr4/Klf5/Fes/Insl3/Tfcp2l1/Dact2/Plau/…
GO:0043412	macromolecule modification	0.421979956	1.407753268	0.017091784	0.077962521	Stk32b/Tnfsf11/B3gnt7/Magel2/Hspb1/Lefty1/Nkx3-1/Parp12/Edn1/Lama1/Prmt8/Gprc5a/Ksr2/Icam1/Htatip2/Fgf5/Nodal/Tbx1/Map3k9/Dusp9/Tspyl5/Thbs1/Ramp3/Cdkl1/Snai2/Stk32a/Mmd2/Mmp9/Bdkrb2/Tmem119/Cd80/Epha2/Rps6kl1/Adrb2/Ppm1j/Rnf208/Gdf6/Msl3l2/Pim1/Fgfr4/Fes/Tert/Ephb6
GO:1902903	regulation of supramolecular fiber organization	0.64015996	1.593480984	0.01749225	0.079145749	F2rl1/Stmn2/Magel2/Edn1/Icam1/Cdc42ep5/F11r/Wnt4/Spta1/Fes
GO:0009892	negative regulation of metabolic process	0.435776513	1.436197224	0.018072013	0.080974864	Mir675/Pctp/Serpinb9b/F2rl1/Cdh3/Ccdc8/Foxh1/Msx2/Magel2/Hspb1/Lefty1/Nkx3-1/Edn1/Gprc5a/Nodal/Fbln5/Tbx1/Dusp9/Pou4f2/Thbs1/Zbtb42/Snai2/Foxq1/Mmp9/Bdkrb2
GO:0006935	chemotaxis	0.536587762	1.521672031	0.018547197	0.080974864	F2rl1/Tnfsf11/Hspb1/Edn1/Lama1/Hoxb9/Pou4f2/Thbs1/Sema3e/Snai2/Unc5d/Epha2/Cxcl14/Ngfr/Fes/Scg2/Ephb6/Wnt3/Chga/Kif5a/Prtg
GO:0042330	taxis	0.536587762	1.521672031	0.018547197	0.080974864	F2rl1/Tnfsf11/Hspb1/Edn1/Lama1/Hoxb9/Pou4f2/Thbs1/Sema3e/Snai2/Unc5d/Epha2/Cxcl14/Ngfr/Fes/Scg2/Ephb6/Wnt3/Chga/Kif5a/Prtg
GO:0006810	transport	0.413438462	1.393249561	0.018793354	0.080974864	Pctp/Krt18/F2rl1/Mcoln3/Chchd10/Vamp8/Cdh3/Bst2/Kcnh8/Tnfsf11/Kcnk12/Magel2/Hspb1/Cbln4/Nkx3-1/Fam155a/Edn1/Icam1/Htatip2/Fbln5/Mctp2/Tmem37/Pou4f2/Thbs1/Plscr4/Atp1a4/Ramp3/Nefh/Scn4b/F11r/Xkr4/Mmp9/Bdkrb2/Kcnh5/Nefl/Pmaip1/Slc35f2/Pcdh17/Adrb2/S100a13/Ptges/Ngfr/Slc5a5/Pim1/Fgfr4/Fes/Tert
GO:0051234	establishment of localization	0.413438462	1.393249561	0.018793354	0.080974864	Pctp/Krt18/F2rl1/Mcoln3/Chchd10/Vamp8/Cdh3/Bst2/Kcnh8/Tnfsf11/Kcnk12/Magel2/Hspb1/Cbln4/Nkx3-1/Fam155a/Edn1/Icam1/Htatip2/Fbln5/Mctp2/Tmem37/Pou4f2/Thbs1/Plscr4/Atp1a4/Ramp3/Nefh/Scn4b/F11r/Xkr4/Mmp9/Bdkrb2/Kcnh5/Nefl/Pmaip1/Slc35f2/Pcdh17/Adrb2/S100a13/Ptges/Ngfr/Slc5a5/Pim1/Fgfr4/Fes/Tert
GO:0006351	transcription, DNA-templated	0.414634261	1.385641707	0.018906795	0.080974864	Utf1/Ifi204/F2rl1/Epcam/Chchd10/Tnfsf11/Nkx2-9/Foxh1/Msx2/Magel2/Lefty1/Sp8/Nkx3-1/Edn1/Zfp612/Icam1/Htatip2/Hoxb9/Sost/Nodal/Fbln5/Tbx1/Pou4f2/Zbtb42/Grhl3/Bnc1/Hoxb7/Tcf15/Snai2/Foxq1/Cited4/Hoxc13/Hoxb6/Wnt4/Meox2/Adrb2/Zfp853/Ngfr/Dkk3/Gdf6/Msl3l2/Pim1/Klf5/Tert/Tcfl5/Tfcp2l1
GO:0097659	nucleic acid-templated transcription	0.414634261	1.385641707	0.018906795	0.080974864	Utf1/Ifi204/F2rl1/Epcam/Chchd10/Tnfsf11/Nkx2-9/Foxh1/Msx2/Magel2/Lefty1/Sp8/Nkx3-1/Edn1/Zfp612/Icam1/Htatip2/Hoxb9/Sost/Nodal/Fbln5/Tbx1/Pou4f2/Zbtb42/Grhl3/Bnc1/Hoxb7/Tcf15/Snai2/Foxq1/Cited4/Hoxc13/Hoxb6/Wnt4/Meox2/Adrb2/Zfp853/Ngfr/Dkk3/Gdf6/Msl3l2/Pim1/Klf5/Tert/Tcfl5/Tfcp2l1
GO:0001525	angiogenesis	0.516621753	1.52548924	0.019094229	0.081158089	Fgfbp1/Hspb1/Edn1/Htatip2/Nodal/Fbln5/Tbx1/Thbs1/Col8a1/Sema3e/Thbs2/Ramp3/Mmp9/Epha2/Meox2/Adrb2/Ngfr/Klf5/Tert/Scg2/Plau/Plcd1/Unc5b/Cyp1b1/Fzd8/Creb3l1/Zc3h12a
GO:0048583	regulation of response to stimulus	0.406393313	1.377633391	0.020296792	0.084861505	Mir675/Ifi204/F2rl1/Fgfbp1/Vamp8/Cdh3/Tnfsf11/Foxh1/Msx2/Hspb1/Lefty1/Nkx3-1/Ddit4l/Edn1/Gprc5a/Ksr2/Icam1/Crabp2/Sost/Nodal/Arap3/Fbln5/Tbx1/Map3k9/Dusp9/Fgl1/Vwa2/Tspyl5/Pou4f2/Thbs1/Kif26a/Smpdl3b/Sema3e/Ramp3/Snai2/F11r/Mmd2/Mmp9/Bdkrb2/Adra1d/Jag2/Pmaip1/Epha2/Wnt4/Adrb2/Cxcl14/S100a13/Ptges/Ngfr/Dkk3/Gdf6/Ccdc3/Fgfr4/Fes/Insl3/Tert/Scg2/Dact2/Plau/Wnt3/Arhgef3/Erbb3/Daam2/Tnfrsf11a/Chga/Enp…
GO:0090304	nucleic acid metabolic process	0.411252449	1.385882896	0.020296792	0.084861505	Utf1/Ifi204/F2rl1/Epcam/Chchd10/Tnfsf11/Nkx2-9/Foxh1/Msx2/Magel2/Lefty1/Sp8/Nkx3-1/Larp6/Edn1/Zfp612/Icam1/Htatip2/Hoxb9/Sost/Nodal/Fbln5/Tbx1/Pou4f2/Zbtb42/Grhl3/Bnc1/Hoxb7/Ahnak2/Tcf15/Snai2/Foxq1/Cited4/Hoxc13/Hoxb6/Wnt4/Meox2/Tep1/Adrb2/Zfp853/Ngfr/Dkk3/Gdf6/Msl3l2/Rpp25/Pim1/Fgfr4/Klf5/Tert/Tcfl5/Tfcp2l1
GO:0006355	regulation of transcription, DNA-templated	0.417128292	1.391567793	0.02072181	0.084861505	Utf1/Ifi204/F2rl1/Epcam/Chchd10/Tnfsf11/Nkx2-9/Foxh1/Msx2/Magel2/Lefty1/Sp8/Nkx3-1/Edn1/Zfp612/Icam1/Htatip2/Hoxb9/Sost/Nodal/Fbln5/Tbx1/Pou4f2/Zbtb42/Grhl3/Bnc1/Hoxb7/Tcf15/Snai2/Foxq1/Cited4/Hoxc13/Hoxb6/Wnt4/Meox2/Adrb2/Zfp853/Ngfr/Dkk3/Gdf6/Msl3l2/Pim1/Klf5/Tert/Tcfl5/Tfcp2l1
GO:1903506	regulation of nucleic acid-templated transcription	0.417128292	1.391567793	0.02072181	0.084861505	Utf1/Ifi204/F2rl1/Epcam/Chchd10/Tnfsf11/Nkx2-9/Foxh1/Msx2/Magel2/Lefty1/Sp8/Nkx3-1/Edn1/Zfp612/Icam1/Htatip2/Hoxb9/Sost/Nodal/Fbln5/Tbx1/Pou4f2/Zbtb42/Grhl3/Bnc1/Hoxb7/Tcf15/Snai2/Foxq1/Cited4/Hoxc13/Hoxb6/Wnt4/Meox2/Adrb2/Zfp853/Ngfr/Dkk3/Gdf6/Msl3l2/Pim1/Klf5/Tert/Tcfl5/Tfcp2l1
GO:2001141	regulation of RNA biosynthetic process	0.417128292	1.391567793	0.02072181	0.084861505	Utf1/Ifi204/F2rl1/Epcam/Chchd10/Tnfsf11/Nkx2-9/Foxh1/Msx2/Magel2/Lefty1/Sp8/Nkx3-1/Edn1/Zfp612/Icam1/Htatip2/Hoxb9/Sost/Nodal/Fbln5/Tbx1/Pou4f2/Zbtb42/Grhl3/Bnc1/Hoxb7/Tcf15/Snai2/Foxq1/Cited4/Hoxc13/Hoxb6/Wnt4/Meox2/Adrb2/Zfp853/Ngfr/Dkk3/Gdf6/Msl3l2/Pim1/Klf5/Tert/Tcfl5/Tfcp2l1
GO:0071840	cellular component organization or biogenesis	0.389404456	1.336615744	0.020898167	0.084963564	Krt18/F2rl1/Stmn2/Perp/Chchd10/Vamp8/Bst2/Ccdc8/Nkx2-9/Msx2/Magel2/Hspb1/Lefty1/Cbln4/Des/Edn1/Lama1/Prmt8/Icam1/Crabp2/Sost/Fbln5/Lpcat2/Tspyl5/Pou4f2/Thbs1/Tgfbi/Col8a1/Plscr4/Grhl3/Kif26a/Bnc1/Sema3e/Cdc42ep5/Thbs2/Ttc12/Nefh/Tcf15/Snai2/Has2/F11r/Unc5d/Xkr4/Mmp9/Tnfrsf11b/Nefl/Pmaip1/Epha2/Mmp25/Wnt4/Tep1/Pcdh17/Adrb2/Nid1/Ngfr/Msl3l2/Spta1/Rpp25/Crtac1/Fgfr4/Klf5/Fes/Tert/Ephb6/Tfcp2l1
GO:0035556	intracellular signal transduction	0.4239723	1.403565621	0.021998215	0.088792493	Ifi204/F2rl1/Perp/Stk32b/Tnfsf11/Hspb1/Nkx3-1/Edn1/Ksr2/Icam1/Nodal/Arap3/Tbx1/Fibin/Map3k9/Dusp9/Tspyl5/Pou4f2/Thbs1/Gm266/Cdc42ep5/Ramp3/Snai2/Stk32a/F11r/Mmd2/Mmp9/Bdkrb2/Adra1d/Pmaip1/Epha2/Adrb2/Rapgef5/S100a13/Ngfr/Gdf6/Fgfr4/Insl3/Scg2/Arhgef3/Erbb3/Tnfrsf11a/Chga/Sfrp4/Actn3/Mt2/Plcd1/Unc5b/Cyp1b1/Sik1/Fzd8/Plcg2/Creb3l1
GO:0071396	cellular response to lipid	0.572656563	1.546983246	0.022242607	0.089137667	Cyp26a1/Foxh1/Msx2/Nkx3-1/Nodal/Tbx1/Pou4f2/Plscr4/Ramp3/Snai2/Cd80/Pim1/Fes
GO:0003007	heart morphogenesis	0.653721152	1.605787946	0.024644065	0.098061118	Foxh1/Msx2/Lefty1/Nodal/Tbx1/Thbs1/Snai2/Has2
GO:0009059	macromolecule biosynthetic process	0.398817889	1.346034118	0.025	0.098760822	Utf1/Ifi204/F2rl1/Epcam/Chchd10/Tnfsf11/Nkx2-9/Foxh1/B3gnt7/Msx2/Magel2/Lefty1/Sp8/Nkx3-1/Larp6/Edn1/Zfp612/Icam1/Htatip2/Hoxb9/Sost/Nodal/Fbln5/Tbx1/Pou4f2/Thbs1/Zbtb42/Grhl3/Bnc1/Hoxb7/Tcf15/Snai2/Foxq1/Has2/Cited4/Hoxc13/Hoxb6/Wnt4/Meox2/Adrb2/Ppp1r3b/Zfp853/Ngfr/Dkk3/Gdf6/Msl3l2/Pim1/Fgfr4/Klf5/Tert/Tcfl5/Tfcp2l1
GO:1902905	positive regulation of supramolecular fiber organization	0.660596713	1.551400255	0.025454528	0.098760822	F2rl1/Stmn2/Magel2/Edn1/Icam1/Cdc42ep5
GO:0051246	regulation of protein metabolic process	0.441911114	1.427643403	0.025562372	0.098760822	Serpinb9b/Perp/Tnfsf11/Hspb1/Lefty1/Nkx3-1/Larp6/Edn1/Gprc5a/Icam1/Fgf5/Nodal/Tbx1/Map3k9/Dusp9/Tspyl5/Thbs1/Ramp3/Snai2/Mmd2/Mmp9/Bdkrb2/Tmem119/Pmaip1/Cd80/Adrb2/Ngfr/Gdf6/Pim1/Fgfr4/Tert
GO:0051240	positive regulation of multicellular organismal process	0.456724204	1.440850543	0.025853154	0.098760822	Ifi204/F2rl1/Vamp8/Tnfsf11/Msx2/Hspb1/Nkx3-1/Edn1/Ksr2/Icam1/Crabp2/Nodal/Pou4f2/Thbs1/Hoxb7/Thbs2/Rassf10/Mmp9/Tmem119/Adra1d/Nefl/Wnt4/Adrb2/Ngfr/Gdf6/Pim1/Fgfr4/Fes/Tert/Plau/Wnt3/Erbb3/Tnfrsf11a/Chga
GO:0032774	RNA biosynthetic process	0.412741071	1.378343785	0.025916513	0.098760822	Utf1/Ifi204/F2rl1/Epcam/Chchd10/Tnfsf11/Nkx2-9/Foxh1/Msx2/Magel2/Lefty1/Sp8/Nkx3-1/Edn1/Zfp612/Icam1/Htatip2/Hoxb9/Sost/Nodal/Fbln5/Tbx1/Pou4f2/Zbtb42/Grhl3/Bnc1/Hoxb7/Tcf15/Snai2/Foxq1/Cited4/Hoxc13/Hoxb6/Wnt4/Meox2/Adrb2/Zfp853/Ngfr/Dkk3/Gdf6/Msl3l2/Pim1/Klf5/Tert/Tcfl5/Tfcp2l1
GO:0034645	cellular macromolecule biosynthetic process	0.400321581	1.351200981	0.026	0.098760822	Utf1/Ifi204/F2rl1/Epcam/Chchd10/Tnfsf11/Nkx2-9/Foxh1/B3gnt7/Msx2/Magel2/Lefty1/Sp8/Nkx3-1/Larp6/Edn1/Zfp612/Icam1/Htatip2/Hoxb9/Sost/Nodal/Fbln5/Tbx1/Pou4f2/Thbs1/Zbtb42/Grhl3/Bnc1/Hoxb7/Tcf15/Snai2/Foxq1/Has2/Cited4/Hoxc13/Hoxb6/Wnt4/Meox2/Adrb2/Ppp1r3b/Zfp853/Ngfr/Dkk3/Gdf6/Msl3l2/Pim1/Fgfr4/Klf5/Tert/Tcfl5/Tfcp2l1
GO:0031325	positive regulation of cellular metabolic process	0.407136971	1.368935304	0.026052104	0.098760822	Utf1/F2rl1/Epcam/Perp/Chchd10/Cdh3/Tnfsf11/Nkx2-9/Foxh1/Lefty1/Nkx3-1/Larp6/Edn1/Icam1/Htatip2/Hoxb9/Fgf5/Sost/Nodal/Fbln5/Tbx1/Map3k9/Tspyl5/Pou4f2/Thbs1/Grhl3/Bnc1/Hoxb7/Ramp3/Tcf15/Snai2/Cited4/Mmd2/Mmp9/Hoxc13/Tmem119/Pmaip1/Cd80/Epha2/Wnt4/Meox2/Adrb2
GO:0009605	response to external stimulus	0.436484896	1.428605097	0.026325779	0.099128508	Mir675/Ifi204/F2rl1/Vamp8/Bst2/Tnfsf11/Hspb1/Edn1/Lama1/Cyp24a1/Hoxb9/Gbp2b/Rbp1/Pou4f2/Thbs1/Plscr4/Kif26a/Smpdl3b/Sema3e/Snai2/F11r/Unc5d/Mmp9/Cd80/Epha2/Wnt4/Adrb2/Ifit1/Cxcl14/Ptges/Ngfr/Pim1/Fes/Scg2/Ifitm7/Ephb6/Car3/Plau/Ifitm3/Wnt3/Tnfrsf11a/Chga/Enpp3/Kif5a/Prtg/Fer1l6/Smad6/Mt2/Unc5b/Sik1/Plcg2
GO:0071363	cellular response to growth factor stimulus	0.495146684	1.488150757	0.026539278	0.099266212	Mir675/Fgfbp1/Stmn2/Foxh1/Msx2/Hspb1/Lefty1/Fgf5/Sost/Nodal/Tbx1/Thbs1/Snai2/Has2
GO:0051247	positive regulation of protein metabolic process	0.479716913	1.485485512	0.027027027	0.100223764	Perp/Tnfsf11/Lefty1/Nkx3-1/Larp6/Edn1/Icam1/Fgf5/Nodal/Tbx1/Map3k9/Tspyl5/Thbs1/Ramp3/Snai2/Mmd2/Mmp9/Tmem119/Pmaip1/Cd80/Adrb2/Ngfr/Gdf6/Pim1/Fgfr4/Erbb3/Tnfrsf11a/Chga
GO:0010628	positive regulation of gene expression	0.509894007	1.494249968	0.027467074	0.100223764	Ifi204/F2rl1/Cdh3/Tnfsf11/Hspb1/Nkx3-1/Larp6/Fgf5/Nodal/Ephx2/Thbs1/Grhl3/Ramp3
GO:0016043	cellular component organization	0.387958456	1.331250879	0.027485828	0.100223764	Krt18/F2rl1/Stmn2/Perp/Chchd10/Vamp8/Bst2/Ccdc8/Nkx2-9/Msx2/Magel2/Hspb1/Lefty1/Cbln4/Des/Edn1/Lama1/Prmt8/Icam1/Crabp2/Sost/Fbln5/Lpcat2/Tspyl5/Pou4f2/Thbs1/Tgfbi/Col8a1/Plscr4/Grhl3/Kif26a/Bnc1/Sema3e/Cdc42ep5/Thbs2/Ttc12/Nefh/Tcf15/Snai2/Has2/F11r/Unc5d/Xkr4/Mmp9/Tnfrsf11b/Nefl/Pmaip1/Epha2/Mmp25/Wnt4/Tep1/Pcdh17/Adrb2
GO:0043408	regulation of MAPK cascade	0.529395444	1.509401234	0.027617926	0.100223764	F2rl1/Tnfsf11/Edn1/Ksr2/Icam1/Nodal/Tbx1/Map3k9/Dusp9/Thbs1/Ramp3/Adra1d/Epha2/Adrb2/Ngfr/Gdf6/Fgfr4
GO:0051090	regulation of DNA-binding transcription factor activity	0.582852113	1.542486904	0.027748451	0.100223764	Tnfsf11/Foxh1/Msx2/Nkx3-1/Edn1/Icam1/Nodal/Pou4f2
GO:0048729	tissue morphogenesis	0.500307837	1.48348508	0.027867095	0.100223764	Foxh1/Msx2/Nkx3-1/Edn1/Lama1/Nodal/Tbx1/Grhl3/Hoxb7/Sema3e/Tcf15/Snai2/Foxq1/Jag2/Epha2/Wnt4
GO:0007155	cell adhesion	0.450277962	1.446978128	0.02858582	0.100997736	Epcam/Perp/Cdh3/Tnfsf11/Hspb1/Lama1/Icam1/Nodal/Fbln5/Scarf2/Mpzl2/Fgl1/Vwa2/Thbs1/Tgfbi/Col8a1/Sema3e/Thbs2/Snai2/Has2/F11r/Unc5d/Jag2/Cd80/Epha2/Wnt4/Pcdh17/Adrb2/Nid1/Spta1/Fes/Ephb6/Dact2/Plau/Cdh11/Erbb3
GO:0006725	cellular aromatic compound metabolic process	0.390490441	1.32699838	0.029	0.100997736	Utf1/Ifi204/F2rl1/Epcam/Chchd10/Cdh3/Tnfsf11/Nkx2-9/Foxh1/Msx2/Magel2/Lefty1/Sp8/Nkx3-1/Larp6/Edn1/Zfp612/Icam1/Acot6/Htatip2/Hoxb9/Sost/Nodal/Fbln5/Tbx1/Ephx2/Pou4f2/Zbtb42/Grhl3/Bnc1/Hoxb7/Ahnak2/Tcf15/Snai2/Foxq1/Cited4/Hoxc13/Hoxb6/Epha2/Wnt4/Meox2/Tep1/Adrb2/Zfp853/Ngfr/Dkk3/Gdf6/Msl3l2/Spta1/Slc5a5/Rpp25/Pim1/Fgfr4/Klf5/Tert/Tcfl5/Tfcp2l1
GO:0048863	stem cell differentiation	0.632024615	1.57323055	0.029377203	0.100997736	Epcam/Cyp26a1/Msx2/Edn1/Tbx1/Sema3e/Snai2
GO:0034097	response to cytokine	0.494661483	1.466742822	0.030010718	0.100997736	Krt18/Ifi204/F2rl1/Vamp8/Bst2/Tnfsf11/Foxh1/Edn1/Icam1/Gbp2b/Pou4f2/Nefh
GO:0052547	regulation of peptidase activity	0.647374521	1.555820867	0.030012005	0.100997736	Serpinb9b/Perp/Nkx3-1/Nodal/Thbs1/Mmp9/Pmaip1/Ngfr
GO:0052548	regulation of endopeptidase activity	0.647374521	1.555820867	0.030012005	0.100997736	Serpinb9b/Perp/Nkx3-1/Nodal/Thbs1/Mmp9/Pmaip1/Ngfr
GO:0010605	negative regulation of macromolecule metabolic process	0.42190675	1.3853994	0.03030303	0.100997736	Mir675/Serpinb9b/F2rl1/Cdh3/Foxh1/Msx2/Magel2/Hspb1/Lefty1/Nkx3-1/Edn1/Gprc5a/Nodal/Fbln5/Tbx1/Dusp9/Pou4f2/Thbs1/Zbtb42/Snai2/Foxq1/Mmp9/Bdkrb2/Epha2/Wnt4/Dkk3/Msl3l2/Ccdc3/Fgfr4/Klf5/Tert/Tcfl5/Tfcp2l1
GO:0002791	regulation of peptide secretion	0.653824951	1.535496887	0.03045067	0.100997736	F2rl1/Vamp8/Tnfsf11
GO:0050920	regulation of chemotaxis	0.652857143	1.533224005	0.03045067	0.100997736	F2rl1/Hspb1/Edn1/Pou4f2/Thbs1/Sema3e/Snai2/Cxcl14/Scg2/Wnt3
GO:0009891	positive regulation of biosynthetic process	0.429483498	1.401865294	0.030456853	0.100997736	Utf1/F2rl1/Epcam/Chchd10/Cdh3/Tnfsf11/Nkx2-9/Foxh1/Nkx3-1/Larp6/Edn1/Icam1/Htatip2/Hoxb9/Sost/Nodal/Fbln5/Tbx1/Pou4f2/Thbs1/Grhl3/Bnc1/Hoxb7/Tcf15/Has2/Cited4/Hoxc13/Wnt4/Meox2/Adrb2/Ngfr/Gdf6/Pim1/Ccdc3/Fgfr4/Klf5/Tert
GO:0070848	response to growth factor	0.488308591	1.478973576	0.030655391	0.100997736	Mir675/Fgfbp1/Stmn2/Foxh1/Msx2/Hspb1/Lefty1/Fgf5/Sost/Nodal/Tbx1/Thbs1/Snai2/Has2/Epha2/Wnt4/Ngfr/Gdf6/Fam83g/Fgfr4
GO:0045595	regulation of cell differentiation	0.433207831	1.404239446	0.030674847	0.100997736	Mir675/Ifi204/Tnfsf11/Msx2/Hspb1/Edn1/Crabp2/Nodal/Tbx1/Rbp1/Pou4f2/Bnc1/Sema3e/Snai2/Has2/Rassf10/F11r/Mmd2/Mmp9/Tmem119/Nefl/Fndc5/Wnt4/Cxcl14/Ngfr/Gdf6/Pim1/Ccdc3/Klf5/Fes/Tert/Wnt3/Daam2/Zfp750/Sfrp4/Prtg/Tshz3/S1pr3/Smad6/Actn3/Fstl3
GO:0051272	positive regulation of cellular component movement	0.544889389	1.51221731	0.031007752	0.100997736	F2rl1/Epcam/Fgfbp1/Hspb1/Edn1/Icam1/Thbs1/Sema3e/Snai2/Has2/Mmp9
GO:2000147	positive regulation of cell motility	0.544889389	1.51221731	0.031007752	0.100997736	F2rl1/Epcam/Fgfbp1/Hspb1/Edn1/Icam1/Thbs1/Sema3e/Snai2/Has2/Mmp9
GO:0008219	cell death	0.412885286	1.365234192	0.031281534	0.100997736	Krt18/Ifi204/F2rl1/Epcam/Perp/Chchd10/Kcnh8/Msx2/Hspb1/Nkx3-1/Edn1/Icam1/Htatip2/Tbx1/Map3k9/Dusp9/Pou4f2/Thbs1/Ramp3/Snai2/Foxq1/Unc5d/Xkr4/Mmp9/Bdkrb2/Tnfrsf11b/Nefl/Jag2/Pmaip1/Epha2/Wnt4/Adrb2/Ngfr/Gdf6/Pim1/Insl3/Tert/Scg2/Plau/Gpr75/Erbb3/Chga/Sfrp4/Csrnp1/Parp4/Smad6/Unc5b/Cyp1b1/Sik1/Plcg2/Creb3l1/Frzb/Zc3h12a/Sorl1
GO:0006357	regulation of transcription by RNA polymerase II	0.431280651	1.412445012	0.031502577	0.100997736	Utf1/Ifi204/F2rl1/Epcam/Tnfsf11/Nkx2-9/Foxh1/Msx2/Lefty1/Sp8/Nkx3-1/Edn1/Zfp612/Htatip2/Hoxb9/Nodal/Fbln5/Tbx1/Pou4f2/Zbtb42/Grhl3/Bnc1/Hoxb7/Tcf15/Snai2/Foxq1/Hoxc13/Hoxb6
GO:0006366	transcription by RNA polymerase II	0.431280651	1.412445012	0.031502577	0.100997736	Utf1/Ifi204/F2rl1/Epcam/Tnfsf11/Nkx2-9/Foxh1/Msx2/Lefty1/Sp8/Nkx3-1/Edn1/Zfp612/Htatip2/Hoxb9/Nodal/Fbln5/Tbx1/Pou4f2/Zbtb42/Grhl3/Bnc1/Hoxb7/Tcf15/Snai2/Foxq1/Hoxc13/Hoxb6
GO:1901564	organonitrogen compound metabolic process	0.385487961	1.319917933	0.031968032	0.101798314	Serpinb9b/Perp/Stk32b/Tnfsf11/B3gnt7/Magel2/Hspb1/Lefty1/Nkx3-1/Parp12/Larp6/Edn1/Lama1/Prmt8/Gprc5a/Ksr2/Icam1/Acot6/Htatip2/Fgf5/Nodal/Lpcat2/Tbx1/Map3k9/Dusp9/Tspyl5/Thbs1/Smpdl3b/Cpz/Ramp3/Cdkl1/Snai2/Has2/Stk32a/Mmd2/Mmp9/Bdkrb2/Tmem119/Pmaip1/Cd80/Epha2/Mmp25/Rps6kl1/Adrb2/Ppm1j/Rnf208/Ngfr/Gdf6/Msl3l2/Spta1/Mocos/Slc5a5/Pim1/Pappa/Fgfr4/Fes/Tert
GO:0090066	regulation of anatomical structure size	0.540126422	1.498998772	0.032115172	0.101798314	F2rl1/Magel2/Edn1/Icam1/Crabp2/Pou4f2/Sema3e/Cdc42ep5/Bdkrb2/Adra1d/Nefl/Adrb2/Spta1
GO:0001763	morphogenesis of a branching structure	0.579326467	1.514620617	0.03280543	0.102576655	Msx2/Nkx3-1/Edn1/Lama1/Tbx1/Hoxb7/Sema3e/Snai2/Epha2/Wnt4
GO:0061138	morphogenesis of a branching epithelium	0.579326467	1.514620617	0.03280543	0.102576655	Msx2/Nkx3-1/Edn1/Lama1/Tbx1/Hoxb7/Sema3e/Snai2/Epha2/Wnt4
GO:0042327	positive regulation of phosphorylation	0.491657993	1.467361702	0.032978723	0.102576655	Tnfsf11/Lefty1/Nkx3-1/Edn1/Icam1/Fgf5/Nodal/Tbx1/Map3k9/Thbs1/Ramp3/Mmd2/Mmp9/Tmem119/Cd80/Epha2/Adrb2/Gdf6/Pim1/Fgfr4/Ephb6/Erbb3/Tnfrsf11a/Chga
GO:1902531	regulation of intracellular signal transduction	0.450179496	1.420203628	0.033092037	0.102576655	F2rl1/Tnfsf11/Hspb1/Nkx3-1/Edn1/Ksr2/Icam1/Nodal/Arap3/Tbx1/Map3k9/Dusp9/Tspyl5/Thbs1/Ramp3/Snai2/F11r/Mmd2/Mmp9/Bdkrb2/Adra1d/Pmaip1/Epha2/Adrb2/S100a13/Ngfr/Gdf6/Fgfr4/Insl3/Arhgef3/Erbb3/Tnfrsf11a/Chga
GO:0065009	regulation of molecular function	0.43014171	1.408714977	0.033337623	0.102770115	Serpinb9b/F2rl1/Perp/Cdh3/Ccdc8/Tnfsf11/Foxh1/Msx2/Hspb1/Nkx3-1/Larp6/Edn1/Gprc5a/Icam1/Nodal/Arap3/Map3k9/Dusp9/Pou4f2/Thbs1/Grhl3/Ramp3/Scn4b/F11r/Mmd2/Mmp9/Pmaip1/Epha2/Wnt4/Adrb2/Ngfr/Spta1/Pim1/Crtac1/Fgfr4/Tert/Ephb6
GO:0022407	regulation of cell-cell adhesion	0.562919468	1.506377721	0.034482759	0.105719358	Epcam/Tnfsf11/Hspb1/Icam1/Nodal/Fgl1/Has2/F11r/Cd80/Wnt4/Adrb2/Spta1/Ephb6
GO:0031401	positive regulation of protein modification process	0.481855302	1.441491712	0.03514377	0.107160351	Tnfsf11/Lefty1/Nkx3-1/Edn1/Icam1/Fgf5/Nodal/Tbx1/Map3k9/Tspyl5/Thbs1/Ramp3/Snai2/Mmd2/Mmp9/Tmem119/Cd80/Adrb2/Gdf6/Pim1/Erbb3/Tnfrsf11a/Chga
GO:0060485	mesenchyme development	0.543154958	1.482913775	0.035595106	0.107650912	Cyp26a1/Msx2/Edn1/Nodal/Tbx1/Thbs1/Sema3e/Tcf15/Snai2/Has2
GO:0034622	cellular protein-containing complex assembly	0.567036848	1.500632651	0.035794183	0.107650912	Stmn2/Vamp8/Magel2/Lefty1/Icam1/Tspyl5/Cdc42ep5/Ttc12/Nefl/Spta1/Fes
GO:0060429	epithelium development	0.439754751	1.408184838	0.035934292	0.107650912	F2rl1/Epcam/Mcoln3/Cdh3/Tnfsf11/Foxh1/Msx2/Nkx3-1/Edn1/Lama1/Icam1/Nodal/Tbx1/Grhl3/Hoxb7/Sema3e/Tcf15/Snai2/Foxq1/F11r/Mmp9/Hoxc13/Jag2/Epha2/Wnt4/Meox2
GO:0019438	aromatic compound biosynthetic process	0.396510024	1.333742876	0.036072144	0.107650912	Utf1/Ifi204/F2rl1/Epcam/Chchd10/Cdh3/Tnfsf11/Nkx2-9/Foxh1/Msx2/Magel2/Lefty1/Sp8/Nkx3-1/Edn1/Zfp612/Icam1/Htatip2/Hoxb9/Sost/Nodal/Fbln5/Tbx1/Pou4f2/Zbtb42/Grhl3/Bnc1/Hoxb7/Tcf15/Snai2/Foxq1/Cited4/Hoxc13/Hoxb6/Wnt4/Meox2/Adrb2/Zfp853/Ngfr/Dkk3/Gdf6/Msl3l2/Spta1/Pim1/Fgfr4/Klf5/Tert/Tcfl5/Tfcp2l1
GO:0001667	ameboidal-type cell migration	0.53007706	1.471572649	0.036666667	0.10884619	Fgfbp1/Hspb1/Lefty1/Nodal/Tbx1/Thbs1/Sema3e/Snai2/Has2/Mmp9/Epha2/Meox2/Gdf6/Insl3
GO:0006468	protein phosphorylation	0.42649056	1.38246547	0.038854806	0.114240398	Stk32b/Tnfsf11/Hspb1/Lefty1/Nkx3-1/Edn1/Lama1/Gprc5a/Ksr2/Icam1/Htatip2/Fgf5/Nodal/Tbx1/Map3k9/Dusp9/Thbs1/Ramp3/Cdkl1/Stk32a/Mmd2/Mmp9/Bdkrb2/Tmem119/Cd80/Epha2/Rps6kl1/Adrb2/Gdf6/Pim1/Fgfr4/Fes/Ephb6/Erbb3/Tnfrsf11a/Chga
GO:0009725	response to hormone	0.555515347	1.500677702	0.038932147	0.114240398	Foxh1/Nkx3-1/Sost/Nodal/Fibin/Vwa2/Pou4f2/Ramp3/Cited4
GO:0009967	positive regulation of signal transduction	0.443515185	1.410782048	0.03909465	0.114240398	F2rl1/Fgfbp1/Cdh3/Tnfsf11/Msx2/Lefty1/Nkx3-1/Edn1/Ksr2/Icam1/Nodal/Tbx1/Map3k9/Tspyl5/Thbs1/Ramp3/F11r/Mmd2/Mmp9/Adra1d/Jag2/Pmaip1/Adrb2/S100a13/Ngfr/Gdf6/Fgfr4/Insl3/Tert/Wnt3/Arhgef3/Erbb3/Daam2/Tnfrsf11a/Chga
GO:0032101	regulation of response to external stimulus	0.48153872	1.437160558	0.039361702	0.114424801	Mir675/Ifi204/F2rl1/Vamp8/Tnfsf11/Hspb1/Edn1/Pou4f2/Thbs1/Smpdl3b/Sema3e/Snai2/Wnt4/Adrb2/Cxcl14/Ptges/Scg2/Plau/Wnt3/Tnfrsf11a/Enpp3
GO:0006869	lipid transport	0.5984966	1.522720448	0.040045767	0.115813313	Pctp/Tnfsf11/Nkx3-1/Edn1/Thbs1/Plscr4/Xkr4/Bdkrb2
GO:0046483	heterocycle metabolic process	0.387831128	1.314709408	0.041	0.117964912	Utf1/Ifi204/F2rl1/Epcam/Chchd10/Tnfsf11/Nkx2-9/Foxh1/Msx2/Magel2/Lefty1/Sp8/Nkx3-1/Larp6/Edn1/Zfp612/Icam1/Acot6/Htatip2/Hoxb9/Sost/Nodal/Fbln5/Tbx1/Ephx2/Pou4f2/Zbtb42/Grhl3/Bnc1/Hoxb7/Ahnak2/Tcf15/Snai2/Foxq1/Cited4/Hoxc13/Hoxb6/Epha2/Wnt4/Meox2/Tep1/Adrb2/Zfp853/Ngfr/Dkk3/Gdf6/Msl3l2/Spta1/Mocos/Rpp25/Pim1/Fgfr4/Klf5/Tert/Tcfl5/Tfcp2l1
GO:0010720	positive regulation of cell development	0.629442172	1.512724449	0.042016807	0.119854992	Tnfsf11/Crabp2/Pou4f2/Bnc1/Has2/Rassf10/F11r/Nefl
GO:0018130	heterocycle biosynthetic process	0.393257685	1.322802968	0.042084168	0.119854992	Utf1/Ifi204/F2rl1/Epcam/Chchd10/Tnfsf11/Nkx2-9/Foxh1/Msx2/Magel2/Lefty1/Sp8/Nkx3-1/Edn1/Zfp612/Icam1/Htatip2/Hoxb9/Sost/Nodal/Fbln5/Tbx1/Pou4f2/Zbtb42/Grhl3/Bnc1/Hoxb7/Tcf15/Snai2/Foxq1/Cited4/Hoxc13/Hoxb6/Wnt4/Meox2/Adrb2/Zfp853/Ngfr/Dkk3/Gdf6/Msl3l2/Spta1/Mocos/Pim1/Fgfr4/Klf5/Tert/Tcfl5/Tfcp2l1
GO:0061024	membrane organization	0.568160912	1.485428821	0.042986425	0.121353832	F2rl1/Chchd10/Vamp8/Lpcat2/Thbs1/Plscr4/Xkr4/Pmaip1/Spta1
GO:0044271	cellular nitrogen compound biosynthetic process	0.394313515	1.327953348	0.043043043	0.121353832	Utf1/Ifi204/F2rl1/Epcam/Chchd10/Tnfsf11/Nkx2-9/Foxh1/Msx2/Magel2/Lefty1/Sp8/Nkx3-1/Larp6/Edn1/Zfp612/Icam1/Htatip2/Hoxb9/Sost/Nodal/Fbln5/Tbx1/Pou4f2/Thbs1/Zbtb42/Grhl3/Bnc1/Hoxb7/Tcf15/Snai2/Foxq1/Cited4/Hoxc13/Hoxb6/Wnt4/Meox2/Adrb2/Zfp853/Ngfr/Dkk3/Gdf6/Msl3l2/Spta1/Pim1/Fgfr4/Klf5/Tert/Tcfl5/Tfcp2l1
GO:0044265	cellular macromolecule catabolic process	-0.466284075	-1.697487117	0.044119375	0.12368817	Csdc2/Dicer1/Nrde2/Enc1/Pten/Rnf19a/Wwp2/Ube2z/Fem1c/Eri1/Siah2/Sdf2l1
GO:0048871	multicellular organismal homeostasis	0.546214051	1.475551037	0.044493882	0.12368817	Pctp/Cdh3/Tnfsf11/Ksr2/Grhl3/Bdkrb2/Tnfrsf11b/Tmem119/Adrb2/Ptges
GO:0031328	positive regulation of cellular biosynthetic process	0.422128826	1.3710899	0.044852192	0.12368817	Utf1/F2rl1/Epcam/Chchd10/Cdh3/Tnfsf11/Nkx2-9/Foxh1/Nkx3-1/Larp6/Edn1/Icam1/Htatip2/Hoxb9/Sost/Nodal/Fbln5/Tbx1/Pou4f2/Thbs1/Grhl3/Bnc1/Hoxb7/Tcf15/Cited4/Hoxc13
GO:0010557	positive regulation of macromolecule biosynthetic process	0.427812881	1.382097478	0.044989775	0.12368817	Utf1/F2rl1/Epcam/Chchd10/Tnfsf11/Nkx2-9/Foxh1/Nkx3-1/Larp6/Edn1/Htatip2/Hoxb9/Sost/Nodal/Fbln5/Tbx1/Pou4f2/Thbs1/Grhl3/Bnc1/Hoxb7/Tcf15/Has2/Cited4/Hoxc13/Wnt4/Meox2/Adrb2/Ngfr/Gdf6/Pim1/Fgfr4/Klf5/Tert
GO:0031344	regulation of cell projection organization	0.528185045	1.465858178	0.045404208	0.12368817	F2rl1/Stmn2/Hspb1/Icam1/Crabp2/Pou4f2/Sema3e/Cdc42ep5/Nefl/Epha2/Ngfr/Klf5/Fes/Wnt3
GO:0120035	regulation of plasma membrane bounded cell projection organization	0.528185045	1.465858178	0.045404208	0.12368817	F2rl1/Stmn2/Hspb1/Icam1/Crabp2/Pou4f2/Sema3e/Cdc42ep5/Nefl/Epha2/Ngfr/Klf5/Fes/Wnt3
GO:0048585	negative regulation of response to stimulus	0.427157379	1.370468717	0.046248715	0.12368817	Mir675/F2rl1/Foxh1/Hspb1/Lefty1/Nkx3-1/Ddit4l/Gprc5a/Icam1/Sost/Nodal/Arap3/Dusp9/Thbs1/Kif26a/Smpdl3b/Sema3e/Snai2/Mmp9/Bdkrb2/Epha2/Wnt4/Adrb2/Ngfr/Dkk3/Ccdc3/Tert/Scg2/Dact2/Plau/Wnt3/Erbb3/Enpp3/Sfrp4/Smad6/Actn3/Fstl3/Unc5b/Creb3l1/Rasl11b/Frzb/Zc3h12a/Sorl1
GO:2000026	regulation of multicellular organismal development	0.430482566	1.378889358	0.046248715	0.12368817	Mir675/Cdh3/Tnfsf11/Msx2/Hspb1/Edn1/Lama1/Crabp2/Htatip2/Nodal/Fbln5/Dusp9/Rbp1/Pou4f2/Thbs1/Sema3e/Thbs2/Snai2/Rassf10/F11r/Mmp9/Tmem119/Nefl/Epha2/Wnt4/Adrb2/Ngfr/Gdf6/Pim1/Fes/Tert/Wnt3/Daam2/Sfrp4/Prtg/S1pr3/Actn3/Fstl3/Cyp1b1/Creb3l1/Frzb/Zc3h12a/Sorl1
GO:0051098	regulation of binding	0.581820356	1.509260758	0.046327684	0.12368817	Tnfsf11/Msx2/Nkx3-1/Larp6/Pou4f2/Mmp9/Adrb2/Spta1/Crtac1/Tert/Ephb6
GO:0009968	negative regulation of signal transduction	0.436618398	1.377421757	0.046535677	0.12368817	Mir675/F2rl1/Foxh1/Hspb1/Lefty1/Nkx3-1/Ddit4l/Gprc5a/Icam1/Sost/Nodal/Arap3/Dusp9/Thbs1/Kif26a/Smpdl3b/Snai2/Mmp9/Bdkrb2/Epha2/Wnt4/Adrb2/Ngfr/Dkk3/Ccdc3/Tert/Scg2/Dact2/Erbb3/Sfrp4/Smad6/Actn3/Fstl3/Unc5b/Creb3l1/Rasl11b/Frzb/Zc3h12a/Sorl1
GO:1901342	regulation of vasculature development	0.54694781	1.463637417	0.046718576	0.12368817	Hspb1/Htatip2/Nodal/Fbln5/Thbs1/Sema3e/Thbs2/Mmp9/Epha2/Wnt4/Adrb2/Ngfr/Tert
GO:1901362	organic cyclic compound biosynthetic process	0.391194665	1.318290011	0.047	0.12368817	Utf1/Ifi204/F2rl1/Epcam/Chchd10/Cdh3/Tnfsf11/Nkx2-9/Foxh1/Msx2/Magel2/Lefty1/Sp8/Nkx3-1/Edn1/Zfp612/Icam1/Htatip2/Hoxb9/Sost/Nodal/Fbln5/Tbx1/Pou4f2/Zbtb42/Grhl3/Bnc1/Hoxb7/Tcf15/Snai2/Foxq1/Cited4/Hoxc13/Hoxb6/Wnt4/Meox2/Adrb2/Zfp853/Ngfr/Dkk3/Gdf6/Msl3l2/Spta1/Mocos/Pim1/Fgfr4/Klf5/Tert/Tcfl5/Tfcp2l1
GO:0001934	positive regulation of protein phosphorylation	0.492269316	1.442600619	0.047008547	0.12368817	Tnfsf11/Lefty1/Nkx3-1/Edn1/Icam1/Fgf5/Nodal/Tbx1/Map3k9/Thbs1/Ramp3/Mmd2/Mmp9/Tmem119/Cd80/Adrb2/Gdf6/Pim1/Erbb3/Tnfrsf11a/Chga
GO:0010942	positive regulation of cell death	0.510421068	1.431084248	0.047461369	0.12368817	F2rl1/Msx2/Nkx3-1/Htatip2/Map3k9/Dusp9/Pou4f2/Thbs1/Ramp3/Mmp9/Pmaip1/Adrb2/Ngfr
GO:0032535	regulation of cellular component size	0.555276464	1.469509425	0.048098434	0.12368817	F2rl1/Magel2/Edn1/Icam1/Crabp2/Pou4f2/Sema3e/Cdc42ep5/Nefl
GO:0048754	branching morphogenesis of an epithelial tube	0.599539002	1.492367626	0.048178613	0.12368817	Msx2/Nkx3-1/Edn1/Lama1/Tbx1/Hoxb7/Sema3e/Epha2/Wnt4
GO:0051047	positive regulation of secretion	0.597685486	1.487753867	0.048178613	0.12368817	F2rl1/Vamp8/Tnfsf11/Nkx3-1/Edn1
GO:1903532	positive regulation of secretion by cell	0.597685486	1.487753867	0.048178613	0.12368817	F2rl1/Vamp8/Tnfsf11/Nkx3-1/Edn1
GO:0007015	actin filament organization	0.631630897	1.483374524	0.048721072	0.12368817	F2rl1/Magel2/Icam1/Cdc42ep5/F11r/Wnt4/Spta1
GO:0009306	protein secretion	0.62940178	1.478139481	0.048721072	0.12368817	F2rl1/Vamp8/Cbln4
GO:0035592	establishment of protein localization to extracellular region	0.62940178	1.478139481	0.048721072	0.12368817	F2rl1/Vamp8/Cbln4
GO:0071692	protein localization to extracellular region	0.62940178	1.478139481	0.048721072	0.12368817	F2rl1/Vamp8/Cbln4
