# Supplementary material for: A Sox2 enhancer cluster regulates region-specific neural fates from mouse embryonic stem cells
Source: G3 (Bethesda). 2025 Jan 24;15(4):jkaf012. doi: 10.1093/g3journal/jkaf012 (PMC12005160; doi:10.1093/g3journal/jkaf012)
Supplement: jkaf012_Supplementary_Data [file jkaf012_supplementary_data.zip › Table_S13_G3-2024-405518.csv]

geneid	symbol	gene_type	base_mean	log2fc	lfcsd	p	q
ENSMUSG00000074637.7	Sox2	protein_coding	5305.48299	-8.091010899	0.479566179	7.29E-64	5.85E-60
ENSMUSG00000031665.6	Sall1	protein_coding	4449.423509	-8.432791123	0.520033622	3.90E-59	2.32E-55
ENSMUSG00000032902.1	Slc16a1	protein_coding	5179.332038	-3.779370366	0.234282815	1.53E-58	5.25E-55
ENSMUSG00000091160.1	Gm17133	antisense	232.9298196	4.931197457	0.333971131	2.45E-49	5.90E-46
ENSMUSG00000046841.4	Ckap4	protein_coding	6874.357927	3.744797737	0.276103195	6.63E-42	1.14E-38
ENSMUSG00000042429.8	Adora1	protein_coding	7095.401729	-7.594562763	0.564725438	3.15E-41	5.06E-38
ENSMUSG00000035936.6	Aldh5a1	protein_coding	1482.783341	-4.239534788	0.317356636	1.05E-40	1.49E-37
ENSMUSG00000031517.7	Gpm6a	protein_coding	20628.17019	-11.64298121	0.916189288	5.33E-37	5.13E-34
ENSMUSG00000061517.8	Sox21	protein_coding	3356.489641	-7.985906845	0.662675518	1.92E-33	1.44E-30
ENSMUSG00000032243.8	Itga11	protein_coding	698.7809514	8.181039974	0.682254818	3.95E-33	2.88E-30
ENSMUSG00000037362.8	Nov	protein_coding	9115.701297	15.16098732	1.283744978	3.47E-32	2.25E-29
ENSMUSG00000024598.8	Fbn2	protein_coding	18501.40228	6.763629971	0.581811263	3.07E-31	1.94E-28
ENSMUSG00000032181.6	Scg3	protein_coding	804.8608381	-8.951632576	0.775621028	8.17E-31	4.92E-28
ENSMUSG00000031242.7	2610002M06Rik	protein_coding	897.7294894	5.55841559	0.485145645	2.16E-30	1.24E-27
ENSMUSG00000031799.9	Tpm4	protein_coding	20501.85186	3.236394301	0.284554374	5.66E-30	3.17E-27
ENSMUSG00000017453.4	Pipox	protein_coding	2849.109884	-5.998900021	0.531180942	1.41E-29	7.72E-27
ENSMUSG00000001473.6	Tubb6	protein_coding	11389.76879	2.895836067	0.258412154	3.80E-29	2.03E-26
ENSMUSG00000023908.7	Pkmyt1	protein_coding	1454.292994	-2.02145605	0.180940709	5.60E-29	2.93E-26
ENSMUSG00000051920.6	Rspo2	protein_coding	330.3759857	9.495047154	0.872748602	1.44E-27	6.43E-25
ENSMUSG00000040631.7	Dok4	protein_coding	784.6377652	2.186181581	0.20270561	4.05E-27	1.68E-24
ENSMUSG00000020154.9	Ptprb	protein_coding	185.3214283	5.99660427	0.556671098	4.65E-27	1.90E-24
ENSMUSG00000037031.9	Tspan15	protein_coding	2041.588903	-6.104436837	0.568844234	7.26E-27	2.91E-24
ENSMUSG00000041117.8	Ccdc8	protein_coding	661.2238774	10.06427967	0.941603682	1.15E-26	4.47E-24
ENSMUSG00000044345.9	Marveld1	protein_coding	2215.405712	2.905821196	0.273055093	1.90E-26	7.15E-24
ENSMUSG00000037405.7	Icam1	protein_coding	1097.588295	10.37993514	0.983946058	5.12E-26	1.81E-23
ENSMUSG00000024193.7	Phf1	protein_coding	581.8991249	2.995548385	0.28569065	1.01E-25	3.52E-23
ENSMUSG00000048706.3	Lurap1l	protein_coding	421.145523	4.397258264	0.419629147	1.08E-25	3.71E-23
ENSMUSG00000103502.1	9330121J05Rik	antisense	1046.839029	-5.33464084	0.510133907	1.36E-25	4.59E-23
ENSMUSG00000007989.6	Fzd3	protein_coding	7838.439934	-4.347926844	0.41687321	1.81E-25	6.05E-23
ENSMUSG00000031380.10	Figf	protein_coding	1633.589472	12.91341652	1.247742741	4.21E-25	1.33E-22
ENSMUSG00000056481.6	Cd248	protein_coding	2620.92928	9.248762243	0.896271906	5.77E-25	1.80E-22
ENSMUSG00000031760.8	Mt3	protein_coding	5074.114198	-12.84518926	1.248988318	8.28E-25	2.55E-22
ENSMUSG00000090534.1	Gm4675	processed_transcript	815.2887833	-8.242049008	0.803543197	1.10E-24	3.31E-22
ENSMUSG00000024978.10	Gpam	protein_coding	7018.876123	-4.034402843	0.395756474	2.11E-24	5.89E-22
ENSMUSG00000029005.4	Draxin	protein_coding	552.5133758	-8.021258261	0.798084769	9.13E-24	2.36E-21
ENSMUSG00000004360.8	9330159F19Rik	protein_coding	873.5649492	-4.45604686	0.446671272	1.94E-23	4.86E-21
ENSMUSG00000024827.9	Gldc	protein_coding	5562.736589	-3.511389876	0.353127773	2.69E-23	6.60E-21
ENSMUSG00000003814.8	Calr	protein_coding	45469.15128	1.847967814	0.186518018	3.85E-23	9.36E-21
ENSMUSG00000020099.7	Unc5b	protein_coding	3110.304595	6.302909543	0.641003581	8.13E-23	1.95E-20
ENSMUSG00000035372.1	1810055G02Rik	protein_coding	3031.997645	1.196154338	0.122482184	1.58E-22	3.72E-20
ENSMUSG00000045573.9	Penk	protein_coding	334.5071952	8.631374541	0.892615805	4.05E-22	9.11E-20
ENSMUSG00000045064.4	Zc2hc1c	protein_coding	185.1020018	3.453237082	0.35755023	4.54E-22	1.01E-19
ENSMUSG00000103301.1	Gm37804	TEC	365.428858	4.973929683	0.515173333	4.69E-22	1.03E-19
ENSMUSG00000021253.6	Tgfb3	protein_coding	3729.172903	4.868283689	0.506759629	7.49E-22	1.57E-19
ENSMUSG00000038071.3	Npy6r	protein_coding	287.391445	14.9217838	1.57837031	3.26E-21	6.33E-19
ENSMUSG00000053615.1	Gm9913	protein_coding	570.5256208	4.748570257	0.50414653	4.55E-21	8.69E-19
ENSMUSG00000074785.4	Plxnc1	protein_coding	2063.698624	-5.379501182	0.574178702	7.32E-21	1.34E-18
ENSMUSG00000050195.8	Scd4	protein_coding	613.3251443	-7.024716618	0.749750314	7.29E-21	1.34E-18
ENSMUSG00000034227.7	Foxj1	protein_coding	1569.88329	-6.348932965	0.678724156	8.42E-21	1.51E-18
ENSMUSG00000097566.1	A930024N18Rik	lincRNA	684.320719	-4.808298264	0.514102605	8.54E-21	1.52E-18
ENSMUSG00000097472.1	Gm26586	lincRNA	3258.306759	3.20228845	0.343244211	1.06E-20	1.88E-18
ENSMUSG00000037679.8	Inf2	protein_coding	4354.241102	4.783004903	0.51303645	1.13E-20	1.98E-18
ENSMUSG00000076240.1	Mir702	miRNA	437.6990812	1.808869626	0.194226395	1.24E-20	2.15E-18
ENSMUSG00000016028.9	Celsr1	protein_coding	2020.495014	-5.239158715	0.562866153	1.30E-20	2.24E-18
ENSMUSG00000020057.2	Dram1	protein_coding	185.7135809	4.340747897	0.467131043	1.51E-20	2.52E-18
ENSMUSG00000025068.7	Gsto1	protein_coding	4399.156177	3.172329986	0.342685108	2.10E-20	3.43E-18
ENSMUSG00000086796.1	4932702P03Rik	antisense	256.8436183	-3.458529258	0.374064347	2.33E-20	3.77E-18
ENSMUSG00000043311.7	D17H6S53E	protein_coding	680.8938519	5.302122527	0.57417277	2.60E-20	4.17E-18
ENSMUSG00000039349.5	C130074G19Rik	protein_coding	98.53468908	9.575427648	1.039711006	3.27E-20	5.21E-18
ENSMUSG00000097412.1	1810014B01Rik	lincRNA	12626.83189	1.81330733	0.197107762	3.59E-20	5.69E-18
ENSMUSG00000095139.2	Pou3f2	protein_coding	3604.289106	-7.862549911	0.858616776	5.32E-20	8.16E-18
ENSMUSG00000039809.9	Gabbr2	protein_coding	618.8598333	-9.099834238	0.995957789	6.43E-20	9.80E-18
ENSMUSG00000084899.1	Gm15344	processed_transcript	5741.841433	1.780878255	0.195151709	7.13E-20	1.07E-17
ENSMUSG00000031595.9	Pdgfrl	protein_coding	445.5622876	8.505025848	0.934084351	8.61E-20	1.26E-17
ENSMUSG00000031765.7	Mt1	protein_coding	4559.765973	-5.296540162	0.58383422	1.17E-19	1.68E-17
ENSMUSG00000034993.7	Vat1	protein_coding	5525.749449	3.483149603	0.384011042	1.19E-19	1.70E-17
ENSMUSG00000024654.8	Asrgl1	protein_coding	2248.856056	-5.332716405	0.589711418	1.53E-19	2.13E-17
ENSMUSG00000097988.1	Gm10535	antisense	841.6095384	9.219438844	1.020061353	1.59E-19	2.20E-17
ENSMUSG00000039361.9	Picalm	protein_coding	16903.39992	2.003746119	0.222134732	1.87E-19	2.57E-17
ENSMUSG00000045532.5	C1ql1	protein_coding	191.8323555	-7.075926023	0.785516759	2.10E-19	2.85E-17
ENSMUSG00000100162.1	Gm20687	antisense	548.2277794	-3.697049538	0.414344839	4.55E-19	5.95E-17
ENSMUSG00000022844.7	Pdia5	protein_coding	1071.170205	3.526093048	0.396155956	5.55E-19	7.21E-17
ENSMUSG00000089990.1	Gm15852	processed_transcript	226.1010233	-10.45684285	1.176822248	6.35E-19	8.22E-17
ENSMUSG00000092627.2	D130058E05Rik	processed_transcript	1518.098922	-5.212478747	0.587658573	7.32E-19	9.42E-17
ENSMUSG00000032334.9	Loxl1	protein_coding	2152.793154	12.52137829	1.417216825	9.99E-19	1.27E-16
ENSMUSG00000046794.8	Ppp1r3b	protein_coding	355.4563128	11.50143477	1.304400892	1.17E-18	1.46E-16
ENSMUSG00000003032.8	Klf4	protein_coding	1602.797747	5.904491596	0.670434333	1.29E-18	1.58E-16
ENSMUSG00000024594.8	Prrc1	protein_coding	2658.570325	1.856872509	0.210897474	1.31E-18	1.60E-16
ENSMUSG00000048022.11	Tmem229a	protein_coding	4240.792503	-6.439021675	0.73174606	1.37E-18	1.67E-16
ENSMUSG00000071604.4	Fam189a2	protein_coding	1058.392005	-5.820149225	0.665856255	2.31E-18	2.74E-16
ENSMUSG00000020521.7	Rnft1	protein_coding	2151.129378	1.088556244	0.124640637	2.47E-18	2.91E-16
ENSMUSG00000046321.7	Hs3st2	protein_coding	456.09761	-20.83311334	2.388475732	2.72E-18	3.18E-16
ENSMUSG00000097618.1	Gm26507	lincRNA	359.055962	4.808740775	0.551891672	2.95E-18	3.42E-16
ENSMUSG00000033948.3	Zswim5	protein_coding	1112.63676	-4.755845682	0.546489275	3.25E-18	3.70E-16
ENSMUSG00000058126.6	Tpm3-rs7	protein_coding	3829.54966	1.72520808	0.198274684	3.29E-18	3.73E-16
ENSMUSG00000020092.8	Pald1	protein_coding	4656.693139	-2.235482795	0.25700649	3.37E-18	3.81E-16
ENSMUSG00000021986.7	Amer2	protein_coding	785.3484782	-6.029647442	0.695480175	4.33E-18	4.85E-16
ENSMUSG00000040138.7	Ndp	protein_coding	837.1930649	-8.439610478	0.973954449	4.50E-18	5.02E-16
ENSMUSG00000010651.4	Acaa1b	protein_coding	118.3325831	4.146020843	0.480260398	5.98E-18	6.57E-16
ENSMUSG00000020723.3	Cacng4	protein_coding	1579.818265	-5.799211943	0.672645509	6.61E-18	7.16E-16
ENSMUSG00000072812.4	Ahnak2	protein_coding	3684.762502	8.947478794	1.039000309	7.20E-18	7.77E-16
ENSMUSG00000039982.7	Dtx4	protein_coding	8263.219677	-3.716890983	0.431785678	7.42E-18	7.97E-16
ENSMUSG00000022074.5	Tnfrsf10b	protein_coding	2481.703438	5.045272971	0.586555836	7.87E-18	8.41E-16
ENSMUSG00000049532.10	Sall2	protein_coding	11225.74051	-2.713594793	0.316220683	9.38E-18	9.98E-16
ENSMUSG00000042763.9	Maneal	protein_coding	756.1245861	-3.194364584	0.372448593	9.77E-18	1.03E-15
ENSMUSG00000036596.6	Cpz	protein_coding	710.1182372	10.19239703	1.192807143	1.29E-17	1.35E-15
ENSMUSG00000034161.7	Scx	protein_coding	243.110837	5.60524008	0.658492155	1.71E-17	1.77E-15
ENSMUSG00000049939.6	Lrrc4	protein_coding	1302.863903	-3.525721434	0.4146794	1.86E-17	1.91E-15
ENSMUSG00000033597.8	Caskin1	protein_coding	847.9891976	-3.31010479	0.38935711	1.87E-17	1.92E-15
ENSMUSG00000030978.9	Rrm1	protein_coding	16098.36603	1.863707926	0.219481796	2.04E-17	2.07E-15
ENSMUSG00000048327.6	Ckap2l	protein_coding	5162.340104	2.686211612	0.316723744	2.23E-17	2.23E-15
ENSMUSG00000070532.5	1700084C01Rik	protein_coding	320.442448	-10.31295151	1.219430591	2.74E-17	2.72E-15
ENSMUSG00000085886.1	D030047H15Rik	processed_transcript	510.5577388	-7.482638324	0.885980933	3.02E-17	2.95E-15
ENSMUSG00000089707.1	Slain1os	antisense	151.2914893	-6.438664364	0.768764475	5.51E-17	5.22E-15
ENSMUSG00000045179.9	Sox3	protein_coding	2196.840957	-13.57884395	1.621466742	5.55E-17	5.24E-15
ENSMUSG00000024772.9	Ehd1	protein_coding	5347.350731	2.192820994	0.262075553	5.90E-17	5.55E-15
ENSMUSG00000054822.5	1700041G16Rik	antisense	66.40440488	-4.335314468	0.519766067	7.37E-17	6.85E-15
ENSMUSG00000027188.8	Pamr1	protein_coding	539.8401984	7.009363325	0.841782207	8.30E-17	7.65E-15
ENSMUSG00000032431.6	Crtap	protein_coding	3125.262636	3.190546685	0.384193185	1.00E-16	9.13E-15
ENSMUSG00000039891.6	Txlnb	protein_coding	592.7036082	-5.229560833	0.632579632	1.37E-16	1.25E-14
ENSMUSG00000042225.3	Ammecr1	protein_coding	2142.917335	1.970504079	0.238786833	1.56E-16	1.40E-14
ENSMUSG00000001506.10	Col1a1	protein_coding	34927.62015	12.77784964	1.54879549	1.58E-16	1.42E-14
ENSMUSG00000022211.8	Lrrc16b	protein_coding	611.5563687	-2.631397407	0.319468216	1.77E-16	1.57E-14
ENSMUSG00000036144.6	Meox2	protein_coding	253.7281544	14.32393579	1.753076546	3.06E-16	2.65E-14
ENSMUSG00000094626.1	Cecr6	protein_coding	272.4078559	-5.186608537	0.635190621	3.20E-16	2.75E-14
ENSMUSG00000021846.8	Peli2	protein_coding	2378.000197	-3.732634898	0.457838054	3.56E-16	3.03E-14
ENSMUSG00000055373.8	Fut9	protein_coding	4717.691979	-6.998648947	0.859342041	3.82E-16	3.25E-14
ENSMUSG00000046192.4	Iqub	protein_coding	52.3566094	-6.789896147	0.8351727	4.30E-16	3.61E-14
ENSMUSG00000044986.8	Tst	protein_coding	268.2480411	-3.411428585	0.421474595	5.77E-16	4.79E-14
ENSMUSG00000035896.4	Rnase1	protein_coding	872.2873834	-12.67896034	1.568602228	6.32E-16	5.21E-14
ENSMUSG00000021067.7	Sav1	protein_coding	3532.818728	1.258198231	0.156227636	8.04E-16	6.55E-14
ENSMUSG00000025608.9	Podxl	protein_coding	1701.563218	-6.181030905	0.768770681	8.97E-16	7.24E-14
ENSMUSG00000028036.6	Ptgfr	protein_coding	69.61134589	12.78229799	1.592766325	1.01E-15	8.13E-14
ENSMUSG00000032549.7	Rab6b	protein_coding	1203.126812	-4.466895154	0.557661388	1.15E-15	9.16E-14
ENSMUSG00000042579.2	4632404H12Rik	lincRNA	432.7497712	-1.662592896	0.207884031	1.27E-15	1.01E-13
ENSMUSG00000008734.8	Gprc5b	protein_coding	8212.636459	-5.91214621	0.739763967	1.33E-15	1.05E-13
ENSMUSG00000043099.4	Hic1	protein_coding	1474.502493	7.74880231	0.97080624	1.44E-15	1.14E-13
ENSMUSG00000039830.8	Olig2	protein_coding	25568.6874	-10.47593943	1.313242231	1.50E-15	1.18E-13
ENSMUSG00000024261.5	Syt4	protein_coding	93.01544705	7.583496791	0.951176633	1.55E-15	1.22E-13
ENSMUSG00000028927.6	Padi2	protein_coding	1206.203423	-9.130981536	1.148767996	1.89E-15	1.47E-13
ENSMUSG00000053414.7	Hunk	protein_coding	1988.461132	-3.032510103	0.381741213	1.96E-15	1.52E-13
ENSMUSG00000037196.6	Pacrg	protein_coding	80.1057589	-4.731312369	0.598049412	2.55E-15	1.94E-13
ENSMUSG00000085766.1	2810430I11Rik	processed_transcript	693.3588534	6.02200396	0.761303217	2.57E-15	1.95E-13
ENSMUSG00000024437.6	Gm8615	transcribed_processed_pseudogene	189.5482501	4.457025915	0.564942555	3.04E-15	2.27E-13
ENSMUSG00000022490.6	Ppp1r1a	protein_coding	582.6979034	-5.948780243	0.754726464	3.22E-15	2.40E-13
ENSMUSG00000042644.8	Itpr3	protein_coding	991.5239315	5.310959321	0.675517103	3.78E-15	2.78E-13
ENSMUSG00000055675.6	Kbtbd11	protein_coding	3099.420492	-3.892818597	0.495257093	3.84E-15	2.81E-13
ENSMUSG00000028360.9	Slc44a5	protein_coding	309.7053349	-5.535611155	0.709058235	5.86E-15	4.21E-13
ENSMUSG00000050272.9	Dscam	protein_coding	2204.911192	-10.44098272	1.339499943	6.46E-15	4.60E-13
ENSMUSG00000103217.1	Gm38287	antisense	666.8951637	-4.797309535	0.61567901	6.60E-15	4.68E-13
ENSMUSG00000067586.3	S1pr3	protein_coding	508.7352484	4.639126167	0.59638099	7.32E-15	5.15E-13
ENSMUSG00000020875.9	Hoxb9	protein_coding	1252.357363	15.47142434	1.990722782	7.74E-15	5.41E-13
ENSMUSG00000070337.4	Gpr179	protein_coding	921.3755126	-7.84524831	1.011024363	8.51E-15	5.94E-13
ENSMUSG00000020591.10	Ntsr2	protein_coding	154.4791461	-10.03098528	1.294411956	9.23E-15	6.42E-13
ENSMUSG00000027536.6	Chmp4c	protein_coding	330.8145057	1.598751267	0.206980789	1.13E-14	7.72E-13
ENSMUSG00000048142.9	Nat8l	protein_coding	1517.894736	-4.480751877	0.580439243	1.17E-14	7.95E-13
ENSMUSG00000020553.8	Pctp	protein_coding	134.7469333	21.42248706	2.778328042	1.25E-14	8.51E-13
ENSMUSG00000076275.1	Mir675	miRNA	413.8743792	25.58944362	3.320861894	1.30E-14	8.82E-13
ENSMUSG00000024565.8	Sall3	protein_coding	10230.44485	-7.745832867	1.006371001	1.40E-14	9.43E-13
ENSMUSG00000030093.6	Wnt7a	protein_coding	1693.758563	-9.072748717	1.179659066	1.46E-14	9.84E-13
ENSMUSG00000023909.3	Paqr4	protein_coding	3452.16317	-3.514036584	0.457460829	1.57E-14	1.05E-12
ENSMUSG00000038235.4	F11r	protein_coding	635.0447583	14.90918827	1.941453381	1.60E-14	1.07E-12
ENSMUSG00000038128.6	Camk4	protein_coding	1227.978391	3.336039678	0.436093024	2.01E-14	1.33E-12
ENSMUSG00000086389.1	Gm15998	antisense	390.0190661	4.502265642	0.588682411	2.04E-14	1.34E-12
ENSMUSG00000050556.8	Kcnb1	protein_coding	568.4758296	-2.869315661	0.375940813	2.30E-14	1.51E-12
ENSMUSG00000068220.5	Lgals1	protein_coding	32964.96276	3.498990465	0.458850479	2.43E-14	1.58E-12
ENSMUSG00000031762.6	Mt2	protein_coding	3266.968508	-6.921364123	0.911420917	3.10E-14	1.99E-12
ENSMUSG00000050212.4	Eva1b	protein_coding	480.992166	7.589410383	1.001794719	3.57E-14	2.28E-12
ENSMUSG00000074971.4	Fibin	protein_coding	492.6888693	13.11610319	1.734331249	3.95E-14	2.50E-12
ENSMUSG00000038872.9	Zfhx3	protein_coding	4495.370243	4.099236113	0.542347842	4.08E-14	2.56E-12
ENSMUSG00000102969.1	Gm33366	TEC	1688.854127	-5.530635609	0.732405084	4.31E-14	2.68E-12
ENSMUSG00000097250.1	Gm26771	antisense	950.0649937	5.316748453	0.704150243	4.33E-14	2.69E-12
ENSMUSG00000106931.1	AC120402.1	pseudogene	577.9059094	4.816372341	0.637995105	4.38E-14	2.71E-12
ENSMUSG00000098134.1	Rnf113a2	protein_coding	577.9059094	4.816372341	0.637995105	4.38E-14	2.71E-12
ENSMUSG00000056174.8	Col8a2	protein_coding	1610.980052	7.805602693	1.035258427	4.71E-14	2.89E-12
ENSMUSG00000017697.3	Ada	protein_coding	244.5371924	4.098219787	0.544594585	5.26E-14	3.21E-12
ENSMUSG00000045414.7	1190002N15Rik	protein_coding	4251.562149	2.701350978	0.359060112	5.34E-14	3.25E-12
ENSMUSG00000026424.8	Gpr37l1	protein_coding	493.0868305	-14.57874632	1.943362837	6.29E-14	3.79E-12
ENSMUSG00000024177.8	Nme4	protein_coding	1321.685148	4.245439191	0.565991386	6.34E-14	3.80E-12
ENSMUSG00000035594.9	Chrna5	protein_coding	206.2431698	-6.388539373	0.85216028	6.54E-14	3.91E-12
ENSMUSG00000031838.7	Ifi30	protein_coding	803.4392856	3.890367044	0.518978039	6.57E-14	3.92E-12
ENSMUSG00000022489.5	Pde1b	protein_coding	655.1424314	-6.750582835	0.903211132	7.78E-14	4.61E-12
ENSMUSG00000046607.6	Hrk	protein_coding	51.11212531	-7.420816055	0.99497307	8.76E-14	5.15E-12
ENSMUSG00000055745.4	Ldoc1l	protein_coding	58.15994946	9.164360753	1.230412955	9.46E-14	5.52E-12
ENSMUSG00000038515.9	Grtp1	protein_coding	343.367512	-3.142382995	0.422130576	9.76E-14	5.69E-12
ENSMUSG00000023972.9	Ptk7	protein_coding	9852.233278	3.312289882	0.447211162	1.30E-13	7.42E-12
ENSMUSG00000025357.7	Dgka	protein_coding	704.8393394	3.183928281	0.429923735	1.30E-13	7.45E-12
ENSMUSG00000024896.8	Minpp1	protein_coding	3059.907939	1.695211748	0.229105194	1.37E-13	7.77E-12
ENSMUSG00000035354.8	Uvrag	protein_coding	1757.409799	1.4420819	0.195060044	1.44E-13	8.12E-12
ENSMUSG00000003131.6	Pafah1b2	protein_coding	10657.88383	1.194928555	0.162145932	1.71E-13	9.61E-12
ENSMUSG00000098465.1	Mir1668	miRNA	88.26872759	5.641816412	0.766733204	1.86E-13	1.04E-11
ENSMUSG00000083284.1	Gm13688	processed_pseudogene	51.8563084	-5.447852978	0.740910329	1.94E-13	1.08E-11
ENSMUSG00000058587.7	Tmod3	protein_coding	5248.908436	1.079700785	0.147229126	2.24E-13	1.24E-11
ENSMUSG00000033717.5	Adra2a	protein_coding	368.9860894	-4.263042458	0.582846633	2.59E-13	1.42E-11
ENSMUSG00000028044.6	Cks1b	protein_coding	3137.724033	2.413679121	0.330545466	2.83E-13	1.54E-11
ENSMUSG00000022385.10	Gtse1	protein_coding	4477.374497	3.833718538	0.525565055	3.00E-13	1.62E-11
ENSMUSG00000036019.8	Tmtc2	protein_coding	5446.983175	-3.732133811	0.512591013	3.32E-13	1.78E-11
ENSMUSG00000021186.8	Fbln5	protein_coding	11132.40811	15.39531056	2.11497202	3.36E-13	1.80E-11
ENSMUSG00000028243.5	Ubxn2b	protein_coding	1403.542503	-1.608234367	0.221135385	3.53E-13	1.88E-11
ENSMUSG00000049313.8	Sorl1	protein_coding	1933.404382	-3.142870878	0.432175851	3.54E-13	1.88E-11
ENSMUSG00000045382.6	Cxcr4	protein_coding	959.8756808	-6.903082603	0.949600069	3.61E-13	1.91E-11
ENSMUSG00000028040.7	Efna4	protein_coding	762.4358912	2.498779841	0.343907225	3.71E-13	1.96E-11
ENSMUSG00000079415.2	Cntf	protein_coding	237.9091699	-3.233594995	0.447304387	4.86E-13	2.50E-11
ENSMUSG00000104448.1	Gm37256	lincRNA	250.7507839	2.890260219	0.39986796	4.90E-13	2.51E-11
ENSMUSG00000038916.6	Soga3	protein_coding	1287.899845	-4.171150806	0.577922322	5.30E-13	2.70E-11
ENSMUSG00000030664.3	Sox6os	antisense	36.46184436	-4.964101897	0.688298249	5.51E-13	2.80E-11
ENSMUSG00000078202.3	Nrarp	protein_coding	766.7561296	-4.501415972	0.624532691	5.69E-13	2.88E-11
ENSMUSG00000024883.6	Rin1	protein_coding	949.5657744	4.846229532	0.675305755	7.16E-13	3.57E-11
ENSMUSG00000024197.9	Plin3	protein_coding	677.8536661	6.844897599	0.956786837	8.43E-13	4.14E-11
ENSMUSG00000041544.11	Ptchd2	protein_coding	149.3210701	-5.553691069	0.776808731	8.72E-13	4.26E-11
ENSMUSG00000025037.6	Maoa	protein_coding	4937.639809	-1.956388461	0.274117668	9.54E-13	4.63E-11
ENSMUSG00000035376.9	Hacd2	protein_coding	2032.290426	-1.97499821	0.277061538	1.02E-12	4.91E-11
ENSMUSG00000036678.7	Aaas	protein_coding	4053.327516	2.248893301	0.31558953	1.03E-12	4.98E-11
ENSMUSG00000086560.1	Gm13372	processed_transcript	621.7607406	5.681117833	0.798177569	1.10E-12	5.25E-11
ENSMUSG00000004044.9	Ptrf	protein_coding	10911.54497	7.779422369	1.093768296	1.14E-12	5.43E-11
ENSMUSG00000042364.10	Snx18	protein_coding	7310.504121	2.005080195	0.282599702	1.29E-12	6.09E-11
ENSMUSG00000097209.1	AU022754	lincRNA	111.6354018	-11.74127904	1.654893535	1.29E-12	6.09E-11
ENSMUSG00000020992.4	4930512B01Rik	antisense	385.1459091	1.514052053	0.213745426	1.41E-12	6.59E-11
ENSMUSG00000048001.7	Hes5	protein_coding	1000.60979	-8.965149225	1.265933517	1.42E-12	6.66E-11
ENSMUSG00000067215.5	Usp51	protein_coding	810.1451037	-3.166441253	0.44721417	1.44E-12	6.72E-11
ENSMUSG00000042821.7	Snai1	protein_coding	216.5225457	7.52016097	1.066885549	1.81E-12	8.32E-11
ENSMUSG00000085024.1	C230035I16Rik	lincRNA	136.6148404	-2.741623275	0.388934182	1.80E-12	8.32E-11
ENSMUSG00000075271.4	Ttc30a1	protein_coding	337.4884024	4.234397926	0.601859573	1.99E-12	9.08E-11
ENSMUSG00000050248.11	Evc2	protein_coding	326.0983883	23.77464788	3.380013327	2.01E-12	9.17E-11
ENSMUSG00000048387.7	Osr1	protein_coding	189.8795742	7.661190593	1.09130896	2.22E-12	1.01E-10
ENSMUSG00000044026.2	Slc35g1	protein_coding	1059.956574	-2.607452553	0.37182249	2.34E-12	1.05E-10
ENSMUSG00000026679.3	Enkur	protein_coding	63.90775459	-6.876457523	0.980577238	2.34E-12	1.05E-10
ENSMUSG00000040978.4	Gm11992	protein_coding	54.17534781	-5.732303496	0.818953208	2.57E-12	1.15E-10
ENSMUSG00000085913.1	Gm15601	antisense	415.5246537	-1.963336419	0.280893354	2.76E-12	1.22E-10
ENSMUSG00000036599.10	Chst12	protein_coding	1324.035608	2.982288564	0.426794427	2.80E-12	1.24E-10
ENSMUSG00000046442.4	Ppm1e	protein_coding	2428.051641	-5.43245805	0.777571515	2.82E-12	1.25E-10
ENSMUSG00000002341.8	Ncan	protein_coding	13651.21078	-7.991743324	1.144464647	2.89E-12	1.27E-10
ENSMUSG00000099227.1	Mir8114	miRNA	1805.011294	-3.735364222	0.535321834	3.00E-12	1.32E-10
ENSMUSG00000068099.4	1500009C09Rik	protein_coding	96.81260677	-12.19266947	1.755549101	3.78E-12	1.64E-10
ENSMUSG00000005357.8	Slc1a6	protein_coding	196.4130386	8.831773598	1.271977924	3.83E-12	1.66E-10
ENSMUSG00000050732.9	Vamp8	protein_coding	297.3281385	10.10891394	1.457235901	4.00E-12	1.73E-10
ENSMUSG00000045968.7	Teddm2	protein_coding	1997.43263	-3.591240922	0.519023146	4.54E-12	1.95E-10
ENSMUSG00000018427.7	Ypel2	protein_coding	684.4951158	2.765629375	0.399840884	4.62E-12	1.98E-10
ENSMUSG00000104389.1	Gm37034	TEC	127.4328393	-4.673517045	0.676155101	4.78E-12	2.04E-10
ENSMUSG00000089694.2	Gm4477	protein_coding	6.074617496	-22.75041084	3.293845053	4.95E-12	2.11E-10
ENSMUSG00000067276.5	Capn6	protein_coding	2081.476071	7.091743534	1.026992509	5.01E-12	2.13E-10
ENSMUSG00000039497.7	Dse	protein_coding	2431.752681	3.403171547	0.492972879	5.08E-12	2.15E-10
ENSMUSG00000047786.12	Lix1	protein_coding	572.3563192	-7.201003321	1.044201367	5.34E-12	2.25E-10
ENSMUSG00000106896.1	RP23-391P21.4	TEC	169.2756169	-5.728392888	0.831009846	5.45E-12	2.29E-10
ENSMUSG00000046694.6	Fam46b	protein_coding	100.2125832	5.847314722	0.848492535	5.52E-12	2.32E-10
ENSMUSG00000032085.4	Tagln	protein_coding	3017.6405	7.055751988	1.025212052	5.89E-12	2.47E-10
ENSMUSG00000104283.1	Gm37459	antisense	63.34430429	-6.206654497	0.903357768	6.39E-12	2.66E-10
ENSMUSG00000069755.4	Zfp125	protein_coding	83.41169745	6.184509376	0.901305898	6.80E-12	2.82E-10
ENSMUSG00000085485.1	Gm14024	antisense	393.1347491	3.342907526	0.487496538	7.02E-12	2.90E-10
ENSMUSG00000099338.1	2810030D12Rik	lincRNA	4.648395377	-25.15804278	3.669363836	7.07E-12	2.91E-10
ENSMUSG00000107277.1	RP23-149A1.6	TEC	326.3839395	-1.837192117	0.269256041	8.90E-12	3.58E-10
ENSMUSG00000031502.9	Col4a1	protein_coding	16256.6185	5.583987506	0.820119226	9.84E-12	3.94E-10
ENSMUSG00000028843.8	Sh3bgrl3	protein_coding	2669.489809	2.184099444	0.320781985	9.85E-12	3.94E-10
ENSMUSG00000097249.1	Gm26889	lincRNA	413.2889099	9.258199802	1.361273407	1.04E-11	4.15E-10
ENSMUSG00000030536.9	Iqgap1	protein_coding	9377.873033	1.851805374	0.272402786	1.06E-11	4.23E-10
ENSMUSG00000029378.5	Areg	protein_coding	320.4430261	5.336320448	0.785175177	1.07E-11	4.27E-10
ENSMUSG00000035493.9	Tgfbi	protein_coding	1127.264149	7.638420448	1.124605083	1.11E-11	4.39E-10
ENSMUSG00000053626.4	Tll1	protein_coding	422.7277327	6.60946538	0.973380534	1.12E-11	4.44E-10
ENSMUSG00000062248.5	Cks2	protein_coding	2778.707624	2.412570227	0.355617945	1.17E-11	4.63E-10
ENSMUSG00000004105.7	Angptl2	protein_coding	1438.768286	4.526790532	0.670000635	1.41E-11	5.55E-10
ENSMUSG00000029061.2	Mmp23	protein_coding	409.3244428	4.91924724	0.728382313	1.44E-11	5.65E-10
ENSMUSG00000037253.8	Mex3c	protein_coding	6595.373138	1.161554786	0.172136773	1.50E-11	5.86E-10
ENSMUSG00000024769.7	Cdc42bpg	protein_coding	2468.840187	4.203771017	0.623203848	1.53E-11	5.95E-10
ENSMUSG00000057329.7	Bcl2	protein_coding	3233.703483	-3.100830921	0.459901304	1.56E-11	6.06E-10
ENSMUSG00000001119.7	Col6a1	protein_coding	4675.899293	7.999978188	1.18730256	1.61E-11	6.23E-10
ENSMUSG00000028197.4	Col24a1	protein_coding	109.1679729	8.432357131	1.25240171	1.66E-11	6.42E-10
ENSMUSG00000002257.7	Def6	protein_coding	296.9680835	5.194864053	0.771648235	1.67E-11	6.44E-10
ENSMUSG00000045876.4	Pcdhb8	protein_coding	625.6661441	-5.18069771	0.771266017	1.85E-11	7.10E-10
ENSMUSG00000097919.1	Gm27021	protein_coding	523.9049059	-2.379189264	0.354350174	1.89E-11	7.22E-10
ENSMUSG00000028807.2	Zbtb8a	protein_coding	380.478782	2.495109041	0.372479732	2.10E-11	7.99E-10
ENSMUSG00000101431.1	Gm7901	processed_pseudogene	1627.033066	-1.97649426	0.29512573	2.13E-11	8.06E-10
ENSMUSG00000084783.1	Gm15419	antisense	332.1264584	5.570552349	0.831845616	2.13E-11	8.07E-10
ENSMUSG00000020000.7	Moxd1	protein_coding	165.7582014	8.225747653	1.229923817	2.26E-11	8.53E-10
ENSMUSG00000087540.1	Gm11412	lincRNA	230.641553	-7.019576133	1.050886922	2.39E-11	9.00E-10
ENSMUSG00000022091.5	Sorbs3	protein_coding	1211.196308	6.204522659	0.92907881	2.42E-11	9.08E-10
ENSMUSG00000037148.7	Arhgap10	protein_coding	1637.114971	2.265506772	0.339325127	2.45E-11	9.17E-10
ENSMUSG00000083554.1	Gm6645	processed_pseudogene	45.86795221	3.167173698	0.474652081	2.51E-11	9.37E-10
ENSMUSG00000037490.5	Slc2a12	protein_coding	645.6184742	-2.043190596	0.306292471	2.55E-11	9.46E-10
ENSMUSG00000032777.8	Gtf3c1	protein_coding	13108.81588	1.198983529	0.179778036	2.57E-11	9.53E-10
ENSMUSG00000029844.9	Hoxa1	protein_coding	286.969168	-3.246480331	0.486932958	2.61E-11	9.63E-10
ENSMUSG00000002812.4	Flii	protein_coding	6495.573602	0.797895596	0.119772805	2.71E-11	9.95E-10
ENSMUSG00000021585.8	Cast	protein_coding	2806.108009	3.013661052	0.452480299	2.73E-11	1.00E-09
ENSMUSG00000021701.7	Plk2	protein_coding	21822.17716	2.95944674	0.444362471	2.74E-11	1.00E-09
ENSMUSG00000050288.6	Fzd2	protein_coding	3550.278358	1.985745328	0.29820834	2.76E-11	1.01E-09
ENSMUSG00000044364.5	Tmem74b	protein_coding	69.96167273	-3.776829409	0.567618751	2.86E-11	1.04E-09
ENSMUSG00000032057.8	4833427G06Rik	protein_coding	110.0787731	5.954643384	0.895758053	2.98E-11	1.08E-09
ENSMUSG00000006445.3	Epha2	protein_coding	1383.88752	6.487644108	0.976430086	3.05E-11	1.10E-09
ENSMUSG00000018293.4	Pfn1	protein_coding	25669.70709	1.549052261	0.233292856	3.14E-11	1.12E-09
ENSMUSG00000022894.5	Adamts5	protein_coding	5970.436196	7.01551952	1.058021165	3.34E-11	1.20E-09
ENSMUSG00000063428.7	Ddo	protein_coding	175.0901366	-13.68123912	2.067204001	3.64E-11	1.29E-09
ENSMUSG00000104093.1	A330015K06Rik	antisense	36.45928041	3.30238687	0.499190465	3.70E-11	1.32E-09
ENSMUSG00000085944.1	1700003D09Rik	processed_transcript	85.83759016	-11.56580752	1.748475887	3.72E-11	1.32E-09
ENSMUSG00000022476.7	Polr3h	protein_coding	2921.361688	-1.940718167	0.293796052	3.96E-11	1.40E-09
ENSMUSG00000032101.6	Ddx25	protein_coding	1041.441382	-2.604599088	0.395147428	4.36E-11	1.53E-09
ENSMUSG00000078185.2	Chml	protein_coding	3622.104329	-2.553796157	0.38759264	4.43E-11	1.55E-09
ENSMUSG00000022485.3	Hoxc5	protein_coding	240.3491614	10.85625545	1.65181163	4.95E-11	1.72E-09
ENSMUSG00000073293.4	Nudt10	protein_coding	287.2776428	-4.381184098	0.66701519	5.09E-11	1.77E-09
ENSMUSG00000069763.3	Tmem100	protein_coding	186.3319285	-4.578747297	0.69755371	5.24E-11	1.81E-09
ENSMUSG00000049670.8	Morn4	protein_coding	1009.163378	-2.090688883	0.318727961	5.40E-11	1.86E-09
ENSMUSG00000043631.7	Ecm2	protein_coding	1707.333063	-5.416161576	0.826587391	5.66E-11	1.93E-09
ENSMUSG00000092483.1	Gm20421	processed_transcript	568.2582032	-8.970738055	1.373852213	6.59E-11	2.23E-09
ENSMUSG00000055723.5	Rras2	protein_coding	1951.898214	2.892946067	0.443147787	6.66E-11	2.25E-09
ENSMUSG00000038721.8	Hoxb7	protein_coding	630.6694088	9.921761785	1.522165335	7.12E-11	2.38E-09
ENSMUSG00000102615.1	Gm37844	TEC	391.5334129	-3.983073154	0.611241333	7.20E-11	2.41E-09
ENSMUSG00000075590.2	Nrbp2	protein_coding	2866.105969	-3.083808519	0.473751335	7.55E-11	2.51E-09
ENSMUSG00000055945.7	Prr18	protein_coding	1452.575334	-5.364438414	0.824067544	7.53E-11	2.51E-09
ENSMUSG00000075122.4	Cd80	protein_coding	190.9865861	7.602742486	1.169393236	7.96E-11	2.64E-09
ENSMUSG00000039883.5	Lrrc17	protein_coding	370.0717235	7.636991334	1.175577485	8.23E-11	2.72E-09
ENSMUSG00000078794.3	Dact3	protein_coding	1369.084367	2.321005265	0.357476574	8.43E-11	2.77E-09
ENSMUSG00000102344.1	9430053O09Rik	TEC	134.5223251	-4.373208328	0.67364398	8.48E-11	2.78E-09
ENSMUSG00000063410.7	Stk24	protein_coding	3121.897145	1.479874116	0.228297899	9.04E-11	2.95E-09
ENSMUSG00000032350.8	Gclc	protein_coding	8561.788073	-2.399960999	0.370502933	9.32E-11	3.03E-09
ENSMUSG00000084616.1	Gm25047	snRNA	73.70837347	-6.281896124	0.970374608	9.56E-11	3.10E-09
ENSMUSG00000097698.1	Gm26906	lincRNA	1546.416677	11.16291419	1.729019275	1.07E-10	3.46E-09
ENSMUSG00000087291.1	Gm11946	processed_transcript	2173.595467	3.159305668	0.489683992	1.11E-10	3.55E-09
ENSMUSG00000020260.8	Pofut2	protein_coding	5118.150649	1.928961623	0.298983018	1.11E-10	3.55E-09
ENSMUSG00000026574.5	Dpt	protein_coding	446.5399518	8.784065407	1.363000089	1.16E-10	3.70E-09
ENSMUSG00000039126.9	Prune2	protein_coding	3111.658238	-3.090648854	0.479723411	1.17E-10	3.74E-09
ENSMUSG00000070348.4	Ccnd1	protein_coding	59562.94172	3.946111306	0.613097524	1.22E-10	3.88E-09
ENSMUSG00000056648.5	Hoxb8	protein_coding	907.3681997	9.820718515	1.52693814	1.26E-10	3.99E-09
ENSMUSG00000005973.6	Rcn1	protein_coding	18037.36719	1.595230549	0.248129611	1.28E-10	4.05E-09
ENSMUSG00000049904.7	Tmem17	protein_coding	203.4044515	3.359601788	0.522763133	1.30E-10	4.11E-09
ENSMUSG00000020810.5	Cygb	protein_coding	113.1961249	5.119166126	0.796849891	1.33E-10	4.17E-09
ENSMUSG00000042707.6	Dnali1	protein_coding	93.12987718	-2.391109096	0.372362574	1.35E-10	4.24E-09
ENSMUSG00000046805.9	Mpeg1	protein_coding	123.4800925	-5.2978583	0.825797915	1.40E-10	4.39E-09
ENSMUSG00000000732.8	Icosl	protein_coding	174.4638839	-4.364873983	0.680767797	1.44E-10	4.48E-09
ENSMUSG00000096919.1	Gm26775	lincRNA	973.091059	-3.326980358	0.51950288	1.51E-10	4.70E-09
ENSMUSG00000054277.7	Arfgap3	protein_coding	1171.590206	1.876795627	0.29318867	1.54E-10	4.78E-09
ENSMUSG00000032194.8	Kank2	protein_coding	4211.001429	2.833982917	0.442824594	1.56E-10	4.82E-09
ENSMUSG00000022034.9	Esco2	protein_coding	2195.77889	2.560682392	0.401041192	1.71E-10	5.29E-09
ENSMUSG00000086822.1	5330413P13Rik	processed_transcript	36.07587934	-10.18739654	1.596239201	1.75E-10	5.38E-09
ENSMUSG00000032487.8	Ptgs2	protein_coding	880.1289694	7.341175848	1.151673773	1.84E-10	5.63E-09
ENSMUSG00000021171.7	Esyt2	protein_coding	7808.680408	2.509329484	0.393785403	1.86E-10	5.68E-09
ENSMUSG00000044645.7	Gm7334	protein_coding	245.3302225	2.955870028	0.463970942	1.88E-10	5.73E-09
ENSMUSG00000105590.1	RP24-529E15.1	TEC	3.020677807	-20.35008246	3.194511841	1.89E-10	5.74E-09
ENSMUSG00000085591.1	Gm13479	lincRNA	41.9167822	-8.474964297	1.33323218	2.06E-10	6.25E-09
ENSMUSG00000025630.8	Hprt	protein_coding	2210.843929	2.844281235	0.448094026	2.19E-10	6.59E-09
ENSMUSG00000026525.9	Opn3	protein_coding	530.3910353	-2.61564457	0.412569114	2.30E-10	6.88E-09
ENSMUSG00000104516.1	Gm9884	TEC	34.89667435	-10.26688079	1.619719131	2.32E-10	6.93E-09
ENSMUSG00000098595.1	Gm27957	misc_RNA	84.3933531	7.614949859	1.201649493	2.34E-10	6.99E-09
ENSMUSG00000068854.7	Hist2h2be	protein_coding	226.7663746	-1.948658565	0.307862885	2.46E-10	7.31E-09
ENSMUSG00000059555.6	Tor4a	protein_coding	336.5002914	5.832559034	0.921703203	2.48E-10	7.37E-09
ENSMUSG00000099295.1	Gm27718	misc_RNA	137.5217535	6.17234856	0.976268513	2.58E-10	7.62E-09
ENSMUSG00000086605.1	Gm14290	lincRNA	230.4234321	-2.954193449	0.46736338	2.60E-10	7.68E-09
ENSMUSG00000102725.2	Gm37939	TEC	465.1309227	-1.537202872	0.243255637	2.63E-10	7.76E-09
ENSMUSG00000092686.1	Gm25745	miRNA	2461.737454	1.794433439	0.284259898	2.74E-10	8.06E-09
ENSMUSG00000086645.2	Gm15743	antisense	149.590381	-4.897762803	0.775917277	2.75E-10	8.07E-09
ENSMUSG00000077506.1	Scarna9	snoRNA	307.3699059	-2.068965062	0.327874608	2.79E-10	8.13E-09
ENSMUSG00000028631.7	Kcnq4	protein_coding	69.81635111	-4.130114156	0.65447515	2.78E-10	8.13E-09
ENSMUSG00000004951.10	Hspb1	protein_coding	776.6875714	7.089452019	1.123977317	2.84E-10	8.27E-09
ENSMUSG00000024480.7	Ap3s1	protein_coding	3570.408171	1.511587208	0.23975306	2.89E-10	8.39E-09
ENSMUSG00000055782.8	Abcd2	protein_coding	324.0100781	-4.216315317	0.668832193	2.90E-10	8.42E-09
ENSMUSG00000095969.1	Rnu1a1	snRNA	67.10779316	-3.749527563	0.595148865	2.97E-10	8.62E-09
ENSMUSG00000097615.1	Gm2061	lincRNA	37.41384382	-8.203997526	1.304884737	3.23E-10	9.32E-09
ENSMUSG00000024502.9	Jakmip2	protein_coding	1460.45817	-3.729756991	0.593427289	3.28E-10	9.43E-09
ENSMUSG00000029781.7	Fkbp9	protein_coding	13291.85148	1.990623686	0.316880786	3.34E-10	9.60E-09
ENSMUSG00000039095.8	En2	protein_coding	625.444059	-5.16680319	0.826134326	4.00E-10	1.14E-08
ENSMUSG00000042340.5	Ctf1	protein_coding	87.44557301	4.01254197	0.642553708	4.25E-10	1.20E-08
ENSMUSG00000066687.4	Zbtb16	protein_coding	259.4952882	-3.358731879	0.537749651	4.21E-10	1.20E-08
ENSMUSG00000097055.1	Gm4419	lincRNA	124.3335494	-2.235616643	0.358436407	4.46E-10	1.26E-08
ENSMUSG00000073600.3	Prob1	protein_coding	667.7095283	-3.034216577	0.486540202	4.48E-10	1.26E-08
ENSMUSG00000040841.5	Six5	protein_coding	683.0853146	1.075783102	0.172733706	4.72E-10	1.33E-08
ENSMUSG00000087658.2	Hotairm1	antisense	620.772997	-4.078281331	0.656043604	5.08E-10	1.42E-08
ENSMUSG00000078706.4	Gm53	lincRNA	741.0220291	15.56251263	2.504700255	5.19E-10	1.44E-08
ENSMUSG00000070576.4	Mn1	protein_coding	2374.750658	4.229761127	0.680632244	5.15E-10	1.44E-08
ENSMUSG00000035840.6	Lysmd3	protein_coding	1105.963133	1.153799243	0.185860133	5.37E-10	1.49E-08
ENSMUSG00000065968.7	Ifitm7	protein_coding	76.88683787	-5.809328487	0.936352558	5.50E-10	1.52E-08
ENSMUSG00000000690.5	Hoxb6	protein_coding	686.4486131	8.354754909	1.347903071	5.71E-10	1.57E-08
ENSMUSG00000027661.4	Slc2a10	protein_coding	248.4841953	5.188222572	0.837271119	5.77E-10	1.59E-08
ENSMUSG00000072082.6	Ccnf	protein_coding	4217.903109	2.114792495	0.341381558	5.84E-10	1.60E-08
ENSMUSG00000032353.8	Tmed3	protein_coding	2522.783562	2.988096696	0.482411917	5.86E-10	1.61E-08
ENSMUSG00000058441.7	Panx2	protein_coding	56.59958691	-4.184563409	0.675698116	5.90E-10	1.62E-08
ENSMUSG00000038984.3	Tspyl5	protein_coding	113.3071172	7.419537889	1.198630945	6.02E-10	1.65E-08
ENSMUSG00000018547.8	Pip4k2b	protein_coding	7381.05705	1.238301651	0.200357527	6.39E-10	1.74E-08
ENSMUSG00000028630.8	Dyrk2	protein_coding	1181.25297	1.846232406	0.299198237	6.80E-10	1.85E-08
ENSMUSG00000091228.1	Gm20390	protein_coding	19753.89396	1.904864783	0.308761365	6.86E-10	1.86E-08
ENSMUSG00000092850.1	Mir344g	miRNA	33.67539755	-4.287031805	0.695722253	7.18E-10	1.93E-08
ENSMUSG00000048310.8	Pskh1	protein_coding	2457.451558	1.509238447	0.244988023	7.25E-10	1.95E-08
ENSMUSG00000056069.8	Fam105a	protein_coding	192.266314	3.960414744	0.644662408	8.08E-10	2.14E-08
ENSMUSG00000092885.1	Gm22123	miRNA	732.7146482	-2.504374237	0.407645615	8.07E-10	2.14E-08
ENSMUSG00000081957.5	Ak3l2-ps	processed_pseudogene	91.91393432	-3.274689762	0.533099582	8.11E-10	2.15E-08
ENSMUSG00000018821.3	Avpi1	protein_coding	470.2698621	2.327778628	0.37905391	8.20E-10	2.17E-08
ENSMUSG00000097160.1	A630072L19Rik	lincRNA	433.0287475	-3.73214829	0.60777586	8.22E-10	2.17E-08
ENSMUSG00000027832.5	Ptx3	protein_coding	818.8271022	16.23517217	2.64411685	8.25E-10	2.18E-08
ENSMUSG00000075394.4	Hoxc4	protein_coding	146.9796083	6.420646406	1.045853293	8.30E-10	2.19E-08
ENSMUSG00000022177.8	Haus4	protein_coding	795.1015221	1.821310901	0.296762918	8.40E-10	2.21E-08
ENSMUSG00000090327.1	Gm17111	antisense	1069.286776	1.416331155	0.231140431	8.92E-10	2.34E-08
ENSMUSG00000074934.3	Grem1	protein_coding	1578.283872	11.98670579	1.957906461	9.23E-10	2.41E-08
ENSMUSG00000104918.1	RP23-427B4.2	TEC	59.55357374	6.086692829	0.994815809	9.45E-10	2.47E-08
ENSMUSG00000027230.9	Creb3l1	protein_coding	860.3088361	5.390384672	0.88130493	9.57E-10	2.49E-08
ENSMUSG00000021486.6	Prelid1	protein_coding	10793.54475	1.563671432	0.255683204	9.62E-10	2.50E-08
ENSMUSG00000050891.8	Tatdn1	protein_coding	622.0395121	0.94648224	0.154865147	9.86E-10	2.56E-08
ENSMUSG00000040133.2	Gpr176	protein_coding	122.7533155	7.077941103	1.161028979	1.09E-09	2.81E-08
ENSMUSG00000047844.3	Bex4	protein_coding	1135.923361	-4.453858978	0.730966522	1.11E-09	2.86E-08
ENSMUSG00000039745.7	Htatip2	protein_coding	39.61081021	11.67134145	1.917497554	1.15E-09	2.97E-08
ENSMUSG00000022836.10	Mylk	protein_coding	1448.260153	4.175317612	0.68593305	1.15E-09	2.97E-08
ENSMUSG00000060559.5	Gm10083	protein_coding	75.8433806	-5.352116526	0.880025759	1.19E-09	3.05E-08
ENSMUSG00000048376.5	F2r	protein_coding	18345.40359	2.87495799	0.472903507	1.21E-09	3.09E-08
ENSMUSG00000079111.3	Kdelr2	protein_coding	10279.67833	1.96871014	0.323899431	1.22E-09	3.11E-08
ENSMUSG00000020052.7	Ascl1	protein_coding	1403.807568	-6.924835334	1.139569375	1.23E-09	3.13E-08
ENSMUSG00000036934.8	4921524J17Rik	protein_coding	1178.290614	1.438421832	0.237028268	1.29E-09	3.28E-08
ENSMUSG00000087399.1	Gm11899	antisense	47.21103318	-4.712248654	0.777064568	1.33E-09	3.36E-08
ENSMUSG00000001657.7	Hoxc8	protein_coding	1147.827231	16.40831366	2.707653115	1.36E-09	3.43E-08
ENSMUSG00000035799.5	Twist1	protein_coding	1415.815403	3.216378633	0.531487542	1.43E-09	3.60E-08
ENSMUSG00000022512.2	Cldn1	protein_coding	61.08518919	12.33588018	2.038576917	1.44E-09	3.61E-08
ENSMUSG00000035762.10	Tmem161b	protein_coding	1143.448257	-1.112103537	0.183788226	1.44E-09	3.61E-08
ENSMUSG00000046993.6	Gm5637	processed_pseudogene	52.06105854	7.398753396	1.223138595	1.46E-09	3.65E-08
ENSMUSG00000105947.1	RP23-286M22.1	TEC	61.35728839	-8.884526678	1.469575604	1.49E-09	3.72E-08
ENSMUSG00000062661.6	Ncs1	protein_coding	4178.999023	1.997315984	0.330613942	1.53E-09	3.82E-08
ENSMUSG00000001542.6	Ell2	protein_coding	2044.686713	1.739136054	0.288018278	1.56E-09	3.89E-08
ENSMUSG00000034807.8	Colgalt1	protein_coding	6758.158609	1.183594737	0.196126018	1.59E-09	3.97E-08
ENSMUSG00000031880.6	Rrad	protein_coding	121.6272418	4.232815577	0.701462913	1.60E-09	3.98E-08
ENSMUSG00000037499.9	Nenf	protein_coding	996.7983402	2.343757441	0.388652374	1.63E-09	4.06E-08
ENSMUSG00000044201.9	Cdc25c	protein_coding	1294.663765	2.843426197	0.471592315	1.65E-09	4.08E-08
ENSMUSG00000092130.1	D030025P21Rik	protein_coding	1526.371608	10.88518327	1.806554178	1.69E-09	4.18E-08
ENSMUSG00000036411.9	9530077C05Rik	protein_coding	253.8490908	-3.241425955	0.538540412	1.76E-09	4.33E-08
ENSMUSG00000081883.2	Gm15574	processed_pseudogene	46.12583858	5.230897103	0.869188082	1.76E-09	4.34E-08
ENSMUSG00000026495.8	Efcab2	protein_coding	586.8751504	-3.397665401	0.564680224	1.78E-09	4.37E-08
ENSMUSG00000097816.1	Gm26811	lincRNA	2363.89619	1.956409901	0.325192597	1.79E-09	4.39E-08
ENSMUSG00000001525.10	Tubb5	protein_coding	93307.40226	1.727171069	0.287325152	1.84E-09	4.51E-08
ENSMUSG00000087307.1	Gm12925	antisense	75.34606754	-3.051319244	0.507859602	1.88E-09	4.58E-08
ENSMUSG00000039633.6	Lonrf1	protein_coding	909.1752273	1.524344087	0.253814652	1.90E-09	4.64E-08
ENSMUSG00000090877.3	Hspa1b	protein_coding	363.3666475	1.968183931	0.327814353	1.93E-09	4.68E-08
ENSMUSG00000098716.1	Gm28033	miRNA	174.8210888	2.429621566	0.404722946	1.93E-09	4.70E-08
ENSMUSG00000033781.6	Asb13	protein_coding	1380.911357	-2.330960353	0.389179173	2.11E-09	5.10E-08
ENSMUSG00000024065.7	Ehd3	protein_coding	968.1419327	4.940596601	0.825333454	2.15E-09	5.19E-08
ENSMUSG00000030641.9	Ddias	protein_coding	3366.816529	2.985508883	0.498760112	2.15E-09	5.20E-08
ENSMUSG00000022484.7	Hoxc10	protein_coding	400.6497237	22.31799132	3.729285609	2.17E-09	5.23E-08
ENSMUSG00000071379.1	Hpcal1	protein_coding	3043.492879	2.80470386	0.468653572	2.17E-09	5.23E-08
ENSMUSG00000031672.7	Got2	protein_coding	9069.647955	1.261549196	0.211181233	2.32E-09	5.57E-08
ENSMUSG00000040867.11	Begain	protein_coding	464.7123763	3.540563843	0.593194598	2.39E-09	5.74E-08
ENSMUSG00000101671.1	Gm28221	antisense	1180.554213	-4.233314309	0.70938976	2.41E-09	5.77E-08
ENSMUSG00000098749.1	Gm27477	misc_RNA	222.5379485	-4.948508798	0.830046545	2.50E-09	5.97E-08
ENSMUSG00000074916.5	Chst14	protein_coding	375.9567662	6.367610918	1.06842758	2.53E-09	6.01E-08
ENSMUSG00000099375.1	Gm28187	lincRNA	46.30654431	-11.32475852	1.900314858	2.53E-09	6.02E-08
ENSMUSG00000043895.5	S1pr2	protein_coding	1633.14379	3.507476877	0.589960794	2.76E-09	6.52E-08
ENSMUSG00000019851.7	Perp	protein_coding	921.1012636	10.00165285	1.683665755	2.84E-09	6.69E-08
ENSMUSG00000024538.7	Ppic	protein_coding	7493.224627	2.118245764	0.356577552	2.84E-09	6.69E-08
ENSMUSG00000034839.5	Larp6	protein_coding	106.346319	13.07587664	2.201684515	2.87E-09	6.74E-08
ENSMUSG00000092988.1	Mir3093	miRNA	142.1086338	-10.84528899	1.826231268	2.87E-09	6.75E-08
ENSMUSG00000098720.1	Gm27239	antisense	64.18077766	-9.462824326	1.593823105	2.90E-09	6.79E-08
ENSMUSG00000063696.6	Gm8730	protein_coding	7006.761375	1.952730956	0.329017872	2.94E-09	6.87E-08
ENSMUSG00000046997.5	Spsb4	protein_coding	3053.186924	-3.103379583	0.523134842	2.99E-09	6.98E-08
ENSMUSG00000097862.1	Gm26859	lincRNA	77.78593476	-6.353382474	1.072592092	3.15E-09	7.32E-08
ENSMUSG00000092187.1	Gm20457	processed_transcript	554.2976109	-1.499865443	0.253246841	3.17E-09	7.35E-08
ENSMUSG00000050545.8	Fam228b	protein_coding	264.850664	-2.558553727	0.432281683	3.24E-09	7.51E-08
ENSMUSG00000030754.8	Copb1	protein_coding	9077.107496	1.013382965	0.171504481	3.45E-09	7.93E-08
ENSMUSG00000020105.8	Lrig3	protein_coding	1534.0988	1.845741885	0.312582437	3.53E-09	8.11E-08
ENSMUSG00000032435.8	Dync1li1	protein_coding	5386.657343	1.197729264	0.20296318	3.61E-09	8.27E-08
ENSMUSG00000053263.3	Gm12592	processed_transcript	1031.240882	-1.259478287	0.213454979	3.63E-09	8.30E-08
ENSMUSG00000024507.6	Hsd17b4	protein_coding	7281.874935	-1.725897025	0.292509065	3.63E-09	8.30E-08
ENSMUSG00000051678.4	Pcdhb6	protein_coding	1206.395566	-5.767804264	0.978138386	3.71E-09	8.47E-08
ENSMUSG00000036902.9	Neto2	protein_coding	9291.902267	-2.584794526	0.438765532	3.84E-09	8.69E-08
ENSMUSG00000043998.10	Mgat2	protein_coding	3904.622818	1.705785109	0.289699271	3.91E-09	8.82E-08
ENSMUSG00000024727.8	Trpm6	protein_coding	67.24417228	-5.327579775	0.90602779	4.10E-09	9.22E-08
ENSMUSG00000063605.5	Ccdc102a	protein_coding	1469.607178	1.881047418	0.320280111	4.28E-09	9.61E-08
ENSMUSG00000035566.6	Pcdh17	protein_coding	1455.385779	7.001521645	1.192255391	4.29E-09	9.63E-08
ENSMUSG00000104786.1	RP24-224A19.1	antisense	144.6722964	2.675926623	0.45625456	4.49E-09	1.00E-07
ENSMUSG00000105469.1	RP24-423L4.5	TEC	103.4410293	-4.933082781	0.841802197	4.62E-09	1.03E-07
ENSMUSG00000064225.6	Paqr9	protein_coding	114.7332915	-5.145770368	0.878096624	4.62E-09	1.03E-07
ENSMUSG00000087565.1	Gm14662	antisense	69.77221994	-4.901418333	0.837625233	4.87E-09	1.08E-07
ENSMUSG00000079045.3	Prox1os	antisense	42.40458965	-9.368325289	1.601047148	4.88E-09	1.08E-07
ENSMUSG00000027314.6	Dll4	protein_coding	58.29397657	-8.125421394	1.389561673	4.99E-09	1.11E-07
ENSMUSG00000031333.7	Abcb7	protein_coding	3653.020689	-1.338694013	0.22904038	5.07E-09	1.12E-07
ENSMUSG00000048779.4	P2ry6	protein_coding	78.45772311	6.80259736	1.164209448	5.12E-09	1.13E-07
ENSMUSG00000044254.6	Pcsk9	protein_coding	49.07458013	4.285275076	0.733945142	5.26E-09	1.16E-07
ENSMUSG00000103674.1	Gm37699	TEC	70.81377877	-5.903865883	1.011813664	5.38E-09	1.18E-07
ENSMUSG00000085995.1	Gm2788	processed_transcript	202.1613076	4.238883079	0.726615526	5.42E-09	1.19E-07
ENSMUSG00000030407.1	Qpctl	protein_coding	849.9790783	1.888338693	0.32383534	5.50E-09	1.21E-07
ENSMUSG00000030545.8	Pex11a	protein_coding	322.7038439	-1.396978898	0.23978936	5.68E-09	1.24E-07
ENSMUSG00000024790.7	Sac3d1	protein_coding	930.55448	1.921242603	0.329799723	5.69E-09	1.25E-07
ENSMUSG00000031149.7	Praf2	protein_coding	2691.439242	2.106962673	0.363176124	6.57E-09	1.43E-07
ENSMUSG00000003348.9	Mob3a	protein_coding	2062.101718	1.916084598	0.330350828	6.63E-09	1.43E-07
ENSMUSG00000097329.1	4931403G20Rik	lincRNA	281.7153359	1.484128313	0.255847402	6.60E-09	1.43E-07
ENSMUSG00000105445.1	RP23-50E10.3	TEC	59.1442918	-4.843019925	0.834754843	6.56E-09	1.43E-07
ENSMUSG00000071636.6	Rimbp3	protein_coding	229.90401	-3.339347112	0.576046422	6.75E-09	1.46E-07
ENSMUSG00000087439.1	Gm15788	antisense	293.0408111	-2.382364758	0.411151245	6.86E-09	1.47E-07
ENSMUSG00000098536.1	Gm27868	misc_RNA	250.9284066	-4.63328856	0.800504886	7.12E-09	1.53E-07
ENSMUSG00000036446.4	Lum	protein_coding	962.1056921	10.45417984	1.807793549	7.35E-09	1.57E-07
ENSMUSG00000087541.1	Hopxos	antisense	505.1246286	-4.780424292	0.826715227	7.36E-09	1.57E-07
ENSMUSG00000039616.9	Mocos	protein_coding	27.6637414	8.634005788	1.494170785	7.54E-09	1.60E-07
ENSMUSG00000031740.7	Mmp2	protein_coding	8465.228425	5.838679382	1.011852454	7.91E-09	1.68E-07
ENSMUSG00000097889.1	Gm26541	lincRNA	1584.625127	1.851057993	0.321322227	8.37E-09	1.77E-07
ENSMUSG00000021047.6	Nova1	protein_coding	4135.892722	-4.935709058	0.856913371	8.42E-09	1.77E-07
ENSMUSG00000032312.6	Csk	protein_coding	4051.585541	1.208275306	0.210107393	8.88E-09	1.87E-07
ENSMUSG00000019849.10	Prep	protein_coding	1761.356216	1.510814728	0.263088097	9.32E-09	1.96E-07
ENSMUSG00000024812.9	Tjp2	protein_coding	5813.384804	-2.154137922	0.375093059	9.30E-09	1.96E-07
ENSMUSG00000031538.5	Plat	protein_coding	15381.87169	-2.612915188	0.455311466	9.54E-09	2.00E-07
ENSMUSG00000028757.4	Ddost	protein_coding	10665.65245	1.490815078	0.259864819	9.64E-09	2.02E-07
ENSMUSG00000067017.5	Gm3608	pseudogene	1703.916343	1.253540286	0.218879348	1.02E-08	2.12E-07
ENSMUSG00000042750.7	Bex2	protein_coding	4753.499609	-4.374736902	0.763814076	1.02E-08	2.12E-07
ENSMUSG00000023912.9	Slc25a27	protein_coding	387.1667639	-2.157460523	0.376855262	1.03E-08	2.14E-07
ENSMUSG00000105945.1	RP24-493L18.4	antisense	96.81148603	-2.675089231	0.467289444	1.04E-08	2.14E-07
ENSMUSG00000050777.7	Tmem37	protein_coding	264.0680858	7.756303538	1.355100893	1.04E-08	2.15E-07
ENSMUSG00000039081.9	Zfp503	protein_coding	2175.918002	3.238086607	0.565865852	1.05E-08	2.17E-07
ENSMUSG00000098880.1	Gm27238	sense_overlapping	47.19719977	-9.19271893	1.608287133	1.09E-08	2.24E-07
ENSMUSG00000086075.1	Gm15728	lincRNA	102.8230644	-2.494970663	0.437177519	1.15E-08	2.35E-07
ENSMUSG00000066278.6	Vps37b	protein_coding	2007.754574	-1.615819623	0.283193367	1.16E-08	2.37E-07
ENSMUSG00000037166.4	Ppp1r14a	protein_coding	46.27828628	11.80856939	2.069957695	1.17E-08	2.38E-07
ENSMUSG00000031004.7	Mki67	protein_coding	32788.31648	3.151853566	0.553036525	1.20E-08	2.45E-07
ENSMUSG00000021703.8	Serinc5	protein_coding	19606.38809	-3.750102584	0.658319506	1.22E-08	2.48E-07
ENSMUSG00000025220.7	Mgea5	protein_coding	12793.692	-0.840427239	0.14757266	1.23E-08	2.50E-07
ENSMUSG00000019761.9	Krt10	protein_coding	449.4009049	-1.308371212	0.229803326	1.25E-08	2.51E-07
ENSMUSG00000027276.7	Jag1	protein_coding	2710.026791	2.860929646	0.502521332	1.25E-08	2.52E-07
ENSMUSG00000040972.8	Igsf21	protein_coding	1938.310024	-10.36904834	1.821810805	1.26E-08	2.54E-07
ENSMUSG00000103924.1	Gm37895	TEC	143.1705359	-10.32895048	1.815271807	1.27E-08	2.56E-07
ENSMUSG00000002365.9	Snx9	protein_coding	4382.176888	1.920131945	0.33831131	1.38E-08	2.77E-07
ENSMUSG00000064052.2	Gm5089	protein_coding	35.38348472	-7.864051028	1.386173759	1.40E-08	2.80E-07
ENSMUSG00000054000.5	Tusc1	protein_coding	115.4280458	4.062495435	0.716385756	1.42E-08	2.84E-07
ENSMUSG00000022263.9	Trio	protein_coding	14983.74243	1.205867412	0.21279716	1.46E-08	2.90E-07
ENSMUSG00000063838.6	Cdc42ep5	protein_coding	257.7830331	7.575117737	1.337472208	1.48E-08	2.95E-07
ENSMUSG00000092595.1	Gm20427	processed_transcript	13075.07974	1.730833733	0.30580506	1.51E-08	3.01E-07
ENSMUSG00000045657.3	Pcdhb10	protein_coding	1137.066814	-6.185574968	1.093285603	1.53E-08	3.05E-07
ENSMUSG00000105939.1	RP24-423L4.4	TEC	126.8283758	-5.126947212	0.907994823	1.64E-08	3.25E-07
ENSMUSG00000080935.3	Got2-ps1	processed_pseudogene	630.0049468	1.547557664	0.274213187	1.67E-08	3.29E-07
ENSMUSG00000025366.7	Esyt1	protein_coding	1648.614089	3.046690512	0.539943876	1.67E-08	3.31E-07
ENSMUSG00000036030.9	Prtg	protein_coding	1784.97679	-3.971632713	0.704367459	1.71E-08	3.38E-07
ENSMUSG00000098650.1	Gm28048	protein_coding	1906.944924	1.522401645	0.270040626	1.72E-08	3.39E-07
ENSMUSG00000063687.3	Pcdhb5	protein_coding	1704.663017	-4.149392523	0.735986707	1.72E-08	3.39E-07
ENSMUSG00000051652.4	Lrrc3	protein_coding	398.1011904	4.919089863	0.8726221	1.73E-08	3.40E-07
ENSMUSG00000044676.9	Zfp612	protein_coding	154.1324347	8.264048538	1.467498614	1.79E-08	3.51E-07
ENSMUSG00000007041.9	Clic1	protein_coding	6372.251033	2.238277593	0.397443142	1.78E-08	3.51E-07
ENSMUSG00000066829.6	Zfp810	protein_coding	618.1044448	1.613007191	0.286691122	1.84E-08	3.61E-07
ENSMUSG00000099767.1	Gm28884	antisense	30.56245866	-7.761594823	1.381339875	1.92E-08	3.75E-07
ENSMUSG00000031737.10	Irx5	protein_coding	1047.141119	-2.233980511	0.398282191	2.03E-08	3.95E-07
ENSMUSG00000018849.6	Wwc1	protein_coding	9042.1179	-3.567293201	0.636540218	2.09E-08	4.05E-07
ENSMUSG00000087151.1	Gm14022	processed_transcript	42.84632662	-2.801327799	0.50028466	2.15E-08	4.15E-07
ENSMUSG00000004698.9	Hdac9	protein_coding	639.3815855	-3.769189416	0.673742823	2.21E-08	4.27E-07
ENSMUSG00000085314.1	Gm14866	processed_transcript	791.3992718	-6.480638581	1.159024555	2.25E-08	4.34E-07
ENSMUSG00000021662.9	Arhgef28	protein_coding	1579.654107	3.972049253	0.71065977	2.28E-08	4.39E-07
ENSMUSG00000041700.9	Lhfpl1	protein_coding	139.3936976	10.09737816	1.809100541	2.39E-08	4.57E-07
ENSMUSG00000093650.2	Gm20631	antisense	224.5955316	3.951574999	0.708784728	2.47E-08	4.72E-07
ENSMUSG00000024427.6	Spry4	protein_coding	14410.93569	2.10088834	0.376875458	2.48E-08	4.74E-07
ENSMUSG00000054793.7	Cadm4	protein_coding	2866.611677	-4.408551339	0.791019396	2.50E-08	4.77E-07
ENSMUSG00000078915.1	Hsp25-ps1	pseudogene	72.10601426	6.512922877	1.169771694	2.58E-08	4.91E-07
ENSMUSG00000105109.1	AC034285.3	miRNA	2481.446586	3.142017302	0.564492623	2.61E-08	4.95E-07
ENSMUSG00000055497.5	Gm9974	processed_pseudogene	135.7495264	-1.585966718	0.284958251	2.61E-08	4.96E-07
ENSMUSG00000097415.1	AU020206	lincRNA	324.3617834	-2.384414395	0.428862679	2.70E-08	5.11E-07
ENSMUSG00000031684.10	Slc10a7	protein_coding	1787.258146	1.241558289	0.223346196	2.71E-08	5.14E-07
ENSMUSG00000073656.4	Gm10558	antisense	2451.142838	-3.797169796	0.683123156	2.72E-08	5.14E-07
ENSMUSG00000037465.9	Klf10	protein_coding	8024.806956	1.576906246	0.283777312	2.75E-08	5.19E-07
ENSMUSG00000103529.1	A730089K16Rik	TEC	157.8321819	-3.041546607	0.547784488	2.82E-08	5.31E-07
ENSMUSG00000029878.5	Dbpht2	protein_coding	32.15109097	-5.368395295	0.967944296	2.92E-08	5.48E-07
ENSMUSG00000030867.6	Plk1	protein_coding	4439.939058	2.521097341	0.454611539	2.93E-08	5.49E-07
ENSMUSG00000050840.8	Cdh20	protein_coding	3106.405492	-7.86033757	1.417826559	2.96E-08	5.54E-07
ENSMUSG00000038774.8	Ascc3	protein_coding	3499.156112	1.387345186	0.250666365	3.12E-08	5.83E-07
ENSMUSG00000023886.9	Smoc2	protein_coding	664.7849905	5.876499018	1.062504275	3.19E-08	5.94E-07
ENSMUSG00000022360.7	Atad2	protein_coding	7695.804412	1.552764162	0.280996989	3.28E-08	6.09E-07
ENSMUSG00000021702.7	Thbs4	protein_coding	50.31191961	8.352368872	1.511872192	3.30E-08	6.13E-07
ENSMUSG00000054675.5	Tmem119	protein_coding	451.3514186	9.813669564	1.777395416	3.36E-08	6.22E-07
ENSMUSG00000086245.1	Gm16170	processed_transcript	153.9688546	3.376754779	0.61198124	3.43E-08	6.33E-07
ENSMUSG00000030245.10	Golt1b	protein_coding	4665.534917	1.20943691	0.219333182	3.50E-08	6.45E-07
ENSMUSG00000010830.7	Kdelr3	protein_coding	1120.854194	3.013125246	0.54654528	3.53E-08	6.48E-07
ENSMUSG00000038932.13	Tcfl5	protein_coding	256.1384515	4.816097476	0.874226397	3.61E-08	6.62E-07
ENSMUSG00000026185.8	Igfbp5	protein_coding	18766.45492	-4.690338739	0.851629104	3.64E-08	6.66E-07
ENSMUSG00000044857.7	Lemd2	protein_coding	2619.761657	1.184296589	0.215133204	3.69E-08	6.73E-07
ENSMUSG00000087261.2	Gm15477	antisense	89.04943342	-3.365676194	0.611354875	3.69E-08	6.73E-07
ENSMUSG00000062561.3	Gm10118	protein_coding	3.438388468	-20.99957134	3.814363547	3.68E-08	6.73E-07
ENSMUSG00000020357.3	Flt4	protein_coding	154.0245132	7.253005306	1.317627016	3.70E-08	6.74E-07
ENSMUSG00000024053.10	Emilin2	protein_coding	204.6727669	4.09187105	0.743625534	3.74E-08	6.80E-07
ENSMUSG00000096205.1	Gm22068	snRNA	106.0517105	-3.765752092	0.684432749	3.75E-08	6.82E-07
ENSMUSG00000097061.1	9330151L19Rik	protein_coding	348.0665984	-1.292067744	0.234893604	3.78E-08	6.86E-07
ENSMUSG00000029335.5	Bmp3	protein_coding	468.251805	11.59316104	2.107684493	3.79E-08	6.87E-07
ENSMUSG00000056316.2	Gm9996	protein_coding	126.7835189	-3.802784125	0.691762719	3.86E-08	6.98E-07
ENSMUSG00000098666.1	Mir6950	miRNA	177.1362317	8.624317653	1.569678927	3.92E-08	7.09E-07
ENSMUSG00000069310.3	Hist1h3c	protein_coding	3805.724963	3.534825623	0.643488248	3.95E-08	7.13E-07
ENSMUSG00000046160.6	Olig1	protein_coding	33009.3243	-9.043927408	1.646671364	3.97E-08	7.16E-07
ENSMUSG00000030403.8	Vasp	protein_coding	4226.109419	2.059250604	0.375458997	4.14E-08	7.44E-07
ENSMUSG00000021957.6	Tkt	protein_coding	27501.80491	-1.143588424	0.208537821	4.16E-08	7.47E-07
ENSMUSG00000027907.4	S100a11	protein_coding	3409.632284	3.494955934	0.6376741	4.23E-08	7.57E-07
ENSMUSG00000105119.1	RP24-423L4.3	TEC	52.7717424	-4.750201561	0.867393582	4.34E-08	7.75E-07
ENSMUSG00000052397.8	Ezr	protein_coding	6810.186259	-3.121687119	0.570231714	4.39E-08	7.82E-07
ENSMUSG00000034883.8	Lrr1	protein_coding	186.0491761	2.830989587	0.51724009	4.42E-08	7.87E-07
ENSMUSG00000030804.8	Gm21974	protein_coding	1089.487501	1.790434659	0.327130018	4.42E-08	7.87E-07
ENSMUSG00000051950.10	B3glct	protein_coding	3043.238295	1.201607349	0.219870892	4.63E-08	8.22E-07
ENSMUSG00000049551.2	Fzd9	protein_coding	1292.956523	-6.052871642	1.111092286	5.10E-08	9.01E-07
ENSMUSG00000075591.2	Gm10874	lincRNA	1215.539767	1.525718404	0.280366907	5.27E-08	9.29E-07
ENSMUSG00000030685.5	Kctd13	protein_coding	777.7892268	-1.317821113	0.24246978	5.48E-08	9.64E-07
ENSMUSG00000074461.2	Gm10699	protein_coding	55.72334059	-4.989954903	0.918211822	5.50E-08	9.66E-07
ENSMUSG00000097443.1	Gm17529	lincRNA	491.6480698	1.469534557	0.270532637	5.57E-08	9.78E-07
ENSMUSG00000032024.10	Clmp	protein_coding	961.0840924	6.276901584	1.155812322	5.61E-08	9.83E-07
ENSMUSG00000086360.1	Gm16214	antisense	100.6803355	-3.084402812	0.567936741	5.61E-08	9.83E-07
ENSMUSG00000099143.1	Gm27483	misc_RNA	1655.545461	14.65897567	2.700117484	5.67E-08	9.91E-07
ENSMUSG00000004885.5	Crabp2	protein_coding	1017.393244	7.491567975	1.381727532	5.90E-08	1.03E-06
ENSMUSG00000038132.5	Rbm24	protein_coding	3115.536928	-4.393112929	0.810184073	5.88E-08	1.03E-06
ENSMUSG00000051041.7	Olfml1	protein_coding	374.5564954	-8.27501527	1.526556353	5.94E-08	1.03E-06
ENSMUSG00000105460.1	RP23-422N18.3	TEC	183.6619876	-1.218648019	0.224941101	6.04E-08	1.05E-06
ENSMUSG00000063656.6	Gm10135	protein_coding	520.4152879	1.155834776	0.21350409	6.18E-08	1.07E-06
ENSMUSG00000042312.9	S100a13	protein_coding	142.6935253	4.311144304	0.796988099	6.33E-08	1.09E-06
ENSMUSG00000096145.1	Vkorc1	protein_coding	1069.495242	1.958678534	0.362132686	6.35E-08	1.09E-06
ENSMUSG00000090223.1	Pcp4	protein_coding	57.43779817	-8.794354975	1.625781593	6.33E-08	1.09E-06
ENSMUSG00000097063.3	Pantr2	processed_transcript	162.0833041	-6.694329651	1.23813492	6.42E-08	1.10E-06
ENSMUSG00000067879.3	3110035E14Rik	protein_coding	883.9887266	-7.180740238	1.327784422	6.37E-08	1.10E-06
ENSMUSG00000045757.6	Zfp764	protein_coding	86.49329476	2.742525828	0.507290145	6.44E-08	1.11E-06
ENSMUSG00000022769.7	Sdf2l1	protein_coding	816.028381	1.614994186	0.298907341	6.55E-08	1.12E-06
ENSMUSG00000085457.3	1110046J04Rik	antisense	113.7797361	5.694788738	1.05463467	6.67E-08	1.14E-06
ENSMUSG00000085925.2	Rtl1	protein_coding	2700.49367	12.13892868	2.250091038	6.86E-08	1.17E-06
ENSMUSG00000105733.1	RP23-50E10.4	TEC	81.40027961	-4.469680244	0.828457235	6.85E-08	1.17E-06
ENSMUSG00000034075.10	Zdhhc5	protein_coding	8107.848221	1.01401224	0.188039459	6.95E-08	1.18E-06
ENSMUSG00000034445.7	Cyb561a3	protein_coding	279.5906159	1.792217293	0.332775195	7.22E-08	1.22E-06
ENSMUSG00000001020.8	S100a4	protein_coding	1014.450765	5.816195042	1.080056619	7.24E-08	1.23E-06
ENSMUSG00000105518.1	RP23-326D6.5	protein_coding	980.7540452	5.789492476	1.075628792	7.35E-08	1.24E-06
ENSMUSG00000049907.8	Rasl11b	protein_coding	397.7733384	4.333917981	0.80680725	7.80E-08	1.31E-06
ENSMUSG00000097877.2	Gm26703	antisense	88.70436427	-9.574206429	1.782935627	7.88E-08	1.32E-06
ENSMUSG00000030747.4	Dgat2	protein_coding	763.4437149	-1.892481446	0.352678157	8.05E-08	1.35E-06
ENSMUSG00000047230.6	Cldn2	protein_coding	32.36525447	-10.47139181	1.951788745	8.09E-08	1.36E-06
ENSMUSG00000024530.7	Slmo1	protein_coding	230.1816091	-2.892671492	0.539880639	8.42E-08	1.41E-06
ENSMUSG00000038507.6	Parp12	protein_coding	229.5906991	8.365926787	1.56227187	8.56E-08	1.43E-06
ENSMUSG00000096934.1	Gm26658	lincRNA	17.83053454	7.836857657	1.463943651	8.64E-08	1.44E-06
ENSMUSG00000086386.1	Gm12108	lincRNA	30.33222527	-4.693697137	0.876835553	8.65E-08	1.44E-06
ENSMUSG00000020689.4	Itgb3	protein_coding	434.1142023	4.163796232	0.778275873	8.79E-08	1.46E-06
ENSMUSG00000045092.8	S1pr1	protein_coding	1330.898819	-4.414882961	0.825724385	8.96E-08	1.49E-06
ENSMUSG00000097882.2	0610038B21Rik	antisense	154.9722226	1.929670617	0.361098955	9.10E-08	1.51E-06
ENSMUSG00000000402.2	Egfl6	protein_coding	349.235673	11.75065699	2.200984608	9.36E-08	1.55E-06
ENSMUSG00000097004.1	4731419I09Rik	antisense	1204.35675	2.277404985	0.426582338	9.36E-08	1.55E-06
ENSMUSG00000104443.1	4932442E05Rik	TEC	368.3751259	1.684987197	0.315691402	9.43E-08	1.56E-06
ENSMUSG00000045257.9	Morn2	protein_coding	314.8707068	-2.274936727	0.426269515	9.46E-08	1.56E-06
ENSMUSG00000033192.4	Lpcat2	protein_coding	80.32900924	12.51736993	2.346370467	9.57E-08	1.57E-06
ENSMUSG00000032014.5	Oaf	protein_coding	1054.056389	4.901186017	0.918675859	9.55E-08	1.57E-06
ENSMUSG00000053799.6	Exoc6	protein_coding	951.3540015	-1.281428327	0.240157062	9.51E-08	1.57E-06
ENSMUSG00000091475.2	2810468N07Rik	processed_transcript	1119.756506	-4.151693185	0.778072515	9.51E-08	1.57E-06
ENSMUSG00000057103.10	Cml1	protein_coding	412.6277045	-4.758285436	0.892610467	9.78E-08	1.60E-06
ENSMUSG00000024411.9	Aqp4	protein_coding	6777.979734	-9.195105655	1.726041123	9.97E-08	1.63E-06
ENSMUSG00000038059.6	Smim3	protein_coding	250.1958269	9.987433273	1.875561635	1.01E-07	1.65E-06
ENSMUSG00000002968.7	Med25	protein_coding	4692.129412	-1.42716972	0.268169999	1.03E-07	1.68E-06
ENSMUSG00000005142.9	Man2b1	protein_coding	2335.45152	2.901871011	0.545429097	1.04E-07	1.69E-06
ENSMUSG00000099094.1	Gm19569	processed_transcript	64.34862923	-2.587765558	0.486412192	1.04E-07	1.69E-06
ENSMUSG00000025133.8	Ints4	protein_coding	6457.51946	-0.854105973	0.160604398	1.05E-07	1.71E-06
ENSMUSG00000044164.2	Rnf182	protein_coding	402.7064262	-4.186407016	0.787687321	1.07E-07	1.74E-06
ENSMUSG00000103762.1	Gm37861	TEC	38.61552604	-9.187623943	1.728997914	1.07E-07	1.74E-06
ENSMUSG00000012443.3	Kif11	protein_coding	7916.152007	1.595913575	0.30050532	1.09E-07	1.77E-06
ENSMUSG00000052504.6	Epha3	protein_coding	1323.271043	6.324276451	1.191110557	1.10E-07	1.78E-06
ENSMUSG00000102191.1	Gm36569	antisense	430.9847007	11.33145496	2.137089156	1.14E-07	1.85E-06
ENSMUSG00000045730.3	Adrb2	protein_coding	77.99022059	6.792353669	1.281136572	1.15E-07	1.85E-06
ENSMUSG00000000567.5	Sox9	protein_coding	5955.610624	-2.530904824	0.477412349	1.15E-07	1.85E-06
ENSMUSG00000061615.2	Hist1h2ab	protein_coding	5224.35679	2.525940506	0.476622749	1.16E-07	1.86E-06
ENSMUSG00000021010.7	Npas3	protein_coding	6332.680151	-4.208974935	0.7941824	1.16E-07	1.86E-06
ENSMUSG00000041736.6	Tspo	protein_coding	177.406032	4.635404578	0.874852825	1.17E-07	1.88E-06
ENSMUSG00000034501.6	Pcnxl4	protein_coding	1529.224563	-1.132603098	0.213875551	1.19E-07	1.90E-06
ENSMUSG00000075702.9	Selm	protein_coding	916.5795487	2.733881988	0.516358182	1.19E-07	1.91E-06
ENSMUSG00000062397.7	Zfp706	protein_coding	7957.074853	-1.028792764	0.194294872	1.19E-07	1.91E-06
ENSMUSG00000013663.7	Pten	protein_coding	15679.99511	1.055738482	0.199540317	1.22E-07	1.95E-06
ENSMUSG00000051242.1	Pcdhb9	protein_coding	795.076491	-5.51862947	1.043088875	1.22E-07	1.95E-06
ENSMUSG00000049999.4	Ppp1r3d	protein_coding	539.6820086	2.416338522	0.456933924	1.24E-07	1.97E-06
ENSMUSG00000107040.1	RP23-352G19.2	antisense	702.1278428	1.877591662	0.355487253	1.28E-07	2.04E-06
ENSMUSG00000104684.1	RP24-270K7.3	lincRNA	20.68589782	-8.989836327	1.702700759	1.29E-07	2.06E-06
ENSMUSG00000063727.3	Tnfrsf11b	protein_coding	90.47224766	6.151797545	1.165457903	1.30E-07	2.07E-06
ENSMUSG00000102422.1	Schip1	protein_coding	8054.337286	-1.951022323	0.370559825	1.40E-07	2.21E-06
ENSMUSG00000031756.4	Cenpn	protein_coding	1328.92851	1.545030542	0.293718689	1.44E-07	2.26E-06
ENSMUSG00000031015.7	Swap70	protein_coding	5425.504742	1.287225942	0.244945696	1.48E-07	2.32E-06
ENSMUSG00000028862.6	Map3k6	protein_coding	193.292331	3.798390094	0.7230485	1.49E-07	2.34E-06
ENSMUSG00000025492.6	Ifitm3	protein_coding	2774.066572	4.475142267	0.852112415	1.51E-07	2.35E-06
ENSMUSG00000100455.1	Gm29170	sense_intronic	429.9927467	-1.818227518	0.346208186	1.51E-07	2.35E-06
ENSMUSG00000023885.8	Thbs2	protein_coding	9831.436893	8.14786093	1.551635523	1.51E-07	2.36E-06
ENSMUSG00000106790.1	AC107766.1	pseudogene	1118.530911	-5.791612295	1.104051705	1.56E-07	2.42E-06
ENSMUSG00000054589.1	Gm9949	protein_coding	22.49331792	9.740077579	1.856919716	1.56E-07	2.43E-06
ENSMUSG00000087367.1	Gm15491	antisense	2093.190608	-0.736164519	0.140358635	1.56E-07	2.43E-06
ENSMUSG00000107372.1	AC153941.1	pseudogene	2273.07451	-1.762666161	0.336605895	1.64E-07	2.54E-06
ENSMUSG00000098188.1	Sowahc	protein_coding	2273.07451	-1.762666161	0.336605895	1.64E-07	2.54E-06
ENSMUSG00000021294.7	Kif26a	protein_coding	718.8599559	7.544351872	1.441411189	1.66E-07	2.57E-06
ENSMUSG00000092876.1	Gm25641	miRNA	71.79511798	-9.816232415	1.875673112	1.66E-07	2.57E-06
ENSMUSG00000098254.1	Gm27611	misc_RNA	15.97405607	-8.883389094	1.698222465	1.69E-07	2.60E-06
ENSMUSG00000032640.9	Chsy1	protein_coding	8577.041868	1.34813536	0.257992436	1.74E-07	2.68E-06
ENSMUSG00000046718.7	Bst2	protein_coding	78.03038219	10.97609745	2.102444001	1.78E-07	2.74E-06
ENSMUSG00000034538.7	Zfp418	protein_coding	414.2524208	-1.131774693	0.216817872	1.79E-07	2.75E-06
ENSMUSG00000105954.1	RP24-299A7.2	TEC	429.3736393	10.10923266	1.937027703	1.80E-07	2.76E-06
ENSMUSG00000085148.1	Mir22hg	processed_transcript	624.4608656	3.002987608	0.575360302	1.80E-07	2.76E-06
ENSMUSG00000024087.3	Cyp1b1	protein_coding	3727.226314	3.957046382	0.759148755	1.86E-07	2.86E-06
ENSMUSG00000039680.9	Mrps6	protein_coding	3063.18024	-2.287641612	0.438918206	1.87E-07	2.86E-06
ENSMUSG00000087185.1	Gm13872	antisense	395.5256564	-6.703520356	1.28656855	1.88E-07	2.89E-06
ENSMUSG00000087412.3	Gm15501	transcribed_processed_pseudogene	88.20075175	1.716199356	0.32980746	1.95E-07	2.99E-06
ENSMUSG00000012017.3	Scarf2	protein_coding	1553.16557	9.365279985	1.80001246	1.96E-07	3.00E-06
ENSMUSG00000093634.1	Gm10860	processed_transcript	188.2716305	5.179973528	0.995559835	1.96E-07	3.00E-06
ENSMUSG00000030748.8	Il4ra	protein_coding	390.6962133	3.081192345	0.592255604	1.97E-07	3.00E-06
ENSMUSG00000028378.6	Ptgr1	protein_coding	1033.980814	1.208474533	0.232322016	1.97E-07	3.01E-06
ENSMUSG00000003410.7	Elavl3	protein_coding	91.51697499	-5.970278844	1.149206717	2.05E-07	3.10E-06
ENSMUSG00000097147.1	Gm26780	lincRNA	88.94401276	-4.284895346	0.82503882	2.06E-07	3.13E-06
ENSMUSG00000020411.2	Nipal4	protein_coding	19.86475598	5.909958813	1.138866626	2.11E-07	3.19E-06
ENSMUSG00000040653.5	Ppp1r14c	protein_coding	1821.231593	-4.220580393	0.813321992	2.11E-07	3.19E-06
ENSMUSG00000086656.1	Gm15701	antisense	29.2843673	4.926583437	0.949700648	2.13E-07	3.21E-06
ENSMUSG00000098466.1	Gm27350	misc_RNA	308.0430856	14.09803429	2.718483856	2.15E-07	3.23E-06
ENSMUSG00000049608.8	Gpr55	protein_coding	42.83201737	-10.38314204	2.002050643	2.15E-07	3.23E-06
ENSMUSG00000019689.4	1110001J03Rik	protein_coding	390.8759279	-2.144642516	0.413593864	2.16E-07	3.24E-06
ENSMUSG00000008384.8	Sertad1	protein_coding	964.6810896	2.074575842	0.400335851	2.19E-07	3.29E-06
ENSMUSG00000104605.1	RP23-382L1.6	TEC	446.2478463	1.967546193	0.379673084	2.19E-07	3.29E-06
ENSMUSG00000059854.7	Hydin	protein_coding	138.8974078	-6.615741334	1.276726451	2.20E-07	3.29E-06
ENSMUSG00000046818.7	Ddit4l	protein_coding	325.8438801	10.121036	1.953325479	2.20E-07	3.30E-06
ENSMUSG00000048826.6	Dact2	protein_coding	69.94511221	9.84270114	1.901671319	2.27E-07	3.38E-06
ENSMUSG00000036641.8	Ccdc148	protein_coding	165.2524275	-4.793885964	0.926287636	2.27E-07	3.39E-06
ENSMUSG00000055676.4	Gm5069	transcribed_processed_pseudogene	201.8315418	-2.993287695	0.578644808	2.30E-07	3.43E-06
ENSMUSG00000020808.3	Fam64a	protein_coding	2820.832338	3.457804823	0.668953053	2.35E-07	3.50E-06
ENSMUSG00000045664.4	Cdc42ep2	protein_coding	333.2073042	2.789500392	0.539696524	2.36E-07	3.50E-06
ENSMUSG00000091786.1	Gm8425	processed_pseudogene	49.56919348	-7.59239269	1.468970773	2.36E-07	3.50E-06
ENSMUSG00000022676.6	Snai2	protein_coding	404.0899206	8.050570846	1.557740703	2.36E-07	3.51E-06
ENSMUSG00000022040.7	Ephx2	protein_coding	20.24698044	8.082007721	1.565558212	2.44E-07	3.61E-06
ENSMUSG00000031539.5	Ap3m2	protein_coding	4178.693328	-2.587302714	0.50130351	2.45E-07	3.63E-06
ENSMUSG00000024301.9	Kifc5b	protein_coding	906.6620178	1.881360628	0.364626511	2.47E-07	3.66E-06
ENSMUSG00000055341.9	Zfp457	protein_coding	92.69159135	-2.866463468	0.555994035	2.53E-07	3.73E-06
ENSMUSG00000097541.1	Gm26752	lincRNA	394.8162889	-4.118195356	0.799063228	2.55E-07	3.76E-06
ENSMUSG00000102618.1	Gm37848	TEC	66.40791984	-7.365446516	1.432163371	2.71E-07	3.97E-06
ENSMUSG00000037972.6	Snn	protein_coding	8807.501075	-2.101200326	0.40866926	2.72E-07	4.00E-06
ENSMUSG00000050677.2	Ccdc96	protein_coding	205.5765706	-3.121205464	0.607214713	2.74E-07	4.02E-06
ENSMUSG00000035226.5	Rims4	protein_coding	560.9398566	-2.77161832	0.539871447	2.84E-07	4.14E-06
ENSMUSG00000104132.1	Gm36952	TEC	135.2336135	-7.194923754	1.401349404	2.83E-07	4.14E-06
ENSMUSG00000021765.7	Fst	protein_coding	917.5261914	6.662632249	1.297947944	2.85E-07	4.16E-06
ENSMUSG00000089779.1	Gm15641	antisense	14.6981767	-8.984897236	1.750837635	2.87E-07	4.18E-06
ENSMUSG00000070498.3	Tmem132b	protein_coding	189.2289049	-5.546337725	1.081471698	2.92E-07	4.24E-06
ENSMUSG00000040446.3	Rprd1a	protein_coding	1793.448163	-1.277275162	0.249164541	2.96E-07	4.29E-06
ENSMUSG00000042029.6	Ncapg2	protein_coding	6689.243872	1.49194868	0.291186718	3.00E-07	4.35E-06
ENSMUSG00000105822.1	RP24-163F11.1	TEC	33.74838494	-4.712746825	0.920255819	3.04E-07	4.40E-06
ENSMUSG00000085604.1	Dhx58os	antisense	20.93194462	3.478110335	0.680104512	3.15E-07	4.56E-06
ENSMUSG00000046410.9	Kcnk6	protein_coding	41.35360706	7.803080315	1.526012276	3.16E-07	4.57E-06
ENSMUSG00000024056.9	Ndc80	protein_coding	1505.076695	2.016932934	0.394472046	3.17E-07	4.58E-06
ENSMUSG00000009681.9	Bcr	protein_coding	4131.514911	-0.971629291	0.190043024	3.18E-07	4.59E-06
ENSMUSG00000051483.8	Cbr1	protein_coding	1048.624137	3.392470996	0.664121129	3.25E-07	4.69E-06
ENSMUSG00000037188.7	Grhl3	protein_coding	128.9471003	6.715237505	1.315620071	3.32E-07	4.78E-06
ENSMUSG00000020015.9	Cdk17	protein_coding	6391.776044	-1.722448287	0.337489599	3.33E-07	4.79E-06
ENSMUSG00000025940.6	Tmem70	protein_coding	2076.512412	1.22157464	0.239660282	3.45E-07	4.94E-06
ENSMUSG00000087067.1	Gm11532	processed_transcript	321.2116186	4.688990309	0.919978318	3.45E-07	4.95E-06
ENSMUSG00000014349.7	Ube2z	protein_coding	6367.024479	1.190151192	0.233769263	3.56E-07	5.08E-06
ENSMUSG00000025893.7	Kbtbd3	protein_coding	256.6198537	-1.580817613	0.310505079	3.56E-07	5.08E-06
ENSMUSG00000062961.6	Ccdc177	protein_coding	84.74959547	-5.609308377	1.101773907	3.56E-07	5.08E-06
ENSMUSG00000046240.7	Hepacam	protein_coding	3292.7099	-9.675834926	1.901347772	3.60E-07	5.14E-06
ENSMUSG00000006464.8	Bbs1	protein_coding	749.4569539	-2.033147165	0.399569856	3.61E-07	5.15E-06
ENSMUSG00000081467.1	Gm13337	processed_pseudogene	160.5936737	-1.816000138	0.356944716	3.63E-07	5.16E-06
ENSMUSG00000097049.1	6530411M01Rik	lincRNA	126.6265045	-7.693578057	1.512610095	3.65E-07	5.20E-06
ENSMUSG00000045055.4	Rpsa-ps2	processed_pseudogene	1805.560939	1.861030067	0.365957328	3.67E-07	5.22E-06
ENSMUSG00000005054.6	Cstb	protein_coding	896.1187543	2.778988924	0.546605025	3.69E-07	5.25E-06
ENSMUSG00000097059.1	Fam120aos	lincRNA	611.0373387	-1.890727734	0.372162236	3.77E-07	5.34E-06
ENSMUSG00000089662.1	Gm14057	transcribed_processed_pseudogene	125.0713901	-2.455778762	0.483462344	3.78E-07	5.36E-06
ENSMUSG00000106493.1	mmu-mir-9-1	miRNA	34.02897146	-9.507557953	1.872505567	3.83E-07	5.41E-06
ENSMUSG00000078126.3	Rpl23a-ps3	protein_coding	2012.644802	1.408323034	0.277398748	3.84E-07	5.43E-06
ENSMUSG00000035133.8	Arhgap5	protein_coding	12151.65319	-1.423192113	0.280465828	3.89E-07	5.48E-06
ENSMUSG00000042616.7	Oscp1	protein_coding	530.7129513	-1.799850292	0.354658302	3.88E-07	5.48E-06
ENSMUSG00000104580.1	RP24-102B13.3	antisense	311.6020791	-2.088244345	0.411519249	3.89E-07	5.48E-06
ENSMUSG00000033128.8	Gga1	protein_coding	2314.488604	0.752205548	0.148479272	4.06E-07	5.71E-06
ENSMUSG00000103320.1	Gm37403	TEC	55.62943631	-8.87444888	1.752392839	4.10E-07	5.76E-06
ENSMUSG00000031146.6	Plp2	protein_coding	1075.706039	6.778968397	1.338758286	4.11E-07	5.77E-06
ENSMUSG00000045930.2	Clec14a	protein_coding	45.06647034	10.63305383	2.100308241	4.14E-07	5.80E-06
ENSMUSG00000032518.5	Rpsa	protein_coding	99076.88685	1.71316798	0.338591594	4.20E-07	5.87E-06
ENSMUSG00000097452.1	Gm2824	lincRNA	35.89341011	-8.791459916	1.737517859	4.20E-07	5.87E-06
ENSMUSG00000020020.7	Usp44	protein_coding	174.237236	-8.172598074	1.615839954	4.24E-07	5.92E-06
ENSMUSG00000097888.1	Gm26682	lincRNA	62.56506446	-2.660124635	0.52599577	4.25E-07	5.93E-06
ENSMUSG00000074825.4	Itpripl1	protein_coding	1473.005213	2.163997731	0.428299781	4.36E-07	6.07E-06
ENSMUSG00000085786.1	Gm15987	antisense	21.10283011	4.015784853	0.795019652	4.39E-07	6.11E-06
ENSMUSG00000059775.4	Rps26-ps1	protein_coding	2613.601889	1.706624011	0.338017719	4.44E-07	6.17E-06
ENSMUSG00000092009.1	Myh15	protein_coding	35.97491306	-10.55907333	2.091445277	4.45E-07	6.17E-06
ENSMUSG00000087184.1	Gm11650	processed_transcript	39.92073153	-8.536711615	1.691797539	4.51E-07	6.26E-06
ENSMUSG00000021681.8	Aggf1	protein_coding	3800.541535	-1.148270747	0.227669472	4.57E-07	6.33E-06
ENSMUSG00000093930.1	Hmgcs1	protein_coding	62224.83159	-2.090214654	0.414533824	4.60E-07	6.37E-06
ENSMUSG00000102564.1	Gm37035	antisense	595.1051858	-3.97746734	0.788889014	4.61E-07	6.38E-06
ENSMUSG00000106612.1	RP24-423L4.2	TEC	91.02898273	-3.665152672	0.727820616	4.76E-07	6.58E-06
ENSMUSG00000038560.7	Sp6	protein_coding	311.2516171	4.966590751	0.986848692	4.83E-07	6.67E-06
ENSMUSG00000105322.1	RP24-423L4.1	TEC	100.5351009	-4.51509204	0.897572098	4.90E-07	6.74E-06
ENSMUSG00000085246.1	Gm15893	antisense	104.2050077	-3.245804875	0.645297596	4.91E-07	6.75E-06
ENSMUSG00000087505.1	Gm15241	antisense	31.22555214	6.07921873	1.209127283	4.96E-07	6.82E-06
ENSMUSG00000032377.8	Plscr4	protein_coding	109.6446238	7.829117216	1.557493953	4.99E-07	6.85E-06
ENSMUSG00000027134.4	Lpcat4	protein_coding	689.0585368	2.372574839	0.472062811	5.01E-07	6.88E-06
ENSMUSG00000000555.6	Itga5	protein_coding	2896.547548	4.252582808	0.846212224	5.02E-07	6.89E-06
ENSMUSG00000003355.6	Fkbp11	protein_coding	295.0091825	3.784422542	0.753157668	5.04E-07	6.91E-06
ENSMUSG00000031217.8	Efnb1	protein_coding	1868.445915	2.904939279	0.578868544	5.21E-07	7.14E-06
ENSMUSG00000072294.4	Klf12	protein_coding	1726.776474	-2.267591749	0.451884102	5.22E-07	7.14E-06
ENSMUSG00000086448.1	9330162012Rik	processed_transcript	51.43371348	-3.878828385	0.773153532	5.25E-07	7.18E-06
ENSMUSG00000095334.2	Gm21984	processed_transcript	135.4679041	-2.041754066	0.407054779	5.28E-07	7.21E-06
ENSMUSG00000097337.1	Gm26606	lincRNA	103.2104764	-2.388113137	0.476187516	5.30E-07	7.24E-06
ENSMUSG00000030878.10	Cdr2	protein_coding	1623.114986	2.803446611	0.559803936	5.50E-07	7.50E-06
ENSMUSG00000077394.1	Gm24339	snoRNA	2252.505126	-2.043634003	0.408217608	5.55E-07	7.56E-06
ENSMUSG00000030835.6	Nomo1	protein_coding	9355.906977	1.132437345	0.226281912	5.60E-07	7.62E-06
ENSMUSG00000010492.10	Uckl1os	antisense	534.8239992	0.811335303	0.162133006	5.61E-07	7.63E-06
ENSMUSG00000102250.1	Gm38260	TEC	79.05870906	-9.587345204	1.916367708	5.65E-07	7.66E-06
ENSMUSG00000021710.10	Nln	protein_coding	3071.823402	-1.256698292	0.251234594	5.67E-07	7.69E-06
ENSMUSG00000043889.5	Gm8399	pseudogene	2063.92759	1.640054455	0.327998536	5.73E-07	7.76E-06
ENSMUSG00000096956.1	Snhg18	lincRNA	48.11081056	5.549854316	1.11057333	5.81E-07	7.86E-06
ENSMUSG00000087644.1	Gm14703	antisense	114.1447096	-2.519838705	0.504448071	5.88E-07	7.93E-06
ENSMUSG00000102465.1	Gm38198	TEC	43.38936351	-9.233322577	1.851552067	6.14E-07	8.27E-06
ENSMUSG00000097763.1	Gm26636	lincRNA	1334.323363	1.049628023	0.210546859	6.19E-07	8.33E-06
ENSMUSG00000024295.8	Cyp4f41-ps	unprocessed_pseudogene	17.98479065	-4.055557739	0.813513249	6.19E-07	8.33E-06
ENSMUSG00000068154.5	Insm1	protein_coding	422.5766273	-7.747431174	1.554568085	6.24E-07	8.39E-06
ENSMUSG00000041141.6	Pnmal1	protein_coding	92.39635415	-7.916755597	1.58859668	6.24E-07	8.39E-06
ENSMUSG00000031652.10	N4bp1	protein_coding	5708.060556	1.419133855	0.284886933	6.31E-07	8.47E-06
ENSMUSG00000020638.7	Cmpk2	protein_coding	282.3833732	-3.576003203	0.718018594	6.35E-07	8.51E-06
ENSMUSG00000022353.9	Mtss1	protein_coding	10993.04805	-1.742466611	0.349917431	6.37E-07	8.52E-06
ENSMUSG00000057777.4	Mab21l2	protein_coding	98.54312391	5.973967761	1.20096159	6.55E-07	8.74E-06
ENSMUSG00000045062.4	Pcdhb7	protein_coding	569.2032452	-4.663683333	0.937713138	6.58E-07	8.77E-06
ENSMUSG00000021823.9	Vcl	protein_coding	17977.75488	1.130793878	0.227403023	6.60E-07	8.80E-06
ENSMUSG00000026343.6	Gpr39	protein_coding	952.6946185	-4.92813581	0.991142481	6.62E-07	8.82E-06
ENSMUSG00000010277.7	2610507B11Rik	protein_coding	24921.20882	-1.20394839	0.242283271	6.72E-07	8.95E-06
ENSMUSG00000041037.7	Irgq	protein_coding	1756.197487	4.088247948	0.823314967	6.85E-07	9.10E-06
ENSMUSG00000021054.5	Sgpp1	protein_coding	5140.619506	2.400612342	0.483550463	6.89E-07	9.15E-06
ENSMUSG00000050786.8	Ccdc126	protein_coding	295.9575343	1.857292096	0.374795266	7.22E-07	9.56E-06
ENSMUSG00000040759.8	Cmtm5	protein_coding	208.2081476	-5.95914705	1.202729196	7.24E-07	9.60E-06
ENSMUSG00000090964.1	Gm17206	antisense	86.86512591	2.845224003	0.574384985	7.29E-07	9.64E-06
ENSMUSG00000103971.1	Gm37679	antisense	27.6607348	-9.201875488	1.858166489	7.34E-07	9.70E-06
ENSMUSG00000039007.9	Cpq	protein_coding	3.189816606	17.7232543	3.579213201	7.36E-07	9.72E-06
ENSMUSG00000086544.1	Chn1os3	antisense	1669.107624	-3.460729122	0.698968154	7.38E-07	9.74E-06
ENSMUSG00000037010.7	Apln	protein_coding	14649.92622	-4.082710345	0.824695888	7.40E-07	9.76E-06
ENSMUSG00000036504.6	Phpt1	protein_coding	1742.629786	-1.906799372	0.385214843	7.42E-07	9.79E-06
ENSMUSG00000082575.1	Gm13050	processed_pseudogene	741.4526019	1.549953751	0.313255985	7.50E-07	9.89E-06
ENSMUSG00000098780.1	Mir6390	miRNA	50.88257935	-7.933230601	1.604992063	7.70E-07	1.01E-05
ENSMUSG00000028031.6	Dkk2	protein_coding	240.73217	14.1671651	2.867096066	7.76E-07	1.02E-05
ENSMUSG00000073236.4	2500004C02Rik	processed_transcript	597.5360912	-1.333620907	0.269933949	7.79E-07	1.02E-05
ENSMUSG00000008999.7	Bmp7	protein_coding	1088.50737	-3.73981406	0.756908579	7.78E-07	1.02E-05
ENSMUSG00000085204.1	Gm15327	processed_transcript	20.87248718	-8.051733671	1.629367702	7.75E-07	1.02E-05
ENSMUSG00000070867.4	Trabd2b	protein_coding	790.4090348	4.606161176	0.933004771	7.94E-07	1.04E-05
ENSMUSG00000033405.3	Nudt15	protein_coding	109.0794995	-1.623699201	0.328838783	7.91E-07	1.04E-05
ENSMUSG00000097557.1	C130060C02Rik	lincRNA	23.53675652	-3.053114475	0.618373695	7.92E-07	1.04E-05
ENSMUSG00000068615.4	Gjd2	protein_coding	21.73898669	-10.43588149	2.113824029	7.93E-07	1.04E-05
ENSMUSG00000087443.1	Ppp1r18os	antisense	260.9732127	2.427750861	0.492223834	8.13E-07	1.06E-05
ENSMUSG00000102659.1	Gm37077	TEC	51.24644743	-9.394451298	1.906389901	8.31E-07	1.09E-05
ENSMUSG00000061991.2	Hist1h2af	protein_coding	2734.657287	2.879701491	0.584920466	8.51E-07	1.11E-05
ENSMUSG00000038175.9	Mylip	protein_coding	601.2239436	3.203878339	0.650918307	8.56E-07	1.12E-05
ENSMUSG00000027164.8	Traf6	protein_coding	2890.393817	-0.839917453	0.17074591	8.69E-07	1.13E-05
ENSMUSG00000087698.1	Gm13031	antisense	75.66973166	-8.547154759	1.738495596	8.81E-07	1.15E-05
ENSMUSG00000090336.1	4932443I19Rik	protein_coding	21.37307288	-7.68648769	1.564760256	9.00E-07	1.17E-05
ENSMUSG00000073563.2	Csnk1g3	protein_coding	4568.682225	0.739379274	0.150597657	9.12E-07	1.18E-05
ENSMUSG00000053129.5	Gsx1	protein_coding	34.19207601	-10.1856285	2.074495689	9.11E-07	1.18E-05
ENSMUSG00000097028.2	Ptgs2os	processed_transcript	12.2263483	18.63021431	3.801769134	9.56E-07	1.23E-05
ENSMUSG00000092182.1	Gm20407	processed_transcript	19.72608458	-5.012152439	1.0230083	9.61E-07	1.24E-05
ENSMUSG00000106037.1	RP23-235E15.1	processed_pseudogene	1534.676532	2.190181786	0.44738291	9.80E-07	1.26E-05
ENSMUSG00000054178.1	Gm9938	protein_coding	1326.658898	-1.448991253	0.295949856	9.78E-07	1.26E-05
ENSMUSG00000107353.1	RP24-132L16.14	antisense	27.25379887	-3.649871732	0.745683745	9.85E-07	1.27E-05
ENSMUSG00000099407.1	1700060O08Rik	antisense	250.2745126	-3.975124293	0.812503865	9.96E-07	1.28E-05
ENSMUSG00000020848.7	Doc2b	protein_coding	127.1786935	6.21860132	1.271421768	1.00E-06	1.29E-05
ENSMUSG00000021390.5	Ogn	protein_coding	3026.976205	4.542061078	0.928823738	1.01E-06	1.29E-05
ENSMUSG00000086881.1	Gm13594	antisense	34.21564291	-4.324689636	0.884914281	1.02E-06	1.31E-05
ENSMUSG00000086998.1	Gm16033	antisense	488.4678524	3.929773207	0.804315467	1.03E-06	1.32E-05
ENSMUSG00000034467.6	Dynlrb2	protein_coding	13.79252094	-8.963080528	1.83466077	1.03E-06	1.32E-05
ENSMUSG00000010797.6	Wnt2	protein_coding	19.04211329	10.84222479	2.220305037	1.04E-06	1.34E-05
ENSMUSG00000097280.1	AI849053	lincRNA	217.6251735	-8.837116725	1.809952511	1.05E-06	1.34E-05
ENSMUSG00000106961.1	RP23-186B18.8	TEC	38.37431248	4.536513026	0.929687104	1.06E-06	1.36E-05
ENSMUSG00000028871.7	Rspo1	protein_coding	71.62262285	3.72088301	0.762967163	1.08E-06	1.38E-05
ENSMUSG00000046523.4	Kctd4	protein_coding	48.97065675	-3.390204644	0.69539534	1.09E-06	1.39E-05
ENSMUSG00000020869.8	Lrrc59	protein_coding	17169.20764	1.169671591	0.240097217	1.11E-06	1.41E-05
ENSMUSG00000045216.7	Hs6st1	protein_coding	3147.560331	1.626809249	0.334039587	1.12E-06	1.42E-05
ENSMUSG00000101167.1	H2afy3	processed_pseudogene	21.00022578	6.514992006	1.339078444	1.14E-06	1.45E-05
ENSMUSG00000031808.6	Slc27a1	protein_coding	7729.969054	-3.477227322	0.71541755	1.17E-06	1.48E-05
ENSMUSG00000018983.9	E2f2	protein_coding	800.376136	1.997887863	0.411761701	1.22E-06	1.54E-05
ENSMUSG00000103004.1	2900002M20Rik	TEC	31.35372964	-7.883705695	1.624764298	1.22E-06	1.54E-05
ENSMUSG00000001493.9	Meox1	protein_coding	499.5802413	9.084260322	1.872514557	1.23E-06	1.55E-05
ENSMUSG00000033906.5	Zdhhc15	protein_coding	1811.859941	1.169304079	0.24102196	1.23E-06	1.55E-05
ENSMUSG00000106847.1	Peg13	sense_intronic	865.2284187	6.186564706	1.275712194	1.24E-06	1.56E-05
ENSMUSG00000031673.5	Cdh11	protein_coding	12367.5861	4.199615514	0.866061609	1.24E-06	1.56E-05
ENSMUSG00000074476.5	Spc24	protein_coding	1138.364823	2.235794584	0.461113768	1.24E-06	1.56E-05
ENSMUSG00000096014.1	Sox1	protein_coding	1039.678161	-11.12037198	2.292873814	1.23E-06	1.56E-05
ENSMUSG00000033595.6	Lgi3	protein_coding	149.467272	-5.858917047	1.209068554	1.26E-06	1.58E-05
ENSMUSG00000039037.5	St6galnac5	protein_coding	189.0865053	-4.235231526	0.874056621	1.26E-06	1.59E-05
ENSMUSG00000084878.1	Lrrc8dos	antisense	127.5027354	-2.331797569	0.481383392	1.27E-06	1.60E-05
ENSMUSG00000082079.1	Gm14490	unprocessed_pseudogene	22.05493278	-8.36486959	1.726936542	1.27E-06	1.60E-05
ENSMUSG00000103563.1	8030445P17Rik	TEC	39.41120415	-8.933947678	1.845825899	1.30E-06	1.63E-05
ENSMUSG00000049691.8	Nkx3-2	protein_coding	38.86075835	-9.367524305	1.935492685	1.30E-06	1.63E-05
ENSMUSG00000015709.8	Arnt2	protein_coding	7195.7075	-2.653148725	0.548408397	1.31E-06	1.64E-05
ENSMUSG00000033629.5	Hacd3	protein_coding	7062.71219	-1.648818155	0.340873589	1.32E-06	1.65E-05
ENSMUSG00000024521.7	Pmaip1	protein_coding	2274.441449	4.502684927	0.9335881	1.41E-06	1.76E-05
ENSMUSG00000105156.1	RP23-258C13.1	processed_pseudogene	24.77811003	-2.245505069	0.465627363	1.42E-06	1.76E-05
ENSMUSG00000086158.2	Ccpg1os	protein_coding	226.4627303	-1.627657511	0.337835966	1.45E-06	1.80E-05
ENSMUSG00000084535.1	Mir1906-1	miRNA	2135.970982	10.98276549	2.280347252	1.46E-06	1.82E-05
ENSMUSG00000070708.5	Gtsf1l	protein_coding	3.025196999	-17.64113816	3.663015713	1.46E-06	1.82E-05
ENSMUSG00000056445.8	Hoxaas2	processed_transcript	757.3949483	-4.85003141	1.00758301	1.48E-06	1.84E-05
ENSMUSG00000001270.8	Ckb	protein_coding	202517.407	-3.820185302	0.794585143	1.53E-06	1.89E-05
ENSMUSG00000098128.1	Gm3693	antisense	91.48153238	-5.45619458	1.135171774	1.54E-06	1.90E-05
ENSMUSG00000091238.1	Gm17103	antisense	216.3592946	1.629907053	0.339384888	1.57E-06	1.93E-05
ENSMUSG00000053706.2	B430305J03Rik	protein_coding	2320.364627	1.573481238	0.327731867	1.58E-06	1.94E-05
ENSMUSG00000044949.4	Ubtd2	protein_coding	1839.831871	0.983742443	0.204970537	1.59E-06	1.96E-05
ENSMUSG00000047832.8	Cdca4	protein_coding	2810.808223	2.35912521	0.491645298	1.60E-06	1.97E-05
ENSMUSG00000032714.6	Syde1	protein_coding	3066.439431	1.582346489	0.329745345	1.60E-06	1.97E-05
ENSMUSG00000021991.8	Cacna2d3	protein_coding	254.6696539	-6.907507503	1.439603211	1.60E-06	1.97E-05
ENSMUSG00000101013.1	A630072M18Rik	antisense	542.844166	-1.215495524	0.253383785	1.61E-06	1.98E-05
ENSMUSG00000101767.1	Gm28498	antisense	93.86972199	3.317782385	0.691816724	1.62E-06	1.99E-05
ENSMUSG00000077391.1	Gm24336	snoRNA	747.1362773	-2.49351755	0.520167347	1.64E-06	2.01E-05
ENSMUSG00000058298.7	Mcm9	protein_coding	849.0632536	-1.279135426	0.266977318	1.66E-06	2.03E-05
ENSMUSG00000082226.3	Gm715	processed_pseudogene	156.9980523	-3.078968832	0.643008663	1.68E-06	2.05E-05
ENSMUSG00000027447.6	Cst3	protein_coding	12028.16252	-2.838017602	0.593044607	1.71E-06	2.08E-05
ENSMUSG00000021969.7	Zdhhc20	protein_coding	5290.347284	1.057417039	0.221017109	1.72E-06	2.09E-05
ENSMUSG00000102657.1	Gm37899	TEC	2230.366992	10.60787776	2.218378284	1.74E-06	2.11E-05
ENSMUSG00000020076.6	Ddx50	protein_coding	4960.313391	1.05374683	0.220355252	1.74E-06	2.11E-05
ENSMUSG00000106424.1	RP24-321M14.5	antisense	34.71507279	6.974756657	1.459347509	1.76E-06	2.14E-05
ENSMUSG00000104963.1	RP23-50E10.7	TEC	67.08697257	-4.080007567	0.853840671	1.77E-06	2.15E-05
ENSMUSG00000094483.2	Purb	protein_coding	28758.43247	-1.781348245	0.373004608	1.79E-06	2.17E-05
ENSMUSG00000103916.1	Gm38071	TEC	96.79932174	-3.439330295	0.720606974	1.82E-06	2.20E-05
ENSMUSG00000037295.7	Ldlrap1	protein_coding	519.2495302	2.390536574	0.501033569	1.83E-06	2.22E-05
ENSMUSG00000022322.7	Shcbp1	protein_coding	2554.934539	1.912295419	0.400843782	1.84E-06	2.22E-05
ENSMUSG00000026003.5	Acadl	protein_coding	4837.716052	-1.378597384	0.288989503	1.84E-06	2.22E-05
ENSMUSG00000103124.1	Gm37389	protein_coding	15.02756287	9.261777967	1.94235674	1.86E-06	2.24E-05
ENSMUSG00000046223.9	Plaur	protein_coding	153.7155776	5.645312444	1.184073718	1.86E-06	2.25E-05
ENSMUSG00000056214.8	Pard6g	protein_coding	2071.287109	1.641810645	0.344364212	1.86E-06	2.25E-05
ENSMUSG00000069267.2	Hist1h3b	protein_coding	9231.078362	3.034346063	0.636550141	1.87E-06	2.26E-05
ENSMUSG00000032254.9	Kif23	protein_coding	3855.026793	2.570373468	0.539327372	1.88E-06	2.27E-05
ENSMUSG00000028370.7	Pappa	protein_coding	389.5184119	5.764638647	1.209839042	1.89E-06	2.28E-05
ENSMUSG00000035279.7	Ssc5d	protein_coding	941.6174139	3.186330164	0.668705483	1.89E-06	2.28E-05
ENSMUSG00000001948.9	Spa17	protein_coding	146.5671654	-3.408990803	0.71547547	1.89E-06	2.28E-05
ENSMUSG00000033615.9	Cplx1	protein_coding	52.06355745	-7.142143978	1.49901296	1.89E-06	2.28E-05
ENSMUSG00000022856.8	Tmem41a	protein_coding	458.3030368	1.868515854	0.392335262	1.91E-06	2.30E-05
ENSMUSG00000097428.1	AW047730	processed_transcript	335.0684632	-7.774006679	1.632922123	1.93E-06	2.31E-05
ENSMUSG00000044322.6	Dsc1	protein_coding	21.69812172	-7.704730991	1.61987516	1.97E-06	2.36E-05
ENSMUSG00000041624.9	Gucy1a2	protein_coding	1063.360676	1.594704832	0.33573801	2.04E-06	2.44E-05
ENSMUSG00000052468.7	Pmp2	protein_coding	15.73509635	9.324970445	1.964005122	2.06E-06	2.46E-05
ENSMUSG00000105112.1	RP23-326H18.1	TEC	102.5345074	2.951179279	0.622331829	2.11E-06	2.52E-05
ENSMUSG00000001655.6	Hoxc13	protein_coding	35.32227945	8.529162808	1.799507458	2.14E-06	2.55E-05
ENSMUSG00000062054.6	Iah1	protein_coding	851.438086	1.188217071	0.250797916	2.16E-06	2.57E-05
ENSMUSG00000036904.5	Fzd8	protein_coding	850.6319059	2.929282868	0.618539861	2.18E-06	2.59E-05
ENSMUSG00000087022.4	9130024F11Rik	processed_transcript	149.0997889	-3.276022706	0.692227537	2.22E-06	2.63E-05
ENSMUSG00000039367.9	Sec24c	protein_coding	7970.293075	0.750543149	0.158797731	2.29E-06	2.71E-05
ENSMUSG00000097203.1	4732419C18Rik	lincRNA	27.86100048	-8.834240559	1.870830383	2.33E-06	2.76E-05
ENSMUSG00000030847.7	Bag3	protein_coding	2377.383224	6.111541601	1.294541651	2.35E-06	2.77E-05
ENSMUSG00000100181.1	Gm29096	protein_coding	11.19688646	-6.535181317	1.384532192	2.36E-06	2.78E-05
ENSMUSG00000055148.7	Klf2	protein_coding	516.3479199	3.596445809	0.762029362	2.36E-06	2.79E-05
ENSMUSG00000024451.8	Arap3	protein_coding	206.881182	6.755428592	1.431719572	2.38E-06	2.80E-05
ENSMUSG00000068196.4	Col8a1	protein_coding	2249.56515	9.890136189	2.096463299	2.39E-06	2.81E-05
ENSMUSG00000103483.1	Gm20162	processed_pseudogene	53.8570197	-4.211325268	0.893155303	2.42E-06	2.84E-05
ENSMUSG00000031600.10	Vps37a	protein_coding	3817.281721	-0.601259276	0.127577163	2.44E-06	2.87E-05
ENSMUSG00000048895.13	Cdk5r1	protein_coding	690.1759514	-2.459771779	0.521883744	2.44E-06	2.87E-05
ENSMUSG00000021822.2	Plau	protein_coding	1127.352701	5.83360312	1.238311297	2.47E-06	2.89E-05
ENSMUSG00000097634.1	Gm26827	lincRNA	4699.464594	1.341847833	0.284804586	2.46E-06	2.89E-05
ENSMUSG00000096349.1	Gm22513	snRNA	44.66478059	-3.01668277	0.640737357	2.50E-06	2.93E-05
ENSMUSG00000043498.3	9330132A10Rik	pseudogene	1102.617356	-6.226739725	1.324775717	2.60E-06	3.04E-05
ENSMUSG00000015305.5	Sash1	protein_coding	8348.595856	-2.068649817	0.44025705	2.62E-06	3.06E-05
ENSMUSG00000037656.8	Slc20a2	protein_coding	4826.234749	-1.281642387	0.272823255	2.63E-06	3.07E-05
ENSMUSG00000070282.6	3000002C10Rik	transcribed_processed_pseudogene	162.1505119	-1.546554828	0.329645764	2.71E-06	3.16E-05
ENSMUSG00000006281.7	Tep1	protein_coding	283.1957641	7.680555594	1.638135534	2.75E-06	3.20E-05
ENSMUSG00000052155.5	Acvr2a	protein_coding	3067.472023	1.310379803	0.279528284	2.76E-06	3.20E-05
ENSMUSG00000024245.4	Tmem178	protein_coding	128.9659226	-3.848284205	0.820814929	2.75E-06	3.20E-05
ENSMUSG00000019857.6	Asf1a	protein_coding	2258.492936	-1.242396176	0.265330197	2.83E-06	3.28E-05
ENSMUSG00000044576.6	Gareml	protein_coding	6461.353585	-2.373893396	0.507211179	2.86E-06	3.31E-05
ENSMUSG00000103214.1	Gm38286	TEC	56.85423744	-8.615338056	1.840597706	2.86E-06	3.31E-05
ENSMUSG00000103831.1	Gm37608	TEC	54.4885523	-6.173697012	1.319157957	2.87E-06	3.32E-05
ENSMUSG00000046546.3	Fam43a	protein_coding	792.101933	2.366272053	0.50575943	2.89E-06	3.34E-05
ENSMUSG00000102995.1	A330074H02Rik	TEC	62.20437298	-6.032930469	1.289644125	2.90E-06	3.35E-05
ENSMUSG00000102747.1	Gm37602	TEC	104.3359444	-6.819168572	1.457788498	2.90E-06	3.35E-05
ENSMUSG00000001661.5	Hoxc6	protein_coding	826.9732433	12.29412334	2.628583141	2.91E-06	3.36E-05
ENSMUSG00000021594.10	Srd5a1	protein_coding	1074.242031	-1.432849938	0.306347567	2.91E-06	3.36E-05
ENSMUSG00000086898.1	Itpr3os	antisense	37.82801758	5.776724704	1.236156731	2.97E-06	3.42E-05
ENSMUSG00000045107.4	Saysd1	protein_coding	51.1133843	10.50680253	2.248772222	2.98E-06	3.43E-05
ENSMUSG00000036672.4	Cenpt	protein_coding	1536.438184	1.075792704	0.230443226	3.04E-06	3.49E-05
ENSMUSG00000062991.6	Nrg1	protein_coding	365.1848418	3.501693263	0.750240037	3.05E-06	3.50E-05
ENSMUSG00000078719.2	Msmp	protein_coding	784.1960486	0.895500489	0.191865926	3.05E-06	3.50E-05
ENSMUSG00000030350.8	Prmt8	protein_coding	41.3938083	-10.47732059	2.245287775	3.07E-06	3.51E-05
ENSMUSG00000085737.1	Gm13442	antisense	624.7429131	-2.237708446	0.479655808	3.08E-06	3.52E-05
ENSMUSG00000037104.8	Socs5	protein_coding	3969.362476	1.763837874	0.378150782	3.10E-06	3.53E-05
ENSMUSG00000037710.8	Cisd1	protein_coding	1676.29179	-1.693063056	0.362939503	3.09E-06	3.53E-05
ENSMUSG00000027967.8	Neurog2	protein_coding	21.56686517	-9.019696938	1.933478492	3.09E-06	3.53E-05
ENSMUSG00000000120.6	Ngfr	protein_coding	99.57795403	5.043997049	1.081843972	3.13E-06	3.56E-05
ENSMUSG00000097119.1	B230354K17Rik	lincRNA	1957.176044	-1.238999225	0.265720726	3.12E-06	3.56E-05
ENSMUSG00000035232.8	Pdk3	protein_coding	1553.080028	1.142004707	0.245047464	3.16E-06	3.60E-05
ENSMUSG00000022105.6	Rb1	protein_coding	3227.615833	-1.001198836	0.214962925	3.20E-06	3.64E-05
ENSMUSG00000044043.4	Pcdhb14	protein_coding	1006.098242	-2.415208502	0.518572319	3.20E-06	3.64E-05
ENSMUSG00000031725.8	Ces1f	protein_coding	9.401161494	-8.30329521	1.783773736	3.24E-06	3.68E-05
ENSMUSG00000025810.8	Nrp1	protein_coding	3851.387825	2.945571083	0.633308011	3.30E-06	3.74E-05
ENSMUSG00000065546.1	Mir196a-1	miRNA	37.21591507	11.41624149	2.4565336	3.36E-06	3.80E-05
ENSMUSG00000084691.1	Gm24895	snoRNA	1659.672119	10.44455806	2.249766319	3.44E-06	3.88E-05
ENSMUSG00000019947.9	Arid5b	protein_coding	2381.326031	1.693209267	0.364788484	3.46E-06	3.90E-05
ENSMUSG00000049791.3	Fzd4	protein_coding	1793.812565	2.091128206	0.450938461	3.53E-06	3.97E-05
ENSMUSG00000073968.3	Trim68	protein_coding	175.8234924	5.370570712	1.158875917	3.58E-06	4.03E-05
ENSMUSG00000106203.1	AL590388.1	miRNA	2775.536906	2.221692368	0.479402529	3.58E-06	4.03E-05
ENSMUSG00000052609.8	Plekhg3	protein_coding	973.5114784	2.602544166	0.561671045	3.59E-06	4.04E-05
ENSMUSG00000022619.5	Mapk8ip2	protein_coding	449.2815305	-3.65351442	0.788566414	3.60E-06	4.05E-05
ENSMUSG00000102508.1	Gm37367	TEC	38.02981813	-8.714996034	1.88173513	3.63E-06	4.08E-05
ENSMUSG00000104100.1	Gm37880	TEC	30.60925135	-8.803431392	1.90335525	3.74E-06	4.20E-05
ENSMUSG00000014496.7	Ankrd28	protein_coding	4585.539125	-1.334742232	0.288798156	3.81E-06	4.27E-05
ENSMUSG00000025496.4	Drd4	protein_coding	30.99520637	-8.060373416	1.744800157	3.84E-06	4.30E-05
ENSMUSG00000057762.4	Gm6169	protein_coding	67.13244688	8.429213628	1.825126405	3.87E-06	4.33E-05
ENSMUSG00000036894.3	Rap2b	protein_coding	5036.477431	1.548822917	0.335424859	3.88E-06	4.34E-05
ENSMUSG00000105366.1	RP23-192D21.1	TEC	315.5348247	3.419893288	0.741114606	3.94E-06	4.40E-05
ENSMUSG00000022244.6	Amacr	protein_coding	535.9242683	1.123351266	0.243703395	4.04E-06	4.50E-05
ENSMUSG00000071419.7	Rps15-ps2	processed_pseudogene	1751.336797	1.212269235	0.263083421	4.07E-06	4.53E-05
ENSMUSG00000045515.3	Pou3f3	protein_coding	9280.164415	-4.611123252	1.00168546	4.16E-06	4.62E-05
ENSMUSG00000091577.2	Gm6211	transcribed_processed_pseudogene	12.10347666	5.201846562	1.130402843	4.19E-06	4.65E-05
ENSMUSG00000069910.2	Spdl1	protein_coding	1461.543459	1.534053944	0.333386808	4.20E-06	4.66E-05
ENSMUSG00000045767.8	B230219D22Rik	protein_coding	8157.043772	0.759220547	0.16501366	4.21E-06	4.67E-05
ENSMUSG00000051235.8	Gen1	protein_coding	895.0813739	1.912248101	0.416011291	4.29E-06	4.76E-05
ENSMUSG00000087607.1	Gm16034	antisense	424.7786763	4.059482169	0.883773709	4.36E-06	4.83E-05
ENSMUSG00000025105.8	Bnc1	protein_coding	121.86632	6.444005986	1.403737907	4.42E-06	4.89E-05
ENSMUSG00000016256.10	Ctsz	protein_coding	432.6341637	2.771087722	0.603638701	4.42E-06	4.89E-05
ENSMUSG00000097514.1	Gm17619	lincRNA	18.73760575	-8.30529226	1.809946128	4.46E-06	4.93E-05
ENSMUSG00000005397.7	Nid1	protein_coding	9560.210813	5.42387928	1.182155893	4.47E-06	4.94E-05
ENSMUSG00000030431.7	Tmem238	protein_coding	71.00871117	3.45158052	0.752949433	4.56E-06	5.02E-05
ENSMUSG00000100039.1	Gm28959	antisense	76.61760394	2.756896866	0.601337519	4.55E-06	5.02E-05
ENSMUSG00000046731.4	Kctd11	protein_coding	514.4109246	1.976921676	0.431243062	4.56E-06	5.02E-05
ENSMUSG00000061013.5	Mkx	protein_coding	450.6116386	4.380772147	0.956008562	4.60E-06	5.06E-05
ENSMUSG00000090523.2	Gypc	protein_coding	140.3209746	13.64542079	2.97840239	4.62E-06	5.08E-05
ENSMUSG00000031902.9	Nfatc3	protein_coding	5063.050815	1.134383912	0.247600107	4.62E-06	5.08E-05
ENSMUSG00000026894.4	Morn5	protein_coding	19.86358929	-6.225442423	1.359142113	4.64E-06	5.10E-05
ENSMUSG00000097848.1	Gm807	lincRNA	135.4300249	-7.592926896	1.657953475	4.66E-06	5.11E-05
ENSMUSG00000107240.1	RP24-132L16.13	TEC	38.99710155	-4.709994967	1.029001227	4.71E-06	5.17E-05
ENSMUSG00000103209.1	Gm37331	TEC	39.7237311	-8.425884161	1.841187054	4.73E-06	5.19E-05
ENSMUSG00000052681.7	Rap1b	protein_coding	9622.112989	1.267077139	0.277052224	4.80E-06	5.25E-05
ENSMUSG00000106464.1	RP24-309H3.5	lincRNA	564.4437663	2.242840004	0.490636843	4.85E-06	5.29E-05
ENSMUSG00000021133.8	Susd6	protein_coding	9774.574383	2.598693934	0.568606584	4.87E-06	5.31E-05
ENSMUSG00000087253.1	Gm12043	processed_transcript	285.1107647	-2.358271656	0.516500009	4.97E-06	5.42E-05
ENSMUSG00000106247.1	Gpc2	protein_coding	1364.519647	1.213780354	0.265874293	4.99E-06	5.43E-05
ENSMUSG00000025158.7	Rfng	protein_coding	994.1185606	-1.491568441	0.326828311	5.02E-06	5.47E-05
ENSMUSG00000105391.1	RP23-298M23.3	antisense	66.3992013	-4.809619616	1.054279016	5.07E-06	5.51E-05
ENSMUSG00000023931.4	Efhb	protein_coding	13.22255912	-9.306619254	2.040352392	5.08E-06	5.52E-05
ENSMUSG00000093910.1	Zfp853	protein_coding	87.94710528	4.094467367	0.897731834	5.09E-06	5.53E-05
ENSMUSG00000047963.7	Stbd1	protein_coding	97.26338271	3.998037516	0.876730307	5.11E-06	5.54E-05
ENSMUSG00000021070.5	Bdkrb2	protein_coding	49.07179459	6.41033417	1.407113965	5.22E-06	5.64E-05
ENSMUSG00000042155.3	Klhl23	protein_coding	3652.007049	-1.544844535	0.339258871	5.27E-06	5.69E-05
ENSMUSG00000093264.1	Gm23419	miRNA	15575.56063	1.291495939	0.28371716	5.31E-06	5.73E-05
ENSMUSG00000051515.8	Fam181b	pseudogene	7314.468905	-4.225092311	0.928263377	5.32E-06	5.74E-05
ENSMUSG00000084549.1	DQ267100	snoRNA	66.15809697	10.74897526	2.362343743	5.36E-06	5.77E-05
ENSMUSG00000051184.6	Zfp524	protein_coding	278.7913467	1.228585018	0.27004673	5.38E-06	5.78E-05
ENSMUSG00000085398.1	4931406G06Rik	processed_transcript	22.00356996	-4.378951708	0.963036422	5.44E-06	5.84E-05
ENSMUSG00000030339.7	Ltbr	protein_coding	733.0891453	5.901949499	1.298192105	5.46E-06	5.86E-05
ENSMUSG00000021280.8	Exoc3l4	protein_coding	259.1040091	3.971368121	0.873857869	5.50E-06	5.89E-05
ENSMUSG00000085419.1	Gm11734	lincRNA	79.61661696	-5.827442843	1.28218747	5.50E-06	5.89E-05
ENSMUSG00000100891.1	2810049E08Rik	lincRNA	16.08475455	-5.180454919	1.140044673	5.52E-06	5.91E-05
ENSMUSG00000031383.8	Dusp9	protein_coding	381.7580111	7.114619608	1.567039335	5.62E-06	6.01E-05
ENSMUSG00000023921.8	Mut	protein_coding	3610.383096	-1.038151686	0.228733309	5.66E-06	6.05E-05
ENSMUSG00000093187.1	Mir344-2	miRNA	13.15838233	-4.741747722	1.045084078	5.70E-06	6.09E-05
ENSMUSG00000022546.4	Gpt	protein_coding	142.7104162	-1.757259346	0.387387528	5.73E-06	6.11E-05
ENSMUSG00000021381.4	Barx1	protein_coding	153.817226	-9.865241788	2.174743967	5.73E-06	6.11E-05
ENSMUSG00000097906.1	Gm9625	processed_pseudogene	270.1764922	1.607334538	0.354349188	5.73E-06	6.12E-05
ENSMUSG00000072437.3	Nanos1	protein_coding	1182.157037	-1.964706949	0.433323883	5.79E-06	6.17E-05
ENSMUSG00000101792.1	Gm28447	processed_transcript	16.52566838	-6.593142886	1.45432684	5.80E-06	6.18E-05
ENSMUSG00000058773.2	Hist1h1b	protein_coding	12460.47949	2.519390326	0.555782209	5.81E-06	6.19E-05
ENSMUSG00000102317.1	Gm37628	TEC	113.5067139	-6.380772113	1.407786004	5.83E-06	6.20E-05
ENSMUSG00000105707.1	RP23-387F14.2	TEC	72.02036553	-2.112602403	0.466321344	5.89E-06	6.25E-05
ENSMUSG00000052143.7	Gm9869	protein_coding	41.40720953	-6.312746437	1.395234294	6.05E-06	6.41E-05
ENSMUSG00000065529.1	Mir22	miRNA	45.58721267	4.139159058	0.915161407	6.10E-06	6.46E-05
ENSMUSG00000081434.3	Gm14165	processed_pseudogene	145.2495543	1.880144242	0.415706962	6.10E-06	6.46E-05
ENSMUSG00000042200.3	Cdrt4	protein_coding	27.72755267	-3.93284418	0.871036822	6.33E-06	6.67E-05
ENSMUSG00000101451.1	Gm29430	antisense	127.1042954	-2.951610413	0.653962021	6.38E-06	6.72E-05
ENSMUSG00000034487.3	Kdelc2	protein_coding	1936.659021	1.444220398	0.320305127	6.52E-06	6.85E-05
ENSMUSG00000078580.3	E430018J23Rik	protein_coding	297.0671599	1.672221537	0.370891802	6.52E-06	6.86E-05
ENSMUSG00000030559.7	Rab38	protein_coding	426.4828207	8.353276016	1.853285017	6.57E-06	6.89E-05
ENSMUSG00000019487.10	Trip10	protein_coding	1271.074379	1.698727745	0.376866299	6.56E-06	6.89E-05
ENSMUSG00000000552.9	Zfp385a	protein_coding	1300.859588	2.304830558	0.511451507	6.59E-06	6.91E-05
ENSMUSG00000024981.5	Acsl5	protein_coding	1955.568115	1.922188025	0.426517879	6.58E-06	6.91E-05
ENSMUSG00000086867.1	Gm4577	antisense	361.2131335	-2.641084961	0.586332776	6.66E-06	6.98E-05
ENSMUSG00000100548.1	Gm29585	antisense	542.8576711	1.535847253	0.341077552	6.70E-06	7.02E-05
ENSMUSG00000063801.6	Ap3s2	protein_coding	2652.274168	-0.621297987	0.138206558	6.94E-06	7.23E-05
ENSMUSG00000065455.1	Mir21a	miRNA	20.84353464	6.522572762	1.451728873	7.02E-06	7.31E-05
ENSMUSG00000097350.1	4732491K20Rik	lincRNA	113.1060121	-1.504866176	0.33529991	7.19E-06	7.47E-05
ENSMUSG00000082895.1	Rpsa-ps9	processed_pseudogene	146.7029219	1.832817632	0.408435291	7.21E-06	7.49E-05
ENSMUSG00000051378.10	Kif18b	protein_coding	3072.116857	1.488353198	0.33174274	7.24E-06	7.51E-05
ENSMUSG00000023272.3	Creld2	protein_coding	1661.256364	0.999100304	0.22271335	7.26E-06	7.52E-05
ENSMUSG00000085541.1	Gm16010	antisense	913.9265792	-3.196508983	0.712524121	7.25E-06	7.52E-05
ENSMUSG00000080452.3	Mir1306	miRNA	272.5339863	1.628619257	0.363081598	7.27E-06	7.53E-05
ENSMUSG00000097099.2	Gm9917	antisense	1108.389264	1.110956846	0.24772299	7.30E-06	7.55E-05
ENSMUSG00000107318.1	RP23-315E2.1	antisense	46.1257667	5.64032038	1.258742447	7.43E-06	7.68E-05
ENSMUSG00000033589.3	Reep4	protein_coding	867.0939124	1.060624821	0.236989013	7.63E-06	7.87E-05
ENSMUSG00000049758.5	Olfr1318	protein_coding	71.69150124	5.74195171	1.28384162	7.73E-06	7.97E-05
ENSMUSG00000018900.7	Slc22a5	protein_coding	529.03859	-1.443028221	0.322687367	7.75E-06	7.98E-05
ENSMUSG00000054459.6	Vsnl1	protein_coding	12.59178289	9.557091811	2.137425777	7.77E-06	8.00E-05
ENSMUSG00000040084.9	Bub1b	protein_coding	6104.544681	2.534851715	0.566905554	7.77E-06	8.00E-05
ENSMUSG00000041781.8	Cpsf2	protein_coding	9121.42768	1.559018839	0.348714527	7.79E-06	8.01E-05
ENSMUSG00000097892.2	Gm26801	antisense	86.06385991	-3.005725631	0.67244559	7.83E-06	8.04E-05
ENSMUSG00000063885.4	Gm6498	transcribed_processed_pseudogene	20.03925941	-4.614969699	1.033572687	8.00E-06	8.21E-05
ENSMUSG00000039828.6	Wdr70	protein_coding	1224.277199	0.934360024	0.209313266	8.05E-06	8.25E-05
ENSMUSG00000039533.8	Mmd2	protein_coding	46.93292272	-9.643136166	2.160994649	8.11E-06	8.30E-05
ENSMUSG00000076236.1	Mir682	miRNA	1814.728514	1.149962384	0.25790436	8.24E-06	8.43E-05
ENSMUSG00000038485.5	Socs7	protein_coding	2727.91453	-1.147448717	0.257421015	8.29E-06	8.47E-05
ENSMUSG00000022336.2	Eif3e	protein_coding	11864.92942	1.184092569	0.265689428	8.32E-06	8.50E-05
ENSMUSG00000021279.4	Cdc42bpb	protein_coding	14234.83104	1.579193639	0.354430517	8.37E-06	8.54E-05
ENSMUSG00000080989.1	Gm14048	processed_pseudogene	95.64465537	-2.112015082	0.474078162	8.39E-06	8.56E-05
ENSMUSG00000086601.1	Rapgef3os1	antisense	256.4731541	-1.508047155	0.338798011	8.54E-06	8.71E-05
ENSMUSG00000034574.9	Daam1	protein_coding	10327.87902	-1.920525247	0.431623089	8.61E-06	8.76E-05
ENSMUSG00000037725.7	Ckap2	protein_coding	8208.614601	1.757745615	0.395112894	8.64E-06	8.77E-05
ENSMUSG00000097597.1	Gm26674	lincRNA	160.2937532	-2.243533839	0.504428493	8.68E-06	8.81E-05
ENSMUSG00000105199.1	RP23-38L11.1	sense_intronic	53.05702199	-3.388818626	0.763432196	9.04E-06	9.14E-05
ENSMUSG00000026614.6	Slc30a10	protein_coding	130.0041071	-5.787612466	1.305776901	9.32E-06	9.40E-05
ENSMUSG00000076387.1	Mir671	miRNA	315.4114418	1.950365074	0.440119265	9.36E-06	9.43E-05
ENSMUSG00000032399.7	Rpl4	protein_coding	79726.7467	1.432411341	0.323273818	9.38E-06	9.44E-05
ENSMUSG00000027220.2	Syt13	protein_coding	2981.153066	4.482970069	1.011967345	9.43E-06	9.48E-05
ENSMUSG00000068696.6	Gpr88	protein_coding	233.5074638	4.147193659	0.936160666	9.42E-06	9.48E-05
ENSMUSG00000074800.3	Gm4149	pseudogene	2006.8931	1.149807831	0.259574676	9.44E-06	9.49E-05
ENSMUSG00000072962.3	Gm16401	antisense	70.50036785	-4.790463896	1.081472138	9.44E-06	9.49E-05
ENSMUSG00000102461.1	Gm37166	TEC	11.81029474	-5.143495083	1.16157598	9.51E-06	9.55E-05
ENSMUSG00000058252.6	Tcp11x2	protein_coding	9.135614456	-16.93703954	3.825661494	9.55E-06	9.58E-05
ENSMUSG00000043162.7	Pyurf	protein_coding	1677.316607	-1.30742019	0.29547022	9.65E-06	9.67E-05
ENSMUSG00000097524.1	Gm26846	lincRNA	44.51951301	-5.992532993	1.354217864	9.64E-06	9.67E-05
ENSMUSG00000049792.6	Bag5	protein_coding	3341.164806	1.546988428	0.34965098	9.67E-06	9.69E-05
ENSMUSG00000085731.1	Gm16229	antisense	1761.587741	1.961363897	0.44336215	9.70E-06	9.70E-05
ENSMUSG00000018809.2	Smyd4	protein_coding	567.7783068	1.120421777	0.253250061	9.68E-06	9.70E-05
ENSMUSG00000042535.8	Gtpbp1	protein_coding	3298.114204	-0.76644704	0.173277553	9.72E-06	9.73E-05
ENSMUSG00000088185.1	Scarna2	scaRNA	3168.53754	-1.462975087	0.330884958	9.81E-06	9.80E-05
ENSMUSG00000106500.1	RP24-527P22.4	TEC	15.93057992	-5.264776144	1.191257245	9.89E-06	9.88E-05
ENSMUSG00000096056.1	Gm21986	processed_transcript	2486.19733	-3.458874943	0.782919351	9.97E-06	9.95E-05
ENSMUSG00000084869.1	Gm13063	lincRNA	129.8251712	-4.042052432	0.915600078	1.01E-05	1.01E-04
ENSMUSG00000027656.7	Wisp2	protein_coding	113.8210692	3.632890984	0.823447766	1.03E-05	1.02E-04
ENSMUSG00000028719.8	Cmpk1	protein_coding	4455.002465	0.999173359	0.226560033	1.03E-05	1.03E-04
ENSMUSG00000020283.5	Pex13	protein_coding	3199.765024	-0.739588382	0.167852565	1.05E-05	1.04E-04
ENSMUSG00000100254.1	Trpc2	protein_coding	175.9909104	-1.559953667	0.354009734	1.05E-05	1.04E-04
ENSMUSG00000019960.7	Dusp6	protein_coding	44711.19448	1.862246266	0.422853844	1.06E-05	1.05E-04
ENSMUSG00000021733.9	Slc4a7	protein_coding	4567.50688	-1.01115239	0.229744096	1.08E-05	1.06E-04
ENSMUSG00000103834.1	Gm37613	TEC	40.05579824	-7.679207406	1.7445819	1.07E-05	1.06E-04
ENSMUSG00000025362.5	Rps26	protein_coding	31998.69843	1.650743148	0.375106405	1.08E-05	1.07E-04
ENSMUSG00000038323.3	1700066M21Rik	protein_coding	2101.363778	-2.561289595	0.582254644	1.09E-05	1.07E-04
ENSMUSG00000020424.3	Gatsl3	protein_coding	252.0131245	5.744687552	1.306464922	1.10E-05	1.08E-04
ENSMUSG00000098816.1	Gm27786	misc_RNA	830.7999437	13.55560632	3.086516165	1.12E-05	1.11E-04
ENSMUSG00000041801.5	Phlda3	protein_coding	3794.586339	3.232958662	0.736357806	1.13E-05	1.11E-04
ENSMUSG00000040124.5	Gorab	protein_coding	1291.463712	1.122322164	0.255904614	1.16E-05	1.13E-04
ENSMUSG00000022404.7	Slc25a17	protein_coding	3635.032203	1.098691528	0.250422065	1.15E-05	1.13E-04
ENSMUSG00000098998.1	Gm27913	misc_RNA	50.41740173	8.923628672	2.035772141	1.17E-05	1.14E-04
ENSMUSG00000076138.1	Gm26377	miRNA	26881.87025	1.385408103	0.315922963	1.16E-05	1.14E-04
ENSMUSG00000021509.5	Slc25a48	protein_coding	17.08822201	-5.130418603	1.17032303	1.17E-05	1.14E-04
ENSMUSG00000087440.2	4930577N17Rik	TEC	171.7833967	1.356888111	0.309669283	1.18E-05	1.15E-04
ENSMUSG00000104221.1	Gm37051	TEC	24.58891682	-8.229111555	1.878863068	1.19E-05	1.16E-04
ENSMUSG00000058546.8	Rpl23a	protein_coding	30478.60125	1.499150938	0.342583412	1.21E-05	1.18E-04
ENSMUSG00000007805.4	Twist2	protein_coding	123.2620593	6.43776312	1.472116232	1.22E-05	1.19E-04
ENSMUSG00000046618.7	Olfml2a	protein_coding	81.82337469	5.294323893	1.211294558	1.24E-05	1.20E-04
ENSMUSG00000027350.8	Chgb	protein_coding	34.76614621	-3.187756206	0.729122825	1.23E-05	1.20E-04
ENSMUSG00000000346.8	Dazap2	protein_coding	5937.688354	-1.549650448	0.354642208	1.24E-05	1.21E-04
ENSMUSG00000104264.1	Gm18529	processed_pseudogene	30.91694204	-4.192465255	0.959728735	1.25E-05	1.21E-04
ENSMUSG00000041702.6	Btbd7	protein_coding	6007.82821	1.415733396	0.32435588	1.27E-05	1.23E-04
ENSMUSG00000006818.4	Sod2	protein_coding	5272.47617	-1.409336279	0.322832305	1.27E-05	1.23E-04
ENSMUSG00000093192.1	Gm22877	miRNA	17.78029254	-4.531010293	1.037839741	1.27E-05	1.23E-04
ENSMUSG00000019880.9	Rspo3	protein_coding	910.3063213	7.113407376	1.630179225	1.28E-05	1.24E-04
ENSMUSG00000046280.9	She	protein_coding	36.56328514	6.622417245	1.518427489	1.29E-05	1.25E-04
ENSMUSG00000081603.1	Gm14681	processed_pseudogene	409.1580512	2.265407693	0.519322003	1.29E-05	1.25E-04
ENSMUSG00000097788.1	Gm16596	lincRNA	352.7421489	1.642921189	0.376975527	1.31E-05	1.26E-04
ENSMUSG00000056468.3	5730596B20Rik	protein_coding	187.4976229	-3.208943321	0.736140951	1.31E-05	1.26E-04
ENSMUSG00000049612.10	Omg	protein_coding	596.3801694	-4.793585766	1.099691671	1.31E-05	1.26E-04
ENSMUSG00000099324.1	Mir8115	miRNA	62.96727773	-5.313304251	1.218941101	1.31E-05	1.26E-04
ENSMUSG00000100046.1	Gm29232	processed_transcript	11.64729508	9.740169485	2.235172285	1.31E-05	1.27E-04
ENSMUSG00000090841.1	Myl6	protein_coding	12005.09976	1.446989237	0.332117211	1.32E-05	1.27E-04
ENSMUSG00000071723.7	Gspt2	protein_coding	1282.292273	-0.979807597	0.225095326	1.34E-05	1.29E-04
ENSMUSG00000100980.1	Gm29100	antisense	85.53058827	7.430158847	1.708155326	1.36E-05	1.31E-04
ENSMUSG00000060034.4	Ctf2	protein_coding	11.04630147	5.469014449	1.257192242	1.36E-05	1.31E-04
ENSMUSG00000086851.1	A430108G06Rik	processed_transcript	19.15831485	-4.379277372	1.007046967	1.37E-05	1.31E-04
ENSMUSG00000097242.1	Gm16907	lincRNA	222.9547989	2.116123472	0.486794493	1.38E-05	1.32E-04
ENSMUSG00000034486.8	Gbx2	protein_coding	1280.943953	-3.327291079	0.765237571	1.37E-05	1.32E-04
ENSMUSG00000107136.1	RP23-130C18.2	TEC	16.07274734	-5.031726303	1.157259042	1.37E-05	1.32E-04
ENSMUSG00000003429.10	Rps11	protein_coding	21184.85888	1.601393794	0.36867534	1.40E-05	1.34E-04
ENSMUSG00000025262.8	Fam120c	protein_coding	4558.609911	-2.633964163	0.606508738	1.41E-05	1.34E-04
ENSMUSG00000097381.1	A230087F16Rik	lincRNA	1757.878665	1.523955449	0.351047408	1.42E-05	1.35E-04
ENSMUSG00000003436.11	Dll3	protein_coding	810.6238846	-4.456376569	1.026338451	1.41E-05	1.35E-04
ENSMUSG00000036534.5	Slc38a7	protein_coding	1461.180146	1.292610154	0.297895178	1.43E-05	1.36E-04
ENSMUSG00000015224.10	Cyp2j9	protein_coding	482.1886936	-7.811312438	1.800134829	1.43E-05	1.36E-04
ENSMUSG00000000942.10	Hoxa4	protein_coding	341.1022625	-3.070578775	0.707819528	1.44E-05	1.37E-04
ENSMUSG00000038260.9	Trpm4	protein_coding	772.6921805	1.194840837	0.275683876	1.46E-05	1.39E-04
ENSMUSG00000105076.1	RP24-324L19.4	lincRNA	140.8469948	-6.229724193	1.437409685	1.46E-05	1.39E-04
ENSMUSG00000104027.1	Gm37211	TEC	31.58210409	-8.195663287	1.892475018	1.49E-05	1.41E-04
ENSMUSG00000078141.2	Gm2399	protein_coding	26.61691811	5.962600583	1.377310756	1.50E-05	1.42E-04
ENSMUSG00000104523.1	Gm37335	antisense	586.2547213	1.601946473	0.370036315	1.50E-05	1.42E-04
ENSMUSG00000105867.1	RP24-317M4.6	lincRNA	92.25485333	-3.523468206	0.813853374	1.50E-05	1.42E-04
ENSMUSG00000098992.1	Gm27597	miRNA	15427.78419	1.532792724	0.354389456	1.52E-05	1.44E-04
ENSMUSG00000099881.1	2810013P06Rik	sense_intronic	308.0645835	-1.473884543	0.340842355	1.53E-05	1.45E-04
ENSMUSG00000036437.5	Npy1r	protein_coding	169.6146424	5.885571426	1.361678246	1.54E-05	1.46E-04
ENSMUSG00000060735.4	Rxfp3	protein_coding	15.31904152	9.745086008	2.255650379	1.56E-05	1.47E-04
ENSMUSG00000039798.2	2600006K01Rik	antisense	57.83942996	3.535426451	0.818445147	1.56E-05	1.47E-04
ENSMUSG00000038387.7	Rras	protein_coding	1056.912119	1.765404374	0.408628764	1.56E-05	1.47E-04
ENSMUSG00000035686.7	Thrsp	protein_coding	238.0659323	-5.558819581	1.28634455	1.55E-05	1.47E-04
ENSMUSG00000024353.4	Mzb1	protein_coding	15.4099162	-6.509669912	1.506668313	1.56E-05	1.47E-04
ENSMUSG00000019852.6	Arfgef3	protein_coding	113.5541583	3.629912386	0.840576545	1.57E-05	1.48E-04
ENSMUSG00000069117.3	Gm10260	protein_coding	714.8584815	2.066052895	0.47852074	1.58E-05	1.48E-04
ENSMUSG00000097346.1	Gm26619	lincRNA	715.6182907	2.062625802	0.477575875	1.57E-05	1.48E-04
ENSMUSG00000021895.9	Arhgef3	protein_coding	179.4923476	3.515064779	0.814180573	1.58E-05	1.49E-04
ENSMUSG00000004789.9	Dlst	protein_coding	13126.61993	1.59701968	0.370042046	1.59E-05	1.49E-04
ENSMUSG00000097042.1	Gm17491	lincRNA	209.661976	-1.483804642	0.343748046	1.58E-05	1.49E-04
ENSMUSG00000104204.1	Gm37397	TEC	172.0659879	-1.826881716	0.42349359	1.60E-05	1.50E-04
ENSMUSG00000047414.6	Flrt2	protein_coding	4275.641878	4.18623455	0.970926673	1.62E-05	1.52E-04
ENSMUSG00000098362.1	Mir130c	miRNA	247.3429214	1.5399735	0.357331143	1.64E-05	1.53E-04
ENSMUSG00000027428.9	Rbbp9	protein_coding	2123.062467	-0.716491597	0.166259602	1.64E-05	1.53E-04
ENSMUSG00000052188.6	Gm14964	antisense	566.6258323	-4.125659503	0.957456315	1.64E-05	1.53E-04
ENSMUSG00000087141.1	Plcxd2	protein_coding	584.8982318	1.230520471	0.285815004	1.67E-05	1.56E-04
ENSMUSG00000047669.7	Msl3l2	protein_coding	76.85666684	4.187788494	0.973203925	1.68E-05	1.57E-04
ENSMUSG00000062328.7	Rpl17	protein_coding	36671.49391	1.330406741	0.309143745	1.68E-05	1.57E-04
ENSMUSG00000102386.1	2900022M07Rik	TEC	28.26406928	-7.667520526	1.781970254	1.69E-05	1.57E-04
ENSMUSG00000092549.1	Gm20491	processed_pseudogene	38.92987906	-7.478087712	1.741229193	1.75E-05	1.63E-04
ENSMUSG00000101952.1	Gm10550	antisense	647.5285349	1.330965218	0.310062168	1.77E-05	1.64E-04
ENSMUSG00000089739.2	Gm20431	protein_coding	3263.949902	1.003431054	0.233775244	1.77E-05	1.64E-04
ENSMUSG00000073394.4	Runx2os1	antisense	55.47200088	2.71789974	0.633382907	1.78E-05	1.65E-04
ENSMUSG00000003200.9	Sh3gl1	protein_coding	3791.708666	1.332190874	0.310509322	1.78E-05	1.65E-04
ENSMUSG00000022912.8	Pros1	protein_coding	4580.11392	1.442479716	0.336328987	1.80E-05	1.66E-04
ENSMUSG00000037257.7	Aagab	protein_coding	2280.841239	-1.024920402	0.238914076	1.79E-05	1.66E-04
ENSMUSG00000087336.2	Gm15860	antisense	33.81824919	-2.088432349	0.486896297	1.79E-05	1.66E-04
ENSMUSG00000032875.7	Arhgef17	protein_coding	5052.450389	3.827771576	0.893443366	1.83E-05	1.69E-04
ENSMUSG00000022206.6	Npr3	protein_coding	1287.009635	9.507162557	2.219388303	1.84E-05	1.70E-04
ENSMUSG00000098609.1	Anxa11os	antisense	43.6147064	9.036629336	2.109567426	1.84E-05	1.70E-04
ENSMUSG00000103735.1	Gm38317	processed_pseudogene	101.9833751	2.21654543	0.517516086	1.84E-05	1.70E-04
ENSMUSG00000033161.10	Atp1a1	protein_coding	26575.51309	-1.406103607	0.328267894	1.84E-05	1.70E-04
ENSMUSG00000075054.4	Yae1d1	protein_coding	2196.487074	-1.428865204	0.333723237	1.86E-05	1.71E-04
ENSMUSG00000045689.3	Pcdhb4	protein_coding	416.1540963	-4.07417907	0.952080966	1.88E-05	1.72E-04
ENSMUSG00000037578.4	Pkd2l1	protein_coding	234.1706015	-5.760224486	1.3461786	1.88E-05	1.73E-04
ENSMUSG00000000938.11	Hoxa10	protein_coding	1382.076444	8.676772138	2.029199917	1.90E-05	1.75E-04
ENSMUSG00000078302.4	Foxd1	protein_coding	98.22848515	6.861131386	1.604660892	1.90E-05	1.75E-04
ENSMUSG00000096924.1	Gm26824	lincRNA	153.3371276	-2.630649474	0.615560728	1.92E-05	1.76E-04
ENSMUSG00000054013.5	Tmem179	protein_coding	48.84757225	6.969965886	1.631484571	1.94E-05	1.77E-04
ENSMUSG00000090958.1	Lrrc32	protein_coding	123.7100401	6.253202121	1.463525113	1.93E-05	1.77E-04
ENSMUSG00000031574.7	Star	protein_coding	196.3516207	-1.716405778	0.401937793	1.95E-05	1.78E-04
ENSMUSG00000105753.1	RP23-443O1.1	sense_intronic	68.27443641	-7.464599099	1.747619732	1.94E-05	1.78E-04
ENSMUSG00000030623.3	Prss23os	antisense	7906.854609	3.444926423	0.806941322	1.96E-05	1.79E-04
ENSMUSG00000024665.7	Fads2	protein_coding	21460.76298	-2.210425649	0.517787103	1.96E-05	1.79E-04
ENSMUSG00000043252.8	Tmem64	protein_coding	3414.723434	1.256869802	0.29446706	1.97E-05	1.80E-04
ENSMUSG00000087349.1	Gm12680	processed_transcript	15.31421833	-4.381178571	1.027020783	1.99E-05	1.81E-04
ENSMUSG00000050295.3	Foxc1	protein_coding	1467.62494	1.921587771	0.450621806	2.01E-05	1.82E-04
ENSMUSG00000055629.4	B4galnt4	protein_coding	927.7827408	-3.761267938	0.882658342	2.03E-05	1.85E-04
ENSMUSG00000092118.1	Fancf	protein_coding	290.6329026	1.393906784	0.32721289	2.04E-05	1.86E-04
ENSMUSG00000086586.1	Gm11192	antisense	481.2223301	-1.212466982	0.284897614	2.08E-05	1.89E-04
ENSMUSG00000085566.1	A730017L22Rik	processed_transcript	417.0951626	-1.761928888	0.414216674	2.10E-05	1.90E-04
ENSMUSG00000064702.1	Gm24950	snRNA	130.5077811	-2.615035952	0.614686399	2.10E-05	1.90E-04
ENSMUSG00000098394.1	Gm27999	misc_RNA	3.312854577	-19.86504197	4.671735077	2.12E-05	1.91E-04
ENSMUSG00000097431.1	Gm26782	lincRNA	37.25074183	9.354545943	2.200901254	2.13E-05	1.93E-04
ENSMUSG00000030096.7	Slc6a6	protein_coding	6179.045299	3.285825386	0.773237331	2.14E-05	1.93E-04
ENSMUSG00000002007.5	Srpk3	protein_coding	198.7824808	-2.329657777	0.548452213	2.16E-05	1.95E-04
ENSMUSG00000063531.7	Sema3e	protein_coding	1280.513096	4.008722661	0.944556056	2.20E-05	1.98E-04
ENSMUSG00000038982.9	Bloc1s5	protein_coding	1100.931588	-0.935170892	0.220591286	2.24E-05	2.02E-04
ENSMUSG00000102958.1	Gm37016	TEC	18.2993226	-8.018644139	1.891889712	2.25E-05	2.02E-04
ENSMUSG00000025921.7	Rdh10	protein_coding	1136.527003	-1.590052151	0.375223591	2.26E-05	2.03E-04
ENSMUSG00000097922.1	4930448N21Rik	lincRNA	91.74847949	-3.496722426	0.825227232	2.26E-05	2.03E-04
ENSMUSG00000047988.1	4933428G20Rik	protein_coding	164.5445652	2.634064107	0.622041127	2.29E-05	2.05E-04
ENSMUSG00000037103.7	Dcaf15	protein_coding	1841.531229	0.886450299	0.209329335	2.29E-05	2.05E-04
ENSMUSG00000073295.4	Nudt11	protein_coding	687.2315994	-2.821421072	0.666168484	2.28E-05	2.05E-04
ENSMUSG00000024875.4	Yif1a	protein_coding	1837.101756	1.438324184	0.339716304	2.30E-05	2.06E-04
ENSMUSG00000085360.1	Arhgap27os2	antisense	54.52230657	5.256180713	1.242152759	2.32E-05	2.08E-04
ENSMUSG00000042106.5	Fam212a	protein_coding	357.1931166	4.221219814	0.997561894	2.32E-05	2.08E-04
ENSMUSG00000071041.4	Gm15210	processed_pseudogene	268.1956679	1.356088739	0.320557937	2.33E-05	2.08E-04
ENSMUSG00000084106.4	Gm6136	processed_pseudogene	382.1502482	1.446374496	0.342094224	2.36E-05	2.10E-04
ENSMUSG00000045498.1	Pcdhb3	protein_coding	341.6480205	-2.990182143	0.707107351	2.35E-05	2.10E-04
ENSMUSG00000085584.3	Rgag1	protein_coding	62.60718498	-3.403063732	0.804758807	2.35E-05	2.10E-04
ENSMUSG00000091906.2	1700099I09Rik	antisense	170.9407447	1.590667383	0.376546246	2.40E-05	2.13E-04
ENSMUSG00000032290.6	Ptpn9	protein_coding	4917.555889	1.288643969	0.305166112	2.41E-05	2.15E-04
ENSMUSG00000091367.1	Gm17711	pseudogene	441.7598615	2.774713458	0.657368618	2.43E-05	2.16E-04
ENSMUSG00000046541.8	Zfp526	protein_coding	686.9081464	0.888801609	0.210530353	2.42E-05	2.16E-04
ENSMUSG00000038122.8	Tbc1d32	protein_coding	716.9738937	-1.32168664	0.313540169	2.49E-05	2.21E-04
ENSMUSG00000032179.7	Bmp5	protein_coding	353.2879168	9.608133926	2.280209095	2.51E-05	2.23E-04
ENSMUSG00000024912.5	Fosl1	protein_coding	356.2080799	1.256760769	0.298265686	2.51E-05	2.23E-04
ENSMUSG00000034189.4	Hsdl1	protein_coding	2313.472527	-0.88751514	0.210763077	2.54E-05	2.25E-04
ENSMUSG00000028234.6	Rps20	protein_coding	18846.93267	1.675811151	0.398014115	2.55E-05	2.26E-04
ENSMUSG00000099137.1	Gm10603	lincRNA	393.6017223	-1.409042004	0.334711071	2.56E-05	2.26E-04
ENSMUSG00000050395.8	Tnfsf15	protein_coding	9.276493636	9.278448208	2.204467447	2.57E-05	2.27E-04
ENSMUSG00000074346.6	Kcnd3os	antisense	231.8092528	-4.670460541	1.109677631	2.57E-05	2.27E-04
ENSMUSG00000039405.6	Prss23	protein_coding	12955.59974	3.400660364	0.808330896	2.59E-05	2.28E-04
ENSMUSG00000047676.6	Rpsa-ps10	processed_pseudogene	8973.981622	1.688795731	0.401504902	2.60E-05	2.29E-04
ENSMUSG00000086815.4	3110082J24Rik	protein_coding	585.1160082	-2.686176938	0.638587694	2.59E-05	2.29E-04
ENSMUSG00000083744.1	Gm14824	processed_pseudogene	12.63352202	-7.013958018	1.668142524	2.61E-05	2.30E-04
ENSMUSG00000021385.9	Ippk	protein_coding	1500.926902	-1.205856707	0.286889915	2.63E-05	2.32E-04
ENSMUSG00000100975.1	Gm28875	lincRNA	35.06924748	6.195853273	1.475380794	2.68E-05	2.35E-04
ENSMUSG00000020326.7	Ccng1	protein_coding	48011.14822	2.899819091	0.690539074	2.68E-05	2.35E-04
ENSMUSG00000024660.8	Incenp	protein_coding	6749.205933	1.157946292	0.275797299	2.69E-05	2.36E-04
ENSMUSG00000021686.4	Ap3b1	protein_coding	5169.41418	0.694330954	0.165384662	2.69E-05	2.36E-04
ENSMUSG00000054951.2	9130008F23Rik	protein_coding	41.98551584	9.509633225	2.265609017	2.70E-05	2.37E-04
ENSMUSG00000082848.1	Gm16066	processed_transcript	158.8340959	-1.160663574	0.276545239	2.70E-05	2.37E-04
ENSMUSG00000096942.1	Rps19-ps6	processed_pseudogene	6410.437056	1.947538477	0.464180528	2.72E-05	2.38E-04
ENSMUSG00000034484.7	Snx2	protein_coding	4323.702244	0.854743442	0.203711755	2.72E-05	2.38E-04
ENSMUSG00000106287.1	RP23-38L11.2	sense_intronic	14.11956929	-4.541908742	1.082633893	2.73E-05	2.39E-04
ENSMUSG00000067430.7	Zfp763	protein_coding	1030.658568	-1.273491679	0.303701111	2.75E-05	2.41E-04
ENSMUSG00000086970.1	Bcas1os1	antisense	1042.121271	-8.612327249	2.054579528	2.77E-05	2.42E-04
ENSMUSG00000048696.10	Mex3d	protein_coding	2632.641802	1.385326487	0.330616639	2.79E-05	2.44E-04
ENSMUSG00000058975.6	Kcnc1	protein_coding	14739.38086	-5.23728651	1.249939879	2.79E-05	2.44E-04
ENSMUSG00000031451.5	Gas6	protein_coding	4772.182844	4.359285747	1.04063407	2.80E-05	2.45E-04
ENSMUSG00000106633.1	RP23-265M4.3	processed_pseudogene	25.31187183	3.23542442	0.772801064	2.83E-05	2.47E-04
ENSMUSG00000048445.6	Ccdc57	protein_coding	375.0912473	-1.724211584	0.411844443	2.83E-05	2.47E-04
ENSMUSG00000097515.2	1700040D17Rik	lincRNA	136.1621868	-3.902154929	0.931975314	2.83E-05	2.47E-04
ENSMUSG00000032394.5	Igdcc3	protein_coding	329.6763702	-4.731725479	1.130075545	2.83E-05	2.47E-04
ENSMUSG00000040152.8	Thbs1	protein_coding	45382.02944	5.050393258	1.206801891	2.85E-05	2.48E-04
ENSMUSG00000044229.8	Nxpe4	protein_coding	613.202799	-1.78997032	0.427643849	2.84E-05	2.48E-04
ENSMUSG00000105622.1	RP23-385G21.3	TEC	12.90394188	-8.510602201	2.033476025	2.85E-05	2.48E-04
ENSMUSG00000028668.5	Tceb3	protein_coding	6815.365456	0.715930007	0.17109263	2.86E-05	2.49E-04
ENSMUSG00000003541.6	Ier3	protein_coding	704.3489606	4.489672263	1.073360346	2.88E-05	2.50E-04
ENSMUSG00000047910.6	Pcdhb16	protein_coding	1529.352775	-2.204517799	0.527057956	2.88E-05	2.50E-04
ENSMUSG00000043727.5	F830045P16Rik	protein_coding	11.04707415	-7.041156064	1.683863513	2.90E-05	2.51E-04
ENSMUSG00000036139.6	Hoxc9	protein_coding	309.6642391	12.51644445	2.993761302	2.90E-05	2.52E-04
ENSMUSG00000052565.6	Hist1h1d	protein_coding	22455.34302	1.865290194	0.446184724	2.91E-05	2.52E-04
ENSMUSG00000050014.7	Apol10b	protein_coding	14.56339909	6.752868654	1.616703521	2.95E-05	2.55E-04
ENSMUSG00000063594.4	Gng8	protein_coding	43.20399888	5.189258521	1.242155638	2.95E-05	2.55E-04
ENSMUSG00000078453.2	Abracl	protein_coding	1792.156501	2.702984157	0.647030996	2.95E-05	2.55E-04
ENSMUSG00000041695.2	Kcnj2	protein_coding	228.3659455	2.577769137	0.617876565	3.02E-05	2.60E-04
ENSMUSG00000025644.10	Gm7628	antisense	110.8918429	-1.758405789	0.421549849	3.03E-05	2.61E-04
ENSMUSG00000027581.12	Stmn3	protein_coding	309.3720417	-5.137496497	1.231684761	3.03E-05	2.61E-04
ENSMUSG00000022376.7	Adcy8	protein_coding	429.3737632	-6.191817736	1.485088132	3.06E-05	2.63E-04
ENSMUSG00000039546.9	Ajap1	protein_coding	59.99612532	17.21162259	4.132787676	3.12E-05	2.68E-04
ENSMUSG00000032291.8	Crabp1	protein_coding	87.6819756	5.362993068	1.288401307	3.15E-05	2.70E-04
ENSMUSG00000092985.1	Mir378b	miRNA	19.83121872	-4.412272732	1.060923964	3.20E-05	2.74E-04
ENSMUSG00000103367.1	Gm38158	processed_pseudogene	22.40658834	5.990283307	1.44093078	3.22E-05	2.76E-04
ENSMUSG00000052724.7	Gm9888	antisense	58.08780296	6.18853314	1.489350445	3.25E-05	2.78E-04
ENSMUSG00000103907.1	Gm37498	TEC	27.87990426	-10.27273702	2.472820337	3.26E-05	2.79E-04
ENSMUSG00000056919.9	Cep162	protein_coding	1579.648172	-1.292239902	0.311093282	3.27E-05	2.80E-04
ENSMUSG00000071415.6	Rpl23	protein_coding	45939.55846	1.3894074	0.334671579	3.30E-05	2.82E-04
ENSMUSG00000097015.1	Gm26705	lincRNA	9.529954487	3.34155597	0.80553324	3.35E-05	2.86E-04
ENSMUSG00000038587.8	Akap12	protein_coding	30405.38967	3.178600069	0.766163108	3.34E-05	2.86E-04
ENSMUSG00000032303.6	Chrna3	protein_coding	8.779041064	-6.881568566	1.659392915	3.37E-05	2.87E-04
ENSMUSG00000082063.1	Gm12993	processed_pseudogene	32.57854229	-4.471515056	1.078402562	3.38E-05	2.88E-04
ENSMUSG00000104002.2	Gm38336	antisense	1343.216859	-2.812112253	0.678707212	3.42E-05	2.91E-04
ENSMUSG00000105568.1	RP23-50E10.2	TEC	16.06163255	-4.127654945	0.996115681	3.42E-05	2.91E-04
ENSMUSG00000024168.7	Tmem204	protein_coding	97.47162863	3.288015397	0.793693547	3.43E-05	2.92E-04
ENSMUSG00000067818.6	Myl9	protein_coding	550.3902885	3.993154184	0.964262806	3.46E-05	2.94E-04
ENSMUSG00000025429.8	Pstpip2	protein_coding	109.3192334	-3.561731744	0.86023985	3.47E-05	2.95E-04
ENSMUSG00000089664.2	Gm12494	unprocessed_pseudogene	11.16481906	-7.162272667	1.730288127	3.48E-05	2.96E-04
ENSMUSG00000076372.2	Mir568	miRNA	57.81900411	-4.686362578	1.133003666	3.53E-05	3.00E-04
ENSMUSG00000022012.8	Enox1	protein_coding	707.7440514	1.628039577	0.39375832	3.56E-05	3.02E-04
ENSMUSG00000069301.5	Hist1h2ag	protein_coding	1640.050053	2.824046894	0.68448659	3.69E-05	3.13E-04
ENSMUSG00000056596.8	Trnp1	protein_coding	171.2763719	3.942137651	0.955696039	3.71E-05	3.14E-04
ENSMUSG00000087397.1	Rapgef3os2	antisense	182.6419094	-1.477858387	0.358278844	3.71E-05	3.14E-04
ENSMUSG00000107182.1	RP24-196M24.2	TEC	124.788231	-2.099154955	0.509500733	3.79E-05	3.20E-04
ENSMUSG00000050321.2	Neto1	protein_coding	936.4106228	-5.830037621	1.415126021	3.79E-05	3.20E-04
ENSMUSG00000029161.7	Cgref1	protein_coding	202.5059656	4.918638917	1.194131997	3.81E-05	3.21E-04
ENSMUSG00000035181.5	Heatr5a	protein_coding	3733.151714	0.697538222	0.169342216	3.80E-05	3.21E-04
ENSMUSG00000102723.1	Gm37936	TEC	16.95124384	-7.644533349	1.856206588	3.82E-05	3.21E-04
ENSMUSG00000074945.1	Olfr1314	protein_coding	21.46157749	7.226909097	1.754953734	3.82E-05	3.22E-04
ENSMUSG00000084408.1	Gm11870	processed_pseudogene	63.25154171	-2.609780139	0.633909624	3.84E-05	0.000323022
ENSMUSG00000016319.3	Slc25a5	protein_coding	45454.29112	-1.398011506	0.339727593	3.87E-05	3.25E-04
ENSMUSG00000107041.1	RP23-213N8.2	TEC	17.9671102	-3.904585533	0.9488391	3.87E-05	3.25E-04
ENSMUSG00000058603.10	Rpl28-ps1	processed_pseudogene	1116.254878	1.731742654	0.420879659	3.88E-05	3.26E-04
ENSMUSG00000001700.9	Gramd3	protein_coding	1470.844958	-1.323041693	0.321648411	3.90E-05	3.27E-04
ENSMUSG00000087304.1	Gm15415	antisense	143.0680894	2.540859787	0.617832168	3.91E-05	3.28E-04
ENSMUSG00000021264.11	Yy1	protein_coding	7028.483588	1.450391734	0.352715893	3.92E-05	3.29E-04
ENSMUSG00000021222.8	Dcaf4	protein_coding	2138.831213	2.076221306	0.50519931	3.96E-05	3.32E-04
ENSMUSG00000089745.1	1810008B01Rik	antisense	649.2180293	1.501581183	0.365435772	3.97E-05	3.33E-04
ENSMUSG00000021218.9	Gdi2	protein_coding	24221.10246	0.669467826	0.162945814	3.98E-05	3.33E-04
ENSMUSG00000076435.3	Acsf2	protein_coding	2339.760467	-3.001245486	0.730642532	4.00E-05	3.34E-04
ENSMUSG00000087314.1	Prkag2os2	antisense	242.3902344	-1.194255892	0.290774063	4.01E-05	3.35E-04
ENSMUSG00000086331.1	Gm16310	sense_intronic	74.98731494	-3.127685243	0.761901135	4.04E-05	3.38E-04
ENSMUSG00000031068.7	Glrx3	protein_coding	13205.4167	1.574157919	0.38365493	4.08E-05	3.40E-04
ENSMUSG00000097605.1	9430098F02Rik	lincRNA	579.124942	-1.207910042	0.294373816	4.07E-05	3.40E-04
ENSMUSG00000097714.1	Gm20109	lincRNA	17.96994766	4.449914517	1.084821842	4.10E-05	3.41E-04
ENSMUSG00000103103.1	4833445I07Rik	lincRNA	101.3184347	2.056599877	0.501332876	4.09E-05	3.41E-04
ENSMUSG00000058761.4	Rnf169	protein_coding	3705.969384	1.337172592	0.326048041	4.11E-05	3.42E-04
ENSMUSG00000073514.3	Dok6	protein_coding	580.0636134	-5.420772322	1.321942841	4.12E-05	3.43E-04
ENSMUSG00000033063.7	Cntnap3	protein_coding	147.8115268	11.55084519	2.817112828	4.13E-05	3.44E-04
ENSMUSG00000086746.1	Gm15222	antisense	17.25068526	10.628501	2.594068085	4.18E-05	3.48E-04
ENSMUSG00000102553.1	D930036K23Rik	TEC	54.6527125	-2.309757472	0.56376829	4.19E-05	3.48E-04
ENSMUSG00000054061.8	Gm9934	lincRNA	3400.034951	-3.992346845	0.974956352	4.22E-05	3.51E-04
ENSMUSG00000087514.1	Gm16076	sense_intronic	19.56212574	-6.121620021	1.495214107	4.24E-05	3.52E-04
ENSMUSG00000097823.2	Gm16701	lincRNA	65.28284506	-3.626845215	0.886396639	4.28E-05	3.55E-04
ENSMUSG00000038736.9	Nudcd1	protein_coding	3031.308314	1.319949587	0.322649666	4.30E-05	3.56E-04
ENSMUSG00000065694.1	Gm25411	snRNA	11.9000878	-7.483473844	1.829959165	4.32E-05	3.58E-04
ENSMUSG00000086050.1	Gm16045	antisense	32.53843126	3.77316105	0.922824205	4.34E-05	3.59E-04
ENSMUSG00000030722.7	Nfatc2ip	protein_coding	752.15097	-0.973196366	0.238014475	4.34E-05	3.59E-04
ENSMUSG00000036698.10	Ago2	protein_coding	10194.27434	1.475765918	0.361020428	4.36E-05	3.60E-04
ENSMUSG00000064349.1	mt-Tc	Mt_tRNA	4532.133651	-1.70224747	0.416548439	4.38E-05	3.61E-04
ENSMUSG00000093226.1	Gm25749	miRNA	35.10176381	-6.636022755	1.623622402	4.37E-05	3.61E-04
ENSMUSG00000065503.1	Mir351	miRNA	20.37440047	4.279386114	1.047784391	4.42E-05	3.64E-04
ENSMUSG00000083397.1	Gm5466	processed_pseudogene	26.07842961	-3.592990836	0.880520905	4.49E-05	3.70E-04
ENSMUSG00000074277.3	Phldb3	protein_coding	50.50453712	5.629474146	1.379893693	4.51E-05	3.71E-04
ENSMUSG00000002228.7	Ppm1j	protein_coding	37.88997699	5.456964849	1.338201146	4.55E-05	3.73E-04
ENSMUSG00000077617.1	Gm25501	snoRNA	8.98521188	-4.358454387	1.068799949	4.54E-05	3.73E-04
ENSMUSG00000105433.1	AL590614.2	miRNA	1225.532265	2.928587836	0.718315537	4.56E-05	3.74E-04
ENSMUSG00000059326.6	Csf2ra	protein_coding	307.1961134	3.770357827	0.92516055	4.59E-05	3.76E-04
ENSMUSG00000099465.1	Gm3830	lincRNA	23.30165316	3.588732408	0.880554418	4.59E-05	3.76E-04
ENSMUSG00000043460.6	Elfn2	protein_coding	83.49822281	-4.463439254	1.095275856	4.60E-05	3.76E-04
ENSMUSG00000025422.8	Agap2	protein_coding	1762.065393	-2.548903628	0.625773017	4.64E-05	3.80E-04
ENSMUSG00000101840.1	Gm28294	antisense	76.59818567	4.429209675	1.087607535	4.65E-05	3.81E-04
ENSMUSG00000068240.5	Gm11808	protein_coding	193.8196058	1.70805518	0.419486316	4.67E-05	3.81E-04
ENSMUSG00000034731.9	Dgkh	protein_coding	819.6445824	1.347136373	0.331002845	4.70E-05	3.84E-04
ENSMUSG00000001333.9	Sync	protein_coding	333.5702988	1.527101386	0.375302228	4.72E-05	3.85E-04
ENSMUSG00000040640.9	Erc2	protein_coding	941.3128978	-2.33187022	0.573599211	4.80E-05	3.91E-04
ENSMUSG00000034462.9	Pkd2	protein_coding	5920.522213	1.157604883	0.284812858	4.81E-05	3.92E-04
ENSMUSG00000021371.4	Mcur1	protein_coding	1306.78509	-1.423540395	0.350267434	4.82E-05	3.92E-04
ENSMUSG00000085838.1	Chn1os1	antisense	841.7701363	-3.499527404	0.861011476	4.81E-05	3.92E-04
ENSMUSG00000062093.4	Gm10110	protein_coding	104.7027692	1.9897556	0.489945942	4.88E-05	3.96E-04
ENSMUSG00000104156.2	Gm38102	lincRNA	325.651824	-1.562168233	0.384633737	4.88E-05	3.96E-04
ENSMUSG00000085645.1	Hoxb5os	antisense	184.3530802	5.843302769	1.439273153	4.91E-05	3.98E-04
ENSMUSG00000024737.2	Slc15a3	protein_coding	2856.535921	1.455429154	0.358561582	4.93E-05	3.99E-04
ENSMUSG00000046352.7	Gjb2	protein_coding	36.88164341	-5.539817604	1.364618956	4.92E-05	3.99E-04
ENSMUSG00000089713.1	Gm16564	antisense	138.6200592	5.446633026	1.3419857	4.94E-05	4.00E-04
ENSMUSG00000093485.1	Gm20708	protein_coding	448.0104446	1.70989592	0.421403682	4.96E-05	4.01E-04
ENSMUSG00000092592.1	Gm20449	protein_coding	67.11398251	-1.647490161	0.405967998	4.95E-05	4.01E-04
ENSMUSG00000037239.7	Spred3	protein_coding	2641.392879	1.128731501	0.278232333	4.98E-05	4.03E-04
ENSMUSG00000086583.3	Gm15500	transcribed_processed_pseudogene	951.4994086	1.48959161	0.367279876	5.00E-05	4.04E-04
ENSMUSG00000103593.1	Gm37352	TEC	234.5017903	2.469137947	0.60895828	5.02E-05	4.05E-04
ENSMUSG00000041341.9	Atg2b	protein_coding	6268.933798	1.287137392	0.317404577	5.01E-05	4.05E-04
ENSMUSG00000105788.1	AC099934.1	miRNA	154096.4906	-1.772955802	0.437244503	5.02E-05	4.05E-04
ENSMUSG00000024059.9	Clip4	protein_coding	1693.116886	-1.805086182	0.445119787	5.01E-05	4.05E-04
ENSMUSG00000082463.1	Gm15765	processed_pseudogene	9.77495197	-7.528416179	1.85658931	5.01E-05	4.05E-04
ENSMUSG00000022288.1	4930447A16Rik	protein_coding	24.52486983	-5.599540191	1.381219386	5.03E-05	4.06E-04
ENSMUSG00000031563.7	Wwc2	protein_coding	5057.736646	1.044251116	0.257703078	5.07E-05	4.09E-04
ENSMUSG00000061048.7	Cdh3	protein_coding	995.8153848	11.38435133	2.810059683	5.09E-05	4.10E-04
ENSMUSG00000037824.5	Tspan14	protein_coding	3106.68135	-1.054245292	0.260196313	5.08E-05	4.10E-04
ENSMUSG00000036961.4	Wnt8b	protein_coding	7.940267274	-8.77642387	2.166114698	5.08E-05	4.10E-04
ENSMUSG00000027173.7	Depdc7	protein_coding	514.8921625	-1.207835723	0.298189608	5.11E-05	4.11E-04
ENSMUSG00000085606.1	Gm15792	antisense	115.0095817	1.687945505	0.416909213	5.15E-05	4.14E-04
ENSMUSG00000106837.1	RP23-130C18.1	TEC	19.65588887	-3.736220301	0.922769181	5.15E-05	4.14E-04
ENSMUSG00000042677.7	Zc3h12a	protein_coding	123.3343066	2.563709718	0.633302387	5.16E-05	4.15E-04
ENSMUSG00000023988.8	Bysl	protein_coding	3762.901469	1.48408406	0.366623672	5.17E-05	4.15E-04
ENSMUSG00000031714.8	Gab1	protein_coding	5169.124841	-1.591143335	0.393158828	5.19E-05	4.17E-04
ENSMUSG00000097123.1	Gm6297	lincRNA	65.95563046	-1.668162412	0.412254533	5.20E-05	4.17E-04
ENSMUSG00000062727.4	Hist1h2bk	protein_coding	4598.033287	1.810781933	0.447589932	5.22E-05	4.19E-04
ENSMUSG00000085403.1	Gm13068	antisense	166.7564258	-1.953147573	0.482904259	5.24E-05	4.20E-04
ENSMUSG00000089517.1	Gm24899	snoRNA	39.86653765	8.971969571	2.218598912	5.26E-05	4.21E-04
ENSMUSG00000048899.8	Rimkla	protein_coding	103.8460155	-2.865737226	0.708600493	5.25E-05	4.21E-04
ENSMUSG00000048087.5	Gm4737	protein_coding	532.7360516	1.590257514	0.393514542	5.32E-05	4.26E-04
ENSMUSG00000024286.7	Ccny	protein_coding	6441.09316	0.594042809	0.147010962	5.33E-05	4.26E-04
ENSMUSG00000057894.10	Zfp329	protein_coding	1818.361764	-1.081089091	0.26750372	5.31E-05	4.26E-04
ENSMUSG00000027895.9	Kcnc4	protein_coding	26.85393667	-3.615347274	0.894721051	5.33E-05	4.26E-04
ENSMUSG00000074676.2	Foxs1	protein_coding	38.10720273	9.019742484	2.23241093	5.34E-05	4.27E-04
ENSMUSG00000102845.1	Gm38033	antisense	25.7466804	-2.466842237	0.610600841	5.34E-05	4.27E-04
ENSMUSG00000097704.1	Gm26741	protein_coding	205.2042498	1.060430545	0.262536469	5.36E-05	4.28E-04
ENSMUSG00000034994.9	Eef2	protein_coding	153587.7282	1.303719945	0.322830462	5.38E-05	4.30E-04
ENSMUSG00000049539.2	Hist1h1a	protein_coding	11511.93757	2.196251858	0.54419345	5.44E-05	4.34E-04
ENSMUSG00000104856.1	U3	snoRNA	65.82401194	-2.373307529	0.588553385	5.52E-05	4.39E-04
ENSMUSG00000079641.3	Rpl39	protein_coding	17364.67174	1.358056689	0.336938446	5.56E-05	4.43E-04
ENSMUSG00000031432.3	Prps1	protein_coding	2423.157005	-1.21956968	0.302719846	5.61E-05	4.46E-04
ENSMUSG00000038167.6	Plekhg6	protein_coding	60.75604295	2.591440609	0.643575039	5.66E-05	4.48E-04
ENSMUSG00000025484.8	Bet1l	protein_coding	1239.491311	1.145880362	0.284685819	5.70E-05	4.51E-04
ENSMUSG00000099291.1	Rnu3b3	snoRNA	65.97279314	-2.37339865	0.589700378	5.70E-05	4.51E-04
ENSMUSG00000048578.11	Mlec	protein_coding	23037.18065	1.247443829	0.309986035	5.72E-05	4.52E-04
ENSMUSG00000048040.8	Arxes2	protein_coding	2154.061713	-1.410121102	0.350468872	5.73E-05	4.53E-04
ENSMUSG00000032026.6	Rexo2	protein_coding	3423.221884	0.932046238	0.231837205	5.81E-05	4.60E-04
ENSMUSG00000082536.1	Gm13456	processed_pseudogene	500.5397898	1.499905226	0.373171115	5.84E-05	4.61E-04
ENSMUSG00000059263.7	Usp47	protein_coding	12588.13802	0.723877031	0.180090095	5.83E-05	4.61E-04
ENSMUSG00000042599.8	Kdm7a	protein_coding	3035.142537	-1.673966839	0.416495276	5.84E-05	4.61E-04
ENSMUSG00000102960.1	Gm37943	TEC	77.41976663	-3.485832433	0.867407004	5.85E-05	4.62E-04
ENSMUSG00000097925.1	Gm26574	antisense	434.1147878	1.825288245	0.454385903	5.89E-05	4.64E-04
ENSMUSG00000089417.1	Gm22009	scaRNA	10104.13767	-1.39885112	0.348230605	5.89E-05	4.64E-04
ENSMUSG00000103755.1	Gm37805	TEC	100.619365	-3.893803825	0.969221755	5.88E-05	4.64E-04
ENSMUSG00000101859.1	Gm29233	lincRNA	2980.234836	5.14588197	1.281198023	5.91E-05	4.65E-04
ENSMUSG00000048755.8	Mcat	protein_coding	621.1599369	1.687672347	0.42016367	5.90E-05	4.65E-04
ENSMUSG00000050621.6	Rps27rt	protein_coding	152.5404994	1.919084338	0.477871992	5.92E-05	4.66E-04
ENSMUSG00000104550.1	RP24-427G24.5	TEC	11.90428739	-6.705084416	1.669621107	5.92E-05	4.66E-04
ENSMUSG00000069662.5	Marcks	protein_coding	52230.38194	1.42974077	0.356120188	5.95E-05	4.68E-04
ENSMUSG00000040495.4	Chrm4	protein_coding	83.50070887	-2.838702671	0.707157777	5.96E-05	4.69E-04
ENSMUSG00000031490.5	Eif4ebp1	protein_coding	3118.793563	2.49713852	0.622252379	5.99E-05	4.70E-04
ENSMUSG00000078451.4	Ppil6	protein_coding	150.3263739	-3.930689547	0.979629479	6.01E-05	4.71E-04
ENSMUSG00000047686.9	Zcchc5	protein_coding	8.384782369	8.902247437	2.218975042	6.02E-05	4.72E-04
ENSMUSG00000001988.8	Npas1	protein_coding	72.70029388	-2.731966125	0.681110968	6.05E-05	4.74E-04
ENSMUSG00000002769.8	Gnmt	protein_coding	37.48702115	-3.714002624	0.926127712	6.07E-05	4.75E-04
ENSMUSG00000103642.1	Gm37769	TEC	14.03790775	-6.421631423	1.602307124	6.13E-05	4.80E-04
ENSMUSG00000038855.10	Itpkb	protein_coding	7812.884824	-2.363692126	0.590027871	6.17E-05	4.83E-04
ENSMUSG00000099966.1	2810402E24Rik	antisense	328.9988148	-1.233869939	0.308109037	6.21E-05	4.86E-04
ENSMUSG00000101655.1	2310040G24Rik	lincRNA	200.1083511	-4.008781064	1.00148154	6.26E-05	4.89E-04
ENSMUSG00000001942.7	Siae	protein_coding	1016.53178	-1.42136022	0.355205814	6.29E-05	4.92E-04
ENSMUSG00000088651.1	Gm24853	snoRNA	204.7651955	1.763769637	0.441029481	6.36E-05	4.96E-04
ENSMUSG00000087478.1	4930506C21Rik	processed_transcript	533.300404	-1.935841855	0.484261363	6.40E-05	5.00E-04
ENSMUSG00000098061.1	Gm26945	lincRNA	642.4970276	9.396982581	2.351258976	6.43E-05	5.01E-04
ENSMUSG00000064350.1	mt-Ty	Mt_tRNA	2931.345482	-1.606372131	0.402158562	6.49E-05	5.05E-04
ENSMUSG00000051147.9	Nat2	protein_coding	68.20768698	5.030355061	1.259411799	6.49E-05	5.06E-04
ENSMUSG00000028709.3	Mob3c	protein_coding	536.9723035	1.300763283	0.325859182	6.56E-05	5.10E-04
ENSMUSG00000073179.3	Gm10478	pseudogene	15.22748928	7.239334347	1.814025847	6.59E-05	5.12E-04
ENSMUSG00000073415.4	Gm10501	antisense	186.1995967	-1.388329512	0.347871854	6.58E-05	5.12E-04
ENSMUSG00000022965.7	Ifngr2	protein_coding	2660.830572	1.80835004	0.45349399	6.67E-05	5.18E-04
ENSMUSG00000037111.9	Setd7	protein_coding	9924.731216	-1.550816053	0.388955371	6.69E-05	5.19E-04
ENSMUSG00000048916.7	Gm5540	processed_pseudogene	214.4979369	-3.11925006	0.782393411	6.70E-05	5.20E-04
ENSMUSG00000020766.4	Galk1	protein_coding	2112.903495	1.863094829	0.468532113	7.00E-05	5.40E-04
ENSMUSG00000029360.3	Gm9754	antisense	2095.226344	0.683354702	0.171837658	6.99E-05	5.40E-04
ENSMUSG00000097997.1	Gm27017	lincRNA	26.1079086	-1.920505899	0.482966858	6.99E-05	5.40E-04
ENSMUSG00000044340.7	Phlpp1	protein_coding	5673.819355	-2.040475642	0.51307529	6.98E-05	5.40E-04
ENSMUSG00000086477.1	Gm15506	processed_transcript	58.93913563	-2.246306943	0.564885662	6.99E-05	5.40E-04
ENSMUSG00000074743.4	Thbd	protein_coding	177.0266107	11.74736656	2.954703692	7.01E-05	5.41E-04
ENSMUSG00000024899.6	Papss2	protein_coding	276.8067993	3.358890109	0.845448553	7.10E-05	5.48E-04
ENSMUSG00000082100.1	Glns-ps1	processed_pseudogene	28.02012422	-3.234545779	0.814313428	7.12E-05	5.49E-04
ENSMUSG00000033059.7	Pygb	protein_coding	8041.726296	-2.258056795	0.568703	7.17E-05	5.53E-04
ENSMUSG00000040204.6	2810417H13Rik	protein_coding	5053.377119	1.676881597	0.422592679	7.25E-05	5.58E-04
ENSMUSG00000032193.8	Ldlr	protein_coding	12475.39572	1.500933666	0.378250332	7.24E-05	5.58E-04
ENSMUSG00000002633.4	Shh	protein_coding	120.3868208	-8.207441067	2.068348062	7.24E-05	5.58E-04
ENSMUSG00000073144.4	4930599N23Rik	antisense	221.2852997	-1.710289126	0.431200645	7.30E-05	5.61E-04
ENSMUSG00000102241.1	Gm37716	TEC	25.33832152	-2.829972239	0.713540156	7.31E-05	5.61E-04
ENSMUSG00000045128.8	Rpl18a	protein_coding	47046.15913	1.248618759	0.315098729	7.41E-05	5.69E-04
ENSMUSG00000098537.1	Gm27867	misc_RNA	128.6472444	-3.502793082	0.883988105	7.42E-05	5.69E-04
ENSMUSG00000089874.1	9230117E06Rik	antisense	19.02405514	-7.212821047	1.820547982	7.44E-05	5.70E-04
ENSMUSG00000080530.1	Gm25540	miRNA	6.440420596	-7.452366383	1.882981751	7.57E-05	5.79E-04
ENSMUSG00000043153.5	Ispd	protein_coding	117.1921614	10.97317899	2.773381874	7.60E-05	5.82E-04
ENSMUSG00000092283.1	Gm20412	processed_transcript	95.68871549	5.390296387	1.362407601	7.61E-05	5.82E-04
ENSMUSG00000105284.1	RP23-423J10.6	TEC	9.674927275	-6.977188897	1.764409081	7.67E-05	5.86E-04
ENSMUSG00000050075.8	Gpr171	protein_coding	30.18666905	-3.457993827	0.874573678	7.69E-05	5.87E-04
ENSMUSG00000020038.9	Cry1	protein_coding	1533.409031	-0.907407478	0.229661338	7.78E-05	5.94E-04
ENSMUSG00000105202.1	RP23-50E10.5	TEC	31.18953347	-4.124572159	1.044427336	7.84E-05	5.99E-04
ENSMUSG00000053070.4	9230110C19Rik	protein_coding	598.3975273	-1.450059304	0.367304786	7.89E-05	6.01E-04
ENSMUSG00000083817.1	Gm14400	unprocessed_pseudogene	16.77736483	-4.416726303	1.118777662	7.89E-05	6.01E-04
ENSMUSG00000045377.5	Tmem88	protein_coding	1073.040859	1.100119783	0.27869928	7.90E-05	6.02E-04
ENSMUSG00000021720.10	Rnf180	protein_coding	474.8580853	-3.086372721	0.781918754	7.91E-05	6.02E-04
ENSMUSG00000051341.5	Zfp52	protein_coding	382.8817781	1.706730194	0.432437146	7.92E-05	6.03E-04
ENSMUSG00000013846.9	St3gal1	protein_coding	812.5578034	2.992564191	0.758510174	7.97E-05	6.06E-04
ENSMUSG00000057835.7	Zfp119a	protein_coding	359.0725538	-1.011132778	0.256273279	7.96E-05	6.06E-04
ENSMUSG00000036093.7	Arl5a	protein_coding	5986.41222	0.84338266	0.213804964	7.99E-05	6.07E-04
ENSMUSG00000076445.1	Gm24865	miRNA	218.3871275	1.394510782	0.353596813	8.02E-05	6.09E-04
ENSMUSG00000106019.1	RP24-487F9.4	lincRNA	237.7241287	-1.75351654	0.444957351	8.12E-05	6.16E-04
ENSMUSG00000070462.4	Mesdc1	protein_coding	1315.428643	2.078876837	0.527830457	8.20E-05	6.22E-04
ENSMUSG00000079177.2	Fam228a	protein_coding	43.539397	-2.154986814	0.547243857	8.22E-05	6.23E-04
ENSMUSG00000070002.6	Ell	protein_coding	1319.421234	0.703773043	0.178734342	8.23E-05	6.24E-04
ENSMUSG00000005470.8	Asf1b	protein_coding	1401.826886	1.33207019	0.338398551	8.27E-05	6.26E-04
ENSMUSG00000103663.1	2900037B21Rik	TEC	14.59167901	-7.601685892	1.931176235	8.27E-05	6.26E-04
ENSMUSG00000026536.9	Mnda	protein_coding	38.48703062	18.48052308	4.696269981	8.31E-05	6.29E-04
ENSMUSG00000032320.7	Rcn2	protein_coding	8213.62087	-0.783740633	0.199163749	8.31E-05	6.29E-04
ENSMUSG00000087377.1	AV099323	antisense	57.71591766	-2.596036601	0.659705071	8.31E-05	6.29E-04
ENSMUSG00000072940.5	Gm10443	processed_pseudogene	682.5617897	1.450352561	0.36875708	8.39E-05	6.34E-04
ENSMUSG00000038702.6	Dsel	protein_coding	2132.041804	1.761656162	0.448063159	8.43E-05	6.36E-04
ENSMUSG00000075020.5	E530001K10Rik	lincRNA	18.59966074	-5.015435146	1.275649244	8.44E-05	6.36E-04
ENSMUSG00000083327.1	Vcp-rs	processed_pseudogene	3235.131233	0.534243732	0.135904468	8.46E-05	6.38E-04
ENSMUSG00000044231.2	Nhlrc1	protein_coding	39.10192386	7.496104896	1.907655111	8.51E-05	6.41E-04
ENSMUSG00000028982.9	Slc25a33	protein_coding	570.0766568	-2.099692224	0.53469605	8.61E-05	6.48E-04
ENSMUSG00000052426.4	Gm9877	pseudogene	53.07531723	-2.890094541	0.736126113	8.63E-05	6.50E-04
ENSMUSG00000091337.3	Eid1	protein_coding	8463.569212	1.671899483	0.426295263	8.78E-05	6.60E-04
ENSMUSG00000015377.9	Dennd6b	protein_coding	371.488774	-0.909971124	0.232046669	8.80E-05	6.61E-04
ENSMUSG00000065424.2	Mir9-2	miRNA	49.44173887	-3.478670935	0.887415913	8.85E-05	6.65E-04
ENSMUSG00000040618.6	Pck2	protein_coding	3649.593147	1.693596045	0.432376481	8.97E-05	6.71E-04
ENSMUSG00000104988.1	RP24-285I4.2	TEC	20.14458525	-4.908906226	1.253245093	8.97E-05	6.71E-04
ENSMUSG00000105326.1	RP24-230L5.3	TEC	115.036286	-2.221575276	0.567307158	9.00E-05	6.73E-04
ENSMUSG00000038879.7	Nipal2	protein_coding	17.53165341	10.48327106	2.677539647	9.03E-05	6.75E-04
ENSMUSG00000097047.1	1110020A21Rik	lincRNA	27.91631714	-2.165601458	0.553207712	9.05E-05	6.77E-04
ENSMUSG00000044708.5	Kcnj10	protein_coding	1440.247291	-5.507167598	1.406966815	9.07E-05	6.77E-04
ENSMUSG00000097383.1	1500026H17Rik	lincRNA	23.46642111	-2.353382556	0.601368539	9.10E-05	6.79E-04
ENSMUSG00000036095.10	Dgkb	protein_coding	1438.096604	-2.563262131	0.655315372	9.17E-05	6.84E-04
ENSMUSG00000101795.2	Gm5835	processed_pseudogene	3888.80502	1.536426335	0.392893824	9.21E-05	6.86E-04
ENSMUSG00000092185.1	Gm20416	processed_transcript	693.5196628	1.197242578	0.306140502	9.20E-05	6.86E-04
ENSMUSG00000025236.10	Adpgk	protein_coding	2334.522133	0.698579251	0.17888604	9.42E-05	7.01E-04
ENSMUSG00000050107.2	Gsg2	protein_coding	663.1732761	1.773327863	0.45475001	9.64E-05	7.17E-04
ENSMUSG00000024276.6	Zfp397	protein_coding	3916.277832	-0.761309075	0.195301141	9.69E-05	7.20E-04
ENSMUSG00000046330.9	Rpl37a	protein_coding	19726.4512	1.337811746	0.343282374	9.73E-05	7.22E-04
ENSMUSG00000022101.5	Fgf17	protein_coding	34.3165452	-4.669432619	1.198189016	9.74E-05	7.22E-04
ENSMUSG00000086506.1	Gm15911	antisense	108.0437614	1.35665539	0.348140342	9.74E-05	7.23E-04
ENSMUSG00000102840.1	Gm38037	antisense	332.623394	2.487311432	0.638473244	9.79E-05	7.25E-04
ENSMUSG00000031903.6	Pla2g15	protein_coding	601.5436521	1.505472902	0.386441563	9.79E-05	7.25E-04
ENSMUSG00000020993.8	Trappc6b	protein_coding	1570.324623	1.120469888	0.287660591	9.82E-05	7.27E-04
ENSMUSG00000104257.1	Gm20172	TEC	9.863110419	-7.067254665	1.815489447	9.91E-05	7.33E-04
ENSMUSG00000097799.1	Gm26899	lincRNA	6997.780353	-0.789512098	0.202958896	1.00E-04	7.40E-04
ENSMUSG00000071033.1	Gm10308	protein_coding	1453.369216	-4.300187842	1.105367018	1.00E-04	7.40E-04
ENSMUSG00000053746.8	Ptrh1	protein_coding	239.2075623	1.447854953	0.372331797	1.01E-04	7.44E-04
ENSMUSG00000045039.9	Megf8	protein_coding	8328.479853	1.132583901	0.291329872	1.01E-04	7.47E-04
ENSMUSG00000093483.1	AA465934	processed_transcript	358.8366334	-1.13420076	0.291775043	1.01E-04	7.47E-04
ENSMUSG00000046999.2	1110032F04Rik	protein_coding	15.21878606	-6.889544294	1.77249674	1.02E-04	7.48E-04
ENSMUSG00000095115.1	Itpripl2	protein_coding	2666.841698	4.037490475	1.039279396	1.02E-04	7.53E-04
ENSMUSG00000096948.1	Gm4221	lincRNA	50.88773612	-2.624696441	0.67592802	1.03E-04	7.59E-04
ENSMUSG00000085704.1	4921531C22Rik	processed_transcript	168.110354	-1.392798389	0.358836728	1.04E-04	7.63E-04
ENSMUSG00000049516.7	Spty2d1	protein_coding	3318.733549	0.77039341	0.198493917	1.04E-04	7.64E-04
ENSMUSG00000022240.9	Ctnnd2	protein_coding	8487.968983	-3.604177638	0.92878124	1.04E-04	7.65E-04
ENSMUSG00000070720.3	Tmem200b	protein_coding	51.78594437	6.138485327	1.582000616	1.04E-04	7.66E-04
ENSMUSG00000031616.7	Ednra	protein_coding	966.845511	3.155293955	0.813164056	1.04E-04	7.66E-04
ENSMUSG00000099061.1	Gm28050	lincRNA	99.1607828	-2.091995287	0.539312888	1.05E-04	7.69E-04
ENSMUSG00000019139.9	Isyna1	protein_coding	1116.314273	4.612654018	1.189831341	1.06E-04	7.76E-04
ENSMUSG00000034007.9	Scaper	protein_coding	1641.678739	-0.956972028	0.246996546	1.07E-04	7.83E-04
ENSMUSG00000002835.8	Chaf1a	protein_coding	4154.478101	1.330376724	0.343415683	1.07E-04	7.84E-04
ENSMUSG00000028633.7	Ctps	protein_coding	5105.501099	1.782244743	0.460122764	1.07E-04	7.85E-04
ENSMUSG00000074284.6	Gm10658	processed_transcript	437.5901027	1.111097174	0.286869907	1.07E-04	7.85E-04
ENSMUSG00000033972.9	Zfp944	protein_coding	1048.263249	-0.750191374	0.193771219	1.08E-04	7.90E-04
ENSMUSG00000075029.6	4930558J22Rik	processed_transcript	8287.80044	1.718900425	0.444027212	1.08E-04	7.91E-04
ENSMUSG00000021391.9	Cenpp	protein_coding	523.926591	-1.193164509	0.308368591	1.09E-04	7.96E-04
ENSMUSG00000032867.8	Fbxw8	protein_coding	7061.819714	0.667249915	0.172453822	1.09E-04	7.97E-04
ENSMUSG00000069266.5	Hist1h4b	protein_coding	8536.150472	1.722250671	0.445293912	1.10E-04	8.01E-04
ENSMUSG00000025389.7	Mip	protein_coding	41.17599874	-1.65428037	0.427761126	1.10E-04	8.01E-04
ENSMUSG00000058669.7	Nkx2-9	protein_coding	59.96162952	8.817207031	2.28039421	1.10E-04	8.03E-04
ENSMUSG00000024253.8	Dync2li1	protein_coding	833.2242672	-1.396796859	0.36134651	1.11E-04	8.06E-04
ENSMUSG00000095134.2	Gm21857	unprocessed_pseudogene	71.72480321	8.666452391	2.242844473	1.12E-04	8.10E-04
ENSMUSG00000047330.8	Kcne4	protein_coding	110.2621311	5.093064496	1.3180498	1.12E-04	8.10E-04
ENSMUSG00000058905.5	Gm10051	processed_pseudogene	406.2501865	1.573104806	0.407189257	1.12E-04	8.12E-04
ENSMUSG00000027434.11	Nkx2-2	protein_coding	100.3164547	-9.086791373	2.354445432	1.14E-04	8.22E-04
ENSMUSG00000090570.1	Gm17041	antisense	35.9826022	2.346815857	0.608279828	1.14E-04	8.26E-04
ENSMUSG00000049940.7	Pgrmc2	protein_coding	3953.941752	0.803619414	0.208306805	1.14E-04	8.26E-04
ENSMUSG00000035095.11	Fam167a	protein_coding	1409.835923	-3.429400746	0.889072851	1.15E-04	8.28E-04
ENSMUSG00000085327.1	Gm16104	antisense	215.1959595	1.865523907	0.484071468	1.16E-04	8.39E-04
ENSMUSG00000082289.1	Gm15596	processed_pseudogene	533.5316802	0.880605395	0.228557678	1.17E-04	8.42E-04
ENSMUSG00000065944.1	Rnu2-10	snRNA	96.44011319	-2.570408693	0.668163955	1.20E-04	8.61E-04
ENSMUSG00000036241.3	Ube2r2	protein_coding	7593.41154	0.646328601	0.168033056	1.20E-04	8.62E-04
ENSMUSG00000103651.1	Gm37206	TEC	731.395326	-0.717680399	0.186575226	1.20E-04	8.62E-04
ENSMUSG00000078970.5	Wdr92	protein_coding	3420.695144	0.846487574	0.220111456	1.20E-04	8.65E-04
ENSMUSG00000085227.1	6330418K02Rik	antisense	371.0399579	0.993395646	0.258405725	1.21E-04	8.69E-04
ENSMUSG00000091415.4	Ak9	protein_coding	15.83123132	-7.37362574	1.918609543	1.21E-04	8.73E-04
ENSMUSG00000097491.1	Gm2366	antisense	2936.646447	1.559394428	0.405882425	1.22E-04	8.77E-04
ENSMUSG00000028452.7	Vcp	protein_coding	30992.78348	0.585965198	0.15258483	1.23E-04	8.83E-04
ENSMUSG00000039065.10	Fam173b	protein_coding	861.0491894	-0.957535125	0.249607169	1.25E-04	8.97E-04
ENSMUSG00000028381.8	Ugcg	protein_coding	3204.309774	1.29767323	0.338384025	1.26E-04	9.00E-04
ENSMUSG00000021116.9	Eif2s1	protein_coding	14166.76361	1.742634404	0.454847718	1.27E-04	9.13E-04
ENSMUSG00000084530.2	Mir1897	misc_RNA	53.58712411	-7.962070277	2.078363909	1.28E-04	9.14E-04
ENSMUSG00000103953.1	Gm29718	processed_pseudogene	44.76299349	1.918983145	0.501099176	1.28E-04	9.19E-04
ENSMUSG00000043017.9	Ptgir	protein_coding	66.50500608	5.667697526	1.480257227	1.29E-04	9.21E-04
ENSMUSG00000087066.1	Gm15518	antisense	480.0373143	-1.159139874	0.302737304	1.29E-04	9.21E-04
ENSMUSG00000020193.3	Zpbp	protein_coding	20.87112643	10.09442685	2.637062066	1.29E-04	9.24E-04
ENSMUSG00000063904.3	Dpp3	protein_coding	3499.536694	1.161594759	0.303440183	1.29E-04	9.24E-04
ENSMUSG00000021918.9	Nek4	protein_coding	1338.870311	-0.812702198	0.212321736	1.29E-04	9.25E-04
ENSMUSG00000033430.9	Terf2ip	protein_coding	1682.526254	-0.554421966	0.144894713	1.30E-04	9.29E-04
ENSMUSG00000086954.1	4930583P06Rik	lincRNA	7.01197694	-6.402718875	1.673344547	1.30E-04	9.29E-04
ENSMUSG00000096140.1	Ankrd66	protein_coding	21.50085617	-4.966938136	1.298451277	1.31E-04	9.33E-04
ENSMUSG00000054958.6	Nt5c1a	protein_coding	8.075197891	-6.113058663	1.598919211	1.32E-04	9.39E-04
ENSMUSG00000041084.8	Ostc	protein_coding	5364.05005	1.066819296	0.279204135	1.33E-04	9.47E-04
ENSMUSG00000066607.4	6030419C18Rik	protein_coding	1513.786509	2.676268829	0.70101463	1.35E-04	9.58E-04
ENSMUSG00000021400.6	Wrnip1	protein_coding	2024.067952	0.987939154	0.258763254	1.35E-04	9.58E-04
ENSMUSG00000101179.1	Gm29455	lincRNA	61.81539493	-5.855965903	1.534113421	1.35E-04	9.60E-04
ENSMUSG00000002804.3	Nudt14	protein_coding	330.9541808	2.475598911	0.648611819	1.35E-04	9.61E-04
ENSMUSG00000030806.5	Stx1b	protein_coding	764.1636081	-1.786942942	0.468220893	1.35E-04	9.62E-04
ENSMUSG00000089671.1	Gm16537	antisense	453.4133238	-3.150313271	0.825778897	1.36E-04	9.67E-04
ENSMUSG00000048316.3	Gm9823	pseudogene	523.458988	0.998636402	0.261798034	1.36E-04	9.68E-04
ENSMUSG00000042473.8	Tbc1d8b	protein_coding	981.3971805	2.582216619	0.677052339	1.37E-04	9.70E-04
ENSMUSG00000092242.1	Gm20515	lincRNA	7.753392944	-7.176718771	1.881922874	1.37E-04	9.72E-04
ENSMUSG00000086841.1	2410006H16Rik	processed_transcript	3136.793708	1.961718759	0.514493142	1.37E-04	9.74E-04
ENSMUSG00000021194.5	Chga	protein_coding	143.9085148	-3.682467386	0.966253585	1.38E-04	9.80E-04
ENSMUSG00000031924.3	Cyb5b	protein_coding	14851.15865	-1.800415556	0.472523622	1.39E-04	9.83E-04
ENSMUSG00000066415.4	Msl2	protein_coding	4348.798241	-0.674238366	0.1770021	1.39E-04	9.86E-04
ENSMUSG00000063628.2	Gm7665	processed_pseudogene	106.1797703	2.286179066	0.600394369	0.000140211	9.90E-04
ENSMUSG00000035407.8	Kank4	protein_coding	1486.421541	-3.268894081	0.858438871	1.40E-04	9.90E-04
ENSMUSG00000085440.1	Sorbs2os	antisense	200.1922997	3.982740927	1.046411592	1.41E-04	9.96E-04
ENSMUSG00000105135.1	RP23-418O21.3	TEC	138.2414863	-1.821924995	0.478679608	1.41E-04	9.96E-04
ENSMUSG00000041930.7	Fam222a	protein_coding	105.4059008	-2.011311829	0.528494872	1.41E-04	9.97E-04
ENSMUSG00000056306.5	Sertm1	protein_coding	432.9209186	-5.466267113	1.436412574	1.42E-04	9.97E-04
ENSMUSG00000021240.5	Abcd4	protein_coding	1206.4647	1.405508537	0.369502118	1.42E-04	0.001003205
ENSMUSG00000044408.6	Sptssa	protein_coding	2360.041884	-0.987546464	0.259632128	1.43E-04	0.001003531
ENSMUSG00000033478.4	Fam160b1	protein_coding	2882.108365	0.810655234	0.213281385	1.44E-04	0.001013612
ENSMUSG00000060019.5	Gm10073	protein_coding	771.7083637	1.557945921	0.410064823	1.45E-04	0.001019899
ENSMUSG00000024960.8	Plcb3	protein_coding	6632.02143	1.177675784	0.310180889	1.47E-04	0.001028551
ENSMUSG00000053907.9	Mat2a	protein_coding	14511.65742	-1.166230969	0.307260138	1.47E-04	0.001033059
ENSMUSG00000103420.1	Gm37537	TEC	27.17147171	-3.807319024	1.003171415	1.47E-04	0.001034004
ENSMUSG00000036120.9	Rfxank	protein_coding	1396.644905	-0.775683411	0.204457065	1.48E-04	0.001038888
ENSMUSG00000034336.3	Ina	protein_coding	439.622785	-3.356974402	0.88503482	1.49E-04	0.00104156
ENSMUSG00000059409.8	Ppp2r5d	protein_coding	10202.90499	0.712901962	0.188050394	1.50E-04	0.001049181
ENSMUSG00000102153.1	Gm37474	TEC	10.62521892	6.889040614	1.817560486	1.50E-04	0.001051734
ENSMUSG00000033454.6	Zbtb1	protein_coding	5611.747815	1.222351631	0.32261617	1.51E-04	0.001056428
ENSMUSG00000097827.1	5330439K02Rik	lincRNA	20.89705387	-2.780318208	0.734450936	1.53E-04	0.001069612
ENSMUSG00000090160.1	4930480K15Rik	processed_transcript	59.29631921	-5.270286344	1.393322406	1.55E-04	0.001081832
ENSMUSG00000106379.1	Lhfpl3	protein_coding	624.2587448	-7.598353425	2.008988994	1.55E-04	0.001083059
ENSMUSG00000106279.1	AC099934.2	miRNA	2656483.15	-1.675449015	0.443048337	1.56E-04	0.001085086
ENSMUSG00000037762.6	Slc16a9	protein_coding	372.8569892	-2.544637282	0.673100397	1.57E-04	0.001089244
ENSMUSG00000024076.9	Vit	protein_coding	822.1734934	-5.802828363	1.535116027	1.57E-04	0.001090739
ENSMUSG00000000957.9	Mmp14	protein_coding	5552.042065	4.828745098	1.277787779	1.57E-04	0.00109512
ENSMUSG00000051391.9	Ywhag	protein_coding	15478.96958	1.128694558	0.299035639	1.60E-04	0.001112362
ENSMUSG00000052769.6	Gm9889	lincRNA	9.974016214	-5.917654429	1.568184442	1.61E-04	0.001115642
ENSMUSG00000087545.1	Gm13966	antisense	19.17980119	4.207252475	1.115085844	1.61E-04	0.00111774
ENSMUSG00000063953.2	Amd2	protein_coding	687.2983079	-0.933441937	0.247448114	1.62E-04	0.001120813
ENSMUSG00000074384.3	AI429214	protein_coding	49.49414185	9.888171874	2.621400996	1.62E-04	0.001121295
ENSMUSG00000074166.6	AW146154	protein_coding	625.4023209	-0.986760678	0.261626417	1.62E-04	0.001123015
ENSMUSG00000104398.1	Gm37964	TEC	33.38533721	-3.245974011	0.860711971	1.62E-04	0.001124376
ENSMUSG00000024941.8	Scyl1	protein_coding	5203.435044	0.824763575	0.218751368	1.63E-04	0.001127959
ENSMUSG00000022658.10	Tagln3	protein_coding	422.5263158	-5.038614334	1.336411414	1.63E-04	0.001127959
ENSMUSG00000049536.5	Tceal1	protein_coding	112.1197987	9.637184405	2.556394178	1.63E-04	0.001129543
ENSMUSG00000007892.7	Rplp1	protein_coding	35661.89357	1.522802181	0.403973878	1.64E-04	0.001130481
ENSMUSG00000087413.1	Gm11266	antisense	224.7804262	-3.132742461	0.83199202	1.66E-04	0.001148685
ENSMUSG00000099021.1	Rn7s1	misc_RNA	2856616.91	-1.662939123	0.44190184	1.68E-04	0.001157892
ENSMUSG00000033953.10	Ppp3r1	protein_coding	7019.215768	0.91292547	0.242613067	1.68E-04	0.00115874
ENSMUSG00000064540.1	Snord42a	snoRNA	60.78131333	-1.834664331	0.487595203	1.68E-04	0.001159369
ENSMUSG00000028626.5	Col9a2	protein_coding	215.7259089	-3.423955367	0.910030151	1.68E-04	0.001160037
ENSMUSG00000100680.1	1810044D09Rik	lincRNA	56.03644771	-2.070214085	0.55078091	1.71E-04	0.001175654
ENSMUSG00000028145.9	Them4	protein_coding	434.3035289	-0.939758381	0.250033397	1.71E-04	0.001176057
ENSMUSG00000107383.1	RP24-246N21.1	processed_pseudogene	1135.152529	1.53428602	0.408274713	1.71E-04	0.00117834
ENSMUSG00000074925.3	Ptar1	protein_coding	1942.328002	-1.217443117	0.324050864	1.72E-04	0.001182493
ENSMUSG00000020088.9	Sar1a	protein_coding	10403.49955	0.758020803	0.201980387	1.75E-04	0.001201225
ENSMUSG00000058290.3	Espl1	protein_coding	2749.845358	1.512973236	0.403239156	1.75E-04	0.00120517
ENSMUSG00000092329.1	Gm20388	protein_coding	8823.515857	1.393931742	0.371583463	1.76E-04	0.001207949
ENSMUSG00000056492.5	Adgrf5	protein_coding	113.7336381	6.052568932	1.613579076	1.76E-04	0.001209088
ENSMUSG00000032715.9	Trib3	protein_coding	442.5808625	3.319112884	0.88511625	1.77E-04	0.001213671
ENSMUSG00000029762.6	Akr1b8	protein_coding	607.6006684	4.154879463	1.108371201	1.78E-04	0.001218212
ENSMUSG00000020644.8	Id2	protein_coding	3097.071191	-2.66592664	0.711170797	1.78E-04	0.001218212
ENSMUSG00000081355.1	Gm15264	unprocessed_pseudogene	11.12230128	6.076119605	1.621275756	1.78E-04	0.00122222
ENSMUSG00000031986.5	Sprtn	protein_coding	1016.736206	0.689913933	0.184123885	1.79E-04	0.001225167
ENSMUSG00000057899.6	Adgrf2	protein_coding	59.41398944	-6.666620137	1.779243289	1.79E-04	0.001225344
ENSMUSG00000038286.10	Bphl	protein_coding	624.4908735	2.490617017	0.666121047	1.85E-04	0.001261621
ENSMUSG00000053178.5	Mterf1b	protein_coding	184.7208321	-0.904230678	0.241878508	1.85E-04	0.001263293
ENSMUSG00000007867.8	Ift43	protein_coding	822.7786181	1.410965107	0.377436659	1.85E-04	0.001263357
ENSMUSG00000099587.1	Gm28967	sense_intronic	12423.34942	-2.105363975	0.563294979	1.86E-04	0.001266142
ENSMUSG00000089617.1	Scarna10	snoRNA	12423.92185	-2.104272372	0.563190266	1.87E-04	0.001271335
ENSMUSG00000042211.6	Fbxo38	protein_coding	5075.886049	0.734792491	0.196719106	1.88E-04	0.001276578
ENSMUSG00000051851.5	Cxx1c	protein_coding	39.70190255	9.913257816	2.656014128	1.90E-04	0.001289317
ENSMUSG00000036615.5	Rfxap	protein_coding	976.7291805	-1.005307109	0.269343286	1.90E-04	0.001289317
ENSMUSG00000034892.8	Rps29	protein_coding	18187.54824	1.145408141	0.307093092	1.92E-04	0.001302023
ENSMUSG00000057440.7	Mpp7	protein_coding	861.7136005	1.505859233	0.403764129	1.92E-04	0.001303145
ENSMUSG00000035551.6	Igfbpl1	protein_coding	91.11434579	-3.244813246	0.870801549	1.94E-04	0.001319275
ENSMUSG00000020580.9	Rock2	protein_coding	11848.46211	0.897810314	0.240986849	1.95E-04	0.001322091
ENSMUSG00000106344.1	mmu-mir-1892	miRNA	392.225425	-0.935969748	0.251345858	1.96E-04	0.001329289
ENSMUSG00000086999.1	Bcas1os2	antisense	662.5822854	-6.96439401	1.870198579	1.96E-04	0.001329289
ENSMUSG00000078173.3	Lenep	protein_coding	144.7169315	-1.083613892	0.291001105	1.96E-04	0.001329373
ENSMUSG00000023017.9	Asic1	protein_coding	1361.952712	-1.96133494	0.526946791	1.98E-04	0.001336544
ENSMUSG00000093908.1	Gm5784	protein_coding	19.35489477	5.768946074	1.550500243	1.99E-04	0.00134286
ENSMUSG00000059839.8	Zfp874b	protein_coding	434.3569677	-0.749817721	0.201594388	2.00E-04	0.00134921
ENSMUSG00000037071.2	Scd1	protein_coding	50705.8097	-2.144197943	0.576497879	2.00E-04	0.001349293
ENSMUSG00000097139.2	Gm26626	antisense	77.39292827	4.367542903	1.175180391	2.02E-04	0.001363141
ENSMUSG00000075469.3	Gm17205	processed_pseudogene	8.579372556	-7.40724838	1.993643914	2.03E-04	0.001368075
ENSMUSG00000058569.7	Tmed9	protein_coding	4879.477162	1.148545996	0.309185204	2.03E-04	0.001371381
ENSMUSG00000040705.1	A930016O22Rik	protein_coding	3.850567315	-6.971183948	1.876850593	2.04E-04	0.001373449
ENSMUSG00000090467.2	Gm4613	processed_pseudogene	280.8770164	1.306513803	0.351801	2.04E-04	0.001375463
ENSMUSG00000063810.6	Alms1	protein_coding	2872.475712	-1.226372847	0.33021566	2.04E-04	0.001375463
ENSMUSG00000074978.3	Actg-ps1	processed_pseudogene	41.9170484	2.327863444	0.627510821	2.08E-04	0.001394848
ENSMUSG00000054321.6	Taf4b	protein_coding	943.7974517	-1.493411833	0.402724301	2.09E-04	0.001402218
ENSMUSG00000045464.5	2810002D19Rik	processed_transcript	415.1987589	-0.831983212	0.224616134	2.12E-04	0.001423156
ENSMUSG00000039253.7	Fn3krp	protein_coding	1626.710516	-1.342107706	0.362555286	2.14E-04	0.001435275
ENSMUSG00000064899.1	Snord118	snoRNA	47.9912101	-3.670017965	0.991479125	2.14E-04	0.00143625
ENSMUSG00000021981.9	Cab39l	protein_coding	2499.789533	-0.741733478	0.200419531	2.15E-04	0.001439558
ENSMUSG00000106547.1	RP23-441I24.5	lincRNA	63.79541331	-2.731328706	0.738106833	2.15E-04	0.001441324
ENSMUSG00000036478.7	Btg1	protein_coding	4853.735684	1.178025002	0.318392023	2.16E-04	0.001443946
ENSMUSG00000085711.4	Gm15163	processed_pseudogene	268.6267857	-1.601516613	0.432867445	2.16E-04	0.001444159
ENSMUSG00000020990.4	Cdkl1	protein_coding	48.03704646	5.146844043	1.391237477	2.16E-04	0.00144529
ENSMUSG00000103445.1	Gm36948	TEC	29.10571472	-2.746786878	0.742550626	2.16E-04	0.00144687
ENSMUSG00000031250.8	Tnmd	protein_coding	562.9935507	8.216676893	2.222387455	2.18E-04	0.001456896
ENSMUSG00000052951.5	C130021I20Rik	antisense	80.51860793	-4.893679939	1.32414552	2.19E-04	0.001465136
ENSMUSG00000099784.1	Dalir	lincRNA	5.328348985	-8.001937836	2.166556436	2.21E-04	0.001477439
ENSMUSG00000054304.3	D130007C19Rik	pseudogene	75.38363224	-1.85838107	0.503379528	2.23E-04	0.001485831
ENSMUSG00000081453.1	Gm6767	processed_pseudogene	869.6786176	1.909144445	0.517164454	2.23E-04	0.001486865
ENSMUSG00000097343.1	9030407P20Rik	lincRNA	346.2386213	-1.228767984	0.33292713	2.24E-04	0.001490488
ENSMUSG00000102719.1	Gm37760	TEC	17.67292289	3.33306985	0.903772581	2.26E-04	0.001505607
ENSMUSG00000085425.1	Gm15648	antisense	3088.937732	-0.833128077	0.226030327	2.28E-04	0.001516455
ENSMUSG00000100855.1	Gm6976	protein_coding	15.81218159	-6.296197983	1.708895381	2.29E-04	0.001524422
ENSMUSG00000038871.5	Bpgm	protein_coding	2788.477879	-1.658967399	0.450937172	2.34E-04	0.001555123
ENSMUSG00000028597.11	Gpx7	protein_coding	101.8071136	13.08059273	3.555869715	2.35E-04	0.001556772
ENSMUSG00000024042.6	Sik1	protein_coding	870.9901286	2.839852207	0.772337311	2.36E-04	0.001565905
ENSMUSG00000105338.1	RP23-100J23.5	processed_pseudogene	43.64207279	4.559490718	1.240162953	2.36E-04	0.0015677
ENSMUSG00000106887.1	RP24-132L16.12	TEC	26.45368721	-4.632317127	1.260039048	2.37E-04	0.001568047
ENSMUSG00000097565.1	Gm26965	protein_coding	670.6602034	-0.652759887	0.177580236	2.37E-04	0.001570068
ENSMUSG00000100596.1	Gm29502	lincRNA	24.37506845	-7.569587567	2.059638187	2.38E-04	0.001573677
ENSMUSG00000105881.1	RP23-371A16.3	lincRNA	452.7579375	-1.45279635	0.395357272	2.38E-04	0.001576703
ENSMUSG00000107012.1	RP23-353E8.7	TEC	140.4508731	-2.325893209	0.632971875	2.38E-04	0.001576773
ENSMUSG00000022015.8	Tnfsf11	protein_coding	50.10450529	7.601387314	2.068696861	2.38E-04	0.001576809
ENSMUSG00000034789.7	Rab24	protein_coding	2196.383223	0.705001393	0.191944676	2.40E-04	0.00158506
ENSMUSG00000031548.7	Sfrp1	protein_coding	2450.359291	4.950940073	1.34820174	2.40E-04	0.001588885
ENSMUSG00000021306.10	Gpr137b	protein_coding	1670.632343	-1.239115439	0.337440137	2.41E-04	0.001589383
ENSMUSG00000097756.1	A730056A06Rik	lincRNA	288.9304582	-2.095418745	0.570697416	2.41E-04	0.00159071
ENSMUSG00000024487.4	Yipf5	protein_coding	4034.378583	0.977589758	0.266302622	2.42E-04	0.001593809
ENSMUSG00000087411.1	Gm16048	antisense	260.6056147	-2.506371629	0.682775691	2.42E-04	0.001594099
ENSMUSG00000022601.11	Zbtb11	protein_coding	2073.837235	0.802131123	0.218539213	2.42E-04	0.001595937
ENSMUSG00000020733.3	Slc9a3r1	protein_coding	3649.056444	-1.305082944	0.35567005	2.43E-04	0.001601677
ENSMUSG00000053861.1	Gm9925	protein_coding	8.508880359	-7.254464296	1.977777839	2.44E-04	0.001609442
ENSMUSG00000102397.1	Gm37573	sense_intronic	11.08347065	-7.546729679	2.057825282	2.45E-04	0.001612686
ENSMUSG00000072683.3	Gm7457	processed_transcript	215.296513	-2.973364709	0.81078732	2.45E-04	0.001612727
ENSMUSG00000040694.3	Apobec2	protein_coding	31.9032476	-3.310687975	0.902968171	2.46E-04	0.00161693
ENSMUSG00000032316.7	Clk3	protein_coding	3567.24305	0.643597354	0.175577978	2.47E-04	0.001621473
ENSMUSG00000020803.3	Txndc17	protein_coding	2705.735079	1.011435916	0.27595484	2.47E-04	0.001623376
ENSMUSG00000032458.6	Copb2	protein_coding	14564.71935	0.795148006	0.217128164	2.50E-04	0.00164097
ENSMUSG00000005483.9	Dnajb1	protein_coding	2679.764811	0.977783677	0.267164577	2.52E-04	0.001655049
ENSMUSG00000019853.5	Hebp2	protein_coding	51.14425144	4.789163429	1.308623765	2.53E-04	0.001655125
ENSMUSG00000004655.5	Aqp1	protein_coding	87.18389948	4.080774807	1.115085626	2.53E-04	0.001655125
ENSMUSG00000091086.1	Gm5428	protein_coding	187.780548	1.31395003	0.359045507	2.53E-04	0.001655125
ENSMUSG00000072915.3	Gm12258	protein_coding	594.3889004	-1.151474569	0.31466752	2.53E-04	0.001655981
ENSMUSG00000085599.1	Gm13449	antisense	9.190629842	-9.044148887	2.471557035	2.53E-04	0.001655981
ENSMUSG00000032783.8	Troap	protein_coding	1090.797223	1.912492205	0.523068604	2.56E-04	0.001673642
ENSMUSG00000088252.1	Snord13	snoRNA	54.43215334	-3.339638274	0.913881205	2.58E-04	0.001684562
ENSMUSG00000037852.7	Cpe	protein_coding	19213.12926	-2.786960689	0.763004762	2.60E-04	0.001694139
ENSMUSG00000106269.1	RP23-443N7.6	lincRNA	5.676243018	-6.868503058	1.880889069	2.60E-04	0.001699037
ENSMUSG00000079884.6	Gm10698	processed_pseudogene	305.2563221	1.103196299	0.302113663	2.61E-04	0.001699493
ENSMUSG00000103047.1	Gm37310	TEC	454.8917233	-3.010212417	0.824725703	2.62E-04	0.001708975
ENSMUSG00000020793.5	Galr2	protein_coding	122.9099599	-1.744590623	0.478053083	2.63E-04	0.001711896
ENSMUSG00000044496.6	2510039O18Rik	protein_coding	2602.213685	1.246887021	0.34173704	2.64E-04	0.001714738
ENSMUSG00000096727.1	Psmb9	protein_coding	142.7150108	2.955831378	0.810376285	2.65E-04	0.001722256
ENSMUSG00000093340.1	Gm26117	miRNA	6.135697109	-8.111318555	2.22486321	2.67E-04	0.00173241
ENSMUSG00000025963.5	Mdh1b	protein_coding	5.237191141	-7.394883257	2.02890193	2.68E-04	0.001738149
ENSMUSG00000087242.2	C78197	antisense	123.9810358	-3.449643222	0.946940831	2.70E-04	0.00174966
ENSMUSG00000024846.5	Cst6	protein_coding	57.07993979	4.220251906	1.158587032	2.70E-04	0.001751563
ENSMUSG00000043556.9	Fbxl7	protein_coding	577.1305645	1.605932159	0.441212338	2.73E-04	0.00176909
ENSMUSG00000044177.4	Wfikkn2	protein_coding	6.919225777	-6.655976112	1.829434805	2.74E-04	0.001778295
ENSMUSG00000059246.4	Foxb1	protein_coding	29.44202525	-8.949390905	2.461071184	2.76E-04	0.001790896
ENSMUSG00000086937.1	Gm15063	antisense	404.2311162	-1.349456917	0.371195581	2.78E-04	0.001796518
ENSMUSG00000057036.7	Gm7536	processed_pseudogene	1137.476877	1.366242122	0.375896012	2.78E-04	0.001801658
ENSMUSG00000099041.1	Gm28035	protein_coding	3848.363427	-1.306286663	0.359409499	2.78E-04	0.001801817
ENSMUSG00000021806.3	Nid2	protein_coding	5251.180445	2.775530317	0.76370853	2.79E-04	0.001803123
ENSMUSG00000029307.7	Dmp1	protein_coding	105.2053379	7.005774853	1.928386656	2.80E-04	0.001809907
ENSMUSG00000053080.10	2700081O15Rik	protein_coding	3873.357316	1.094264395	0.301211794	2.80E-04	0.001810049
ENSMUSG00000087626.1	Gm15050	antisense	196.4646418	-3.38561299	0.931955374	2.80E-04	0.001810049
ENSMUSG00000048562.6	Sp8	protein_coding	392.655234	6.746170896	1.85731351	2.81E-04	0.001813679
ENSMUSG00000072647.5	Adam1a	protein_coding	200.1489143	-1.225970206	0.337534616	2.81E-04	0.001813811
ENSMUSG00000105967.1	BX530055.1	miRNA	28.69488096	6.214556163	1.711108058	2.81E-04	0.001815026
ENSMUSG00000046733.7	Gprc5a	protein_coding	28.15552697	9.992495927	2.752872524	2.84E-04	0.001827517
ENSMUSG00000019838.10	Slc16a10	protein_coding	119.1349689	2.397830902	0.660957183	2.86E-04	0.001839953
ENSMUSG00000101905.1	4930439D14Rik	antisense	10.97403711	-4.128092412	1.138143523	2.87E-04	0.001844005
ENSMUSG00000024780.6	Cdc37l1	protein_coding	2367.280944	-0.728185938	0.200802229	2.87E-04	0.00184771
ENSMUSG00000048574.9	Gm5593	processed_pseudogene	100.7346689	3.174641119	0.875872195	2.89E-04	0.001858893
ENSMUSG00000002664.2	Pspn	protein_coding	19.91019098	2.290754475	0.632060258	2.90E-04	0.001860429
ENSMUSG00000096375.2	Gm7094	unprocessed_pseudogene	25.64993683	-3.831817966	1.057539615	2.91E-04	0.001866659
ENSMUSG00000023915.4	Tnfrsf21	protein_coding	8901.045666	-2.950429751	0.814367367	2.91E-04	0.00186877
ENSMUSG00000084962.1	Gm11947	processed_transcript	28.42133216	3.195930015	0.882353265	2.92E-04	0.001874922
ENSMUSG00000083097.3	Gm14494	processed_pseudogene	112.4208211	2.164371955	0.597602474	2.93E-04	0.001876554
ENSMUSG00000036880.9	Acaa2	protein_coding	1576.538867	-1.146019572	0.316466978	2.93E-04	0.001879436
ENSMUSG00000024165.8	Hn1l	protein_coding	8540.541332	1.408933512	0.389091542	2.93E-04	0.001880446
ENSMUSG00000086347.1	Gm11626	antisense	44.20821241	5.846272494	1.614966225	2.95E-04	0.001887417
ENSMUSG00000023571.4	Fam132a	protein_coding	227.8992778	2.817921328	0.77871233	2.96E-04	0.001896389
ENSMUSG00000031286.6	Glt28d2	protein_coding	39.42302761	2.462496439	0.680650818	2.97E-04	0.001901525
ENSMUSG00000052957.7	Gas1	protein_coding	13393.41152	2.134165681	0.589939302	2.97E-04	0.001902392
ENSMUSG00000084658.1	Gm22721	miRNA	296.6214608	1.392989821	0.38511472	2.98E-04	0.00190522
ENSMUSG00000029536.8	Gatc	protein_coding	1409.550777	-0.668140574	0.184755647	2.99E-04	0.001909078
ENSMUSG00000105243.1	RP24-295P14.2	TEC	28.3792591	-1.756610121	0.485996008	3.01E-04	0.001921553
ENSMUSG00000001334.9	Fndc5	protein_coding	386.7580517	4.223897123	1.168719074	3.01E-04	0.00192297
ENSMUSG00000021965.2	Ska3	protein_coding	1115.790059	1.273930873	0.352482533	3.01E-04	0.00192297
ENSMUSG00000091390.1	Gm17168	antisense	296.3655284	-2.96722432	0.821260602	3.03E-04	0.001930737
ENSMUSG00000024404.6	Riok3	protein_coding	5001.341314	0.979015566	0.271163452	3.06E-04	0.001949056
ENSMUSG00000028191.11	Bcl10	protein_coding	2002.48322	0.885519854	0.24527216	3.06E-04	0.001949064
ENSMUSG00000089810.1	Gm16536	antisense	645.5651807	0.80815987	0.223905451	3.07E-04	0.001954858
ENSMUSG00000028893.8	Sesn2	protein_coding	6996.199886	1.960111743	0.543098272	3.07E-04	0.001956233
ENSMUSG00000052302.5	Tbc1d30	protein_coding	227.4880068	-3.315453509	0.918847217	3.08E-04	0.001961643
ENSMUSG00000044461.5	Shisa2	protein_coding	247.0192279	3.192597882	0.885602765	3.12E-04	0.001984449
ENSMUSG00000025610.7	Map3k7cl	protein_coding	130.9289482	5.798721945	1.609580021	3.15E-04	0.002000517
ENSMUSG00000061242.6	Gm9104	processed_pseudogene	632.1955543	1.990840377	0.552606248	3.15E-04	0.002000517
ENSMUSG00000093452.3	Zfhx2os	antisense	361.1078645	-1.205262424	0.334656596	3.16E-04	0.002008179
ENSMUSG00000027335.9	Adra1d	protein_coding	427.0797004	4.117563415	1.143401508	3.17E-04	0.002009272
ENSMUSG00000050505.7	Pcdh20	protein_coding	33.62426144	11.79658279	3.277589091	3.19E-04	0.002023626
ENSMUSG00000098599.1	Gm27627	misc_RNA	24.96155801	-6.609068354	1.836542647	3.20E-04	0.002027125
ENSMUSG00000062611.4	Rps3a2	processed_pseudogene	1836.938739	1.157825523	0.321752973	3.20E-04	0.002027797
ENSMUSG00000107355.1	RP24-80F7.5	lincRNA	12.4403732	-4.279112779	1.189558839	3.22E-04	0.002036076
ENSMUSG00000022867.9	Usp25	protein_coding	3060.228538	0.960057528	0.266906116	3.22E-04	0.002037135
ENSMUSG00000072844.6	G530011O06Rik	processed_transcript	11.75150814	7.634141022	2.123457531	3.24E-04	0.002049717
ENSMUSG00000084974.1	Gm15567	processed_transcript	263.7650838	-1.406210177	0.391303778	3.26E-04	0.00206087
ENSMUSG00000022359.9	Wdyhv1	protein_coding	284.9995934	-1.049176618	0.292056201	3.28E-04	0.002069439
ENSMUSG00000054083.7	Capn12	protein_coding	799.8102844	1.399196978	0.389507848	3.28E-04	0.002069556
ENSMUSG00000049751.6	Rpl36al	protein_coding	5853.4252	1.467180497	0.408724817	3.31E-04	0.002086814
ENSMUSG00000010663.4	Fads1	protein_coding	25577.79405	-1.56805184	0.436849699	3.31E-04	0.002087866
ENSMUSG00000021730.7	Hcn1	protein_coding	23.4363846	8.702553585	2.424857419	3.32E-04	0.00209072
ENSMUSG00000057982.7	Zfp809	protein_coding	654.3691095	0.76144883	0.212166592	3.32E-04	0.00209072
ENSMUSG00000032175.10	Tyk2	protein_coding	1239.936913	0.716339769	0.199659156	3.33E-04	0.002095555
ENSMUSG00000021403.2	Serpinb9b	protein_coding	382.3596087	10.33305959	2.880261772	3.34E-04	0.002097189
ENSMUSG00000065939.1	Snora2b	snoRNA	110.3607377	-1.518838801	0.423491462	3.35E-04	0.002104664
ENSMUSG00000100748.1	Olfr1310	protein_coding	5.872744065	6.992693031	1.950442334	3.37E-04	0.002113475
ENSMUSG00000048644.7	Ctxn1	protein_coding	1341.19695	-1.397270846	0.389966442	3.40E-04	0.0021269
ENSMUSG00000034917.7	Tjp3	protein_coding	63.2728721	-2.37804871	0.663949756	3.41E-04	0.002137092
ENSMUSG00000048067.5	Olfr1349	protein_coding	15.68832232	-8.864324591	2.474898761	3.41E-04	0.002137092
ENSMUSG00000085550.1	Gm15658	antisense	198.5342108	2.305681613	0.643865282	3.42E-04	0.00214202
ENSMUSG00000093782.1	Gm22396	miRNA	16.89583294	6.287710454	1.756247135	3.43E-04	0.002148057
ENSMUSG00000064348.1	mt-Tn	Mt_tRNA	4387.752191	-1.535339989	0.428948211	3.44E-04	0.002154219
ENSMUSG00000051062.6	Fbll1	protein_coding	6.793338665	-7.212278116	2.016369627	3.48E-04	0.002173366
ENSMUSG00000050953.9	Gja1	protein_coding	16876.7809	-2.303402258	0.6445551	3.52E-04	0.002196956
ENSMUSG00000081051.4	Gm15427	processed_pseudogene	993.4645599	1.111859436	0.311186347	3.53E-04	0.002201156
ENSMUSG00000043463.6	Rab9b	protein_coding	25.36960318	-3.591544433	1.005210479	3.53E-04	0.002201156
ENSMUSG00000089762.3	Ier5l	protein_coding	2288.203261	1.598618071	0.447450445	3.53E-04	0.002202278
ENSMUSG00000046169.9	Adamts6	protein_coding	826.6510577	1.967467789	0.551110791	3.57E-04	0.002222989
ENSMUSG00000054381.4	Zfp747	protein_coding	390.7157799	1.581749423	0.443156201	3.58E-04	0.002227395
ENSMUSG00000025794.8	Rpl14	protein_coding	35368.15934	1.332931288	0.373626186	0.00036033	0.002241558
ENSMUSG00000097164.1	Cep83os	lincRNA	522.0546613	-1.48748806	0.417218754	3.64E-04	0.002260189
ENSMUSG00000103889.1	Gm37011	TEC	14.74628063	-7.252502216	2.034265017	3.64E-04	0.002260265
ENSMUSG00000075033.3	Nxpe3	protein_coding	381.6015545	-1.310101205	0.36750394	3.64E-04	0.002262335
ENSMUSG00000007033.4	Hspa1l	protein_coding	181.6588912	-1.470686817	0.412654596	3.65E-04	0.002269222
ENSMUSG00000093661.1	Eif4e3	protein_coding	196.4436326	2.851811707	0.800255992	3.66E-04	0.002269929
ENSMUSG00000081406.4	Rps6-ps4	processed_pseudogene	15543.89841	1.417031998	0.3976346	3.66E-04	0.002269929
ENSMUSG00000042043.5	Tbca	protein_coding	2989.32353	1.053884409	0.295720949	3.66E-04	0.002269929
ENSMUSG00000041205.7	Map6d1	protein_coding	303.4280559	-1.59657481	0.448026278	3.66E-04	0.002269929
ENSMUSG00000020802.8	Ube2o	protein_coding	3383.944277	0.762581795	0.21408452	3.68E-04	0.002280745
ENSMUSG00000036822.6	Topors	protein_coding	6376.259453	0.808881602	0.227093294	3.68E-04	0.002281033
ENSMUSG00000020700.11	Map3k3	protein_coding	2407.578992	1.242068828	0.348769056	3.69E-04	0.002284547
ENSMUSG00000034509.8	Mad2l1bp	protein_coding	540.1481802	0.970631641	0.272546085	3.69E-04	0.002284547
ENSMUSG00000062758.6	Gm16477	processed_pseudogene	87.2530413	1.976405752	0.555133454	3.71E-04	0.002292445
ENSMUSG00000105477.1	AC151286.1	miRNA	225.0170365	-4.110708066	1.154636326	3.71E-04	0.002292445
ENSMUSG00000079418.3	Atg4a	protein_coding	1039.060782	1.500946616	0.42168159	3.72E-04	0.002298361
ENSMUSG00000025157.7	Zdhhc16	protein_coding	2468.192374	0.831519472	0.233704315	3.74E-04	0.002309748
ENSMUSG00000103348.1	Gm37053	TEC	10.95068246	-6.94088166	1.951136657	3.75E-04	0.002313642
ENSMUSG00000104756.1	RP23-298M23.8	transcribed_processed_pseudogene	12.68578634	-3.089019579	0.868573809	3.76E-04	0.002321209
ENSMUSG00000024290.8	Rock1	protein_coding	7441.52793	0.703767461	0.197934577	3.77E-04	0.002326528
ENSMUSG00000100929.1	Gm28064	processed_pseudogene	5.880993484	-8.542777117	2.404823352	3.82E-04	0.002350831
ENSMUSG00000031729.5	Ist1	protein_coding	4294.994705	-0.413168135	0.11632148	3.82E-04	0.002353282
ENSMUSG00000049556.4	Lingo1	protein_coding	920.5794324	-2.102721461	0.592241092	3.85E-04	0.002363655
ENSMUSG00000093672.2	Gm20655	antisense	15.5421645	-3.092258108	0.870901785	3.84E-04	0.002363655
ENSMUSG00000049106.6	Dcaf5	protein_coding	5558.612031	1.342577816	0.378246233	3.86E-04	0.002371752
ENSMUSG00000107379.1	RP23-8L20.6	antisense	7153.43766	2.713805121	0.765273967	3.91E-04	0.002397917
ENSMUSG00000003873.10	Bax	protein_coding	7767.88712	1.687433015	0.475956173	3.92E-04	0.002403065
ENSMUSG00000047777.9	Phf13	protein_coding	1470.930596	1.373302895	0.387399036	3.93E-04	0.002406309
ENSMUSG00000104649.1	RP24-257C17.2	unprocessed_pseudogene	41.35676555	2.2463459	0.633723561	3.93E-04	0.002408008
ENSMUSG00000025317.7	Car5a	protein_coding	15.2490042	-2.859814151	0.807066466	3.95E-04	0.002416623
ENSMUSG00000024740.9	Ddb1	protein_coding	40133.03552	0.990880077	0.279643899	3.95E-04	0.002416963
ENSMUSG00000083992.1	Gm11478	processed_pseudogene	481.6297069	1.422665806	0.401544566	3.96E-04	0.002419835
ENSMUSG00000048385.8	Scrt1	protein_coding	25.62109378	-5.757344242	1.625561005	3.97E-04	0.002430484
ENSMUSG00000099189.1	Gm27875	misc_RNA	61.69877811	-2.093396138	0.59125874	3.99E-04	0.002439546
ENSMUSG00000085347.1	Hk1os	antisense	73.61182488	-1.997500576	0.564203626	4.00E-04	0.002440026
ENSMUSG00000039329.8	Tex19.1	protein_coding	3.07692494	14.07881127	3.978871992	4.03E-04	0.002456684
ENSMUSG00000043468.4	Adam30	protein_coding	9.115922693	-8.004844349	2.262245844	4.02E-04	0.002456684
ENSMUSG00000022131.2	Gpr180	protein_coding	1479.324699	1.083029732	0.306272502	4.06E-04	0.002474366
ENSMUSG00000046008.7	Pnlip	protein_coding	4.58505534	14.66367611	4.147445033	4.07E-04	0.002478466
ENSMUSG00000017009.3	Sdc4	protein_coding	7270.829824	-1.434401485	0.405714458	4.07E-04	0.002478753
ENSMUSG00000019261.2	Map1s	protein_coding	2857.376853	0.655499962	0.185417076	4.07E-04	0.002480211
ENSMUSG00000021113.4	Snapc1	protein_coding	555.476177	-0.633316552	0.179165092	4.08E-04	0.002483198
ENSMUSG00000039146.5	Ifi44l	protein_coding	6.984368252	-5.60836209	1.586665642	4.08E-04	0.002483856
ENSMUSG00000101930.1	Gm5441	antisense	51.27584905	-2.756101989	0.779801615	4.09E-04	0.002486248
ENSMUSG00000042444.9	Fam63b	protein_coding	4565.665154	-2.542515128	0.71941767	4.09E-04	0.002487189
ENSMUSG00000104475.1	D630036G22Rik	TEC	155.4180071	1.797542054	0.5086678	4.10E-04	0.002489444
ENSMUSG00000091498.4	Mpc1-ps	processed_pseudogene	480.7392367	-1.82383825	0.516169898	4.10E-04	0.002492738
ENSMUSG00000065599.2	Mir23b	miRNA	15.83166029	3.366680013	0.952930646	4.11E-04	0.002496184
ENSMUSG00000070527.3	Mkrn3	protein_coding	689.7290541	-1.330697882	0.376738567	4.12E-04	0.0025027
ENSMUSG00000022543.8	4930451G09Rik	protein_coding	25.49318873	-1.81887472	0.51502865	4.13E-04	0.002506673
ENSMUSG00000103991.1	Gm38031	TEC	118.707262	-7.667882902	2.171911773	4.15E-04	0.002515433
ENSMUSG00000106096.1	AC116677.4	processed_pseudogene	80.66409164	-1.504104782	0.426186336	4.17E-04	0.002525508
ENSMUSG00000097836.1	Gm26903	antisense	151.8957217	9.041739235	2.563007729	4.19E-04	0.002537312
ENSMUSG00000071650.5	Ganab	protein_coding	16323.40355	0.869902245	0.246789619	4.24E-04	0.002564223
ENSMUSG00000086341.1	Gm15932	antisense	127.0978125	-1.376732172	0.390578112	4.24E-04	0.002564223
ENSMUSG00000104292.1	Gm38042	TEC	90.78019735	2.599215094	0.737511021	4.25E-04	0.002568266
ENSMUSG00000097872.1	Gm26702	lincRNA	133.0673667	-2.510101192	0.712297674	4.25E-04	0.002571083
ENSMUSG00000099764.1	Rps10-ps2	processed_pseudogene	652.6909869	1.519020427	0.4315689	4.32E-04	0.002606762
ENSMUSG00000106743.1	RP24-294K15.7	TEC	26.99257594	-4.238626343	1.205157928	4.36E-04	0.002632024
ENSMUSG00000040432.4	Ltb4r2	protein_coding	13.27191036	4.472987812	1.272059643	4.38E-04	0.00263803
ENSMUSG00000098692.1	Gm28041	protein_coding	57.57113217	1.908249343	0.542708403	4.38E-04	0.00263803
ENSMUSG00000034111.5	Tmed8	protein_coding	3243.634619	1.423728519	0.405042837	4.40E-04	0.002647255
ENSMUSG00000085873.1	Ttc39aos1	antisense	174.4853114	-2.197316907	0.625203269	4.40E-04	0.002651014
ENSMUSG00000024622.7	Hmgxb3	protein_coding	3336.013088	0.544456788	0.154927894	4.41E-04	0.00265273
ENSMUSG00000062074.6	Wisp3	protein_coding	28.73949845	-1.988063678	0.565858456	4.42E-04	0.002661074
ENSMUSG00000021678.8	F2rl1	protein_coding	643.2098658	10.24103916	2.915492364	4.44E-04	0.002667737
ENSMUSG00000050105.5	Grrp1	protein_coding	14.02313311	-4.158121691	1.184218281	4.46E-04	0.002679657
ENSMUSG00000032065.5	Tex12	protein_coding	8.024316752	-4.192203058	1.195153544	4.52E-04	0.002713886
ENSMUSG00000105814.1	mmu-mir-703	miRNA	190.9250265	1.338964753	0.381815098	4.53E-04	0.002721668
ENSMUSG00000017057.9	Il13ra1	protein_coding	401.8525188	4.290795091	1.223785794	4.55E-04	0.002726545
ENSMUSG00000029831.7	Npvf	protein_coding	24.03217261	-4.717768494	1.34552899	4.54E-04	0.002726545
ENSMUSG00000090213.1	Tmem189	protein_coding	2222.503088	1.199835784	0.342263628	4.56E-04	0.002731086
ENSMUSG00000013367.4	Iglon5	protein_coding	791.285642	2.932970019	0.836708665	4.56E-04	0.002732338
ENSMUSG00000031875.6	Cmtm3	protein_coding	3055.682043	1.418891894	0.404787776	4.56E-04	0.002732338
ENSMUSG00000023046.6	Igfbp6	protein_coding	29.75637878	4.626522843	1.319902668	4.56E-04	0.002732361
ENSMUSG00000088323.1	Gm25663	snoRNA	22.40309467	-2.604948542	0.743388946	4.58E-04	0.002741763
ENSMUSG00000098479.1	Gm27263	misc_RNA	5.543148753	-6.994835965	1.99613843	4.58E-04	0.002741763
ENSMUSG00000093246.1	Gm24572	miRNA	173.5612162	1.468253419	0.41905508	4.59E-04	0.002745069
ENSMUSG00000036362.2	P2ry13	protein_coding	15.37882516	-6.405644713	1.828699364	4.60E-04	0.002753238
ENSMUSG00000025545.9	Clybl	protein_coding	596.9355746	-1.373656536	0.3922125	4.61E-04	0.002756505
ENSMUSG00000087406.1	E130215H24Rik	processed_transcript	41.22750615	-3.70198102	1.057005013	4.61E-04	0.002756505
ENSMUSG00000090862.2	Rps13	protein_coding	12095.57536	1.348622556	0.385292801	4.65E-04	0.002775969
ENSMUSG00000027560.4	Dok5	protein_coding	309.2417958	-2.78977327	0.797059618	4.65E-04	0.002776524
ENSMUSG00000021510.10	Zfp729a	protein_coding	1364.804798	-0.791712844	0.226232975	4.66E-04	0.00278127
ENSMUSG00000037353.8	Letmd1	protein_coding	1679.452704	-0.945709575	0.270376637	4.69E-04	0.002797381
ENSMUSG00000038349.10	Plcl1	protein_coding	2193.193079	2.190824148	0.62686523	4.74E-04	0.002823958
ENSMUSG00000107019.1	RP24-470E5.4	TEC	191.9953056	2.22778783	0.637580045	4.76E-04	0.002831203
ENSMUSG00000046687.5	Gm5424	protein_coding	94.03350826	6.38770626	1.828271054	4.76E-04	0.002832154
ENSMUSG00000040616.3	Tmem51	protein_coding	217.7999641	3.341900848	0.95650394	4.76E-04	0.002832154
ENSMUSG00000092004.1	Gm17482	protein_coding	4.021452322	-7.243820837	2.07492212	4.81E-04	0.002857631
ENSMUSG00000061740.7	Cyp2d22	protein_coding	52.62523889	3.217329029	0.921871108	4.83E-04	0.002869036
ENSMUSG00000026321.7	Tnfrsf11a	protein_coding	66.45993636	3.538913001	1.014764968	4.88E-04	0.00289284
ENSMUSG00000034981.9	Parm1	protein_coding	635.3361272	4.024824291	1.156134463	4.99E-04	0.002955353
ENSMUSG00000037434.7	Slc30a1	protein_coding	2371.912841	-1.414993881	0.406539273	5.00E-04	0.002961884
ENSMUSG00000038486.9	Sv2a	protein_coding	499.8971281	-2.234728805	0.642061258	5.00E-04	0.002961884
ENSMUSG00000033991.8	Ttc37	protein_coding	3099.640149	0.86145834	0.24780966	5.08E-04	0.003006417
ENSMUSG00000066170.6	E230001N04Rik	lincRNA	20.81056365	3.368547765	0.969162909	5.09E-04	0.003011975
ENSMUSG00000089509.1	Gm23474	snoRNA	141.3471195	9.507420756	2.736082908	5.11E-04	0.003021355
ENSMUSG00000086755.1	Gm11216	lincRNA	19.71704522	4.984260195	1.435773877	5.18E-04	0.003055543
ENSMUSG00000104271.1	Gm37891	TEC	35.95764452	-2.689902212	0.774963205	5.19E-04	0.003060186
ENSMUSG00000083898.2	Gm7340	processed_pseudogene	97.1714894	4.294257224	1.237523772	5.20E-04	0.003069709
ENSMUSG00000058152.7	Chsy3	protein_coding	560.1376576	3.648407371	1.051749331	5.23E-04	0.003081319
ENSMUSG00000081087.1	Rps15a-ps7	processed_pseudogene	2112.966179	1.304115146	0.376005361	5.24E-04	0.003086905
ENSMUSG00000089774.2	Slc5a3	protein_coding	14476.32076	-2.526001525	0.728352698	5.24E-04	0.003088904
ENSMUSG00000069308.7	Hist1h2bp	protein_coding	680.1414785	1.390016021	0.400853577	5.25E-04	0.003091944
ENSMUSG00000102971.1	A730062M13Rik	TEC	8.390476435	-6.937935685	2.000932133	5.26E-04	0.003094507
ENSMUSG00000098395.1	Gm27998	misc_RNA	90.10966614	-5.41820945	1.562691323	5.26E-04	0.003095159
ENSMUSG00000093662.2	Gm20649	lincRNA	33.6724565	-5.470590413	1.578117933	5.27E-04	0.003101726
ENSMUSG00000094595.1	Fsbp	protein_coding	202.9887491	-1.405448082	0.405445817	5.27E-04	0.003102142
ENSMUSG00000041703.7	Zic5	protein_coding	564.142349	-2.578678403	0.744321547	5.31E-04	0.00312405
ENSMUSG00000104693.1	RP23-103P11.1	sense_intronic	65.70259104	-2.267319173	0.655104501	5.38E-04	0.003159898
ENSMUSG00000084133.1	Gm12856	processed_pseudogene	73.22091952	5.357225302	1.547949987	5.38E-04	0.003160913
ENSMUSG00000059195.10	Gm12715	processed_pseudogene	4310.545744	1.019871516	0.294853946	5.42E-04	0.00318308
ENSMUSG00000001440.5	Kpnb1	protein_coding	41824.35481	0.931718814	0.269465332	5.45E-04	0.003196285
ENSMUSG00000038894.6	Irs2	protein_coding	4589.02625	-1.712299915	0.495454171	5.48E-04	0.003214971
ENSMUSG00000097265.1	Gm26803	lincRNA	203.7576529	-3.046158494	0.881478098	5.49E-04	0.003217546
ENSMUSG00000038594.8	Cep85l	protein_coding	624.7770124	-1.503530759	0.435365719	5.53E-04	0.003242139
ENSMUSG00000095930.1	Nim1k	protein_coding	1254.548112	-2.509798593	0.726778498	5.54E-04	0.003243384
ENSMUSG00000103136.1	Gm37980	TEC	31.76037901	-6.393127203	1.851777597	5.56E-04	0.00325176
ENSMUSG00000060708.4	Bloc1s4	protein_coding	529.930956	0.835129991	0.241912599	5.56E-04	0.003253741
ENSMUSG00000022575.4	Gsdmd	protein_coding	64.64757369	10.99518065	3.186391957	5.59E-04	0.00327064
ENSMUSG00000019080.7	Mfsd3	protein_coding	349.419566	0.835176418	0.242069666	5.60E-04	0.003276137
ENSMUSG00000097090.1	Gm26724	lincRNA	460.0631297	1.027777966	0.29793731	5.61E-04	0.003281461
ENSMUSG00000038708.9	Golga4	protein_coding	5512.186338	0.677777799	0.196485615	5.62E-04	0.003282385
ENSMUSG00000091736.3	Yy2	protein_coding	464.9772291	1.949485077	0.565164363	5.62E-04	0.003282547
ENSMUSG00000103393.1	Gm38304	antisense	61.09366022	1.313123456	0.380890304	5.66E-04	0.003299478
ENSMUSG00000095030.1	Olfr1513	protein_coding	4.105170087	-6.525107687	1.892901758	5.67E-04	0.003303143
ENSMUSG00000085496.1	4930517E11Rik	lincRNA	13.71232793	-7.421793884	2.153115825	5.67E-04	0.003304101
ENSMUSG00000031029.6	Eif3f	protein_coding	11335.21048	0.740390467	0.214831298	5.68E-04	0.0033109
ENSMUSG00000075334.2	Rprm	protein_coding	468.3927371	3.783118038	1.098071414	5.71E-04	0.003320901
ENSMUSG00000003070.6	Efna2	protein_coding	594.0981901	1.416634087	0.411184562	5.71E-04	0.003320901
ENSMUSG00000091329.2	1700112D23Rik	antisense	15.7945572	-5.452834434	1.582870035	5.71E-04	0.003324217
ENSMUSG00000095440.1	Fignl2	protein_coding	473.3609118	2.337006064	0.678685106	5.74E-04	0.00333832
ENSMUSG00000085106.1	Gm16000	antisense	127.3281792	1.603752195	0.465757401	5.75E-04	0.003338456
ENSMUSG00000078779.3	Zfp59	protein_coding	166.1312173	-1.180334685	0.342792663	5.75E-04	0.003338456
ENSMUSG00000037343.7	Taf2	protein_coding	5676.333285	-0.531052581	0.154273749	5.77E-04	0.003348595
ENSMUSG00000097891.1	Gm3650	unprocessed_pseudogene	89.75917176	-1.09888552	0.319231261	5.77E-04	0.003348595
ENSMUSG00000038604.8	Fam65a	protein_coding	2301.834758	1.538569093	0.447061994	5.78E-04	0.003355933
ENSMUSG00000046173.2	Pabpc6	protein_coding	32.08234348	-6.48710139	1.885280553	5.80E-04	0.003362144
ENSMUSG00000096978.1	Gm26851	lincRNA	51.06038655	3.514771615	1.021648062	5.81E-04	0.003368295
ENSMUSG00000102817.1	Gm6185	unprocessed_pseudogene	15.37610638	-4.660515145	1.35482444	5.82E-04	0.003371912
ENSMUSG00000105904.1	mmu-mir-24-1	miRNA	19.9484463	3.105850753	0.90292135	5.82E-04	0.003372724
ENSMUSG00000022199.10	Slc22a17	protein_coding	4016.186071	-1.692959411	0.492175887	5.82E-04	0.003372724
ENSMUSG00000024664.4	Fads3	protein_coding	2221.887929	2.0196481	0.587205232	5.83E-04	0.003375902
ENSMUSG00000030157.5	Clec2d	protein_coding	247.8999274	2.503458086	0.727944926	5.84E-04	0.003378623
ENSMUSG00000097870.1	Gm26868	lincRNA	7.699221096	-6.602559398	1.920499349	5.86E-04	0.003390398
ENSMUSG00000025278.8	Flnb	protein_coding	23048.34907	1.614164342	0.469646753	5.88E-04	0.003400028
ENSMUSG00000047497.9	Adamts12	protein_coding	6143.543005	2.871178144	0.835507925	5.89E-04	0.003405858
ENSMUSG00000063626.5	Unc5d	protein_coding	312.7545564	4.930732354	1.435666528	5.94E-04	0.003428265
ENSMUSG00000098371.1	Gm28037	processed_transcript	15924.47538	1.39515289	0.40631993	5.96E-04	0.003435643
ENSMUSG00000081669.1	Npm3-ps1	processed_pseudogene	562.2636869	1.375309193	0.400533728	5.95E-04	0.003435643
ENSMUSG00000087263.1	Gm15726	antisense	76.20690198	2.879047619	0.838578061	5.96E-04	0.003438015
ENSMUSG00000038605.11	Samd10	protein_coding	144.0427163	2.791378478	0.813159063	5.97E-04	0.003443147
ENSMUSG00000029419.8	Gm996	protein_coding	136.3562608	-2.490687269	0.726050332	6.03E-04	0.003467729
ENSMUSG00000063550.7	Nup98	protein_coding	6168.463114	0.652837008	0.190375783	6.05E-04	0.003479584
ENSMUSG00000017167.6	Cntnap1	protein_coding	417.1360949	-1.700766977	0.495973982	6.05E-04	0.003479584
ENSMUSG00000079694.2	Gm14862	protein_coding	36.81952355	4.638232661	1.352728599	6.06E-04	0.003480827
ENSMUSG00000086298.1	Gm11716	antisense	11.14582959	-6.820909538	1.989305022	6.06E-04	0.003480827
ENSMUSG00000006585.2	Cdt1	protein_coding	1898.288474	1.509404422	0.44031974	6.08E-04	0.003488035
ENSMUSG00000101356.1	Gm28876	lincRNA	9.355560806	9.509646168	2.774492501	6.09E-04	0.00349206
ENSMUSG00000047420.8	Fam180a	protein_coding	35.20024884	6.449355931	1.881850514	6.10E-04	0.003495429
ENSMUSG00000069682.5	Gm10275	transcribed_processed_pseudogene	239.9033637	1.796742057	0.52426015	6.10E-04	0.003495429
ENSMUSG00000074093.3	Svip	protein_coding	402.3583434	-2.125738028	0.620342888	6.11E-04	0.003500012
ENSMUSG00000093606.1	B130034C11Rik	processed_transcript	61.39312691	-2.120985511	0.619109476	6.13E-04	0.003509306
ENSMUSG00000086361.1	Gm6569	protein_coding	17.53817294	-5.377550651	1.569794506	6.13E-04	0.00351138
ENSMUSG00000081170.1	Gm12922	processed_pseudogene	120.7622899	1.761047201	0.514340822	6.17E-04	0.003531526
ENSMUSG00000025066.9	Sfr1	protein_coding	8663.55235	0.86216378	0.251891944	6.20E-04	0.003545514
ENSMUSG00000095892.1	Rnu5g	snRNA	54.50879535	-2.462637096	0.719580672	6.21E-04	0.003550283
ENSMUSG00000100863.1	Gm12669	processed_pseudogene	80.24502361	1.696936459	0.495858353	6.21E-04	0.003550775
ENSMUSG00000020844.6	Nxn	protein_coding	3046.650535	1.818522228	0.531562351	6.24E-04	0.003563064
ENSMUSG00000085502.1	Gm12320	lincRNA	4.890563332	-8.123820389	2.374607168	6.24E-04	0.003563064
ENSMUSG00000105802.1	RP24-210N1.3	TEC	5.185579103	5.18446697	1.51616861	6.27E-04	0.003582832
ENSMUSG00000090666.1	Gm17567	protein_coding	15.62491419	-2.247446833	0.657289822	6.28E-04	0.00358448
ENSMUSG00000031906.8	Smpd3	protein_coding	347.7508856	-2.970151602	0.868887738	6.30E-04	0.003594915
ENSMUSG00000031755.5	Bbs2	protein_coding	829.4341846	-0.736642247	0.215613815	6.34E-04	0.003613482
ENSMUSG00000013275.9	Slc41a1	protein_coding	4445.973198	-1.960949967	0.57398054	6.35E-04	0.003613742
ENSMUSG00000063430.9	Wscd2	protein_coding	265.1550251	6.423991	1.880785274	6.36E-04	0.003622861
ENSMUSG00000031143.4	Ccdc22	protein_coding	2116.523884	1.074400205	0.314757005	6.42E-04	0.003649142
ENSMUSG00000047061.6	Gm9817	protein_coding	39.66584285	7.171922944	2.101409007	6.43E-04	0.003654329
ENSMUSG00000027864.9	Ptgfrn	protein_coding	3817.984152	1.62180539	0.475459224	6.47E-04	0.003676172
ENSMUSG00000047485.6	Klhl34	protein_coding	79.22630081	-2.972708144	0.872026852	6.52E-04	0.003701496
ENSMUSG00000051599.4	Pcdhb2	protein_coding	405.0262545	-2.892035923	0.848430134	6.53E-04	0.003704331
ENSMUSG00000087885.1	Gm23600	snoRNA	67.66716863	10.68558757	3.135158369	6.54E-04	0.003707772
ENSMUSG00000048027.7	Rgmb	protein_coding	1755.718608	1.2584248	0.369319343	6.56E-04	0.003717286
ENSMUSG00000074215.2	Gm10643	protein_coding	108.9264814	-1.552690817	0.455695211	6.56E-04	0.003717981
ENSMUSG00000021448.6	Shc3	protein_coding	3138.404663	-2.297398666	0.674429497	6.58E-04	0.003728951
ENSMUSG00000083512.1	Gm12749	processed_pseudogene	17.41436633	-2.611444872	0.766749996	6.60E-04	0.003734991
ENSMUSG00000052117.5	D630039A03Rik	protein_coding	14.34822878	-3.251830188	0.955131916	6.63E-04	0.003750702
ENSMUSG00000007944.7	Ttc9b	protein_coding	14.84958881	-3.389756488	0.995724648	6.63E-04	0.003753616
ENSMUSG00000086043.1	Gm12473	antisense	340.9901988	1.281859709	0.376568426	6.64E-04	0.003755368
ENSMUSG00000029616.9	Erp29	protein_coding	7728.446074	0.840394019	0.247220541	6.75E-04	0.003812235
ENSMUSG00000093716.1	Gm19815	processed_pseudogene	7.575258311	-6.232979345	1.83365734	6.76E-04	0.003813621
ENSMUSG00000099913.1	Gm28551	protein_coding	3835.025146	1.019517613	0.299984753	6.77E-04	0.003821678
ENSMUSG00000101555.1	Gm28731	antisense	502.8989479	1.086929307	0.319937702	6.81E-04	0.00383737
ENSMUSG00000104950.1	RP23-434H17.6	antisense	325.3645638	-0.936349518	0.275640294	6.81E-04	0.003840925
ENSMUSG00000024566.8	Atp9b	protein_coding	3547.349735	0.780747142	0.230037148	6.89E-04	0.00387136
ENSMUSG00000044022.5	Pcdhb21	protein_coding	488.0253674	-1.036458657	0.305447931	6.91E-04	0.003881083
ENSMUSG00000046480.5	Scn4b	protein_coding	47.78020603	4.363913511	1.286870687	6.96E-04	0.003905254
ENSMUSG00000020955.8	Ap4s1	protein_coding	422.0933906	-0.881819295	0.260124674	6.99E-04	0.003920298
ENSMUSG00000073590.3	3222401L13Rik	lincRNA	123.6145782	2.880935955	0.850072191	7.01E-04	0.003932824
ENSMUSG00000025203.5	Scd2	protein_coding	242251.0202	-1.911408911	0.564069419	7.02E-04	0.003936452
ENSMUSG00000083679.1	Gm12892	processed_pseudogene	792.6720368	-3.120164024	0.921001905	7.05E-04	0.003943514
ENSMUSG00000085794.5	Vax2os	antisense	179.6007634	-4.178398325	1.23357403	7.06E-04	0.003950707
ENSMUSG00000048349.9	Pou4f1	protein_coding	46.03385654	-2.975545309	0.879127981	7.13E-04	0.003984991
ENSMUSG00000102257.1	Gm37649	TEC	8.711490984	-6.772171993	2.000876283	7.13E-04	0.003984991
ENSMUSG00000032340.7	Neo1	protein_coding	9672.049438	-1.026964768	0.303581871	7.17E-04	0.004007135
ENSMUSG00000096146.1	Kcnj11	protein_coding	17.87158092	-3.749054006	1.109280707	7.26E-04	0.004047533
ENSMUSG00000072852.3	2310040G07Rik	antisense	26.54448561	-1.916841141	0.567288016	7.28E-04	0.004055504
ENSMUSG00000086268.1	Gm11670	antisense	272.3783029	-2.453701768	0.72632592	7.30E-04	0.004064223
ENSMUSG00000019774.8	Mtrf1l	protein_coding	536.4099608	-0.787795672	0.233233375	7.31E-04	0.004070087
ENSMUSG00000073184.3	Gm10479	protein_coding	14.89162229	3.608825959	1.068575138	7.32E-04	0.004076287
ENSMUSG00000044715.6	Gskip	protein_coding	1214.321655	1.506143049	0.446336348	7.40E-04	0.004111887
ENSMUSG00000100213.1	Gm28151	lincRNA	80.86324101	-1.785360323	0.529104029	7.40E-04	0.004113161
ENSMUSG00000085363.1	Gm15478	antisense	23.8916	-3.397438533	1.006896945	7.40E-04	0.004114327
ENSMUSG00000098482.1	Mir6363	miRNA	22.8486449	2.646360752	0.784386918	7.41E-04	0.004118939
ENSMUSG00000038014.7	Fam120a	protein_coding	26011.85443	0.734061969	0.217623939	7.43E-04	0.004127813
ENSMUSG00000024687.10	Osbp	protein_coding	4843.63272	0.824442418	0.244433308	7.44E-04	0.004129901
ENSMUSG00000090191.1	9230105E05Rik	antisense	151.1028071	3.391402508	1.006341552	7.52E-04	0.00417176
ENSMUSG00000023018.4	Smarcd1	protein_coding	4908.230562	-0.785061042	0.233013746	7.54E-04	0.004182045
ENSMUSG00000040717.5	Il17rd	protein_coding	5405.602834	1.837534181	0.545446899	7.55E-04	0.004185666
ENSMUSG00000055480.6	Zfp458	protein_coding	349.4077255	-1.180320044	0.350526024	7.59E-04	0.004206301
ENSMUSG00000092509.1	Gm20394	processed_transcript	20.20256223	-3.32963046	0.988904076	7.60E-04	0.004209293
ENSMUSG00000039960.5	Rhou	protein_coding	1911.937784	-1.400271478	0.415933249	7.61E-04	0.00421366
[truncated: 12,467 more rows]
