# Supplementary material for: A Sox2 enhancer cluster regulates region-specific neural fates from mouse embryonic stem cells
Source: G3 (Bethesda). 2025 Jan 24;15(4):jkaf012. doi: 10.1093/g3journal/jkaf012 (PMC12005160; doi:10.1093/g3journal/jkaf012)
Supplement: jkaf012_Supplementary_Data [file jkaf012_supplementary_data.zip › Table_S14_G3-2024-405518.csv]

goid	description	set_size	es	nes	p	q	core_enrichment
GO:0030198	extracellular matrix organization	51	0.652003406	2.265547993	1.59E-07	5.55E-05	Ptx3/Fbln5/Col1a1/Loxl1/Grem1/Egfl6/Lum/Col8a1/Dpt/Col24a1/Col8a2/Tgfbi/Adamts5/Dmp1/Tnfrsf11b/Smoc2/Mmp2/Has2/Scx/Col4a1/Nid1/Creb3l1/Olfml2a/Slc2a10/Mmp9/Mmp23/Mmp14/Foxc2/Mkx/Mmp25/Flrt2/Itgb3/Cyp1b1/Foxf2/Olfml2b
GO:0009653	anatomical structure morphogenesis	364	0.40981855	1.767768279	5.05E-08	5.55E-05	Hoxc10/Ajap1/Hoxc8/Hoxb9/Fbln5/F11r/Meox2/Col1a1/Hoxc9/Grem1/Htatip2/Wnt2/Clec14a/Icam1/Ptprq/Zpbp/Perp/Hoxb7/Col8a1/Dact2/Hoxb8/Tmem119/Bmp5/Rspo2/Cd248/Meox1/Foxs1/Nkx2-9/Hcn1/Hoxa10/Hoxc13/Klk8/Grem2/Col24a1/Hoxb6/Thbs4/Msx2/Tnmd/Thbs2/Snai2/Col8a2/Ccl11/Osr1/Tnfsf11/Syt4/Cdc42ep5/Snai1/Crabp2/Mesp2/Ptgs2/Flt4/Rspo3/Actc1/Hspb1/Sox30/Dmp1/Foxd1/Adrb2/Fbn2/Arap3/Sp8/Grhl3/Fst/Gata6/Epha2/Twist2…
GO:0030900	forebrain development	47	-0.621573645	-2.433943628	1.12E-07	5.55E-05	Cdk5r1/Zic5/Id2/Id4/Pou4f1/Rarb/Gbx2/Pou3f3/Six3/Dnah5/Cxcr4/Ascl1/Sall3/Pou3f2/Draxin/Sox2/Shh/Sall1/Foxb1/Hes5/Neurog2/Wnt7a/Gsx1/Olig2/Sox1/Sox3
GO:0007417	central nervous system development	123	-0.453171272	-2.08104271	2.54E-07	7.35E-05	Cdk5r1/Sox9/Zic5/Arnt2/Id2/Id4/Tnfrsf21/Pou4f1/Bcl2/Rarb/Cntf/Hoxa1/Gbx2/Zbtb16/Bmp7/Dscaml1/Aldh5a1/Fzd3/S1pr1/Dll3/Acan/Pou3f3/Omg/Six3/En2/Kcnj10/Vit/Dnah5/Foxj1/Mnx1/Hydin/Vtn/Cxcr4/Ascl1/Sall3/Pou3f2/Ncan/Draxin/Sox2/Dll4/Shh/Sall1/Foxb1/Hes5/Neurog2/Olig1/Wnt7a/Nkx2-2/Helt/Gsx1/Olig2/Sox1/Mt3/Sox3/Gpr37l1
GO:0007420	brain development	82	-0.494374077	-2.148670385	6.79E-07	1.31E-04	Cdk5r1/Zic5/Arnt2/Id2/Id4/Pou4f1/Bcl2/Rarb/Hoxa1/Gbx2/Bmp7/Dscaml1/Fzd3/S1pr1/Pou3f3/Six3/En2/Dnah5/Foxj1/Hydin/Cxcr4/Ascl1/Sall3/Pou3f2/Draxin/Sox2/Shh/Sall1/Foxb1/Hes5/Neurog2/Wnt7a/Gsx1/Olig2/Sox1/Sox3/Gpr37l1
GO:0010001	glial cell differentiation	31	-0.68674905	-2.46320005	9.11E-07	1.44E-04	Sox9/Id2/Id4/Tnfrsf21/Cntf/Dll3/Omg/Kcnj10/Vtn/Cxcr4/Ascl1/Pou3f2/Shh/Hes5/Olig1/Nkx2-2/Olig2/Sox1/Mt3/Gpr37l1
GO:0050789	regulation of biological process	1112	0.327743221	1.46385784	1.53E-06	2.22E-04	Evc2/Hoxc10/Pctp/Glp1r/Ajap1/Hoxc8/Ptx3/Hoxb9/Fbln5/Npy6r/F11r/Meox2/Dkk2/Tex19.1/Fibin/Larp6/Ptgfr/Col1a1/Hoxc9/Tmem30b/Cldn1/Hoxc6/Grem1/Ppp1r14a/Egfl6/Thbd/Htatip2/Bmp3/Ppp1r3b/Cdh3/Gsdmd/Bst2/Hoxc5/Wnt2/Clec14a/Lum/Icam1/Serpinb9b/F2rl1/Cpz/Ptprq/Ddit4l/Vamp8/Ccdc8/Perp/Gprc5a/Hoxb7/Col8a1/Dact2/Hoxb8/Tmem119/Rxfp3/Bmp5/Vsnl1/Npr3/Rspo2/Tnfsf15/Cd248/Saa3/Meox1/Foxs1/Ahnak2/Stac/Map10/Nkx2-9/…
GO:0032502	developmental process	689	0.341642273	1.515310933	2.36E-06	2.93E-04	Hoxc10/Glp1r/Ajap1/Hoxc8/Ptx3/Hoxb9/Fbln5/Pnlip/F11r/Meox2/Dkk2/Tex19.1/Col1a1/Hoxc9/Cldn1/Hoxc6/Rtl1/Grem1/Egfl6/Thbd/Htatip2/Bmp3/Cdh3/Hoxc5/Wnt2/Clec14a/Icam1/F2rl1/Ptprq/Zpbp/Perp/Hoxb7/Col8a1/Dact2/Hoxb8/Tmem119/Bmp5/9130008F23Rik/Npr3/Rspo2/Cd248/Casp14/Meox1/Foxs1/Nkx2-9/Hcn1/Hoxa10/Cxcl1/Hoxc13/Klk8/Grem2/Col24a1/Hoxb6/Rab38/Thbs4/Msx2/Tnmd/Thbs2/Snai2/Col8a2/Hic1/Ccl11/Osr1/Lrrc17/Tnfsf1…
GO:0050794	regulation of cellular process	1077	0.320642092	1.430241623	3.68E-06	4.07E-04	Evc2/Hoxc10/Glp1r/Ajap1/Hoxc8/Ptx3/Hoxb9/Fbln5/Npy6r/F11r/Meox2/Dkk2/Tex19.1/Fibin/Larp6/Ptgfr/Col1a1/Hoxc9/Tmem30b/Cldn1/Hoxc6/Grem1/Ppp1r14a/Egfl6/Htatip2/Bmp3/Ppp1r3b/Cdh3/Bst2/Hoxc5/Wnt2/Clec14a/Lum/Icam1/Serpinb9b/F2rl1/Cpz/Ptprq/Ddit4l/Vamp8/Ccdc8/Perp/Gprc5a/Hoxb7/Col8a1/Dact2/Hoxb8/Tmem119/Rxfp3/Bmp5/Vsnl1/Npr3/Rspo2/Tnfsf15/Cd248/Saa3/Meox1/Foxs1/Ahnak2/Stac/Map10/Nkx2-9/Dpt/Hcn1/Hoxa10/…
GO:0065007	biological regulation	1186	0.320157274	1.427865337	3.74E-06	4.07E-04	Evc2/Hoxc10/Pctp/Glp1r/Cpq/Ajap1/Hoxc8/Ptx3/Hoxb9/Fbln5/Pnlip/Npy6r/F11r/Meox2/Dkk2/Tex19.1/Fibin/Larp6/Ptgfr/Col1a1/Hoxc9/Tmem30b/Cldn1/Hoxc6/Grem1/Ppp1r14a/Egfl6/Thbd/Htatip2/Bmp3/Ppp1r3b/Cdh3/Gsdmd/Bst2/Hoxc5/Wnt2/Clec14a/Lum/Icam1/Serpinb9b/F2rl1/Cpz/Ptprq/Ddit4l/Vamp8/Ccdc8/Perp/Gprc5a/Hoxb7/Col8a1/Dact2/Hoxb8/Tmem119/Rxfp3/Bmp5/Vsnl1/Npr3/Rspo2/Tnfsf15/Cd248/Saa3/Meox1/Foxs1/Ahnak2/Stac/Slc…
GO:0048856	anatomical structure development	655	0.336050484	1.490192585	8.78E-06	8.49E-04	Hoxc10/Ajap1/Hoxc8/Ptx3/Hoxb9/Fbln5/Pnlip/F11r/Meox2/Dkk2/Tex19.1/Col1a1/Hoxc9/Cldn1/Hoxc6/Rtl1/Grem1/Egfl6/Thbd/Htatip2/Bmp3/Cdh3/Hoxc5/Wnt2/Clec14a/Icam1/F2rl1/Ptprq/Zpbp/Perp/Hoxb7/Col8a1/Dact2/Hoxb8/Tmem119/Bmp5/9130008F23Rik/Npr3/Rspo2/Cd248/Casp14/Meox1/Foxs1/Nkx2-9/Hcn1/Hoxa10/Cxcl1/Hoxc13/Klk8/Grem2/Col24a1/Hoxb6/Thbs4/Msx2/Tnmd/Thbs2/Snai2/Col8a2/Hic1/Ccl11/Osr1/Lrrc17/Tnfsf11/Syt4/Cdc42…
GO:0032501	multicellular organismal process	772	0.32549326	1.446363312	1.12E-05	0.001021216	Hoxc10/Pctp/Glp1r/Ajap1/Hoxc8/Ptx3/Hoxb9/Fbln5/Pnlip/F11r/Meox2/Dkk2/Tex19.1/Col1a1/Hoxc9/Cldn1/Hoxc6/Rtl1/Grem1/Egfl6/Thbd/Htatip2/Bmp3/Cdh3/Gsdmd/Hoxc5/Wnt2/Clec14a/Lum/Icam1/F2rl1/Ptprq/Vamp8/Zpbp/Perp/Hoxb7/Col8a1/Dact2/Hoxb8/Tmem119/Bmp5/9130008F23Rik/Npr3/Rspo2/Tnfsf15/Cd248/Casp14/Meox1/Foxs1/Stac/Nkx2-9/Hcn1/Hoxa10/Cxcl1/Penk/Hoxc13/Klk8/Grem2/Npy/Col24a1/Hoxb6/Thbs4/Msx2/Tnmd/Thbs2/Ephx2…
GO:0048646	anatomical structure formation involved in morphogenesis	173	0.440543722	1.789592628	1.23E-05	0.00106827	Fbln5/Meox2/Col1a1/Grem1/Htatip2/Wnt2/Clec14a/Zpbp/Perp/Col8a1/Bmp5/Meox1/Col24a1/Msx2/Tnmd/Thbs2/Snai2/Col8a2/Ccl11/Osr1/Snai1/Mesp2/Ptgs2/Flt4/Rspo3/Actc1/Hspb1/Sox30/Dmp1/Foxd1/Adrb2/Fbn2/Grhl3/Gata6/Epha2/Edn1/Heyl/Unc5b/Ptprb/Klf4/Pf4/Smoc2/Mmp2/Plau/Scx/Col4a1/Cdh5/Creb3l1/Klhl6/Mmp9/Thbs1/Ngfr/Sfrp1/Angptl2/Foxc2/Mkx/Itga5/Itgb3/Ada/Aqp1/Tert/Sema3e/Cspg4/Cyp1b1/Klf2/Lmod1/Ptk7/S100a1/Twis…
GO:0035239	tube morphogenesis	151	0.453858037	1.816619832	1.53E-05	0.001103301	Fbln5/Meox2/Grem1/Htatip2/Wnt2/Clec14a/Hoxb7/Col8a1/Bmp5/Rspo2/Col24a1/Msx2/Tnmd/Thbs2/Col8a2/Ccl11/Osr1/Ptgs2/Flt4/Rspo3/Hspb1/Foxd1/Adrb2/Grhl3/Gata6/Epha2/Edn1/Unc5b/Adgrf5/Ptprb/Klf4/Pf4/Smoc2/Mmp2/Plau/Has2/Col4a1/Cdh5/Creb3l1/Areg/Mmp9/Thbs1/Ngfr/Sfrp1/Mmp14/Angptl2/Foxc2/Itga5/Mylk/Itgb3/Aqp1/Tert/Sema3e/Cspg4/Cyp1b1/Klf2/Fat4/Ptk7/S100a1/Twist1/Ednra/Ccl2/Emilin1/Chrna7/Plk2/Nrp1/Fzd8/Ada…
GO:0048518	positive regulation of biological process	646	0.331359236	1.467511772	1.51E-05	0.001103301	Hoxc10/Glp1r/Ptx3/Hoxb9/Fbln5/F11r/Meox2/Dkk2/Larp6/Ptgfr/Col1a1/Tmem30b/Cldn1/Grem1/Egfl6/Htatip2/Bmp3/Cdh3/Gsdmd/Wnt2/Lum/Icam1/F2rl1/Vamp8/Perp/Hoxb7/Col8a1/Tmem119/Rxfp3/Bmp5/Vsnl1/Rspo2/Tnfsf15/Cd248/Meox1/Foxs1/Stac/Map10/Nkx2-9/Hcn1/Hoxa10/Cxcl1/Penk/Hoxc13/Rab38/Thbs4/Msx2/Thbs2/Ephx2/Snai2/Echdc3/Hic1/Ccl11/Osr1/Cd80/Tnfsf11/Syt4/Cdc42ep5/Snai1/Nhlrc1/Crabp2/Mesp2/Tspyl5/Ptgs2/Flt4/Dusp9…
GO:0045665	negative regulation of neuron differentiation	20	-0.714482885	-2.250152289	1.59E-05	0.001103301	Bex1/Sox9/Id2/Id4/Cntf/Bmp7/Six3/Pou4f2/Ascl1/Sox21/Sox2/Shh/Hes5/Nkx2-2/Olig2/Gpr37l1
GO:0048709	oligodendrocyte differentiation	22	-0.696715466	-2.268241269	1.58E-05	0.001103301	Sox9/Id2/Id4/Tnfrsf21/Omg/Kcnj10/Vtn/Cxcr4/Ascl1/Shh/Hes5/Olig1/Nkx2-2/Olig2/Sox1
GO:0007399	nervous system development	304	-0.300825039	-1.533619692	3.25E-05	0.002063215	Arnt2/Id2/Myo16/Sall2/Cpe/Dok5/Id4/Tnfrsf21/Pou4f1/Nrbp2/Bcl2/Rarb/Sorl1/Cntf/Hoxa1/Grk1/Gbx2/Ina/Zbtb16/Epha10/Lrrc4/Ctnnd2/Hhip/Mapk8ip2/Bmp7/Serinc5/Hdac9/Lingo4/Prtg/Abcd2/Dscaml1/Aldh5a1/Fzd3/S1pr1/Dll3/Acan/Pou3f3/Zswim5/Omg/Six3/Stmn3/En2/Celsr1/Plxnc1/Kcnj10/Adgrf1/Scrt1/Vit/Gprc5b/Elavl3/Fzd9/Pou4f2/Dnah5/Foxj1/Mnx1/Hydin/Vtn/Scrt2/Chrna3/Cxcr4/Ascl1/Fut9/C1ql1/Sall3/Insm1/Pou3f2/Sox21/N…
GO:0007275	multicellular organism development	613	0.328634276	1.451668926	4.24E-05	0.002540887	Hoxc10/Ajap1/Hoxc8/Ptx3/Hoxb9/Fbln5/Pnlip/F11r/Meox2/Dkk2/Tex19.1/Col1a1/Hoxc9/Cldn1/Hoxc6/Rtl1/Grem1/Egfl6/Thbd/Htatip2/Bmp3/Cdh3/Hoxc5/Wnt2/Clec14a/Icam1/F2rl1/Ptprq/Perp/Hoxb7/Col8a1/Dact2/Hoxb8/Tmem119/Bmp5/9130008F23Rik/Npr3/Rspo2/Cd248/Casp14/Meox1/Foxs1/Nkx2-9/Hcn1/Hoxa10/Cxcl1/Hoxc13/Klk8/Grem2/Col24a1/Hoxb6/Thbs4/Msx2/Tnmd/Thbs2/Snai2/Col8a2/Hic1/Ccl11/Osr1/Lrrc17/Tnfsf11/Syt4/Kif26a/Sna…
GO:0045664	regulation of neuron differentiation	40	-0.56475253	-2.155164208	4.50E-05	0.002605916	Sox9/Id2/Id4/Bcl2/Cntf/Bmp7/Six3/Gprc5b/Pou4f2/Ascl1/Sox21/Sox2/Shh/Sall1/Pcp4/Hes5/Neurog2/Nkx2-2/Mmd2/Olig2/Gpr37l1
GO:0021782	glial cell development	19	-0.695819292	-2.166713663	5.54E-05	0.002855185	Id2/Id4/Cntf/Omg/Kcnj10/Ascl1/Pou3f2/Shh/Hes5/Olig1/Nkx2-2/Mt3
GO:0045685	regulation of glial cell differentiation	13	-0.768001973	-2.179351312	5.52E-05	0.002855185	Id2/Id4/Tnfrsf21/Dll3/Cxcr4/Shh/Hes5/Nkx2-2/Olig2/Sox1/Gpr37l1
GO:0021537	telencephalon development	33	-0.605795373	-2.235090847	5.58E-05	0.002855185	Bbs1/Neurod1/Cdk5r1/Id2/Id4/Rarb/Pou3f3/Six3/Dnah5/Cxcr4/Ascl1/Sall3/Pou3f2/Draxin/Sox2/Shh/Sall1/Foxb1/Hes5
GO:0042063	gliogenesis	40	-0.554117555	-2.114579851	7.52E-05	0.003737441	Cdk5r1/Sox9/Id2/Id4/Tnfrsf21/Cntf/Dll3/Omg/Kcnj10/Vtn/Cxcr4/Ascl1/Pou3f2/Shh/Hes5/Olig1/Nkx2-2/Olig2/Sox1/Mt3/Gpr37l1
GO:0022603	regulation of anatomical structure morphogenesis	133	0.449479992	1.772463757	7.93E-05	0.003828311	Ajap1/Fbln5/F11r/Grem1/Htatip2/Wnt2/Icam1/Hoxb7/Rspo2/Tnmd/Thbs2/Snai2/Ccl11/Osr1/Syt4/Cdc42ep5/Crabp2/Flt4/Hspb1/Adrb2/Arap3/Grhl3/Gata6/Epha2/Edn1/Tnfrsf11b/Klf4/Pf4/Smoc2/Has2/Scx/Cdh5/Creb3l1/Trpc5/Mmp9/Thbs1/Ngfr/Parvb/Sp6/Sfrp1/Inf2/Foxc2/S100a13/Itga5/Itgb3/Ada/Aqp1/Tert/Sema3e/Cyp1b1/Klf2/Nrg1/Vat1/Ptk7/S100a1/Ednra/Fes/Ccl2/Emilin1/Chrna7/Plk2/Nrp1/Adamts12/Wnt4
GO:0048708	astrocyte differentiation	12	-0.77915662	-2.15940011	8.49E-05	0.003989936	Sox9/Id2/Id4/Cntf/Dll3/Pou3f2/Shh/Hes5/Nkx2-2/Mt3/Gpr37l1
GO:0048522	positive regulation of cellular process	604	0.326317536	1.443775389	1.14E-04	0.00523244	Hoxc10/Glp1r/Ptx3/Hoxb9/Fbln5/F11r/Meox2/Dkk2/Larp6/Ptgfr/Col1a1/Tmem30b/Cldn1/Grem1/Egfl6/Htatip2/Bmp3/Cdh3/Wnt2/Lum/Icam1/F2rl1/Vamp8/Perp/Hoxb7/Col8a1/Tmem119/Rxfp3/Bmp5/Vsnl1/Rspo2/Tnfsf15/Cd248/Meox1/Stac/Map10/Nkx2-9/Hcn1/Hoxa10/Cxcl1/Hoxc13/Rab38/Thbs4/Msx2/Thbs2/Snai2/Echdc3/Hic1/Ccl11/Osr1/Cd80/Tnfsf11/Syt4/Cdc42ep5/Snai1/Nhlrc1/Crabp2/Mesp2/Tspyl5/Ptgs2/Flt4/Dusp9/Rspo3/Hspb1/Sox30/Dmp1…
GO:0050896	response to stimulus	826	0.312810637	1.393561343	1.22E-04	0.005301907	Evc2/Glp1r/Ajap1/Ptx3/Hoxb9/Fbln5/Npy6r/F11r/Dkk2/Fibin/Gpx7/Ptgfr/Col1a1/Cldn1/Grem1/Ppp1r14a/Thbd/Bmp3/Cdh3/Gsdmd/Bst2/Wnt2/Clec14a/Icam1/Serpinb9b/F2rl1/Cpz/Ptprq/Ddit4l/Vamp8/Perp/Gprc5a/Dact2/Rxfp3/Bmp5/Vsnl1/Npr3/Rspo2/Tnfsf15/Saa3/Stac/Hcn1/Cxcl1/Penk/Klk8/Grem2/Npy/Rab38/Thbs4/Msx2/Tnmd/Itga11/Ephx2/Snai2/Col6a1/Echdc3/Plscr4/H2-Eb1/Hic1/Ccl11/Osr1/Ch25h/Cd80/Tnfsf11/Syt4/Cdc42ep5/Kif26a/…
GO:2000177	regulation of neural precursor cell proliferation	16	-0.705323654	-2.109106967	1.49E-04	0.006189658	Fzd3/Six3/Fzd9/Ascl1/Insm1/Sox2/Dll4/Shh/Sall1/Gpr37l1
GO:0060322	head development	94	-0.407998262	-1.782794299	1.56E-04	0.006321811	Cdk5r1/Sox9/Zic5/Arnt2/Id2/Id4/Pou4f1/Bcl2/Rarb/Hoxa1/Gbx2/Bmp7/Dscaml1/Fzd3/S1pr1/Pou3f3/Six3/En2/Dnah5/Foxj1/Hydin/Cxcr4/Ascl1/Sall3/Pou3f2/Draxin/Sox2/Shh/Sall1/Foxb1/Hes5/Neurog2/Wnt7a/Gsx1/Olig2/Sox1/Sox3/Gpr37l1
GO:0048699	generation of neurons	216	-0.310778402	-1.515092356	1.89E-04	0.00744228	Tnfrsf21/Pou4f1/Nrbp2/Bcl2/Sorl1/Cntf/Hoxa1/Grk1/Gbx2/Epha10/Ctnnd2/Hhip/Mapk8ip2/Bmp7/Prtg/Dscaml1/Fzd3/Dll3/Zswim5/Omg/Six3/Stmn3/En2/Celsr1/Plxnc1/Adgrf1/Scrt1/Gprc5b/Fzd9/Pou4f2/Mnx1/Scrt2/Chrna3/Cxcr4/Ascl1/Fut9/C1ql1/Sall3/Insm1/Pou3f2/Sox21/Draxin/Sox2/Dll4/Shh/Sall1/Wnt8b/Pcp4/Foxb1/Hes5/Neurog2/Olig1/Wnt7a/Nkx2-2/Helt/Mmd2/Gsx1/Dscam/Olig2/Sox1/Gpm6a/Mt3/Gpr37l1
GO:0021953	central nervous system neuron differentiation	33	-0.575369064	-2.122832539	1.93E-04	0.00744228	Mnx1/Ascl1/Sall3/Draxin/Sox2/Dll4/Shh/Sall1/Hes5/Neurog2/Wnt7a/Nkx2-2/Gsx1/Olig2/Sox1
GO:0048713	regulation of oligodendrocyte differentiation	10	-0.792890435	-2.098145439	2.15E-04	0.007941018	Id2/Id4/Tnfrsf21/Cxcr4/Shh/Hes5/Nkx2-2/Olig2/Sox1
GO:0009952	anterior/posterior pattern specification	43	0.578331152	1.937204845	2.23E-04	0.008066755	Hoxc10/Hoxc8/Hoxb9/Meox2/Hoxc9/Hoxc6/Hoxc5/Wnt2/Hoxb7/Hoxb8/Meox1/Hoxa10/Hoxc13/Hoxb6/Msx2/Osr1/Mesp2/Hoxc4/Heyl
GO:0014003	oligodendrocyte development	13	-0.736726926	-2.090602432	2.34E-04	0.008133558	Id2/Id4/Omg/Kcnj10/Ascl1/Shh/Hes5/Olig1/Nkx2-2
GO:0009887	animal organ morphogenesis	160	0.417888071	1.675873265	2.59E-04	0.008201798	Ajap1/Hoxc8/Hoxb9/Col1a1/Hoxc9/Grem1/Wnt2/Ptprq/Perp/Hoxb7/Col8a1/Hoxb8/Tmem119/Bmp5/Rspo2/Hcn1/Hoxc13/Grem2/Hoxb6/Msx2/Snai2/Col8a2/Ccl11/Osr1/Tnfsf11/Snai1/Mesp2/Actc1/Dmp1/Foxd1/Fbn2/Grhl3/Fst/Gata6/Epha2/Twist2/Edn1/Hoxc4/Heyl/Tnfrsf11b/Npy1r/Mmp2/Plau/Has2/Ankrd1/Scx/Areg/Thbs1/Ngfr/Sp6/Sfrp1/Tgfb3/Mmp14
GO:0035295	tube development	181	0.399441353	1.631440655	2.52E-04	0.008201798	Fbln5/Meox2/Grem1/Htatip2/Wnt2/Clec14a/Hoxb7/Col8a1/Dact2/Bmp5/Rspo2/Nkx2-9/Col24a1/Msx2/Tnmd/Thbs2/Col8a2/Ccl11/Osr1/Ptgs2/Flt4/Sim2/Rspo3/Hspb1/Foxd1/Adrb2/Grhl3/Gata6/Epha2/Edn1/Heyl/Unc5b/Clmp/Adgrf5/Ptprb/Klf4/Pf4/Smoc2/Mmp2/Plau/Has2/Col4a1/Cdh5/Creb3l1/Areg/Mmp9/Thbs1/Ngfr/Sfrp1/Tgfb3/Mmp14/Angptl2/Foxc2/Itga5/Mylk/Itgb3/Ada/Aqp1/Tert/Sema3e/Cspg4/Cyp1b1/Foxf2/Klf2/Fat4/Ptk7/S100a1/Twist1/…
GO:0045165	cell fate commitment	35	-0.540053278	-1.999600825	2.59E-04	0.008201798	Mnx1/Ascl1/Pou3f2/Sox2/Dll4/Shh/Wnt8b/Hes5/Neurog2/Olig1/Wnt7a/Nkx2-2/Gsx1/Olig2/Sox1
GO:0007368	determination of left/right symmetry	18	-0.674161951	-2.072847578	2.52E-04	0.008201798	Dnah5/Foxj1/Lrrc6/Enkur/Shh/Nkx3-2
GO:0061351	neural precursor cell proliferation	30	-0.58571685	-2.079286358	2.47E-04	0.008201798	Id2/Id4/Rarb/Gbx2/Hhip/Fzd3/Pou3f3/Six3/Fzd9/Cxcr4/Ascl1/Insm1/Pou3f2/Sox2/Dll4/Shh/Sall1/Wnt7a/Gpr37l1
GO:0022008	neurogenesis	230	-0.308224833	-1.524553239	2.92E-04	0.009058547	Nrbp2/Bcl2/Rarb/Sorl1/Cntf/Hoxa1/Grk1/Gbx2/Epha10/Ctnnd2/Hhip/Mapk8ip2/Bmp7/Prtg/Dscaml1/Fzd3/Dll3/Zswim5/Omg/Six3/Stmn3/En2/Celsr1/Plxnc1/Kcnj10/Adgrf1/Scrt1/Gprc5b/Fzd9/Pou4f2/Mnx1/Vtn/Scrt2/Chrna3/Cxcr4/Ascl1/Fut9/C1ql1/Sall3/Insm1/Pou3f2/Sox21/Draxin/Sox2/Dll4/Shh/Sall1/Wnt8b/Pcp4/Foxb1/Hes5/Neurog2/Olig1/Wnt7a/Nkx2-2/Helt/Mmd2/Gsx1/Dscam/Olig2/Sox1/Gpm6a/Mt3/Gpr37l1
GO:0035270	endocrine system development	22	-0.624970288	-2.034666185	3.58E-04	0.010917751	Onecut1/Six3/Mnx1/Ascl1/Insm1/Pou3f2/Sox2/Shh/Nkx2-2/Gsx1/Sox3
GO:0042127	regulation of cell population proliferation	202	0.388293763	1.600503471	3.69E-04	0.011078052	Glp1r/Fbln5/Ptgfr/Cldn1/Grem1/Cdh3/Wnt2/Tmem119/Bmp5/Npr3/Cd248/Nkx2-9/Dpt/Cxcl1/Thbs4/Msx2/Tnmd/Snai2/Ccl11/Osr1/Cd80/Tspyl5/Ptgs2/Flt4/Htr2a/P2ry6/Adrb2/Gata6/Bnc1/Twist2/Edn1/Bdkrb2/Lrrc32/Mab21l2/Klf4/Pf4/Ndn/Mmp2/Plau/Has2/Ripply3/Ptgir/Scx/Cdh5/Ctf2/Areg/Trpc5/Mmp9/Thbs1/Ngfr/Sp6/Sfrp1/Tgfb3/Tspo/Pmaip1/Ifitm3/Ptges/Gas6/S100a13/Il13ra1/Mn1/Itgb3/Ada/Aqp1/Tert/Cyp1b1/Ccnd1/Trnp1/Ifi30/Jag2/…
GO:0050767	regulation of neurogenesis	57	-0.458657511	-1.873962712	3.78E-04	0.011152807	Bex1/Itpka/Cdk5r1/Id2/Id4/Pou4f1/Sorl1/Cntf/Bmp7/Prtg/Fzd3/Dll3/Plxnc1/Pou4f2/Cxcr4/Ascl1/Draxin/Sox2/Dll4/Shh/Hes5/Wnt7a/Nkx2-2/Helt/Dscam/Olig2/Mt3/Gpr37l1
GO:0051716	cellular response to stimulus	720	0.307821099	1.367817157	4.42E-04	0.012809296	Evc2/Glp1r/Hoxb9/Fbln5/Npy6r/F11r/Dkk2/Fibin/Ptgfr/Col1a1/Grem1/Ppp1r14a/Bmp3/Cdh3/Gsdmd/Wnt2/Clec14a/Icam1/F2rl1/Cpz/Ddit4l/Vamp8/Perp/Gprc5a/Dact2/Rxfp3/Bmp5/Vsnl1/Npr3/Rspo2/Tnfsf15/Saa3/Stac/Hcn1/Cxcl1/Penk/Klk8/Grem2/Npy/Rab38/Thbs4/Msx2/Tnmd/Itga11/Snai2/Col6a1/Echdc3/Plscr4/Hic1/Ccl11/Osr1/Ch25h/Cd80/Tnfsf11/Syt4/Cdc42ep5/Kif26a/Snai1/Nhlrc1/Crabp2/Mesp2/Tspyl5/Ptgs2/Flt4/Olfr1314/Dusp9/Rs…
GO:0003002	regionalization	71	0.489854499	1.788771188	4.58E-04	0.013056895	Hoxc10/Hoxc8/Hoxb9/Meox2/Hoxc9/Hoxc6/Grem1/Hoxc5/Wnt2/Hoxb7/Hoxb8/Meox1/Hoxa10/Hoxc13/Grem2/Hoxb6/Msx2/Osr1/Snai1/Mesp2/Foxd1/Sp8/Edn1/Hoxc4/Heyl
GO:0009888	tissue development	261	0.362258337	1.529984451	4.81E-04	0.013411924	Ajap1/F11r/Meox2/Tex19.1/Col1a1/Cldn1/Grem1/Bmp3/Cdh3/Wnt2/Icam1/F2rl1/Ptprq/Hoxb7/Dact2/Tmem119/Bmp5/Rspo2/Casp14/Meox1/Hoxc13/Col24a1/Msx2/Tnmd/Snai2/Ccl11/Osr1/Lrrc17/Tnfsf11/Snai1/Mesp2/Ptgs2/Rspo3/Actc1/Tagln/Dmp1/Foxd1/Adrb2/Fbn2/Grhl3/Fst/Gata6/Epha2/Edn1/Hoxc4/Heyl/Epha3/Klf4/Mmp2/Plau/Has2/Plaur/Ankrd1/Scx/Col4a1/Cdh5/Areg/Mmp9/Thbs1/Ngfr/Sfrp1/Tgfb3/Mmp14/S1pr3/Foxc2/Mkx/Gas6/Itga5/Cst6…
GO:0045666	positive regulation of neuron differentiation	19	-0.64542942	-2.009804499	4.86E-04	0.013411924	Gprc5b/Ascl1/Sox2/Shh/Sall1/Pcp4/Neurog2/Nkx2-2/Mmd2
GO:0031589	cell-substrate adhesion	53	0.538263552	1.872033761	5.29E-04	0.014261254	Ajap1/Col1a1/Grem1/Egfl6/Col8a1/Itga11/Dmp1/Epha3/Sorbs3/Smoc2/Plau/Has2/Nid1/Thbs1/Parvb/Sfrp1/Mmp14/Gas6/Itga5/Itgb3/Sema3e/Lgals1/Emilin1/Itga2/Nrp1/Adamts12/Jag1/Wnt4/Nid2/Angpt1/Smad6
GO:0023052	signaling	625	0.311790308	1.380019841	5.41E-04	0.014261254	Evc2/Glp1r/Npy6r/F11r/Dkk2/Fibin/Ptgfr/Col1a1/Grem1/Bmp3/Cdh3/Wnt2/Clec14a/Icam1/F2rl1/Cpz/Ddit4l/Vamp8/Perp/Gprc5a/Dact2/Rxfp3/Bmp5/Vsnl1/Npr3/Rspo2/Tnfsf15/Saa3/Stac/Cxcl1/Penk/Grem2/Npy/Msx2/Tnmd/Itga11/Snai2/Hic1/Ccl11/Cd80/Tnfsf11/Syt4/Cdc42ep5/Kif26a/Snai1/Crabp2/Mesp2/Tspyl5/Ptgs2/Flt4/Olfr1314/Dusp9/Rspo3/Hspb1/Gpr176/Sox30/Pcdh17/Olfr1310/Htr2a/Foxd1/P2ry6/Adrb2/Fbn2/Arap3/Grhl3/Fst/Gata…
GO:0048663	neuron fate commitment	16	-0.680008614	-2.033408206	5.40E-04	0.014261254	Mnx1/Ascl1/Pou3f2/Sox2/Dll4/Shh/Olig1/Nkx2-2/Gsx1/Olig2/Sox1
GO:0009790	embryo development	175	0.395839829	1.609523071	5.78E-04	0.014776494	Hoxc10/Hoxb9/Meox2/Tex19.1/Col1a1/Hoxc9/Hoxc6/Grem1/Thbd/Hoxc5/Wnt2/Ptprq/Hoxb7/Hoxb8/Bmp5/9130008F23Rik/Rspo2/Meox1/Hoxa10/Grem2/Hoxb6/Msx2/Osr1/Snai1/Crabp2/Mesp2/Sim2/Rspo3/Fbn2/Sp8/Grhl3/Gata6/Epha2/Twist2/Edn1/Hoxc4/Adgrf5/Mab21l2/Klf4/Ripply3/Scx/Slc2a10/Sfrp1/Tgfb3/Mmp14
GO:0051239	regulation of multicellular organismal process	346	0.34893646	1.496960145	5.99E-04	0.015107446	Hoxc10/Pctp/Glp1r/Ajap1/Fbln5/F11r/Meox2/Col1a1/Grem1/Thbd/Htatip2/Cdh3/Gsdmd/Wnt2/Lum/Icam1/F2rl1/Vamp8/Hoxb7/Hoxb8/Tmem119/Npr3/Rspo2/Tnfsf15/Foxs1/Penk/Klk8/Thbs4/Msx2/Tnmd/Thbs2/Snai2/Ccl11/Osr1/Lrrc17/Tnfsf11/Syt4/Snai1/Crabp2/Ptgs2/Flt4/Dusp9/Hspb1/Adamts5/Dmp1/Htr2a/Foxd1/Adrb2/Fbn2/Fst/Gata6/Epha2/Twist2/Edn1/Hoxc4/Heyl/Lrrc32/Tnfrsf11b/Klf4/Npy1r/Pf4/Smoc2/Mmp2/Plau/Has2/Scx/Cdh5/Creb3l1…
GO:0021536	diencephalon development	14	-0.715757539	-2.076887945	6.18E-04	0.015362738	Pou4f1/Gbx2/Six3/Pou3f2/Sox2/Shh/Foxb1/Gsx1/Olig2/Sox3
GO:0007389	pattern specification process	88	0.458605465	1.723054392	6.51E-04	0.015749563	Hoxc10/Hoxc8/Hoxb9/Meox2/Hoxc9/Hoxc6/Grem1/Hoxc5/Wnt2/Hoxb7/Hoxb8/Bmp5/Meox1/Hoxa10/Hoxc13/Grem2/Hoxb6/Msx2/Osr1/Snai1/Mesp2/Sim2/Foxd1/Sp8/Grhl3/Fst/Edn1/Hoxc4/Heyl
GO:0007165	signal transduction	573	0.313905191	1.385585455	6.52E-04	0.015749563	Evc2/Glp1r/Npy6r/F11r/Dkk2/Fibin/Ptgfr/Col1a1/Grem1/Bmp3/Cdh3/Wnt2/Clec14a/Icam1/F2rl1/Cpz/Ddit4l/Perp/Gprc5a/Dact2/Rxfp3/Bmp5/Npr3/Rspo2/Tnfsf15/Saa3/Stac/Cxcl1/Penk/Grem2/Npy/Msx2/Tnmd/Itga11/Snai2/Hic1/Ccl11/Cd80/Tnfsf11/Cdc42ep5/Kif26a/Snai1/Crabp2/Mesp2/Tspyl5/Ptgs2/Flt4/Olfr1314/Dusp9/Rspo3/Hspb1/Gpr176/Sox30/Olfr1310/Htr2a/Foxd1/P2ry6/Adrb2/Fbn2/Arap3/Grhl3/Fst/Gata6/Omp/Epha2/Edn1/Bdkrb2/…
GO:0050673	epithelial cell proliferation	63	0.492534593	1.758992809	6.69E-04	0.015946801	Cldn1/Cdh3/Wnt2/Col8a1/Bmp5/Nkx2-9/Klk8/Thbs4/Tnmd/Snai2/Col8a2/Ccl11/Osr1/Tnfsf11/Flt4/Fst/Epha2/Bnc1/Twist2/Plau/Has2/Areg/Thbs1/Ngfr/Sfrp1
GO:0048706	embryonic skeletal system development	28	0.606772403	1.857191348	7.08E-04	0.016241363	Hoxb9/Col1a1/Hoxc9/Hoxc6/Hoxc5/Hoxb7/Hoxb8/Hoxb6/Osr1/Twist2/Hoxc4/Scx/Slc2a10/Tgfb3/Mmp14/Foxc2
GO:0007167	enzyme linked receptor protein signaling pathway	129	0.410683688	1.617361747	8.12E-04	0.017816823	Col1a1/Grem1/Bmp3/Cdh3/Clec14a/Gprc5a/Dact2/Bmp5/Grem2/Msx2/Tnmd/Flt4/Hspb1/Foxd1/Fbn2/Fst/Gata6/Epha2/Epha3/Lrrc32/Smoc2/Ndn/Ptgir/Plaur/Scx/Col4a1/Cdh5/Creb3l1/Areg/Slc2a10/Mmp9/Thbs1/Ngfr/Sfrp1/Tgfb3/Igfbp6/Foxc2/Gas6/Rasl11b/Flrt2/Itgb3/Ctf1/Cspg4/Fat4/Nrg1/Tmem204/Shisa2/Fes/Ccl2/Emilin1/Fam83g/Erbb3/Nrp1/Efnb1/Adamts12/Wnt4
GO:2000179	positive regulation of neural precursor cell proliferation	11	-0.74573314	-2.029826566	8.32E-04	0.017858908	Fzd3/Fzd9/Ascl1/Insm1/Sox2/Dll4/Shh/Gpr37l1
GO:0030182	neuron differentiation	194	-0.305443225	-1.480941625	9.03E-04	0.018926027	Zswim5/Omg/Six3/Stmn3/En2/Plxnc1/Adgrf1/Gprc5b/Pou4f2/Mnx1/Chrna3/Cxcr4/Ascl1/Fut9/C1ql1/Sall3/Insm1/Pou3f2/Sox21/Draxin/Sox2/Dll4/Shh/Sall1/Wnt8b/Pcp4/Foxb1/Hes5/Neurog2/Olig1/Wnt7a/Nkx2-2/Helt/Mmd2/Gsx1/Dscam/Olig2/Sox1/Gpm6a/Gpr37l1
GO:0043009	chordate embryonic development	116	0.411352655	1.594214455	0.001138701	0.023024906	Hoxb9/Meox2/Tex19.1/Col1a1/Hoxc9/Hoxc6/Hoxc5/Wnt2/Hoxb7/Hoxb8/Bmp5/9130008F23Rik/Meox1/Hoxb6/Osr1/Snai1/Mesp2/Rspo3/Grhl3/Gata6/Epha2/Twist2/Edn1/Hoxc4/Adgrf5/Klf4/Ripply3/Scx/Slc2a10/Sfrp1/Tgfb3/Mmp14
GO:0048519	negative regulation of biological process	580	0.307892864	1.360146393	0.001154093	0.023067897	Hoxc10/Pctp/Glp1r/Ajap1/Hoxc8/Ptx3/Fbln5/F11r/Meox2/Dkk2/Tex19.1/Ptgfr/Col1a1/Grem1/Thbd/Cdh3/Bst2/Icam1/Serpinb9b/F2rl1/Ptprq/Ddit4l/Vamp8/Ccdc8/Gprc5a/Dact2/Hoxb8/Tmem119/Bmp5/Vsnl1/Npr3/Rspo2/Foxs1/Nkx2-9/Dpt/Hcn1/Klk8/Grem2/Msx2/Tnmd/Thbs2/Snai2/Hic1/Ccl11/Osr1/Lrrc17/Cd80/Syt4/Kif26a/Snai1/Ptgs2/Flt4/Sim2/Dusp9/Actc1/Hspb1/Sox30/Adamts5/Pcdh17/Htr2a/Foxd1/P2ry6/Adrb2/Fbn2/Arap3/Fst/Gata6/Eph…
GO:0021510	spinal cord development	15	-0.659063051	-1.931975292	0.001354375	0.026168747	Vit/Mnx1/Ascl1/Draxin/Dll4/Shh/Foxb1/Nkx2-2/Gsx1/Olig2/Sox1
GO:0021761	limbic system development	15	-0.657722801	-1.928046486	0.001400678	0.026765983	Bbs1/Neurod1/Cdk5r1/Id4/Pou3f2/Foxb1/Gsx1/Sox3
GO:0048513	animal organ development	413	0.32782725	1.420519521	0.001485696	0.028082031	Hoxc10/Ajap1/Hoxc8/Ptx3/Hoxb9/Meox2/Tex19.1/Col1a1/Hoxc9/Cldn1/Grem1/Bmp3/Cdh3/Wnt2/Icam1/F2rl1/Ptprq/Perp/Hoxb7/Col8a1/Dact2/Hoxb8/Tmem119/Bmp5/Rspo2/Cd248/Casp14/Meox1/Nkx2-9/Hcn1/Hoxa10/Cxcl1/Hoxc13/Grem2/Col24a1/Hoxb6/Msx2/Snai2/Col8a2/Ccl11/Osr1/Lrrc17/Tnfsf11/Snai1/Mesp2/Ptgs2/Flt4/Sim2/Dusp9/Rspo3/Actc1/Hspb1/Dmp1/Foxd1/Adrb2/Fbn2/Grhl3/Fst/Gata6/Epha2/Twist2/Edn1/Hoxc4/Heyl/Epha3/Tnfrsf11…
GO:0009954	proximal/distal pattern formation	12	0.739804441	1.82900495	0.001594922	0.028957547	Hoxc10/Hoxb9/Hoxc9/Grem1/Hoxa10/Osr1/Sp8
GO:0010033	response to organic substance	327	0.332471188	1.425158935	0.001628256	0.028957547	Glp1r/Fibin/Ptgfr/Col1a1/Cldn1/Grem1/Bst2/Icam1/F2rl1/Vamp8/Bmp5/Vsnl1/Saa3/Hcn1/Cxcl1/Grem2/Thbs4/Msx2/Tnmd/Snai2/Col6a1/Echdc3/Plscr4/H2-Eb1/Ccl11/Osr1/Cd80/Tnfsf11/Ptgs2/Flt4/Hspb1/Htr2a/Foxd1/P2ry6/Adrb2/Fbn2/Fst/Gata6/Epha2/Edn1/Heyl/Epha3/Lrrc32/Bag3/Klf4/Pf4/Smoc2/Ndn/Mmp2/Pappa/Has2/Ptgir/Ankrd1/Scx/Col4a1/Cdh5/Creb3l1/Trim68/Areg/Itpr3/Gng8/Slc2a10/Mmp9/Thbs1/Ngfr/Ifi202b/Sfrp1/Rbp1/Tgfb…
GO:0007154	cell communication	631	0.304423557	1.348264043	0.001630415	0.028957547	Evc2/Glp1r/Npy6r/F11r/Dkk2/Fibin/Ptgfr/Col1a1/Grem1/Bmp3/Cdh3/Gsdmd/Wnt2/Clec14a/Icam1/F2rl1/Cpz/Ddit4l/Vamp8/Perp/Gprc5a/Dact2/Rxfp3/Bmp5/Vsnl1/Npr3/Rspo2/Tnfsf15/Saa3/Stac/Cxcl1/Penk/Grem2/Npy/Msx2/Tnmd/Itga11/Snai2/Hic1/Ccl11/Cd80/Tnfsf11/Syt4/Cdc42ep5/Kif26a/Snai1/Crabp2/Mesp2/Tspyl5/Ptgs2/Flt4/Olfr1314/Dusp9/Rspo3/Hspb1/Gpr176/Sox30/Pcdh17/Olfr1310/Htr2a/Foxd1/P2ry6/Adrb2/Fbn2/Arap3/Grhl3/Fs…
GO:0048598	embryonic morphogenesis	109	0.421784421	1.623408292	0.00181147	0.031500518	Hoxc10/Hoxb9/Hoxc9/Grem1/Wnt2/Ptprq/Hoxb7/Hoxb8/Bmp5/Rspo2/Hoxa10/Grem2/Hoxb6/Msx2/Osr1/Snai1/Crabp2/Mesp2/Rspo3/Fbn2/Sp8/Grhl3/Gata6/Epha2/Twist2/Edn1/Hoxc4/Mab21l2/Klf4/Scx/Sfrp1/Tgfb3/Mmp14
GO:0021515	cell differentiation in spinal cord	11	-0.7209814	-1.962454292	0.001849106	0.031524486	Mnx1/Ascl1/Draxin/Dll4/Shh/Nkx2-2/Gsx1/Olig2/Sox1
GO:0007405	neuroblast proliferation	10	-0.74233962	-1.964377949	0.001831385	0.031524486	Bex1/Id4/Hhip/Fzd3/Six3/Fzd9/Ascl1/Sox2/Shh
GO:0007166	cell surface receptor signaling pathway	316	0.32713285	1.400144276	0.001925314	0.031736841	Evc2/Glp1r/Dkk2/Col1a1/Grem1/Bmp3/Cdh3/Wnt2/Clec14a/Icam1/F2rl1/Cpz/Perp/Gprc5a/Dact2/Bmp5/Rspo2/Cxcl1/Grem2/Msx2/Tnmd/Itga11/Snai2/Hic1/Ccl11/Cd80/Tnfsf11/Snai1/Mesp2/Flt4/Rspo3/Hspb1/Sox30/Foxd1/Adrb2/Fbn2/Grhl3/Fst/Gata6/Epha2/Edn1/Heyl/Epha3/Unc5b/Lrrc32/Bag3/Adgrf5/Klf4/Ltbr/Pf4/Smoc2/Ndn/Ptgir/Plaur/Scx/Col4a1/Cdh5/Ctf2/Creb3l1/Klhl6/Areg/Slc2a10/Mmp9/Thbs1/Tnfrsf10b/Ngfr/Sfrp1/Unc5d/Tgfb3/…
GO:0009893	positive regulation of metabolic process	394	0.322182926	1.39418802	0.001952815	0.031736841	Hoxc10/Glp1r/Ptx3/Hoxb9/Fbln5/Meox2/Larp6/Ptgfr/Col1a1/Grem1/Htatip2/Bmp3/Cdh3/Gsdmd/Wnt2/Lum/Icam1/F2rl1/Perp/Hoxb7/Tmem119/Bmp5/Tnfsf15/Meox1/Nkx2-9/Hoxa10/Cxcl1/Hoxc13/Rab38/Thbs4/Ephx2/Snai2/Osr1/Cd80/Tnfsf11/Snai1/Nhlrc1/Mesp2/Tspyl5/Ptgs2/Flt4/Hspb1/Sox30/Htr2a/Foxd1/P2ry6/Adrb2/Grhl3/Gata6/Epha2/Bnc1/Edn1/Hoxc4/Heyl/Epha3/Lrrc32/Bag3/Adgrf5/Klf4/Pf4/Smoc2/Ndn/Plau/Has2/Plaur/Scx/Cdh5/Ctf2/…
GO:0048731	system development	564	0.308901002	1.362422835	0.00192791	0.031736841	Hoxc10/Ajap1/Hoxc8/Ptx3/Hoxb9/Fbln5/Meox2/Tex19.1/Col1a1/Hoxc9/Cldn1/Hoxc6/Grem1/Htatip2/Bmp3/Cdh3/Hoxc5/Wnt2/Clec14a/Icam1/F2rl1/Ptprq/Perp/Hoxb7/Col8a1/Dact2/Hoxb8/Tmem119/Bmp5/Npr3/Rspo2/Cd248/Casp14/Meox1/Foxs1/Nkx2-9/Hcn1/Hoxa10/Cxcl1/Hoxc13/Klk8/Grem2/Col24a1/Hoxb6/Thbs4/Msx2/Tnmd/Thbs2/Snai2/Col8a2/Ccl11/Osr1/Lrrc17/Tnfsf11/Syt4/Kif26a/Snai1/Crabp2/Mesp2/Ptgs2/Flt4/Sim2/Dusp9/Rspo3/Actc1/H…
GO:0014013	regulation of gliogenesis	13	-0.678167998	-1.924430363	0.002123473	0.033569158	Id2/Id4/Dll3/Cxcr4/Shh/Hes5/Nkx2-2/Olig2/Gpr37l1
GO:0071363	cellular response to growth factor stimulus	88	0.432831316	1.626216775	0.002211677	0.034648565	Grem1/Bmp5/Grem2/Msx2/Tnmd/Snai2/Flt4/Hspb1/Foxd1/Fbn2/Fst/Gata6/Heyl/Lrrc32/Klf4/Smoc2/Ndn/Has2/Ankrd1/Scx/Cdh5/Creb3l1/Slc2a10/Thbs1/Ngfr/Sfrp1/Tgfb3/Gas6/Rasl11b/Flrt2/Itgb3/Fat4/Tmem204/Shisa2/Ccl2/Emilin1/Fam83g/Nrp1/Adamts12/Wnt4
GO:0051960	regulation of nervous system development	67	-0.414409525	-1.725691747	0.002283165	0.035449143	Id2/Id4/Tnfrsf21/Pou4f1/Rarb/Sorl1/Cntf/Gbx2/Bmp7/Lingo4/Prtg/Fzd3/Dll3/Plxnc1/Pou4f2/Cxcr4/Ascl1/Draxin/Sox2/Dll4/Shh/Hes5/Wnt7a/Nkx2-2/Helt/Dscam/Olig2/Mt3/Gpr37l1
GO:0008284	positive regulation of cell population proliferation	123	0.404245625	1.578288245	0.002405207	0.036688852	Glp1r/Fbln5/Ptgfr/Cldn1/Grem1/Cdh3/Wnt2/Tmem119/Bmp5/Cd248/Cxcl1/Thbs4/Ccl11/Osr1/Cd80/Tspyl5/Ptgs2/Flt4/Htr2a/P2ry6/Adrb2/Gata6/Bnc1/Twist2/Edn1/Mab21l2/Mmp2/Plau/Has2/Scx/Ctf2/Areg/Trpc5/Mmp9/Thbs1/Ngfr/Sp6/Sfrp1/Tgfb3/Tspo/Gas6/S100a13/Il13ra1/Itgb3/Ada/Aqp1/Tert/Ccnd1
GO:0048583	regulation of response to stimulus	402	0.321184044	1.391167403	0.00246235	0.036912911	Ajap1/Fbln5/F11r/Dkk2/Col1a1/Cldn1/Grem1/Thbd/Bmp3/Cdh3/Icam1/F2rl1/Ddit4l/Vamp8/Gprc5a/Dact2/Bmp5/Rspo2/Cxcl1/Penk/Klk8/Grem2/Thbs4/Msx2/Tnmd/Snai2/Echdc3/Hic1/Ccl11/Tnfsf11/Kif26a/Snai1/Crabp2/Tspyl5/Ptgs2/Flt4/Dusp9/Rspo3/Hspb1/Sox30/Htr2a/Foxd1/P2ry6/Adrb2/Fbn2/Arap3/Fst/Gata6/Epha2/Edn1/Bdkrb2/Heyl/Unc5b/Sorbs3/Psca/Klf4/Ltbr/Pf4/Smoc2/Mmp2/Plau/S100a4/Ptgir/Plaur/Ankrd1/Cdh5/Creb3l1/Trim68/…
GO:0060326	cell chemotaxis	33	0.562523129	1.760863619	0.002558469	0.037386918	Hoxb9/Grem1/F2rl1/Saa3/Cxcl1/Thbs4/Snai2/Ccl11/Ch25h/Tnfsf11/Hspb1/Epha2/Edn1/Pf4/Smoc2/Thbs1
GO:0009792	embryo development ending in birth or egg hatching	119	0.406651807	1.582781144	0.002695615	0.038422402	Hoxb9/Meox2/Tex19.1/Col1a1/Hoxc9/Hoxc6/Hoxc5/Wnt2/Hoxb7/Hoxb8/Bmp5/9130008F23Rik/Meox1/Hoxb6/Osr1/Snai1/Mesp2/Rspo3/Grhl3/Gata6/Epha2/Twist2/Edn1/Hoxc4/Adgrf5/Klf4/Ripply3/Scx/Slc2a10/Sfrp1/Tgfb3/Mmp14
GO:0048584	positive regulation of response to stimulus	216	0.353647723	1.465468903	0.002761593	0.0390428	F11r/Dkk2/Col1a1/Cldn1/Grem1/Bmp3/Cdh3/Icam1/F2rl1/Vamp8/Bmp5/Rspo2/Cxcl1/Penk/Thbs4/Msx2/Snai2/Echdc3/Hic1/Ccl11/Tnfsf11/Tspyl5/Ptgs2/Flt4/Rspo3/Hspb1/Htr2a/Foxd1/P2ry6/Adrb2/Gata6/Edn1/Unc5b/Sorbs3/Ltbr/Smoc2/Mmp2/S100a4/Plaur/Ankrd1/Cdh5/Trim68/Klhl6/Areg/Slc2a10/Mmp9/Thbs1/Ngfr/Sfrp1/Tgfb3/Igfbp6/Foxc2/Pmaip1/Lurap1l/Gas6/S100a13/Mn1/Mylk/Itgb3/Adra1d/Ada/Tert/Cspg4/Cyp1b1/Jag2/Rspo1/Klf2/Tnf…
GO:0031328	positive regulation of cellular biosynthetic process	225	0.352492621	1.468546533	0.00282113	0.039246379	Hoxc10/Glp1r/Ptx3/Hoxb9/Fbln5/Meox2/Larp6/Col1a1/Grem1/Htatip2/Bmp3/Cdh3/Wnt2/Lum/Icam1/F2rl1/Hoxb7/Bmp5/Meox1/Nkx2-9/Hoxa10/Hoxc13/Rab38/Osr1/Tnfsf11/Snai1/Mesp2/Ptgs2/Sox30/Htr2a/Foxd1/P2ry6/Adrb2/Grhl3/Gata6/Bnc1/Edn1/Hoxc4/Heyl/Adgrf5/Klf4/Pf4/Smoc2/Ndn/Scx/Creb3l1/Slc2a10/Thbs1/Ngfr/Sfrp1/Tgfb3
GO:0019222	regulation of metabolic process	651	0.294978772	1.307845594	0.003192687	0.041432199	Hoxc10/Pctp/Glp1r/Hoxc8/Ptx3/Hoxb9/Fbln5/F11r/Meox2/Tex19.1/Larp6/Ptgfr/Col1a1/Hoxc9/Hoxc6/Grem1/Ppp1r14a/Htatip2/Bmp3/Ppp1r3b/Cdh3/Gsdmd/Hoxc5/Wnt2/Lum/Icam1/Serpinb9b/F2rl1/Ptprq/Ccdc8/Perp/Gprc5a/Hoxb7/Hoxb8/Tmem119/Bmp5/Npr3/Tnfsf15/Meox1/Foxs1/Ahnak2/Nkx2-9/Hoxa10/Cxcl1/Hoxc13/Hoxb6/Rab38/Thbs4/Zfp612/Msx2/Ephx2/Snai2/Hic1/Osr1/Cd80/Tnfsf11/Snai1/Nhlrc1/Mesp2/Tspyl5/Ptgs2/Flt4/Sim2/Dusp9/Hsp…
