# Supplementary material for: A Sox2 enhancer cluster regulates region-specific neural fates from mouse embryonic stem cells
Source: G3 (Bethesda). 2025 Jan 24;15(4):jkaf012. doi: 10.1093/g3journal/jkaf012 (PMC12005160; doi:10.1093/g3journal/jkaf012)
Supplement: jkaf012_Supplementary_Data [file jkaf012_supplementary_data.zip › Table_S15_G3-2024-405518.csv]

seqnames	start	end	conc_wt	conc_enh	log2fc	p	q
chr1	3119522	3120522	1.484535292	6.10393629	-4.798400304	3.19E-20	5.77E-20
chr1	3381753	3383375	1.652631189	6.609399158	-4.412507275	1.45E-28	3.35E-28
chr1	3426356	3427798	0.97165314	7.06858733	-6.285963859	4.52E-26	9.76E-26
chr1	3436670	3437670	1.421573054	6.051233611	-4.401233501	3.61E-20	6.52E-20
chr1	3444573	3445573	0.952924556	6.611129985	-5.637786941	2.53E-23	5.04E-23
chr1	3451301	3452301	2.298543192	7.867558068	-5.490199333	8.55E-57	3.85E-56
chr1	3493346	3494346	0.825933712	6.879373907	-5.473581425	2.55E-29	6.03E-29
chr1	3514485	3515485	3.59313375	8.08176394	-4.30077573	3.66E-76	2.44E-75
chr1	3516662	3517662	2.11597227	6.931714819	-4.78561728	1.12E-34	3.03E-34
chr1	3671233	3672233	8.569456045	9.915122344	-1.319287065	4.25E-34	1.14E-33
chr1	3865123	3866123	1.396764115	7.719693017	-6.412413353	4.12E-39	1.25E-38
chr1	3900098	3901098	0.102074094	6.485009177	-5.944740375	1.17E-19	2.08E-19
chr1	3903082	3904082	0.003387392	7.405911999	-7.396016024	2.13E-20	3.87E-20
chr1	3913397	3914397	2.358505793	6.082750082	-3.6977456	6.62E-21	1.22E-20
chr1	4061351	4062351	1.725599907	7.52619991	-5.552348545	1.83E-44	6.30E-44
chr1	4077008	4078008	1.497517266	7.471991246	-6.303516521	8.94E-34	2.38E-33
chr1	4355863	4357695	2.305941652	7.509377403	-5.196900584	2.92E-47	1.07E-46
chr1	4488508	4489508	3.57394557	5.642711191	-2.231408423	6.07E-10	7.93E-10
chr1	4491784	4492784	5.524164106	7.686356889	-2.093198292	4.64E-35	1.27E-34
chr1	4492851	4493851	5.117785597	7.07462453	-1.957708712	1.50E-22	2.92E-22
chr1	4496735	4497735	4.771648463	7.463837791	-2.606322804	1.85E-39	5.68E-39
chr1	4527004	4528004	3.544698159	6.03370725	-2.504555522	1.97E-15	3.03E-15
chr1	4543660	4544660	4.105411067	6.560806091	-2.373658549	9.60E-21	1.77E-20
chr1	4571312	4572312	9.452648102	8.912059767	0.553274538	3.21E-09	4.11E-09
chr1	4577013	4578013	2.912154908	5.914427251	-2.974797688	3.81E-17	6.21E-17
chr1	4602050	4603050	2.565377339	5.730516337	-2.841165165	1.66E-13	2.41E-13
chr1	4622081	4623081	2.604107577	5.890582401	-3.219823095	4.67E-17	7.60E-17
chr1	4671391	4673051	4.999954281	9.437407381	-4.360861235	3.21E-176	1.32E-174
chr1	4705780	4706780	3.173183796	6.684071169	-3.414575482	6.30E-30	1.51E-29
chr1	4744438	4745438	2.770869288	6.654044054	-3.612661945	5.45E-30	1.31E-29
chr1	4746586	4747586	3.083924839	6.059624232	-2.907373593	1.96E-18	3.34E-18
chr1	4750984	4751984	3.599753736	9.181682869	-5.573893205	1.36E-128	2.36E-127
chr1	4766179	4767179	5.923025425	3.318444395	2.603998979	1.18E-11	1.61E-11
chr1	4785218	4786218	10.02288926	9.047677288	0.975444697	3.69E-28	8.43E-28
chr1	4798045	4799045	3.1830559	7.431185799	-4.130516413	1.07E-48	4.04E-48
chr1	4807291	4808291	10.77673658	9.907632556	0.872101625	2.09E-23	4.17E-23
chr1	4857107	4858107	11.31429447	11.0609623	0.253502794	0.002395852	0.002657618
chr1	4910380	4911380	9.203017482	7.467053011	1.717040818	5.40E-45	1.88E-44
chr1	4925923	4926923	7.603894877	3.004306302	4.575044881	2.90E-33	7.62E-33
chr1	4970284	4971284	8.073359309	4.60531229	3.430367182	2.52E-49	9.67E-49
chr1	5015017	5016017	4.408062445	8.660554889	-4.08703186	5.59E-101	5.96E-100
chr1	5018930	5019930	9.586679278	9.140639827	0.454318461	1.24E-06	1.49E-06
chr1	5022452	5023452	10.39582137	7.819584054	2.570147646	4.12E-138	8.51E-137
chr1	5069939	5070939	7.815210203	6.54140634	1.276355631	1.99E-17	3.28E-17
chr1	5082658	5083658	10.27229106	9.475926927	0.804455397	3.43E-15	5.24E-15
chr1	5084080	5085080	4.337701543	6.413843166	-2.042980575	3.10E-16	4.90E-16
chr1	5127118	5128118	2.518192024	6.084126346	-3.252837741	5.00E-07	6.09E-07
chr1	5129231	5130231	3.457945634	7.174886525	-3.765310667	9.71E-42	3.14E-41
chr1	5228526	5229526	7.678166676	2.824956118	4.81523559	1.87E-33	4.92E-33
chr1	5232573	5233573	7.820258328	2.911309872	4.779186538	5.27E-37	1.52E-36
chr1	5915025	5916025	4.033478525	5.84857662	-1.736523106	3.11E-09	3.99E-09
chr1	5916784	5917784	4.28887864	7.186642785	-2.724069476	5.82E-33	1.52E-32
chr1	6214116	6215116	10.93401117	9.967241829	0.972115324	6.10E-27	1.35E-26
chr1	6243842	6245371	3.480636229	7.386228535	-3.958107833	4.69E-49	1.79E-48
chr1	6271927	6272927	5.867958225	7.124955783	-1.222123254	4.33E-12	6.01E-12
chr1	6278762	6279762	3.408942672	7.992510027	-4.661040158	1.84E-67	1.03E-66
chr1	6279922	6280922	4.134510543	9.688298262	-5.411546757	1.83E-185	8.82E-184
chr1	6287653	6288653	4.389264665	9.073420353	-4.581187527	6.30E-140	1.35E-138
chr1	6289387	6290387	2.928777163	9.162155611	-6.210225951	9.95E-110	1.24E-108
chr1	6306376	6307376	3.805578356	8.384562806	-4.383205104	3.72E-39	1.13E-38
chr1	6311574	6312574	2.421573054	8.98682948	-6.355768835	1.57E-93	1.45E-92
chr1	6330348	6331348	3.86617318	6.532218754	-2.690701882	2.76E-22	5.32E-22
chr1	6384668	6385668	2.620848529	5.672205316	-2.888017531	1.84E-13	2.67E-13
chr1	6406053	6407053	5.558849064	6.531448238	-0.96702335	4.16E-06	4.95E-06
chr1	6409776	6410776	4.165070208	6.711755479	-2.421966625	1.14E-22	2.22E-22
chr1	6440952	6441952	3.6027605	6.679144959	-3.094790011	2.11E-28	4.87E-28
chr1	6453888	6454888	1.960498016	9.867982832	-7.624597099	2.02E-106	2.37E-105
chr1	6455505	6456505	1.631520735	7.84226492	-5.873848158	4.25E-49	1.62E-48
chr1	6457586	6458586	3.920881715	9.228853345	-5.176579503	3.31E-144	7.64E-143
chr1	6459439	6460439	0.436227973	6.825384186	-5.876610819	2.50E-25	5.28E-25
chr1	6475844	6476844	1.115704634	6.398690854	-4.665213219	4.04E-10	5.30E-10
chr1	6483193	6484193	6.016307954	4.327615562	1.673217376	3.93E-08	4.91E-08
chr1	6605410	6606410	1.630563056	8.20087883	-6.507137284	3.46E-52	1.41E-51
chr1	6623665	6624665	2.155204052	9.817134129	-7.903580141	3.30E-91	2.93E-90
chr1	6760291	6761910	5.339145316	8.539619741	-3.118269272	1.50E-89	1.29E-88
chr1	6855131	6856131	1.115704634	5.98154926	-4.264039522	3.46E-09	4.43E-09
chr1	6906791	6908506	2.625139266	8.772292466	-5.92998894	1.02E-90	8.99E-90
chr1	7088238	7089238	12.40749208	11.99067331	0.416384993	3.26E-06	3.89E-06
chr1	7104787	7105787	6.966324414	8.70911672	-1.756401154	2.84E-50	1.11E-49
chr1	7130781	7131781	2.814926163	7.656096082	-4.955089443	8.84E-55	3.82E-54
chr1	7138140	7139829	8.684799544	6.955392467	1.715571962	5.07E-41	1.61E-40
chr1	7204423	7205423	5.836092342	5.128289199	0.634577275	0.018924846	0.02044631
chr1	7292671	7293671	1.131092785	5.916422394	-4.510868481	1.86E-18	3.17E-18
chr1	7316583	7317583	2.16178898	6.47789538	-4.258217855	5.37E-27	1.19E-26
chr1	7381044	7382044	1.924367769	8.569528165	-6.416326514	3.89E-69	2.26E-68
chr1	7397552	7398552	11.04111101	10.80872029	0.232601293	0.001810733	0.002016071
chr1	7547862	7548862	1.131092785	6.150474442	-4.746773645	1.20E-20	2.20E-20
chr1	7699745	7700745	0	6.02596771	-5.768620133	4.59E-15	6.99E-15
chr1	7966377	7967377	1.396764115	8.472349367	-7.150317662	2.74E-49	1.05E-48
chr1	8063266	8064266	1.599072869	8.023344357	-5.966618901	2.90E-55	1.26E-54
chr1	8447010	8448010	0.067668688	6.548747925	-5.798351096	2.88E-21	5.38E-21
chr1	8744680	8745680	2.421573054	6.248254506	-3.637378299	3.01E-23	5.98E-23
chr1	8791960	8792960	0.067668688	6.299148761	-5.553001254	1.53E-19	2.70E-19
chr1	8866327	8867327	1.554904879	6.245588078	-4.799472074	4.41E-22	8.45E-22
chr1	8867409	8869347	2.972457869	8.497782116	-5.59026549	3.38E-83	2.58E-82
chr1	8947883	8948883	7.058571131	4.031509961	3.002185306	2.83E-25	5.97E-25
chr1	9132707	9133707	2.131092785	8.595485458	-6.222197878	3.01E-73	1.89E-72
chr1	9148602	9150508	2.183836616	7.807385443	-5.651434616	4.31E-51	1.72E-50
chr1	9153551	9154551	2.390949671	6.998136384	-4.3487342	4.82E-36	1.35E-35
chr1	9156818	9157818	1.289656715	5.878993454	-4.153397626	1.81E-17	2.98E-17
chr1	9188720	9189720	3.527815993	8.694419965	-5.036856784	2.63E-105	3.02E-104
chr1	9206929	9207929	2.867552098	7.318536413	-4.568748113	1.81E-44	6.23E-44
chr1	9248155	9249155	6.067091902	2.177382931	3.829302162	8.47E-14	1.24E-13
chr1	9298072	9299072	5.654775124	7.011054725	-1.351175893	2.70E-12	3.77E-12
chr1	9299324	9300324	4.956068282	6.846007375	-1.823828647	6.24E-17	1.01E-16
chr1	9469178	9470178	6.374766022	3.703350893	2.718249303	1.11E-15	1.72E-15
chr1	9521592	9522592	5.999268971	2.138672754	3.749940388	6.01E-13	8.57E-13
chr1	9540943	9541943	6.966183137	6.632095672	0.354415567	0.046720658	0.049826715
chr1	9544815	9545815	10.8877307	10.43938723	0.451409754	1.96E-07	2.41E-07
chr1	9547593	9549444	10.21529313	9.275112004	0.939492251	2.52E-30	6.12E-30
chr1	9554188	9555188	8.421791195	3.211479411	5.129062461	2.33E-50	9.15E-50
chr1	9559563	9560563	7.609111767	3.989927603	3.572691787	5.87E-36	1.65E-35
chr1	9564195	9565195	11.21172949	9.029501398	2.178501938	4.15E-102	4.52E-101
chr1	9569899	9570899	10.34717396	4.2252692	6.10585077	2.93E-127	4.98E-126
chr1	9572939	9573939	7.184021127	6.405231639	0.745759868	3.15E-05	3.66E-05
chr1	9577174	9579011	6.978158697	9.621058946	-2.655835428	3.66E-139	7.72E-138
chr1	9601089	9602089	8.594909295	2.97861212	5.552446544	1.33E-50	5.25E-50
chr1	9606321	9607321	6.446174108	4.100107348	2.289893986	3.04E-14	4.51E-14
chr1	9607540	9608540	6.081129771	3.178080756	2.860149028	6.53E-13	9.30E-13
chr1	9608949	9609949	6.55982938	4.852587419	1.66735198	3.86E-11	5.21E-11
chr1	9610208	9611208	7.76639972	3.773964412	3.930816237	7.52E-40	2.32E-39
chr1	9611254	9612254	8.995013629	4.111243139	4.839789084	3.03E-77	2.06E-76
chr1	9619203	9620203	9.080443313	4.318760848	4.730904461	5.18E-82	3.86E-81
chr1	9621147	9622147	9.093371156	6.090628106	2.994109943	7.15E-84	5.52E-83
chr1	9627251	9628251	10.03764346	7.159470517	2.866447214	1.28E-131	2.36E-130
chr1	9628995	9629995	7.703833874	4.74995828	2.927765273	3.52E-37	1.02E-36
chr1	9630020	9631020	10.61086124	9.604024565	1.00658099	3.16E-33	8.29E-33
chr1	9638240	9639240	4.805661316	6.077549447	-1.228634606	6.72E-07	8.15E-07
chr1	9648918	9650463	8.566529665	6.154798922	2.387690385	1.31E-53	5.51E-53
chr1	9658632	9659632	7.68624456	3.192706127	4.397444804	3.60E-36	1.02E-35
chr1	9660831	9661831	6.86967602	3.661505895	3.196587734	1.23E-22	2.41E-22
chr1	9699786	9700786	11.75612881	11.01380916	0.743783569	1.32E-18	2.26E-18
chr1	9747978	9748978	11.45645876	10.782647	0.672367727	2.97E-17	4.85E-17
chr1	9753690	9756303	4.656394236	8.350290768	-3.800592914	1.76E-80	1.28E-79
chr1	9797641	9799591	10.41937963	8.675454129	1.753399367	3.43E-74	2.20E-73
chr1	9815530	9816990	7.174871277	3.448091154	3.679249257	9.72E-28	2.20E-27
chr1	9817172	9818172	6.503431488	2.700783939	3.73004313	1.33E-17	2.21E-17
chr1	9823100	9824100	7.075402923	4.335569163	2.734247665	2.86E-24	5.87E-24
chr1	9825577	9826577	2.526295049	7.204486905	-4.425750334	1.91E-16	3.04E-16
chr1	9834218	9835218	3.530105852	5.825423679	-2.177801006	1.64E-11	2.24E-11
chr1	9847863	9848863	5.849131316	7.809187777	-1.910685023	1.84E-33	4.84E-33
chr1	9943644	9944644	10.11816318	9.293109487	0.823909463	8.83E-20	1.57E-19
chr1	9967468	9968468	6.721797283	8.113052128	-1.378737195	1.24E-23	2.50E-23
chr1	9982701	9983701	3.75090448	7.782578605	-3.895370417	1.81E-63	9.38E-63
chr1	9988329	9989329	7.199896243	6.626017131	0.587214357	2.63E-04	2.99E-04
chr1	10006936	10007936	6.85021355	6.071054965	0.758900898	4.64E-05	5.39E-05
chr1	10008656	10009656	7.997779151	6.077615766	1.918444646	3.55E-32	9.05E-32
chr1	10013576	10015131	7.352583466	3.299738892	3.994060461	1.06E-30	2.60E-30
chr1	10018653	10019653	6.40584081	3.739158368	2.667975482	1.76E-15	2.72E-15
chr1	10037433	10038433	9.887754026	8.893067467	1.008721989	7.67E-18	1.28E-17
chr1	10039448	10040448	11.23930382	10.39272832	0.847732087	1.62E-28	3.75E-28
chr1	10056077	10057077	7.711563685	4.367475198	3.304963888	3.10E-39	9.45E-39
chr1	10089213	10090213	6.350985793	5.702940825	0.617569816	0.004472649	0.004922968
chr1	10107614	10108614	2.388464193	7.811556063	-5.191255738	1.79E-56	8.03E-56
chr1	10127553	10128553	4.792624084	5.644651354	-0.905177228	0.001572305	0.001753659
chr1	10132412	10133412	4.325958486	5.987177651	-1.501639607	1.55E-07	1.91E-07
chr1	10164763	10167018	5.549920571	7.995263921	-2.437374813	9.54E-52	3.86E-51
chr1	10210550	10211550	4.19267783	7.950710821	-3.659545426	1.63E-69	9.56E-69
chr1	10228613	10229613	6.46133743	7.502300822	-1.064819845	3.67E-12	5.11E-12
chr1	10232622	10233622	10.57003775	9.515270636	1.062479936	7.35E-33	1.91E-32
chr1	10254127	10255127	1.843573431	8.18089454	-5.818944603	7.62E-64	3.98E-63
chr1	10256472	10258183	3.786605405	9.169656445	-5.317710497	1.03E-135	2.04E-134
chr1	10259154	10260154	5.343378647	7.53005649	-2.075389141	9.26E-30	2.21E-29
chr1	10260785	10261785	2.616061236	8.019033291	-5.441343049	1.47E-63	7.61E-63
chr1	10263698	10264698	3.242956395	8.92262415	-5.483353533	1.64E-112	2.15E-111
chr1	10278390	10279390	3.626434706	5.682655925	-1.885580514	5.58E-08	6.95E-08
chr1	10300186	10301186	8.274149561	9.512438439	-1.24804767	9.65E-38	2.83E-37
chr1	10379771	10381467	3.578280761	9.054678412	-5.333168621	7.08E-127	1.20E-125
chr1	10459611	10460611	2.525780058	6.850802258	-4.132214038	5.81E-35	1.59E-34
chr1	10486057	10487057	1.67565905	7.440935774	-5.396131728	1.03E-42	3.41E-42
chr1	10491458	10492458	2.920489975	5.843369607	-2.895306605	5.18E-16	8.13E-16
chr1	10570659	10571659	3.100210501	9.381758497	-6.18118783	5.98E-126	9.93E-125
chr1	10572330	10573330	0.162192581	6.55149192	-5.451760739	1.31E-23	2.63E-23
chr1	10592306	10593306	3.263376872	10.25200501	-6.723078696	4.18E-66	2.28E-65
chr1	10627864	10628864	1.994257206	6.724070793	-4.919486895	2.02E-29	4.77E-29
chr1	10680533	10681533	2.363650686	7.952829807	-5.50243091	9.89E-60	4.74E-59
chr1	10699747	10700747	1.481998423	6.306058247	-4.441774957	5.17E-24	1.05E-23
chr1	10709704	10710704	1.755351145	9.296892727	-7.392709557	2.27E-79	1.61E-78
chr1	10719433	10720433	3.252363936	9.146117226	-5.665658763	1.61E-122	2.52E-121
chr1	10722089	10723089	1.610096787	8.769493072	-7.079161683	2.01E-62	1.02E-61
chr1	10756854	10757854	1.673800824	7.162474574	-5.710211202	1.96E-33	5.16E-33
chr1	10792633	10793633	0.003387392	7.406480385	-7.398304215	2.86E-20	5.17E-20
chr1	10797271	10798271	1.664191064	8.230398586	-6.092810278	1.36E-60	6.64E-60
chr1	10835354	10836354	2.951624904	5.805245367	-2.858159991	4.94E-15	7.50E-15
chr1	10853306	10854306	1.824259411	7.716533694	-5.820291875	8.84E-47	3.21E-46
chr1	10871991	10872991	3.46564637	8.482432142	-4.805530692	3.16E-95	3.03E-94
chr1	10877120	10879073	5.165134871	8.612611363	-3.478328206	3.59E-99	3.70E-98
chr1	10880010	10881010	3.611163078	9.706904851	-6.067153617	1.10E-162	3.55E-161
chr1	10898446	10899446	3.542940445	6.309496936	-2.678470728	7.57E-20	1.35E-19
chr1	10937263	10938263	2.248651534	5.665562069	-3.491726206	1.82E-15	2.81E-15
chr1	10940025	10941025	1.292555021	7.590404259	-6.435774604	1.76E-35	4.89E-35
chr1	10949856	10950856	0	6.570956689	-6.294392731	2.15E-18	3.66E-18
chr1	10954929	10955929	1.035886028	9.644080078	-8.316213705	4.74E-67	2.64E-66
chr1	10993151	10994151	6.621064711	8.946089559	-2.27052827	5.54E-63	2.84E-62
chr1	11006210	11007210	2.169920991	6.019662951	-3.861021202	2.17E-20	3.94E-20
chr1	11027150	11028150	3.023348561	6.116050844	-3.007436628	1.35E-19	2.39E-19
chr1	11078271	11079807	2.717134305	7.358899628	-4.674533429	5.75E-46	2.05E-45
chr1	11090393	11091393	1.907694337	5.940228887	-3.816278499	6.71E-19	1.16E-18
chr1	11096932	11097932	1.898731608	6.67161195	-4.354537144	5.14E-16	8.07E-16
chr1	11124937	11125937	1.610096787	6.793184253	-5.117784334	3.16E-30	7.65E-30
chr1	11136326	11138224	2.706447097	8.275596991	-5.340833849	1.54E-76	1.03E-75
chr1	11202213	11203213	1.960498016	7.43489257	-5.220745205	9.11E-45	3.15E-44
chr1	11213841	11214841	2.298543192	7.270972997	-4.905192412	2.25E-42	7.39E-42
chr1	11247804	11248804	0.533328391	6.962686231	-6.412251811	5.58E-23	1.10E-22
chr1	11249861	11250861	0.684832202	8.449922693	-7.013629575	1.67E-51	6.74E-51
chr1	11329141	11330924	3.104804377	8.103310305	-4.835083492	4.16E-74	2.66E-73
chr1	11347942	11348942	0.162192581	7.864220051	-6.729451136	2.57E-38	7.65E-38
chr1	11350783	11352735	2.633143065	6.872969052	-4.059293612	1.13E-34	3.06E-34
chr1	11413756	11414756	5.912195632	9.735443186	-3.753153147	1.33E-40	4.18E-40
chr1	11492866	11493866	1.46037305	5.861312298	-3.894711468	4.66E-06	5.54E-06
chr1	11494146	11495146	0	6.314481866	-5.574838863	1.44E-19	2.55E-19
chr1	11787964	11788964	4.27894317	9.684840295	-5.467262233	5.46E-184	2.57E-182
chr1	11803714	11805212	1.235979888	6.359180052	-4.945078977	2.53E-23	5.05E-23
chr1	11845319	11846319	1.554904879	7.890431066	-6.446196667	2.19E-43	7.35E-43
chr1	11881298	11882298	1.766991351	6.334317605	-4.297983535	1.44E-24	2.97E-24
chr1	11894725	11896526	5.704865767	8.713194452	-3.008290846	1.99E-97	1.98E-96
chr1	11927703	11928703	2.74600197	5.768364652	-2.937734377	3.02E-15	4.63E-15
chr1	11932610	11933610	2.221924841	6.442562179	-4.292917282	5.64E-26	1.21E-25
chr1	11934244	11935244	5.151559081	5.98287684	-0.754538839	0.002154447	0.002393328
chr1	11937864	11938864	1.766119532	6.634540195	-4.852748526	3.15E-28	7.22E-28
chr1	11951979	11952979	2.848809289	8.567741252	-5.720283198	5.46E-84	4.22E-83
chr1	11959478	11960478	1.960498016	6.609818738	-4.399874252	1.63E-29	3.87E-29
chr1	11989804	11990804	2.912154908	6.386833648	-3.432271336	2.64E-24	5.42E-24
chr1	11996171	11997171	3.711347755	6.785047188	-3.13224796	1.11E-30	2.72E-30
chr1	12000230	12001230	9.639104271	4.40864353	5.188805543	2.06E-105	2.37E-104
chr1	12008614	12009614	5.380800831	6.8618938	-1.418645215	9.57E-13	1.36E-12
chr1	12016464	12017464	7.61251554	1.798551495	5.649127393	6.46E-25	1.35E-24
chr1	12025529	12026529	7.409324366	3.854723219	3.498099214	1.28E-32	3.30E-32
chr1	12060899	12061899	3.447913746	6.986392052	-3.484812222	4.26E-37	1.23E-36
chr1	12116700	12117700	2.781091416	8.406664504	-5.559961831	1.96E-79	1.39E-78
chr1	12136955	12137955	1.24715833	7.367803305	-5.810933448	2.25E-37	6.54E-37
chr1	12150286	12151286	2.34537202	7.42834019	-4.732582354	8.07E-19	1.39E-18
chr1	12152249	12153249	1.053574404	6.180675402	-5.046576811	2.65E-20	4.80E-20
chr1	12230805	12232566	1.766991351	8.990311404	-6.917710353	3.37E-77	2.28E-76
chr1	12275967	12276967	1.459294703	8.795586014	-6.905182197	4.45E-68	2.53E-67
chr1	12285164	12286164	1.775603457	7.205294643	-4.860375084	6.33E-41	2.01E-40
chr1	12287572	12288572	1.9783766	8.674946901	-6.870468322	1.26E-63	6.52E-63
chr1	12291491	12292491	5.624611658	9.2023551	-3.482147107	4.78E-137	9.69E-136
chr1	12391387	12392387	1.687036595	6.522085735	-4.567429153	2.95E-27	6.57E-27
chr1	12398012	12399012	6.339049725	8.815889305	-2.463084966	4.70E-86	3.78E-85
chr1	12401187	12402187	0.914721832	6.336278174	-5.064381341	2.27E-22	4.40E-22
chr1	12418920	12419920	3.453291717	7.070803188	-3.385133366	3.63E-35	9.98E-35
chr1	12433327	12434327	1.129737834	5.971937419	-4.982484556	7.29E-18	1.22E-17
chr1	12494804	12495804	1.472504754	6.211668609	-4.455791083	1.38E-22	2.70E-22
chr1	12509803	12510803	3.080804171	8.585868734	-5.457352276	7.03E-90	6.08E-89
chr1	12564588	12565588	1.004866296	7.100678801	-5.823994243	2.03E-30	4.94E-30
chr1	12587836	12588836	1.147658007	7.078669974	-5.793332283	1.04E-30	2.54E-30
chr1	12593491	12594491	0.766991351	7.014239093	-5.888390834	1.32E-28	3.06E-28
chr1	12611835	12612835	2.902823366	8.568707882	-5.4171894	2.63E-91	2.34E-90
chr1	12620113	12621571	2.786820336	9.125116893	-6.186866524	8.53E-105	9.72E-104
chr1	12622933	12623933	2.270650081	9.84188154	-7.325879905	1.49E-117	2.14E-116
chr1	12641337	12642337	2.721598187	6.143499083	-3.272733841	1.31E-20	2.39E-20
chr1	12657946	12658946	0.481998423	8.590409601	-7.599355444	4.34E-44	1.48E-43
chr1	12691974	12693503	5.498969159	10.03683013	-4.466308081	2.08E-82	1.56E-81
chr1	12696683	12697683	1.862951245	7.386009525	-5.417217984	9.27E-41	2.93E-40
chr1	12714347	12716094	3.065853035	10.78280043	-7.654554464	1.78E-191	9.71E-190
chr1	12717772	12718772	5.719162267	8.9909289	-3.177209136	1.46E-115	2.02E-114
chr1	12734110	12735110	4.154740795	7.369566196	-3.197547242	1.66E-44	5.73E-44
chr1	12744380	12745380	4.668243532	7.447161181	-2.763579172	4.73E-43	1.58E-42
chr1	12759280	12760280	1.9783766	6.009237086	-4.198423484	2.12E-19	3.73E-19
chr1	12760306	12761306	2.311277101	6.84655616	-4.468225902	3.01E-34	8.10E-34
chr1	12776634	12778054	2.169003736	7.325731074	-4.673763514	5.72E-45	1.99E-44
chr1	12794717	12795717	3.245120068	8.242977052	-4.961595734	1.25E-80	9.08E-80
chr1	12813989	12814989	4.456078911	6.20545335	-1.693226945	2.51E-11	3.41E-11
chr1	12832274	12833274	4.863526902	6.895342638	-1.969942001	2.01E-19	3.54E-19
chr1	12834235	12835235	4.073899151	6.597350763	-2.374633594	4.35E-20	7.82E-20
chr1	12863769	12864769	7.190499141	6.843369607	0.322010533	0.037452329	0.040072531
chr1	12942061	12943061	2.742056519	8.010612658	-5.220453423	5.35E-65	2.86E-64
chr1	12949380	12950380	3.927820335	6.116687971	-2.030121669	1.83E-12	2.57E-12
chr1	12986720	12987720	3.82010258	6.740717769	-3.082438021	5.96E-29	1.39E-28
chr1	12989907	12990907	5.280838298	7.754545868	-2.3820448	4.84E-39	1.47E-38
chr1	12991729	12992729	10.16220627	9.619783724	0.54836601	1.01E-10	1.35E-10
chr1	13004769	13005769	8.763310133	4.500625253	4.234571452	1.45E-74	9.36E-74
chr1	13018138	13019138	8.16848435	2.28078767	5.728823815	7.58E-35	2.07E-34
chr1	13040083	13041083	7.763386978	6.240369566	1.488559145	2.61E-19	4.59E-19
chr1	13042013	13043013	7.513615595	3.799912241	3.676661759	1.02E-33	2.71E-33
chr1	13111292	13112292	5.91101104	3.065990489	2.855220585	5.91E-12	8.18E-12
chr1	13119658	13120658	3.072152442	7.823890394	-4.629413585	4.28E-64	2.25E-63
chr1	13125036	13127718	4.703980366	7.35306039	-2.618314382	1.53E-37	4.48E-37
chr1	13128115	13129115	3.512791197	6.024756985	-2.330837147	3.97E-14	5.87E-14
chr1	13134047	13135047	7.941686711	5.93304099	1.993528454	3.60E-32	9.19E-32
chr1	13143427	13144427	4.019290884	6.268172514	-2.232882224	6.77E-16	1.06E-15
chr1	13161241	13162241	3.498236087	9.560869076	-5.871011308	1.75E-155	4.97E-154
chr1	13170810	13171810	8.395112021	5.536891015	2.845146672	2.89E-56	1.29E-55
chr1	13188151	13189151	7.648553804	8.309580936	-0.65189733	1.34E-08	1.69E-08
chr1	13194564	13197088	5.335812805	7.141525367	-1.794423725	1.44E-20	2.63E-20
chr1	13231135	13232135	3.435787006	5.854888104	-2.516124954	5.11E-14	7.52E-14
chr1	13240072	13241072	4.645008597	6.290876837	-1.586770146	6.55E-11	8.78E-11
chr1	13271526	13272526	5.948884689	3.352672742	2.59850725	9.13E-12	1.26E-11
chr1	13273610	13274610	4.786240909	6.913046686	-2.072464536	2.76E-22	5.33E-22
chr1	13289974	13291932	7.436287997	7.065674882	0.394818	0.008954279	0.009770013
chr1	13304806	13305806	4.099691551	6.998490152	-2.966449803	1.79E-33	4.73E-33
chr1	13343381	13344381	2.790645407	6.926933852	-3.954502365	1.05E-36	3.00E-36
chr1	13364203	13365203	3.822182492	7.052814995	-3.309419746	2.26E-37	6.56E-37
chr1	13366329	13367329	6.249433074	5.648478439	0.591601565	0.011298238	0.012288986
chr1	13372037	13373037	11.482061	10.84803071	0.635750823	7.02E-14	1.03E-13
chr1	13423259	13424259	3.666690861	6.66774761	-2.99288702	7.00E-28	1.59E-27
chr1	13426077	13427077	8.627952337	8.088347564	0.540541269	3.20E-07	3.91E-07
chr1	13454244	13455244	2.483267415	7.897424997	-5.330196032	2.63E-59	1.25E-58
chr1	13467881	13468881	8.561210478	7.774482594	0.776353328	1.12E-11	1.54E-11
chr1	13531435	13532435	6.750978784	8.572020724	-1.836475019	5.75E-50	2.24E-49
chr1	13572332	13573332	4.032115749	6.034217107	-2.06014962	6.34E-13	9.02E-13
chr1	13573820	13574820	6.057257996	4.204180215	1.795163899	4.06E-09	5.20E-09
chr1	13583561	13584561	4.278212274	6.243285065	-1.880878649	5.17E-13	7.38E-13
chr1	13589193	13590193	10.39097508	9.795129212	0.604160083	3.85E-11	5.20E-11
chr1	13598958	13599958	5.724868754	3.618410846	2.107339156	1.07E-08	1.35E-08
chr1	13608184	13609184	6.169910181	3.810464652	2.333492981	2.55E-12	3.57E-12
chr1	13614264	13615264	7.765992844	4.35815738	3.34917309	8.94E-40	2.75E-39
chr1	13615573	13616573	4.266616053	8.578154962	-4.356610603	1.04E-104	1.18E-103
chr1	13639313	13640313	4.468695027	10.28550715	-5.730150309	6.33E-242	9.43E-240
chr1	13642774	13643774	3.187719377	8.921451471	-5.453170482	8.03E-113	1.06E-111
chr1	13649296	13650296	6.579937027	2.956525061	3.540163401	3.12E-19	5.46E-19
chr1	13658342	13659342	6.912118451	6.252106238	0.637863258	4.78E-04	5.40E-04
chr1	13660087	13661087	10.08470288	10.43269711	-0.338982668	7.55E-05	8.71E-05
chr1	13682722	13684720	7.424037928	3.510062289	3.922827729	3.56E-32	9.08E-32
chr1	13706008	13707008	5.620720206	6.161255239	-0.499433832	0.024719688	0.026606429
chr1	13752196	13753196	4.7341182	9.509187697	-4.736058747	8.36E-171	3.13E-169
chr1	13771603	13772603	6.958921321	5.939744512	1.020277235	5.43E-08	6.76E-08
chr1	13787454	13788454	6.572499359	7.411926653	-0.805402632	1.41E-07	1.74E-07
chr1	13788945	13789945	7.262779946	7.68077448	-0.410831567	0.001714079	0.001909789
chr1	13841408	13842408	5.998371796	3.915743837	2.079299535	2.29E-10	3.02E-10
chr1	13850842	13851842	2.529849059	6.602991402	-3.959655293	8.59E-29	2.00E-28
chr1	13854324	13855324	2.995373566	6.646553678	-3.514825992	6.47E-29	1.51E-28
chr1	13860117	13861737	9.145626918	3.491850715	5.573817434	1.26E-69	7.40E-69
chr1	13870534	13871534	7.423577571	4.455121308	2.970163483	1.04E-31	2.62E-31
chr1	13873635	13874635	3.187068136	6.736938692	-3.455420938	1.07E-30	2.63E-30
chr1	13903130	13904130	6.645240555	7.108225121	-0.498654837	0.002007561	0.002232163
chr1	13916610	13917610	1.890025865	7.960933286	-6.071985225	1.22E-50	4.84E-50
chr1	13925688	13926688	2.94308264	8.243744898	-5.43509543	1.90E-73	1.20E-72
chr1	13928075	13929075	3.630532232	7.837465261	-4.205890153	1.53E-65	8.29E-65
chr1	13935698	13936698	10.12912844	2.378488873	7.540675796	1.16E-55	5.09E-55
chr1	13938044	13939044	6.076805712	4.160984329	1.893932867	1.16E-09	1.50E-09
chr1	13983871	13984871	3.270035228	6.230401745	-2.950601743	2.05E-20	3.72E-20
chr1	13991956	13993728	4.457793285	7.228210504	-2.857072756	9.61E-37	2.75E-36
chr1	14001851	14002851	8.664150301	9.287908259	-0.643419541	1.51E-11	2.06E-11
chr1	14010467	14012230	9.303241289	6.261949645	3.014171335	3.58E-89	3.05E-88
chr1	14016570	14017570	8.587991381	3.686454927	4.852184809	1.12E-59	5.35E-59
chr1	14037111	14038111	3.441863117	5.969786868	-2.548690373	2.58E-15	3.96E-15
chr1	14053059	14054059	2.035886028	6.583122448	-4.374479677	1.07E-28	2.48E-28
chr1	14097498	14099221	8.063304522	4.311442469	3.759074162	2.30E-49	8.82E-49
chr1	14106287	14107287	3.639613021	8.671315377	-5.055952228	2.00E-103	2.22E-102
chr1	14108241	14109241	8.299025404	2.446933539	5.742089805	1.26E-38	3.78E-38
chr1	14111684	14112684	2.364226916	6.069450798	-3.475334354	2.24E-20	4.06E-20
chr1	14126339	14127339	2.582075812	6.600329371	-3.695653989	8.49E-29	1.98E-28
chr1	14131438	14132438	2.997941953	7.044470756	-4.087256258	9.39E-40	2.89E-39
chr1	14136235	14137235	3.895763179	6.60764743	-2.582794514	3.87E-22	7.43E-22
chr1	14139460	14140460	7.559245646	3.021570955	4.447069551	3.83E-33	1.00E-32
chr1	14148119	14149119	4.066476325	6.499319955	-2.450426117	4.40E-21	8.18E-21
chr1	14159516	14160516	2.582269526	6.059908212	-3.701315366	2.33E-20	4.24E-20
chr1	14162967	14163967	3.75901318	7.688415825	-3.865123036	2.10E-60	1.02E-59
chr1	14173730	14174730	2.625139266	6.189825222	-3.3589107	1.48E-21	2.80E-21
chr1	14179970	14180970	6.902543175	2.098895206	4.636743249	9.34E-21	1.72E-20
chr1	14181226	14182226	9.698232665	4.214302491	5.460997539	2.25E-105	2.59E-104
chr1	14183963	14184963	8.186176893	3.24811545	4.827386375	2.04E-46	7.34E-46
chr1	14198538	14199538	6.598919868	4.061617561	2.516812544	3.70E-17	6.03E-17
chr1	14218478	14219478	8.49441228	3.662004826	4.816699241	1.37E-56	6.15E-56
chr1	14224569	14226096	4.954077135	7.292177447	-2.363724598	1.30E-30	3.17E-30
chr1	14231629	14232629	4.054986863	7.120363457	-3.118453525	6.96E-36	1.95E-35
chr1	14256767	14257767	3.199038326	6.439760088	-3.265943443	1.81E-25	3.85E-25
chr1	14267877	14268877	6.383975579	4.96254259	1.384071169	4.51E-08	5.62E-08
chr1	14273597	14275667	5.473581531	10.62170274	-5.208408644	0	0
chr1	14291974	14292974	9.967839739	4.000251429	5.89574502	8.88E-111	1.13E-109
chr1	14303067	14304067	6.592634167	4.319301603	2.246315409	2.24E-15	3.43E-15
chr1	14304754	14305754	4.509545611	8.063700054	-3.640556405	1.21E-74	7.84E-74
chr1	14309265	14310265	10.46745901	10.14942882	0.318803224	2.79E-05	3.25E-05
chr1	14349607	14350607	6.432276382	2.564909172	3.788490385	2.41E-17	3.95E-17
chr1	14356640	14358312	6.458067571	9.602665459	-3.16182538	2.82E-164	9.37E-163
chr1	14359220	14360220	4.123041716	9.249255101	-5.193425588	2.92E-140	6.28E-139
chr1	14373112	14374112	2.116656399	5.744979266	-3.42393812	1.63E-15	2.51E-15
chr1	14429026	14430026	3.985630725	5.642079102	-1.628670689	2.29E-07	2.81E-07
chr1	14431568	14432568	5.635476549	3.178778243	2.444546168	3.48E-09	4.46E-09
chr1	14435568	14436568	2.849220982	6.562902193	-3.598742198	2.02E-28	4.65E-28
chr1	14456619	14457619	3.422234829	6.382708161	-2.935492386	3.72E-22	7.15E-22
chr1	14460522	14461522	4.733279837	8.704739388	-4.036231418	2.90E-114	3.93E-113
chr1	14462136	14463136	3.662522117	7.105663576	-3.491054719	4.22E-40	1.31E-39
chr1	14463279	14464279	1.177095294	6.367147016	-4.733544908	7.88E-24	1.59E-23
chr1	14464490	14465490	5.865781912	6.541299131	-0.627688116	0.002205684	0.002449535
chr1	14467050	14468050	5.307212092	7.027445886	-1.765150061	2.75E-19	4.83E-19
chr1	14484200	14486016	5.449065167	9.332977474	-3.847001176	6.01E-156	1.72E-154
chr1	14489871	14490871	2.500413746	6.778853918	-4.436332134	2.32E-32	5.94E-32
chr1	14506186	14507186	4.24671053	8.85511579	-4.69235851	2.07E-116	2.91E-115
chr1	14566089	14567467	6.814471429	6.27545246	0.533885436	0.003479498	0.003842385
chr1	14570157	14571157	5.436516556	8.125079932	-2.687989953	2.26E-62	1.14E-61
chr1	14584550	14585550	1.472504754	5.922609176	-4.164651346	4.07E-18	6.86E-18
chr1	14589951	14591542	4.700116441	7.319736945	-2.496328044	1.58E-30	3.85E-30
chr1	14625425	14627400	8.416995689	7.302516015	1.091111474	6.20E-18	1.04E-17
chr1	14627679	14629181	5.544866767	6.93686057	-1.48579979	1.76E-13	2.55E-13
chr1	14630781	14631781	4.351518009	5.846233934	-1.435859145	2.47E-07	3.03E-07
chr1	14635539	14636539	4.71370344	7.047529522	-2.282744016	2.12E-27	4.76E-27
chr1	14640995	14641995	4.556752292	6.186695686	-1.489675391	3.68E-08	4.61E-08
chr1	14707874	14708874	6.084485627	3.773964412	2.239595052	4.66E-11	6.27E-11
chr1	14747646	14748646	2.324491922	7.027722204	-4.477840274	2.53E-38	7.53E-38
chr1	14754957	14755957	7.621893038	8.990887898	-1.338574335	1.33E-28	3.09E-28
chr1	14772482	14773482	4.515905622	8.740876878	-4.229871886	7.80E-115	1.07E-113
chr1	14773677	14775959	3.78395872	9.74468886	-5.868241142	3.98E-175	1.61E-173
chr1	14781092	14782092	2.383975582	8.268333485	-5.544015346	2.34E-71	1.42E-70
chr1	14793345	14795035	3.096295806	6.725311418	-3.428567	3.97E-29	9.31E-29
chr1	14800126	14801606	3.238154041	8.034986324	-4.863215896	2.82E-71	1.71E-70
chr1	14858070	14859503	2.331758832	7.330088216	-4.831556279	3.42E-45	1.19E-44
chr1	14920143	14921143	3.604690718	6.067945583	-2.51824483	8.50E-15	1.28E-14
chr1	14921896	14922896	1.444873398	7.016505357	-5.348840385	9.34E-33	2.42E-32
chr1	14924560	14926534	3.150971494	9.359405077	-6.015723917	2.84E-131	5.20E-130
chr1	14938182	14939182	1.654885299	6.193552048	-4.424565413	1.90E-22	3.69E-22
chr1	15118270	15119270	1.960498016	8.127474385	-5.898145119	1.19E-60	5.83E-60
chr1	15247465	15249206	2.674730236	7.650276316	-4.912755881	1.50E-54	6.45E-54
chr1	15266132	15267132	2.5303626	7.385119874	-4.610087778	1.62E-47	5.96E-47
chr1	15286364	15287364	9.04711964	9.795556592	-0.728351731	5.44E-14	8.01E-14
chr1	15301474	15302474	1.147658007	6.585750651	-5.300452197	2.64E-25	5.58E-25
chr1	15310964	15311964	1.995001542	6.036370006	-3.977912808	1.18E-20	2.16E-20
chr1	15319795	15320795	0	6.40300437	-6.121579258	2.00E-17	3.30E-17
chr1	15324871	15325871	2.643250315	10.38193041	-7.529428704	2.05E-154	5.69E-153
chr1	15326925	15327925	2.961028027	6.889556594	-4.028657729	3.97E-36	1.12E-35
chr1	15357907	15358907	2.806804452	7.970004768	-4.990853502	2.21E-66	1.22E-65
chr1	15382754	15383754	2.593721343	7.119415902	-4.434380258	5.05E-41	1.60E-40
chr1	15385907	15386907	2.397327272	6.153728794	-3.72069369	4.51E-22	8.65E-22
chr1	15405645	15406645	1.520666095	6.410251925	-4.853431471	1.48E-24	3.05E-24
chr1	15408102	15409680	2.894940163	6.663909096	-3.854914895	4.30E-31	1.07E-30
chr1	15423003	15424003	2.075643748	6.208098593	-3.850041439	1.78E-22	3.45E-22
chr1	15425798	15427358	2.364226916	7.577223109	-4.961519989	6.22E-51	2.48E-50
chr1	15431793	15432793	1.329759331	6.254849154	-4.602547843	1.92E-22	3.73E-22
chr1	15489887	15490887	1.053574404	6.419909384	-5.282901248	1.08E-22	2.11E-22
chr1	15636569	15638058	6.816431401	3.786996662	3.00175863	8.03E-22	1.53E-21
chr1	15639266	15640266	4.193777577	5.866423604	-1.659715909	5.27E-09	6.72E-09
chr1	15644460	15645460	3.91652491	8.006572277	-4.018940507	3.45E-74	2.21E-73
chr1	15649404	15651176	7.560990619	6.892631138	0.654311712	2.66E-05	3.10E-05
chr1	15651526	15652526	6.685063976	4.307116729	2.362538695	1.61E-16	2.57E-16
chr1	15655770	15657623	4.502218833	8.026271077	-3.49521301	2.39E-65	1.29E-64
chr1	15675762	15676762	2.385333749	5.825901392	-3.399091017	3.16E-17	5.17E-17
chr1	15677246	15678246	2.977476355	6.178010825	-3.190095746	6.44E-20	1.15E-19
chr1	15678827	15679827	2.45210207	7.331447409	-4.603045093	2.31E-46	8.30E-46
chr1	15719292	15720292	2.801154497	8.39473093	-5.50064713	2.91E-80	2.10E-79
chr1	15805104	15806104	10.74197612	10.29637671	0.450230531	3.75E-08	4.68E-08
chr1	15810752	15811752	2.593721343	5.621592423	-2.965204541	2.70E-13	3.90E-13
chr1	15892202	15893202	4.632259298	7.825492601	-3.146154978	2.82E-58	1.31E-57
chr1	15908373	15909373	8.286585348	5.172148567	3.078161046	2.67E-54	1.14E-53
chr1	15913003	15914003	6.05104833	2.680173404	3.43232395	1.44E-13	2.10E-13
chr1	15936219	15937219	4.432512209	5.670982312	-1.162530624	5.76E-05	6.67E-05
chr1	15943301	15944301	7.096036615	6.219752958	0.888699125	9.63E-07	1.16E-06
chr1	15976081	15977081	2.742056519	7.781170682	-4.98679947	6.76E-58	3.12E-57
chr1	16015433	16016433	1.564876114	6.443220523	-4.589823471	3.58E-25	7.52E-25
chr1	16091399	16092399	6.892121432	3.19910823	3.654149777	1.67E-22	3.25E-22
chr1	16092754	16093754	6.731247175	8.478023025	-1.703797788	8.67E-40	2.67E-39
chr1	16103771	16104771	9.520755755	8.88810862	0.629159984	3.48E-11	4.71E-11
chr1	16104871	16105871	11.3527512	10.68762584	0.669361648	4.31E-10	5.66E-10
chr1	16111451	16112451	8.566936687	4.661505895	3.904985972	5.29E-66	2.89E-65
chr1	16112976	16113976	5.963272062	7.385737763	-1.426705461	5.56E-18	9.33E-18
chr1	16121658	16123490	10.01809865	7.124522265	2.87364793	9.37E-119	1.37E-117
chr1	16127874	16128874	7.519599573	7.953757985	-0.461765894	2.32E-04	2.65E-04
chr1	16129716	16130716	9.74157136	6.978228963	2.742383868	7.18E-110	8.98E-109
chr1	16134544	16135544	7.217397647	4.914217849	2.28096973	1.25E-23	2.52E-23
chr1	16138791	16139791	4.293955586	5.618605075	-1.193362367	8.41E-05	9.69E-05
chr1	16148276	16149276	6.594099108	3.444446915	3.065955165	1.21E-18	2.08E-18
chr1	16172088	16173088	4.027394859	7.203349394	-3.055158195	2.46E-39	7.52E-39
chr1	16177263	16178263	6.833248994	8.409860788	-1.539084105	7.42E-31	1.83E-30
chr1	16178807	16180623	7.398781972	8.993495838	-1.589596473	2.73E-51	1.09E-50
chr1	16182160	16183160	2.530875958	7.382937824	-4.47974773	3.36E-47	1.23E-46
chr1	16186196	16187772	6.86233068	7.667241631	-0.783877116	2.79E-08	3.49E-08
chr1	16201751	16202751	6.766331601	3.727115884	3.026228265	1.62E-20	2.95E-20
chr1	16206794	16207794	2.465377842	8.660829213	-6.033075055	1.50E-82	1.13E-81
chr1	16211520	16213205	8.772615193	7.069333785	1.711678156	1.03E-42	3.41E-42
chr1	16216257	16217257	3.977476355	7.321019118	-3.342570284	1.97E-45	6.93E-45
chr1	16227680	16228680	5.928648193	10.33892939	-4.38472577	8.22E-283	3.15E-280
chr1	16229234	16230234	3.778951367	9.192016655	-5.461812525	3.35E-135	6.58E-134
chr1	16240764	16241764	4.515905622	8.826295483	-4.311889396	9.16E-124	1.46E-122
chr1	16248739	16250445	9.97899195	10.29103548	-0.312451138	1.19E-04	1.37E-04
chr1	16271829	16272829	6.949128926	3.786996662	3.117519317	7.13E-24	1.44E-23
chr1	16312006	16313006	3.601932299	6.288079528	-2.662410012	9.93E-20	1.77E-19
chr1	16393309	16394309	3.169132706	6.288564277	-3.005773791	1.40E-21	2.65E-21
chr1	16411310	16412310	3.287070023	6.900676089	-3.550980576	2.58E-35	7.11E-35
chr1	16518609	16520423	10.29755353	9.668380746	0.635037221	1.95E-11	2.65E-11
chr1	16540448	16541448	6.007151211	3.880985795	2.088942558	1.93E-10	2.55E-10
chr1	16546259	16547259	7.807514646	3.193396581	4.523721181	1.92E-38	5.73E-38
chr1	16549506	16550506	3.317304604	6.548632631	-3.284624892	1.02E-26	2.23E-26
chr1	16578006	16579006	3.85133974	6.172024339	-2.363449108	1.05E-15	1.63E-15
chr1	16606500	16607500	4.985630725	8.124398068	-3.096062677	3.80E-70	2.25E-69
chr1	16617439	16618439	6.426820716	7.441984626	-0.999522839	1.53E-10	2.03E-10
chr1	16618873	16619873	10.78255865	10.03353581	0.750331887	1.56E-21	2.95E-21
chr1	16625748	16626748	3.064296696	9.232051809	-6.146847115	4.58E-117	6.52E-116
chr1	16637476	16638476	4.194510007	5.969614641	-1.735626404	5.53E-10	7.23E-10
chr1	16656488	16657488	11.3608829	10.66554535	0.696753842	4.25E-17	6.92E-17
chr1	16660969	16661969	6.118123466	8.823827533	-2.727368984	2.05E-92	1.86E-91
chr1	16664816	16665816	10.33785954	9.155196864	1.19049925	2.97E-37	8.62E-37
chr1	16699852	16700852	6.03250188	2.591722268	3.384019905	1.57E-13	2.28E-13
chr1	16745644	16746644	5.963439394	4.948134187	1.008058086	1.16E-04	1.33E-04
chr1	16790554	16791554	4.106167583	7.960720484	-3.749371396	5.53E-71	3.32E-70
chr1	16796127	16797127	3.099864555	7.262784182	-4.179236667	8.16E-46	2.89E-45
chr1	16797986	16798986	6.603135754	6.998204709	-0.393262598	0.01657103	0.01793652
chr1	16957751	16958751	1.618729444	6.758287641	-4.971857015	2.96E-30	7.16E-30
chr1	16983145	16984145	2.736146686	6.12960485	-3.426298827	8.44E-21	1.56E-20
chr1	16996294	16997767	4.337905601	6.758532497	-2.497467615	4.47E-23	8.83E-23
chr1	17007377	17010315	8.364184311	9.504349363	-1.147512027	3.69E-29	8.68E-29
chr1	17010589	17011589	4.613872136	8.062561276	-3.412045045	6.08E-72	3.73E-71
chr1	17015771	17016771	4.288937985	6.321413086	-2.01738706	1.54E-14	2.31E-14
chr1	17059573	17061215	6.789593328	3.494817274	3.328105757	1.02E-21	1.93E-21
chr1	17123102	17124102	7.013614124	6.358097376	0.645569556	1.96E-04	2.24E-04
chr1	17145107	17146107	5.182040579	6.473141762	-1.207486456	8.04E-08	9.97E-08
chr1	17448995	17449995	7.2986651	5.507762904	1.778603937	6.44E-18	1.08E-17
chr1	17450000	17451000	3.823103055	5.87975426	-2.101503537	1.51E-11	2.06E-11
chr1	17488938	17489938	4.063942029	9.038964197	-5.089872068	1.30E-129	2.31E-128
chr1	17537895	17538895	5.777750877	3.231356892	2.472945387	5.01E-10	6.56E-10
chr1	17593943	17594943	4.489778711	5.856499712	-1.39105929	5.16E-07	6.27E-07
chr1	17600057	17601936	4.477311478	8.203890621	-3.613568523	5.43E-80	3.89E-79
chr1	17605309	17607662	6.912680431	7.814783572	-0.901922295	2.67E-11	3.63E-11
chr1	17655357	17656357	6.229519302	5.395789951	0.850623189	3.16E-04	3.59E-04
chr1	17657033	17658033	8.495501279	4.999716801	3.462205394	1.62E-62	8.23E-62
chr1	17664444	17665444	5.96937032	3.672477491	2.235733383	1.57E-10	2.09E-10
chr1	17726826	17727826	4.579791506	5.818367601	-1.162368389	2.57E-05	3.00E-05
chr1	17838096	17839096	6.866404267	3.64360452	3.180566964	2.96E-22	5.71E-22
chr1	18058415	18059415	3.674497939	7.529014501	-3.872620977	8.55E-52	3.47E-51
chr1	18129667	18130667	2.76222879	5.95529721	-3.260172265	5.80E-18	9.73E-18
chr1	18352697	18353697	2.138725744	6.802031944	-4.723169706	2.03E-32	5.23E-32
chr1	18352697	18353697	2.138725744	6.802031944	-4.723169706	2.03E-32	5.23E-32
chr1	18364182	18365182	0	6.138001435	-5.605574522	3.62E-17	5.91E-17
chr1	18364182	18365182	0	6.138001435	-5.605574522	3.62E-17	5.91E-17
chr1	18498328	18499328	1.333755566	7.462300995	-6.027224968	2.55E-37	7.41E-37
chr1	18498328	18499328	1.333755566	7.462300995	-6.027224968	2.55E-37	7.41E-37
chr1	18504556	18505556	0.766991351	6.896485756	-5.77533935	5.52E-27	1.22E-26
chr1	18504556	18505556	0.766991351	6.896485756	-5.77533935	5.52E-27	1.22E-26
chr1	18624462	18625462	0	6.248635016	-5.30972924	9.06E-20	1.61E-19
chr1	18624462	18625462	0	6.248635016	-5.30972924	9.06E-20	1.61E-19
chr1	18849515	18850515	1.520666095	5.845904614	-4.298680584	5.35E-18	8.98E-18
chr1	19087588	19088588	2.428368164	6.200419874	-3.647755878	9.53E-23	1.87E-22
chr1	19205388	19206891	4.792005111	6.501019318	-1.688467371	1.61E-13	2.33E-13
chr1	19208644	19209644	2.43513142	6.859929263	-4.363566819	2.00E-34	5.40E-34
chr1	19209724	19210724	3.775772855	7.465800855	-3.597736957	3.44E-51	1.38E-50
chr1	19211410	19212410	2.902823366	6.375168414	-3.266078219	3.20E-23	6.35E-23
chr1	19213775	19214775	2.594212648	5.961087682	-3.164399672	7.02E-18	1.17E-17
chr1	19218090	19219090	2.212552088	5.79960513	-3.27221566	3.95E-16	6.23E-16
chr1	19231065	19232065	2.740552216	6.765603137	-3.871893222	3.24E-32	8.29E-32
chr1	19232098	19233098	2.514293026	7.056699682	-4.495068576	3.56E-39	1.08E-38
chr1	19233515	19235491	3.202236011	7.628717957	-4.322094873	6.37E-58	2.94E-57
chr1	19236333	19237333	3.456995192	6.53629862	-3.051460193	1.18E-24	2.45E-24
chr1	19241047	19242047	3.631853638	7.891047349	-4.17336071	7.87E-69	4.55E-68
chr1	19540358	19541358	2.083574965	7.597747722	-5.523069831	6.20E-45	2.16E-44
chr1	19564712	19566475	2.593721343	7.989844119	-5.302859608	2.88E-64	1.52E-63
chr1	19582558	19583558	2.184489317	6.367781079	-4.017622294	2.16E-25	4.58E-25
chr1	19589991	19590991	0.914721832	6.692351297	-5.403065067	2.32E-26	5.05E-26
chr1	19774209	19775209	1.951091427	6.303873076	-4.028256639	1.93E-24	3.98E-24
chr1	19849618	19850618	6.473060599	5.949951453	0.522421065	0.009179056	0.010011478
chr1	19856923	19857923	2.130415468	8.238098082	-6.080384938	2.64E-61	1.31E-60
chr1	19862552	19864023	2.108217646	6.777209428	-4.363796836	2.08E-32	5.33E-32
chr1	19870760	19871760	0.766991351	6.110532365	-4.98558421	2.40E-19	4.22E-19
chr1	19906155	19907155	2.277580952	7.831680744	-5.597694355	3.71E-53	1.55E-52
chr1	19950987	19951987	3.019728217	7.044929005	-4.085782644	6.33E-40	1.96E-39
chr1	19972990	19974664	4.230714719	9.728932634	-5.393837196	4.61E-191	2.50E-189
chr1	20069344	20070344	4.577892221	9.334703148	-4.737488924	9.46E-152	2.51E-150
chr1	20079125	20080125	2.053574404	6.954290387	-4.891273417	1.38E-34	3.74E-34
chr1	20134772	20135772	2.344204159	8.717198757	-6.207990428	2.21E-81	1.63E-80
chr1	20148284	20149284	2.004127034	6.063211746	-4.072670996	9.06E-21	1.67E-20
chr1	20206391	20207391	2.131092785	6.66669934	-4.316032843	1.90E-30	4.63E-30
chr1	20247926	20248926	2.863925842	9.1639941	-6.464126208	1.15E-98	1.18E-97
chr1	20298320	20299320	2.270035228	6.605247433	-4.30778321	8.17E-29	1.90E-28
chr1	20310628	20312174	4.872983472	7.280628483	-2.331356519	4.05E-11	5.46E-11
chr1	20414449	20415449	2.76222879	6.367628146	-3.674356	3.09E-25	6.51E-25
chr1	20463806	20464806	1.994257206	6.753637447	-4.951548913	1.13E-29	2.69E-29
chr1	20467010	20468010	1.785362015	6.027649072	-3.994876074	5.97E-20	1.07E-19
chr1	20470977	20471977	1.880146764	6.81856279	-4.84440985	4.56E-32	1.16E-31
chr1	20619049	20620049	3.260002408	7.614369637	-4.217053164	3.36E-56	1.49E-55
chr1	20620343	20621343	1.643250315	6.438095395	-4.577981065	1.10E-25	2.36E-25
chr1	20677694	20680292	7.809801331	8.699464483	-0.89783083	4.27E-17	6.96E-17
chr1	20786720	20787720	4.172461627	6.144078566	-1.927265275	2.63E-12	3.68E-12
chr1	20791170	20792170	4.443695007	7.241485995	-2.804804193	4.32E-38	1.28E-37
chr1	20792189	20793189	4.814779558	7.971279825	-3.182312208	1.47E-64	7.81E-64
chr1	20819891	20820891	10.57679584	9.893083001	0.67783657	1.64E-15	2.54E-15
chr1	20847664	20848664	2.880146764	7.351616674	-4.405928949	1.87E-47	6.89E-47
chr1	20867156	20868156	8.293303078	4.196599652	4.058712443	1.59E-55	6.99E-55
chr1	20870632	20871632	3.590203158	8.735053728	-5.205666539	3.89E-106	4.54E-105
chr1	20872204	20873204	3.405782966	8.558938046	-5.103231675	1.38E-96	1.36E-95
chr1	20877517	20878517	4.465109264	7.571116145	-3.069504309	5.80E-50	2.26E-49
chr1	20885374	20886374	3.194608655	6.041349752	-2.645842664	2.26E-14	3.36E-14
chr1	20890075	20891075	10.55602557	10.23309868	0.326301784	7.02E-05	8.10E-05
chr1	20905389	20906389	7.736108669	2.97861212	4.697667991	1.09E-35	3.02E-35
chr1	20922819	20923819	6.844102035	7.981190429	-1.164933214	8.06E-18	1.34E-17
chr1	20934806	20935806	6.139421043	3.12493468	3.03043384	2.87E-14	4.26E-14
chr1	20951183	20952183	10.7109977	9.331565364	1.378932408	4.05E-60	1.96E-59
chr1	20955187	20956187	3.146187505	5.73962022	-2.579611775	2.33E-13	3.36E-13
chr1	20983895	20984895	4.350222652	5.756048314	-1.356120251	1.88E-06	2.26E-06
chr1	20989163	20990163	4.181252009	8.822532932	-4.639998772	8.74E-120	1.31E-118
chr1	20994969	20995969	7.454770446	4.147379512	3.288600447	3.82E-32	9.75E-32
chr1	20996288	20998675	7.074817679	8.164564208	-1.0524916	2.85E-16	4.52E-16
chr1	21002031	21003031	7.238230977	9.20721379	-1.92843115	3.45E-67	1.92E-66
chr1	21006349	21007349	4.371496255	7.894721399	-3.495162719	6.22E-65	3.32E-64
chr1	21008517	21009517	6.418347522	10.16771422	-3.687690448	1.56E-226	1.67E-224
chr1	21014166	21015166	7.561235787	10.45528606	-2.857560681	3.53E-182	1.61E-180
chr1	21033354	21034354	3.629386431	6.643687444	-2.803595223	2.74E-24	5.62E-24
chr1	21040696	21041696	5.349710305	10.74175502	-5.280763721	8.99E-39	2.71E-38
chr1	21052310	21053310	10.02713519	7.641987897	2.382571795	5.89E-117	8.37E-116
chr1	21057072	21058072	3.831758888	6.553822777	-2.844485338	1.99E-24	4.09E-24
chr1	21073924	21074924	8.490121189	4.292551701	4.15851593	2.11E-63	1.09E-62
chr1	21075771	21076771	7.808110228	8.843644042	-1.057554604	5.86E-21	1.09E-20
chr1	21078882	21079882	11.17517284	10.48688065	0.690690273	1.48E-17	2.45E-17
chr1	21084386	21085386	5.926966414	2.956525061	2.901881254	2.47E-12	3.46E-12
chr1	21086035	21087035	3.489411352	9.387133166	-5.675346462	1.72E-145	4.07E-144
chr1	21089276	21090276	6.778950164	5.419866507	1.360695665	2.69E-10	3.54E-10
chr1	21093673	21095500	4.132666644	8.587191274	-4.439370219	4.05E-101	4.33E-100
chr1	21165997	21166997	8.524153256	8.107623888	0.403417338	1.73E-04	1.97E-04
chr1	21207141	21208141	4.902116345	6.844352048	-1.922582737	1.80E-19	3.18E-19
chr1	21218175	21219175	8.368962129	8.168299341	0.220706128	0.045650307	0.048702277
chr1	21231410	21232410	6.470984916	1.934920563	4.37740517	1.38E-16	2.21E-16
chr1	21271127	21272823	6.534217354	5.601733185	0.984867609	1.38E-05	1.63E-05
chr1	21411219	21412219	9.466714601	6.689067433	2.780803181	5.22E-104	5.87E-103
chr1	21447949	21448949	5.51337289	8.222324186	-2.732295349	5.07E-66	2.76E-65
chr1	21458254	21459254	3.587910328	7.649270834	-3.869511306	1.66E-57	7.61E-57
chr1	21484622	21485622	3.283022124	7.383496847	-4.100331091	1.35E-47	4.99E-47
chr1	21491491	21492491	2.986713018	5.862125501	-2.952159363	8.17E-16	1.27E-15
chr1	21500267	21501881	4.121798124	8.592255237	-4.27274271	1.59E-100	1.68E-99
chr1	21507887	21508887	1.288442852	6.645742161	-5.216845507	2.32E-26	5.04E-26
chr1	21526874	21527874	2.781091416	7.398071071	-4.552683155	5.31E-49	2.02E-48
chr1	21551379	21553373	3.227139018	7.68776784	-4.231398668	1.35E-58	6.32E-58
chr1	21593515	21594515	6.560550801	2.414894287	4.031442418	2.77E-18	4.70E-18
chr1	21606352	21607352	1.870199547	6.080237842	-4.02586835	8.04E-21	1.48E-20
chr1	21613652	21614652	3.760745386	6.653416911	-2.86805056	3.93E-26	8.49E-26
chr1	21622667	21623667	4.952995197	7.374902139	-2.415665495	1.22E-32	3.15E-32
chr1	21631547	21633147	3.191845638	6.724488842	-3.668404266	1.40E-31	3.53E-31
chr1	21646838	21647838	2.026959843	7.444951797	-5.149742588	3.94E-46	1.41E-45
chr1	21664764	21665764	1.610096787	8.556237074	-6.866504053	8.39E-59	3.95E-58
chr1	21676022	21677022	3.579964043	8.523895371	-4.918832672	9.08E-96	8.79E-95
chr1	21691444	21692444	5.467652423	6.535811235	-1.057158049	3.32E-07	4.06E-07
chr1	21712373	21713373	1.985817961	7.23597546	-5.089008357	2.01E-40	6.31E-40
chr1	21724689	21725689	5.886812893	2.774425934	3.059646108	4.49E-12	6.23E-12
chr1	21728759	21730683	5.801309338	7.935354044	-2.162432097	4.43E-44	1.51E-43
chr1	21735919	21736919	3.348489371	6.921227941	-3.635652884	3.89E-36	1.09E-35
chr1	21760329	21761329	6.291636616	2.53432195	3.625151558	2.07E-15	3.18E-15
chr1	21770903	21771903	3.696088059	8.188379639	-4.49331047	1.05E-81	7.80E-81
chr1	21780522	21781522	4.847582689	6.309139517	-1.553185546	3.99E-10	5.24E-10
chr1	21804724	21805724	9.939725738	2.135801999	7.625961121	7.84E-57	3.54E-56
chr1	21829700	21830700	10.59284792	7.037840341	3.548330458	5.09E-186	2.48E-184
chr1	21836090	21837090	5.489936543	9.211953783	-3.774166043	1.77E-144	4.10E-143
chr1	21838235	21839712	4.843488013	8.459971642	-3.541251862	2.75E-93	2.53E-92
chr1	21900952	21901952	6.139221676	2.025679135	4.017004892	8.66E-14	1.27E-13
chr1	21918983	21919983	3.923365421	9.518607236	-5.725056319	2.13E-155	6.04E-154
chr1	21935160	21936160	2.695859176	6.890582401	-4.256078299	5.11E-34	1.37E-33
chr1	21955597	21956597	3.085110656	7.623227852	-4.548668454	9.81E-56	4.32E-55
chr1	21960955	21961955	11.22335915	9.571859586	1.657252361	3.03E-53	1.27E-52
chr1	21982613	21984577	3.331169484	7.1350708	-3.844639738	6.49E-42	2.10E-41
chr1	22035960	22036960	6.390699074	0.981013423	5.186935241	3.97E-13	5.69E-13
chr1	22069816	22070816	4.753875344	6.264347219	-1.458572158	2.40E-09	3.09E-09
chr1	22266145	22267145	8.21076103	3.266185794	4.853824926	4.79E-47	1.75E-46
chr1	22268638	22269638	6.834774737	6.229283552	0.557175346	0.00331587	0.003664007
chr1	22307517	22308517	2.495529235	7.060125012	-4.199362261	2.03E-39	6.22E-39
chr1	22310051	22311051	2.145386142	5.89100809	-3.548293815	8.44E-18	1.41E-17
chr1	22357154	22358154	2.547976194	5.986033544	-3.139818798	1.13E-17	1.87E-17
chr1	22421797	22422797	3.866579948	8.757390193	-4.793243605	2.55E-113	3.39E-112
chr1	22473110	22474110	3.836794182	8.030133415	-4.137758498	2.00E-74	1.29E-73
chr1	22533247	22534247	9.564236402	8.623316453	0.943705669	5.00E-06	5.94E-06
chr1	22581989	22582989	5.618139095	3.179475393	2.42545094	1.28E-08	1.62E-08
chr1	22594523	22595523	6.906902575	1.593815742	5.1713164	2.47E-18	4.19E-18
chr1	22638905	22639905	7.115274896	6.456887749	0.615168751	5.47E-04	6.18E-04
chr1	22640258	22641258	8.159676648	5.613167062	2.510908132	2.97E-44	1.02E-43
chr1	22781837	22782837	2.852884341	7.254093671	-4.233925156	5.11E-45	1.78E-44
chr1	22805577	22806577	10.71670495	9.392642676	1.328575467	5.80E-51	2.31E-50
chr1	22987200	22988200	6.698613972	2.479409443	4.159658539	1.07E-19	1.90E-19
chr1	23061641	23062641	7.756038622	6.899720798	0.872213771	9.28E-10	1.21E-09
chr1	23110915	23112641	7.331975672	6.483698693	0.823735042	5.00E-07	6.09E-07
chr1	23178305	23179305	6.504455842	2.700783939	3.76524073	4.28E-18	7.21E-18
chr1	23190311	23191792	3.458485413	8.846133417	-5.269658128	1.38E-112	1.81E-111
chr1	23195873	23196873	7.459940734	3.506571459	3.88851271	2.39E-32	6.14E-32
chr1	23202449	23203449	9.517457171	9.277788005	0.2277528	0.03877794	0.041470628
chr1	23207523	23208523	6.167208735	9.782703572	-3.653791726	3.81E-192	2.10E-190
chr1	23214215	23215215	8.996156921	8.530600442	0.449190458	7.44E-06	8.80E-06
chr1	23221267	23222267	5.78366846	2.825846975	2.948603409	2.27E-11	3.09E-11
chr1	23255673	23256673	11.36938674	10.90793781	0.460256321	2.37E-08	2.98E-08
chr1	23263492	23265018	6.496771912	5.331643426	1.13130304	6.85E-07	8.31E-07
chr1	23266939	23267939	3.209823255	6.030391548	-2.893855632	1.77E-17	2.93E-17
chr1	23271154	23272154	9.35801182	5.643632369	3.674473604	3.59E-97	3.57E-96
chr1	23276061	23277962	7.222378922	3.063507099	4.058955241	2.60E-26	5.66E-26
chr1	23286423	23287423	7.036639505	6.421830744	0.600996352	3.59E-04	4.07E-04
chr1	23320993	23321993	7.780253466	2.564909172	5.132663787	4.93E-33	1.29E-32
chr1	23382886	23383886	11.48962898	10.72871262	0.760774394	2.01E-21	3.78E-21
chr1	23443023	23444023	6.717714949	3.212160941	3.416429124	3.15E-20	5.69E-20
chr1	23480501	23481501	5.827371519	1.355143168	4.319932884	7.02E-11	9.40E-11
chr1	23490320	23491320	8.937052224	2.284680707	6.498837624	3.39E-45	1.19E-44
chr1	23492779	23493779	7.223618293	3.192706127	3.955400277	1.63E-28	3.77E-28
chr1	23644792	23645792	2.290500402	7.881121605	-5.643418976	5.35E-54	2.27E-53
chr1	23705221	23706221	7.348104757	5.882364359	1.472618974	9.19E-16	1.43E-15
chr1	23762490	23763490	10.53834738	9.310588539	1.235817266	1.50E-28	3.48E-28
chr1	23764433	23765433	8.108584787	3.043680113	5.040701824	4.71E-41	1.50E-40
chr1	23792453	23793453	7.841748334	6.080945212	1.767715099	5.64E-26	1.21E-25
chr1	23826070	23827743	7.330789164	6.877219404	0.456390617	0.002344786	0.002601694
chr1	23828021	23829021	4.366597864	5.900728936	-1.651126866	9.90E-09	1.26E-08
chr1	23834528	23835528	8.297856502	3.594338636	4.684955504	8.14E-51	3.23E-50
chr1	23846024	23847024	9.093714334	6.367803305	2.709919765	1.76E-82	1.32E-81
chr1	23891781	23892781	7.092937222	6.067562423	1.012816978	1.64E-08	2.07E-08
chr1	23896629	23897629	6.275438533	4.973523997	1.258150325	5.36E-07	6.52E-07
chr1	23899344	23900344	4.693429315	5.724386771	-1.091406914	7.43E-05	8.58E-05
chr1	23921892	23922892	10.22851562	9.39096935	0.845490877	2.33E-20	4.22E-20
chr1	23929086	23930775	4.65385085	6.941106349	-2.271178488	1.88E-24	3.88E-24
chr1	23948763	23949763	3.223361049	7.149840133	-4.007518603	3.28E-42	1.07E-41
chr1	23955262	23956262	2.833532667	6.332808948	-3.346309395	6.39E-23	1.26E-22
chr1	23965980	23966980	6.976808029	7.672345369	-0.679672115	7.33E-07	8.88E-07
chr1	24004107	24005107	6.372764862	4.28574644	2.05547344	1.50E-12	2.11E-12
chr1	24005140	24006140	9.533302648	9.074018674	0.464451949	1.12E-06	1.35E-06
chr1	24061593	24062593	6.942446422	4.805875501	2.09816123	4.20E-17	6.84E-17
chr1	24074069	24075069	7.017117412	5.091904307	1.890657264	1.45E-16	2.31E-16
chr1	24082071	24083071	5.011417053	5.956271969	-0.951891287	9.92E-05	1.14E-04
chr1	24089777	24090777	5.610226058	3.646275159	1.96208244	1.75E-07	2.15E-07
chr1	24099892	24100892	10.74279173	9.921137799	0.828686496	4.57E-19	7.96E-19
chr1	24102173	24103173	4.111585478	6.991143637	-2.899662058	1.23E-32	3.18E-32
chr1	24107723	24108723	3.213956509	8.445284455	-5.000760042	1.86E-31	4.66E-31
chr1	24136854	24137854	6.492287271	4.780791766	1.70037255	4.91E-11	6.60E-11
chr1	24171144	24172144	6.379282101	5.81302544	0.550148632	0.008448721	0.00922385
chr1	24186659	24187659	6.443810561	3.058968043	3.313461283	2.58E-17	4.23E-17
chr1	24211721	24212721	7.539262114	2.851761143	4.661675112	7.20E-31	1.77E-30
chr1	24221416	24222416	6.689974113	3.083281886	3.564896602	1.39E-20	2.55E-20
chr1	24225883	24227772	9.115984549	5.827301255	3.287995674	8.38E-90	7.23E-89
chr1	24230136	24231136	9.742429811	2.93574606	6.671825794	5.20E-74	3.32E-73
chr1	24231166	24232166	7.57298159	4.598196834	2.918288282	2.15E-33	5.66E-33
chr1	24236016	24237016	1.131092785	6.19326811	-4.784188236	1.92E-21	3.61E-21
chr1	24248768	24249768	7.162753062	6.315416147	0.843597639	1.08E-06	1.31E-06
chr1	24257674	24258674	6.035599075	3.062751581	2.89015725	8.88E-13	1.26E-12
chr1	24266254	24268146	4.525007227	8.40564765	-3.946793958	1.09E-94	1.04E-93
chr1	24325868	24326868	1.96984367	7.28238837	-5.143532797	3.76E-41	1.20E-40
chr1	24335877	24336877	4.881184064	6.852915217	-1.992638582	2.86E-20	5.18E-20
chr1	24367385	24368385	5.716015893	5.066350006	0.618026457	0.034896793	0.037376666
chr1	24376494	24377494	3.725911795	6.842508677	-3.112902975	3.05E-30	7.38E-30
chr1	24378145	24379145	6.345286229	7.016199612	-0.655432226	1.24E-04	1.42E-04
chr1	24390489	24391489	2.198912002	6.499354074	-3.986468715	9.03E-26	1.93E-25
chr1	24392678	24393678	1.459294703	7.839258977	-5.958934885	4.34E-49	1.66E-48
chr1	24393793	24395390	2.907298999	8.457890818	-5.467033935	2.20E-84	1.72E-83
chr1	24470800	24471800	3.480266534	8.417011152	-4.7647228	7.51E-91	6.61E-90
chr1	24471868	24472868	2.283022124	5.94509836	-3.632289488	6.09E-19	1.05E-18
chr1	24473871	24474871	1.084973951	5.810802161	-4.288240045	8.60E-17	1.38E-16
chr1	24491456	24492456	5.829611156	7.404070316	-1.572299944	5.16E-21	9.57E-21
chr1	24509769	24510769	3.713049656	6.29812364	-2.450167869	5.00E-18	8.40E-18
chr1	24511233	24512994	3.173183796	7.085465055	-3.826185073	2.27E-40	7.09E-40
chr1	24513957	24514957	2.838642869	6.238908126	-3.306159807	1.60E-22	3.10E-22
chr1	24524508	24525508	1.542431363	6.023758593	-4.465871248	4.91E-20	8.83E-20
chr1	24547280	24548280	1.495003142	6.281965706	-4.515252496	1.95E-23	3.91E-23
chr1	24548684	24550681	4.751431214	9.326955701	-4.55759032	7.86E-165	2.63E-163
chr1	24551461	24552461	6.430784019	4.591908005	1.808631207	9.76E-12	1.34E-11
chr1	24553198	24554198	9.515516365	10.45672843	-0.954429867	1.40E-20	2.57E-20
chr1	24561788	24562788	3.048814195	5.941264111	-2.97828315	3.33E-17	5.44E-17
chr1	24563818	24565492	6.321331767	7.130834958	-0.809234453	7.21E-07	8.74E-07
chr1	24586122	24587122	9.524770778	9.00679622	0.53109108	4.81E-06	5.72E-06
chr1	24649811	24651481	3.246180571	7.206968439	-4.002809015	4.06E-44	1.39E-43
chr1	24678071	24679071	10.8958655	9.93653368	0.960654892	3.72E-34	9.99E-34
chr1	24686327	24687327	2.705992571	6.361436704	-3.580050019	4.30E-25	9.03E-25
chr1	24702477	24703477	5.314724999	7.304646581	-2.051739778	1.11E-26	2.45E-26
chr1	24731013	24732593	3.508152411	6.620586115	-2.964317313	8.52E-26	1.82E-25
chr1	24869490	24871391	6.783787875	2.180172206	4.50171582	2.40E-19	4.22E-19
chr1	25003464	25004464	2.312705427	7.412921868	-5.412944047	5.64E-42	1.83E-41
chr1	25008553	25009553	8.580961987	3.630733732	4.862056007	3.16E-59	1.50E-58
chr1	25013026	25014026	7.198166598	1.352672742	5.662826015	9.34E-19	1.61E-18
chr1	25033358	25034872	7.83395717	4.489322698	3.295523665	5.35E-41	1.70E-40
chr1	25043334	25044334	6.05649679	2.10036849	3.818994801	1.09E-13	1.59E-13
chr1	25055437	25056437	3.78395872	6.40963626	-2.557042632	1.44E-20	2.63E-20
chr1	25057349	25058349	8.213160551	3.044445682	5.164932396	1.05E-43	3.55E-43
chr1	25075929	25076929	5.966209914	2.348598805	3.484121703	5.51E-13	7.86E-13
chr1	25082031	25083031	6.891258113	1.849134569	4.963962166	2.79E-19	4.89E-19
chr1	25088057	25089057	5.998744787	2.535411552	3.368387093	4.86E-13	6.94E-13
chr1	25090791	25091791	5.816611058	1.89630877	3.859711308	2.65E-11	3.60E-11
chr1	25105054	25106054	7.983281613	2.283384195	5.578625924	1.83E-33	4.82E-33
chr1	25106336	25107336	6.908704446	1.746130258	4.971165965	3.85E-19	6.72E-19
chr1	25107408	25108408	8.46035007	3.46097096	4.945383256	7.88E-52	3.20E-51
chr1	25126868	25127868	6.122495932	2.025679135	4.021208535	6.93E-14	1.02E-13
chr1	25145911	25146911	8.709049485	4.150686278	4.548514045	5.87E-67	3.26E-66
chr1	25165705	25166705	7.5626162	2.377274016	5.022700071	3.04E-29	7.16E-29
chr1	25179845	25181335	6.446007037	3.531048198	2.836978594	2.39E-16	3.80E-16
chr1	25199039	25200039	1.39789021	7.121133752	-5.457266739	1.09E-34	2.95E-34
chr1	25228306	25229306	8.432537285	7.190344129	1.240995845	1.61E-22	3.14E-22
chr1	25419061	25420061	6.870844339	1.205132092	5.344532348	9.98E-17	1.60E-16
chr1	25474141	25475141	5.894519593	1.213325138	4.416350945	2.19E-11	2.98E-11
chr1	25503168	25505002	7.205648584	2.535411552	4.5577723	7.65E-26	1.64E-25
chr1	25510037	25511037	6.688250878	6.052526275	0.583883446	0.003914063	0.004316035
chr1	25538675	25539675	2.679327057	7.808901627	-4.879792743	3.28E-61	1.62E-60
chr1	25696953	25697953	7.573213161	2.886452644	4.508310899	6.41E-19	1.11E-18
chr1	25729581	25730581	6.462232725	4.712977312	1.723646491	2.93E-11	3.97E-11
chr1	25754166	25755166	6.011151148	1.744246675	4.105522444	6.75E-13	9.61E-13
chr1	25775268	25776268	7.22622046	1.205132092	5.691101575	7.59E-19	1.31E-18
chr1	25778508	25779508	7.286262424	2.317177886	4.869036757	2.95E-25	6.23E-25
chr1	25814766	25815766	3.015221761	6.574302325	-3.582095386	3.59E-28	8.22E-28
chr1	25821779	25822779	7.766354127	6.684372499	1.040271859	7.60E-11	1.02E-10
chr1	25824220	25825220	8.779425021	2.805153345	5.991522581	9.50E-49	3.60E-48
chr1	25826999	25827999	7.943229361	3.797057417	4.058199953	2.24E-44	7.70E-44
chr1	25828627	25829627	8.055991007	3.414302122	4.564746387	2.35E-44	8.07E-44
chr1	25830143	25831834	10.66749286	7.623610995	3.052387972	6.42E-194	3.69E-192
chr1	25857293	25858293	5.741360013	1.651958001	4.051310683	5.09E-11	6.85E-11
chr1	25892060	25893686	9.984336893	4.021683972	5.906335244	1.91E-108	2.32E-107
chr1	25962190	25963190	5.669837514	1.695636289	3.798891432	1.00E-10	1.34E-10
chr1	25996370	25997370	8.524515028	2.504185615	5.858617084	9.10E-44	3.08E-43
chr1	26780857	26781857	1.795909521	6.020877957	-4.066911574	4.43E-20	7.97E-20
chr1	26910089	26911089	2.757278892	6.992664252	-4.115527566	2.21E-38	6.59E-38
chr1	27986754	27987754	0.727742926	8.324909719	-7.732602113	2.82E-34	7.59E-34
chr1	27998136	27999937	1.481998423	8.314049806	-6.426627541	2.74E-58	1.28E-57
chr1	28025394	28026394	2.139399171	5.9115599	-3.631129903	9.06E-19	1.56E-18
chr1	28031468	28032468	0.38669064	6.077896228	-5.792928068	1.43E-15	2.21E-15
chr1	28053663	28054663	0	6.44838549	-7.427553239	2.58E-13	3.72E-13
chr1	28101702	28102702	1.132446464	6.85224366	-5.099877366	3.16E-31	7.87E-31
chr1	28328223	28329223	2.989524298	6.765324434	-3.529318565	1.37E-31	3.43E-31
chr1	28331787	28332787	2.648606569	5.82416585	-3.199383	4.20E-16	6.61E-16
chr1	28339700	28340700	3.459130474	5.945802515	-2.493410577	1.71E-14	2.56E-14
chr1	28348167	28349167	3.172854915	5.887773866	-2.729886247	4.74E-15	7.21E-15
chr1	28732509	28733509	0.278803985	6.116271013	-5.374865056	9.34E-18	1.55E-17
chr1	28841065	28842065	1.084973951	7.301049197	-5.758724011	4.72E-36	1.33E-35
chr1	29731657	29732657	0.684832202	7.62244968	-6.206397923	1.06E-38	3.19E-38
chr1	29818617	29819617	1.630563056	8.278961214	-6.588361802	7.69E-54	3.25E-53
chr1	29885952	29886952	1.459294703	6.546901305	-4.697957881	1.76E-26	3.84E-26
chr1	29970242	29971242	1.24715833	6.044628157	-4.499102107	3.47E-20	6.27E-20
chr1	30017223	30018223	4.062538315	6.527235176	-2.522783569	8.81E-22	1.67E-21
chr1	30020080	30021080	1.96984367	5.885769725	-3.762439015	1.97E-18	3.36E-18
chr1	30143511	30144511	2.116656399	9.348340926	-6.965429705	5.53E-95	5.28E-94
chr1	30145592	30146592	0.621624199	9.216768338	-7.570523286	9.85E-16	1.53E-15
chr1	30182788	30183788	0	6.016355612	-5.510619438	3.54E-16	5.58E-16
chr1	30184289	30185289	2.402335804	7.820655911	-5.307321147	4.01E-57	1.82E-56
chr1	30204297	30205297	1.303305183	6.705346403	-5.408086595	1.29E-26	2.82E-26
chr1	30214244	30216214	1.674730236	7.842419103	-6.04877941	9.25E-48	3.43E-47
chr1	30216551	30217551	3.280609382	6.623800131	-3.283004281	8.36E-29	1.95E-28
chr1	30405150	30406150	2.051149316	6.223978077	-3.994453315	4.11E-23	8.12E-23
chr1	30501494	30502494	1.035886028	7.252006049	-5.955773414	6.42E-33	1.67E-32
chr1	30590354	30592021	3.120175198	9.301529957	-6.216822809	1.44E-119	2.15E-118
chr1	30594799	30595799	3.42902683	8.096427	-4.710174694	1.48E-74	9.58E-74
chr1	30656393	30657393	2.897537872	6.362073281	-3.302902602	4.05E-24	8.26E-24
chr1	30773546	30774546	5.779763613	3.038854812	2.683897227	8.81E-11	1.18E-10
chr1	30778157	30779157	6.156204046	4.901806395	1.206590849	4.79E-06	5.69E-06
chr1	30788702	30789702	6.41049128	7.156176065	-0.733483997	5.54E-06	6.57E-06
chr1	30792867	30793867	7.465967255	8.690534036	-1.245099475	7.87E-27	1.74E-26
chr1	30798467	30799467	4.994184412	6.499619409	-1.500631268	1.51E-11	2.07E-11
chr1	30838554	30839554	4.044827611	5.832423457	-1.910749036	4.81E-10	6.29E-10
chr1	30873416	30874416	11.0537578	10.23126726	0.828199519	2.00E-18	3.40E-18
chr1	30898265	30899265	3.606618357	6.675177198	-3.178555015	4.03E-28	9.22E-28
chr1	30903544	30904544	3.661727531	6.523581346	-2.861490106	6.59E-24	1.34E-23
chr1	30908519	30909519	4.136755343	6.261867361	-2.003883925	1.43E-13	2.08E-13
chr1	30920485	30921485	6.65928405	5.435731672	1.189968944	5.58E-08	6.95E-08
chr1	30937212	30938212	4.906318997	6.666779558	-1.75330478	9.16E-16	1.43E-15
chr1	30938726	30939726	5.197882973	5.788685878	-0.661142255	0.011013016	0.011982878
chr1	30940306	30941306	5.723256356	6.951683961	-1.195524815	6.42E-11	8.61E-11
chr1	30949303	30950303	11.9524169	11.50244148	0.451036646	2.02E-07	2.48E-07
chr1	31058583	31060562	5.634615198	8.202029251	-2.579491545	1.36E-61	6.76E-61
chr1	31095415	31096415	3.320547813	7.995321483	-4.525341554	3.74E-68	2.13E-67
chr1	31100080	31101930	5.199259374	7.559309669	-2.273277229	2.15E-35	5.95E-35
chr1	31102630	31103630	7.563950362	4.575920317	2.955186806	6.81E-34	1.82E-33
chr1	31149349	31150349	3.459400167	7.957466771	-4.440621129	4.31E-71	2.60E-70
chr1	31153637	31154637	6.072424576	7.269065327	-1.185808691	7.28E-13	1.04E-12
chr1	31156577	31157577	3.283631468	8.146617138	-4.677786164	1.60E-77	1.09E-76
chr1	31233339	31234339	6.757235859	1.589625752	5.014090734	3.23E-17	5.28E-17
chr1	32105249	32106249	2.25482434	5.846892348	-3.422173669	5.12E-17	8.31E-17
chr1	32172201	32173201	9.185788834	8.6164006	0.585499516	8.08E-09	1.03E-08
chr1	32895855	32896855	4.262604379	6.994579461	-2.627480857	3.71E-30	8.96E-30
chr1	33042134	33043134	8.941315069	1.89630877	6.969295355	3.68E-38	1.09E-37
chr1	33271439	33272439	6.681010743	3.880128353	2.758929313	2.72E-19	4.78E-19
chr1	33446847	33447847	3.530976317	6.558285501	-2.947752538	5.80E-25	1.21E-24
chr1	33460381	33461953	4.254865106	9.146341287	-4.914988293	5.41E-142	1.20E-140
chr1	33467148	33468148	3.355233542	8.564405555	-5.087770389	7.83E-97	7.74E-96
chr1	33480886	33481886	2.659076136	7.40938707	-4.623079652	6.52E-48	2.43E-47
chr1	33483628	33484628	3.391342974	6.55413926	-3.14954543	6.27E-26	1.35E-25
chr1	33491361	33492361	3.810365552	6.735431072	-2.822240018	5.66E-27	1.25E-26
chr1	33494485	33496300	8.048209244	3.536658514	4.50394366	3.41E-45	1.19E-44
chr1	33529542	33530542	4.425910854	8.430938372	-3.936867856	1.98E-95	1.90E-94
chr1	33531114	33532114	7.605351675	4.310395557	3.265029361	2.85E-36	8.07E-36
chr1	33533146	33534146	3.05236237	6.773589961	-3.660442495	4.29E-33	1.12E-32
chr1	33537683	33538683	2.647001544	6.593136791	-3.86081095	1.27E-28	2.94E-28
chr1	33581270	33582270	3.158038073	6.797493103	-3.477737578	1.08E-32	2.81E-32
chr1	33583913	33584913	3.923756382	7.432134643	-3.511140192	1.93E-49	7.44E-49
chr1	33590753	33591753	7.164558928	3.970953244	3.171817303	6.51E-27	1.44E-26
chr1	33598930	33599930	6.336845231	2.956525061	3.305322736	1.84E-16	2.93E-16
chr1	33657280	33658280	3.002872719	8.589299173	-5.549842357	5.04E-90	4.37E-89
chr1	33669429	33670429	10.17316464	9.326463194	0.848575968	2.59E-21	4.84E-21
chr1	33672207	33673854	7.01457172	9.717805584	-2.756455117	1.97E-121	3.03E-120
chr1	33683068	33684068	4.991985909	7.911743466	-2.877258662	1.50E-57	6.89E-57
chr1	33688520	33690182	4.530591343	9.40265812	-4.902533819	6.08E-163	1.97E-161
chr1	33696131	33697669	3.573599032	8.407894667	-4.827267414	2.43E-89	2.08E-88
chr1	33700300	33701300	2.721598187	6.116297473	-3.254286426	3.81E-20	6.86E-20
chr1	33717326	33718326	4.945089008	8.040888669	-3.123827401	9.35E-68	5.28E-67
chr1	33719408	33720408	10.12147124	9.102585481	1.027295746	4.93E-27	1.09E-26
chr1	33724236	33725236	4.345999636	8.511782501	-4.06549436	3.21E-100	3.38E-99
chr1	33729496	33730496	6.242949413	3.02179698	3.187245866	3.23E-15	4.94E-15
chr1	33732731	33734688	6.741548032	7.488931932	-0.70524922	1.80E-06	2.16E-06
chr1	33739012	33740012	7.840341892	7.542462249	0.316811121	0.013403008	0.01454741
chr1	33741431	33742431	5.066353179	6.69732329	-1.597243004	7.35E-14	1.08E-13
chr1	33755956	33756956	6.154422114	8.096735736	-1.922664078	1.65E-41	5.30E-41
chr1	33757273	33758273	10.51859948	9.463479006	1.059124084	1.56E-29	3.71E-29
chr1	33785524	33786524	3.127733271	6.377081315	-3.181146264	7.28E-24	1.47E-23
chr1	33788166	33789166	6.789997717	5.231861076	1.559964715	2.00E-12	2.81E-12
chr1	33792175	33793869	4.734229651	7.492605581	-2.697529466	1.89E-41	6.08E-41
chr1	33798086	33799867	4.421001462	6.77554226	-2.364028199	4.14E-23	8.19E-23
chr1	33805270	33806270	2.875181728	6.671871966	-3.690937361	4.87E-31	1.21E-30
chr1	33813162	33814958	11.03679731	10.2095443	0.831105671	5.28E-26	1.14E-25
chr1	33870560	33871560	2.847000122	7.149338	-4.341188872	6.97E-42	2.26E-41
chr1	33898791	33899791	3.554202509	7.071032008	-3.292923064	1.01E-36	2.89E-36
chr1	33899830	33900830	2.332347939	9.204471961	-6.522163734	2.87E-102	3.13E-101
chr1	33903223	33904223	2.990790267	8.679137973	-5.487239765	3.52E-95	3.38E-94
chr1	33907501	33908501	11.2289829	10.58051607	0.651591123	9.01E-16	1.40E-15
chr1	33926789	33927789	4.74042697	8.60506564	-3.774689124	3.05E-105	3.50E-104
chr1	33931468	33932468	7.059939201	5.416755266	1.629860599	4.57E-15	6.96E-15
chr1	33932591	33933591	8.586658156	8.141219278	0.440605306	2.90E-05	3.38E-05
chr1	33935589	33936589	7.04401386	3.24764397	3.746913312	3.66E-25	7.69E-25
chr1	33940139	33941139	6.697021623	5.036342039	1.621294107	4.58E-12	6.35E-12
chr1	33964357	33965357	6.873099976	7.867107779	-0.973530074	9.05E-13	1.28E-12
chr1	33966114	33967114	6.501882981	5.729506431	0.771501232	2.41E-04	2.74E-04
chr1	33967353	33968353	5.494559915	6.831259415	-1.343786776	9.66E-12	1.33E-11
chr1	33971278	33972278	3.379906078	6.338197932	-2.792631257	3.03E-20	5.48E-20
chr1	33989367	33990367	4.118075264	9.700329405	-5.609175549	7.62E-181	3.41E-179
chr1	33996163	33997163	4.597417205	7.332527486	-2.681910879	1.62E-37	4.74E-37
chr1	34005075	34006075	10.44359976	9.057496272	1.384854679	4.73E-56	2.10E-55
chr1	34010743	34011743	11.00523627	9.985728336	1.024527829	3.42E-30	8.26E-30
chr1	34012469	34014210	6.345249745	8.052926975	-1.702777225	2.47E-33	6.51E-33
chr1	34026888	34027888	4.037567191	7.844917788	-3.856153377	1.88E-61	9.36E-61
chr1	34028105	34029105	5.93701726	6.551209275	-0.641733831	9.90E-04	0.00111
chr1	34029896	34030896	4.569542898	6.303952999	-1.691998375	3.81E-12	5.30E-12
chr1	34031889	34033801	6.003278889	7.055300325	-1.046490894	2.38E-08	2.99E-08
chr1	34040833	34041833	6.153643462	9.34881745	-3.191319267	2.05E-142	4.59E-141
chr1	34041969	34042969	4.118951103	6.832942036	-2.533417432	1.05E-24	2.18E-24
chr1	34043711	34046334	6.728680469	8.98336293	-2.256965515	9.98E-77	6.71E-76
chr1	34052053	34053053	6.196431373	3.724113159	2.403219492	1.04E-12	1.48E-12
chr1	34053186	34054186	6.437294878	5.07611905	1.34107192	3.31E-08	4.14E-08
chr1	34060207	34061207	9.130168234	8.289948829	0.827157893	1.55E-15	2.39E-15
chr1	34068835	34069835	3.943468294	7.450417082	-3.518580619	3.88E-50	1.52E-49
chr1	34071134	34072134	5.004962332	6.800749569	-1.851073309	1.07E-17	1.78E-17
chr1	34073511	34074511	6.15410893	8.752962085	-2.611703625	1.29E-86	1.05E-85
chr1	34074552	34075552	5.773657913	6.929367859	-1.099295407	3.15E-09	4.04E-09
chr1	34076749	34077749	4.580648466	6.882658107	-2.249892858	2.21E-24	4.55E-24
chr1	34093996	34095831	6.608403621	6.934933741	-0.341017857	0.036492139	0.039060428
chr1	34096708	34098355	7.788503751	5.520926054	2.230656796	2.77E-32	7.09E-32
chr1	34100041	34101041	7.867813641	4.840862163	2.997568696	5.85E-35	1.60E-34
chr1	34102348	34103348	6.81643596	7.502077261	-0.726372786	2.39E-06	2.86E-06
chr1	34103368	34104368	7.543305367	7.1666028	0.363116329	0.010293782	0.011210401
chr1	34109476	34110476	6.941394555	8.870206305	-1.935595368	3.98E-61	1.97E-60
chr1	34111638	34112638	4.344553314	7.207630265	-2.831115485	8.54E-36	2.39E-35
chr1	34119727	34121925	10.48939788	9.307603301	1.184139863	1.60E-43	5.38E-43
chr1	34122588	34123588	7.651835147	8.487459088	-0.862768726	8.11E-14	1.19E-13
chr1	34127403	34129133	6.519383166	10.44791045	-3.891746767	3.27E-262	7.71E-260
chr1	34138190	34139868	6.777583982	7.606066202	-0.840697314	2.53E-09	3.25E-09
chr1	34140183	34141183	8.934610444	8.170448139	0.751449695	6.75E-12	9.33E-12
chr1	34142803	34143803	5.607999175	7.577395714	-1.985182973	3.79E-32	9.67E-32
chr1	34145210	34146210	6.192460991	8.161832209	-2.014357663	2.37E-41	7.60E-41
chr1	34150397	34151397	9.989732965	9.204294475	0.775213171	1.06E-12	1.50E-12
chr1	34155007	34156805	10.10894119	5.911769688	4.171325469	7.01E-140	1.50E-138
chr1	34158486	34159486	7.84005321	6.501597202	1.336143077	9.37E-19	1.61E-18
chr1	34165693	34166693	8.286859114	3.417432328	4.837558848	8.70E-48	3.23E-47
chr1	34167308	34168308	9.278540433	6.441001254	2.824632899	2.06E-93	1.91E-92
chr1	34169364	34170364	4.258527813	7.752711706	-3.605800683	3.49E-59	1.66E-58
chr1	34174655	34175655	4.721216888	6.255947714	-1.433558217	6.38E-09	8.12E-09
chr1	34185707	34186707	4.341306456	8.396827716	-4.05855312	3.01E-89	2.57E-88
chr1	34188988	34190709	7.158714979	6.198670483	0.955029209	5.93E-08	7.38E-08
chr1	34200680	34202117	5.684405932	6.395264912	-0.687399676	9.36E-04	0.001049957
chr1	34202307	34203307	5.201801577	5.926151574	-0.682488826	0.004927598	0.005417406
chr1	34236025	34238023	9.797417721	10.60580811	-0.804058442	4.32E-25	9.08E-25
chr1	34244423	34245423	8.253556313	5.975189323	2.278294046	1.17E-44	4.04E-44
chr1	34250801	34251801	4.562438855	8.940277919	-4.380698836	1.65E-131	3.03E-130
chr1	34253434	34254434	4.050519367	8.836156981	-4.614118337	6.31E-119	9.28E-118
chr1	34259680	34260680	4.347792881	5.717201395	-1.321542566	5.47E-06	6.49E-06
chr1	34298279	34300209	8.064131007	4.973523997	3.062483989	2.60E-48	9.75E-48
chr1	34302217	34303217	7.065444701	4.424527627	2.641497796	4.92E-24	1.00E-23
chr1	34303952	34304952	6.12949497	3.566130908	2.590661444	6.02E-13	8.58E-13
chr1	34310516	34311516	6.253479758	5.535762962	0.708377146	0.002049843	0.002278482
chr1	34312485	34313485	5.553032894	6.482967454	-0.952138547	6.76E-06	8.01E-06
chr1	34375906	34376906	7.087302607	3.25030078	3.797052593	2.98E-26	6.46E-26
chr1	34387069	34388069	6.752080917	4.467487485	2.230810725	4.60E-17	7.49E-17
chr1	34389160	34390160	4.608723395	6.146680067	-1.496716662	5.21E-09	6.64E-09
chr1	34396005	34397005	4.443369043	6.082656915	-1.580130868	2.30E-09	2.96E-09
chr1	34399230	34400230	8.312804627	6.546988468	1.731842544	2.92E-29	6.87E-29
chr1	34401824	34402824	6.368371926	2.382127318	3.860624877	1.35E-16	2.16E-16
chr1	34409580	34410580	6.746405632	5.931202284	0.791739652	6.50E-05	7.51E-05
chr1	34429094	34430094	2.818677533	6.569974733	-3.804357653	6.27E-29	1.46E-28
chr1	34438900	34439900	11.43856223	10.84859001	0.591160478	1.82E-12	2.56E-12
chr1	34459216	34460216	10.73046947	10.01012547	0.720614551	7.14E-19	1.24E-18
chr1	34462474	34463474	7.415230219	5.62763756	1.797608409	3.83E-21	7.14E-21
chr1	34471630	34473215	7.890465509	8.422245816	-0.505713964	1.72E-05	2.01E-05
chr1	34502711	34503711	4.419327197	6.055372069	-1.529633901	0.003787894	0.004178422
chr1	34504701	34505701	4.662328441	5.905733339	-1.136027227	2.53E-05	2.96E-05
chr1	34516262	34517262	6.303275992	3.695290567	2.52213644	6.83E-14	1.00E-13
chr1	34536171	34537171	5.157673223	7.059113895	-1.79341377	7.64E-19	1.32E-18
chr1	34579158	34580158	10.19703404	8.964375571	1.22859012	2.67E-36	7.56E-36
chr1	34583416	34584416	10.65802669	3.508237272	7.086784827	1.38E-117	1.98E-116
chr1	34642170	34643170	7.530248291	7.189963535	0.330801827	0.019361394	0.020911354
chr1	34664866	34665866	10.16324769	4.310077263	5.815455044	2.15E-127	3.66E-126
chr1	34666050	34667050	10.52113424	4.168504798	6.325564165	2.89E-140	6.23E-139
chr1	34675324	34676324	7.578388866	4.042036329	3.527452932	1.45E-36	4.12E-36
chr1	34676925	34678628	9.903989481	8.595785728	1.310925036	2.15E-47	7.91E-47
chr1	34688205	34689205	5.876286352	2.752975823	3.11136859	5.03E-12	6.97E-12
chr1	34690202	34691202	5.896921413	1.928299529	3.797614507	3.71E-12	5.16E-12
chr1	34696268	34697268	8.105782391	2.510062289	5.560169925	2.17E-36	6.15E-36
chr1	34700323	34701323	6.734503275	4.371013751	2.400143287	6.34E-18	1.06E-17
chr1	34713679	34714679	6.029660584	2.890963547	3.078079038	2.67E-13	3.84E-13
chr1	34719754	34720754	8.798324069	3.927561256	4.864704672	1.92E-68	1.10E-67
chr1	34749131	34750131	8.331617488	6.377520322	1.964989268	1.52E-36	4.33E-36
chr1	34750243	34751243	7.016301942	7.630268251	-0.569427894	3.22E-04	3.66E-04
chr1	34783126	34784126	5.130905043	5.695171418	-0.588380058	0.029047595	0.031194367
chr1	34798822	34799822	6.434025205	5.092143259	1.362980648	1.81E-08	2.28E-08
chr1	34801248	34802248	8.366415401	9.338188511	-0.944902077	9.66E-15	1.46E-14
chr1	34811300	34812300	7.497003201	5.637919406	1.879394222	2.35E-22	4.55E-22
chr1	34812395	34813395	6.146853727	4.984480431	1.188156983	3.94E-06	4.69E-06
chr1	34813646	34814646	7.01341148	4.886196836	2.138258793	6.62E-19	1.15E-18
chr1	34823882	34824882	5.320054224	7.560772647	-2.173933243	1.58E-33	4.18E-33
chr1	34827703	34828703	4.065629425	6.431557579	-2.226354501	2.16E-17	3.55E-17
chr1	34828921	34829921	4.960116888	7.692671474	-2.65765451	3.40E-47	1.24E-46
chr1	34830660	34831660	5.057424478	6.362226803	-1.24964431	2.97E-08	3.72E-08
chr1	34842544	34843544	10.60653083	9.963872314	0.647838263	2.98E-12	4.17E-12
chr1	34849477	34850477	5.22952615	7.674087191	-2.486885242	1.46E-43	4.92E-43
chr1	34851252	34853168	4.982195929	9.686458306	-4.728032034	1.95E-202	1.31E-200
chr1	34893607	34894607	5.881536309	3.800818693	2.085644919	1.28E-09	1.66E-09
chr1	34902090	34903090	6.126124373	3.004306302	3.100439713	3.85E-14	5.69E-14
chr1	34979049	34980049	1.943468294	8.452076037	-6.456592245	8.31E-63	4.25E-62
chr1	35201188	35202188	2.102074094	6.628198101	-4.285135744	1.29E-29	3.08E-29
chr1	35257263	35258263	2.695859176	6.502487517	-3.863665956	9.25E-28	2.09E-27
chr1	35265826	35266826	3.338989322	5.685893069	-2.308572961	5.24E-11	7.04E-11
chr1	35269903	35270903	1.96984367	6.262878365	-4.131088028	6.81E-24	1.38E-23
chr1	35311127	35312127	2.177095294	6.790024772	-4.20308204	4.85E-33	1.27E-32
chr1	35429063	35430063	2.249275566	8.007954945	-5.637696729	6.16E-59	2.91E-58
chr1	35435977	35436977	2.610582547	6.059624232	-3.2971421	8.45E-20	1.51E-19
chr1	35458995	35459995	1.577157893	6.909520761	-5.129506688	1.89E-32	4.85E-32
chr1	35468916	35469916	6.484807329	7.553138374	-1.098337846	2.41E-13	3.47E-13
chr1	35527546	35528546	2.956334127	8.768735552	-5.863606842	1.34E-93	1.25E-92
chr1	35562645	35563645	4.702564965	6.984879301	-2.25192124	1.24E-25	2.65E-25
chr1	35604961	35605961	5.567401854	2.593815742	2.907979388	1.57E-09	2.03E-09
chr1	35637228	35638228	0.278803985	6.422536245	-5.65883962	1.81E-20	3.30E-20
chr1	35652876	35653876	6.687914502	3.856903905	2.747112359	1.17E-18	2.02E-18
chr1	35662637	35663637	3.031934426	6.123477899	-3.1958668	2.38E-20	4.32E-20
chr1	35673698	35674698	2.478000235	6.317307683	-3.9831282	1.36E-24	2.82E-24
chr1	35685465	35687021	2.875585965	8.607677742	-5.494966926	1.57E-90	1.37E-89
chr1	35697815	35698815	2.828821855	6.756340387	-3.636370849	7.04E-32	1.78E-31
chr1	35710163	35711163	1.053574404	7.543895598	-6.398908576	7.61E-35	2.08E-34
chr1	35711489	35712489	1.687036595	6.142222037	-4.198916613	8.57E-22	1.63E-21
chr1	35721312	35722312	1.950324081	6.033928023	-3.97085367	1.45E-20	2.66E-20
chr1	35759414	35760414	3.637065821	9.030857221	-5.157700286	1.66E-26	3.63E-26
chr1	35803270	35806250	8.19157659	7.161633757	1.021360044	1.65E-15	2.55E-15
chr1	35806424	35807424	6.421427092	7.561040175	-1.117725121	1.08E-11	1.49E-11
chr1	35811130	35812130	7.469113698	3.833871126	3.601064547	5.21E-34	1.39E-33
chr1	35825339	35826339	3.321850988	7.033061503	-3.537201163	6.09E-37	1.75E-36
chr1	35869400	35870400	8.739536405	6.834192239	1.906816851	1.08E-47	4.00E-47
chr1	35875184	35876184	6.528962807	8.397874724	-1.86091152	4.28E-47	1.56E-46
chr1	35879199	35880199	5.442195165	7.523868242	-1.989301997	7.45E-28	1.69E-27
chr1	35889428	35891309	4.51942959	6.796353344	-2.117504385	5.90E-19	1.02E-18
chr1	35903702	35904702	3.577752027	9.281082923	-5.699952611	4.60E-136	9.20E-135
chr1	35913204	35914204	3.149838615	9.501162392	-6.091098396	8.02E-140	1.71E-138
chr1	35926437	35927437	4.276849365	6.490652551	-2.149192367	8.33E-17	1.34E-16
chr1	35930105	35931105	2.959735659	8.47106684	-5.519521978	5.72E-84	4.43E-83
chr1	35934986	35935986	5.384861487	8.328633868	-2.913119392	5.69E-75	3.70E-74
chr1	35939923	35940923	3.234911857	6.140605624	-2.757594469	2.20E-18	3.74E-18
chr1	35961654	35962654	4.332463104	8.372403684	-4.066263935	1.01E-91	9.03E-91
chr1	35968184	35969184	2.844148178	6.894133822	-3.881533684	7.43E-36	2.08E-35
chr1	35972967	35973967	6.819471365	4.129913131	2.62936569	5.34E-20	9.58E-20
chr1	35975507	35977853	4.76424194	8.663699633	-3.815095888	5.40E-107	6.40E-106
chr1	36006615	36007615	3.857232664	8.489217833	-4.485064983	2.99E-98	3.04E-97
chr1	36008692	36009692	7.721681806	6.018563626	1.671031499	1.53E-21	2.88E-21
chr1	36016801	36017801	8.735154303	10.12000471	-1.402687837	1.42E-48	5.37E-48
chr1	36030109	36031109	10.48593338	8.032777504	2.461984261	6.76E-118	9.75E-117
chr1	36059639	36060639	3.596740693	6.834342165	-3.201356397	1.26E-31	3.17E-31
chr1	36061053	36062053	5.514081283	8.920063202	-3.381098053	6.04E-121	9.22E-120
chr1	36064531	36065531	9.612937176	8.694113473	0.917958679	8.81E-24	1.78E-23
chr1	36067816	36068816	11.03612531	10.077558	0.959830502	1.50E-25	3.19E-25
chr1	36072887	36073887	5.664071459	7.435325756	-1.754455703	3.69E-25	7.75E-25
chr1	36080714	36081714	4.978184205	6.017708225	-0.974059575	8.02E-05	9.25E-05
chr1	36087979	36088979	6.483670967	7.11302058	-0.605516114	1.56E-04	1.78E-04
chr1	36089369	36090369	5.907750106	7.199365082	-1.189216656	7.44E-10	9.70E-10
chr1	36095138	36096138	7.712991988	5.392669989	2.336405909	1.04E-31	2.62E-31
chr1	36116248	36117248	3.663254836	8.527872895	-4.709039539	3.20E-99	3.30E-98
chr1	36118025	36119025	6.620819731	5.385371955	1.245628458	1.41E-08	1.78E-08
chr1	36124820	36125820	3.197492851	8.30943004	-4.865845225	5.84E-40	1.81E-39
chr1	36128820	36129820	4.950962297	9.133415637	-4.161308267	7.60E-145	1.78E-143
chr1	36130014	36131014	4.990100589	8.670417998	-3.606964839	3.54E-108	4.29E-107
chr1	36137724	36138724	4.865328573	6.488258172	-1.553465654	8.86E-12	1.22E-11
chr1	36159863	36160863	4.451678013	9.094215779	-4.510327672	1.18E-142	2.66E-141
chr1	36173142	36174142	7.355959348	4.07031541	3.237484224	5.85E-31	1.45E-30
chr1	36200052	36201052	4.855037813	6.175991308	-1.403299748	3.63E-08	4.54E-08
chr1	36234728	36235728	3.97915338	7.267833771	-3.263299097	4.00E-43	1.33E-42
chr1	36243708	36245523	11.02154612	10.42850718	0.592363046	1.98E-12	2.78E-12
chr1	36251149	36252149	7.340344093	4.628823658	2.707803561	2.75E-28	6.31E-28
chr1	36254320	36255320	6.887436041	6.079379157	0.834588061	1.21E-05	1.42E-05
chr1	36263781	36265742	6.803306852	7.852145791	-1.041068575	1.75E-14	2.62E-14
chr1	36278858	36279858	7.061508708	7.684908189	-0.608366852	6.07E-06	7.19E-06
chr1	36280635	36281635	4.015150018	5.928545334	-1.78319029	6.75E-10	8.81E-10
chr1	36296161	36297161	5.104219629	6.163499252	-0.950966501	2.61E-04	2.97E-04
chr1	36299368	36300368	4.127733271	6.479110733	-2.303115073	3.08E-18	5.22E-18
chr1	36303030	36304030	8.975694359	8.76887745	0.206570287	0.027480913	0.029532554
chr1	36307208	36308208	10.8077661	10.14745365	0.662169955	2.24E-17	3.69E-17
chr1	36309144	36310144	10.06857437	6.740270059	3.303802509	4.73E-151	1.24E-149
chr1	36314643	36315643	5.717217489	4.947520403	0.811716492	0.003269957	0.003613807
chr1	36323741	36324741	7.641126021	7.016642	0.613752532	1.14E-05	1.34E-05
chr1	36325650	36326650	4.380673951	9.626173987	-5.022855572	8.22E-184	3.86E-182
chr1	36367365	36369513	9.751271163	9.175988896	0.584547904	8.62E-11	1.15E-10
chr1	36372134	36373134	2.94690026	6.461675911	-3.478363573	5.95E-26	1.28E-25
chr1	36379272	36380272	7.150313476	2.938459188	4.184856134	3.28E-26	7.10E-26
chr1	36392061	36393061	3.831677415	5.905311974	-1.991330246	5.59E-11	7.51E-11
chr1	36401183	36402183	7.357541318	3.894912624	3.470668092	2.87E-31	7.16E-31
chr1	36432706	36433706	3.486791357	9.094353084	-5.493895902	1.21E-123	1.94E-122
chr1	36444820	36445820	10.62037166	9.844932614	0.773798727	8.45E-22	1.61E-21
chr1	36457041	36458041	3.928971925	9.873414592	-5.87141357	1.70E-187	8.55E-186
chr1	36469768	36470768	6.357707227	9.248092111	-2.921435828	1.52E-128	2.65E-127
chr1	36471077	36472077	11.07778431	10.54447405	0.53413937	4.40E-10	5.77E-10
chr1	36477929	36478929	6.919195098	3.928805654	3.000756227	3.90E-23	7.72E-23
chr1	36484837	36485837	3.726223616	7.07339841	-3.535071445	3.39E-38	1.01E-37
chr1	36489397	36491202	5.618874081	6.400896147	-0.799111931	4.34E-04	4.91E-04
chr1	36492080	36493080	7.980968485	7.128425605	0.847739575	2.26E-10	2.99E-10
chr1	36496427	36497936	6.701102022	5.728162093	1.004106708	2.09E-06	2.50E-06
chr1	36511323	36512323	11.39539778	10.69731509	0.697522204	1.77E-19	3.13E-19
chr1	36513021	36514021	9.086733298	7.321239513	1.76006057	4.76E-48	1.78E-47
chr1	36517547	36518547	4.829466036	7.288269783	-2.389229717	6.48E-31	1.60E-30
chr1	36523255	36524255	8.176049615	3.772578958	4.339909744	9.28E-50	3.60E-49
chr1	36527980	36528980	8.293458006	4.986133165	3.287577806	3.44E-52	1.41E-51
chr1	36530154	36531154	7.133164662	4.693393189	2.447184322	1.19E-23	2.40E-23
chr1	36535746	36536746	7.180980016	5.08688354	2.091395703	5.01E-21	9.30E-21
chr1	36537446	36538446	5.949619297	3.5643755	2.362241458	3.62E-11	4.89E-11
chr1	36546782	36547782	11.4176044	11.00637346	0.409581179	1.32E-06	1.59E-06
chr1	36547944	36548944	8.56438643	7.152652195	1.411528674	5.10E-30	1.23E-29
chr1	36555653	36557225	11.2614541	10.49852071	0.76596372	1.16E-16	1.87E-16
chr1	36562829	36563829	5.233191991	6.916449115	-1.654098326	5.67E-17	9.19E-17
chr1	36566117	36567117	5.30097197	7.531798219	-2.166305661	1.34E-33	3.56E-33
chr1	36573857	36574857	6.05673704	4.548347917	1.489722589	1.92E-07	2.35E-07
chr1	36580067	36581067	10.11824461	8.940521387	1.185527956	7.46E-41	2.36E-40
chr1	36588130	36589130	9.876707117	7.221035562	2.651248678	6.76E-122	1.05E-120
chr1	36590051	36591051	8.911592967	4.356308826	4.509812373	8.90E-78	6.11E-77
chr1	36595786	36596786	10.02270097	8.016317895	1.99425592	9.71E-87	7.92E-86
chr1	36603057	36604057	10.46311635	5.740515904	4.714439785	2.34E-188	1.20E-186
chr1	36606680	36607680	9.925685915	3.772116844	6.087109989	1.26E-103	1.40E-102
chr1	36611985	36612985	5.995864461	4.621898053	1.431218479	8.58E-07	1.04E-06
chr1	36613224	36614224	5.048171242	6.254312507	-1.174926554	3.32E-07	4.05E-07
chr1	36614926	36616586	7.266612716	4.666183956	2.571285082	1.14E-26	2.50E-26
chr1	36628328	36629328	7.799043892	4.212842148	3.539786361	1.25E-41	4.02E-41
chr1	36636185	36637185	10.28231237	6.128568335	4.158247781	5.59E-179	2.42E-177
chr1	36637738	36638738	7.243674457	3.516576345	3.62487871	2.22E-28	5.11E-28
chr1	36645868	36646868	7.680688348	3.385932214	4.241666943	3.76E-36	1.06E-35
chr1	36647300	36648300	8.654417657	3.916580376	4.722323561	3.82E-64	2.01E-63
chr1	36654754	36655754	6.084413349	1.977810797	4.003211003	9.87E-14	1.44E-13
chr1	36664094	36665094	6.450823313	4.222805739	2.22895793	2.82E-14	4.19E-14
chr1	36669954	36670954	3.824468805	7.669864266	-3.775746652	8.50E-59	4.00E-58
chr1	36672424	36673424	7.105279149	8.803682751	-1.680678538	1.23E-47	4.54E-47
chr1	36675793	36676793	6.744041415	5.416607439	1.324539606	6.51E-10	8.50E-10
chr1	36690994	36691994	10.16086533	9.572610868	0.587716984	7.34E-11	9.82E-11
chr1	36696017	36697017	5.738022662	6.711496976	-0.937127567	2.35E-06	2.81E-06
chr1	36709546	36710546	10.87735914	10.21832494	0.660822483	4.87E-15	7.41E-15
chr1	36722278	36723278	3.283936044	8.224201804	-4.676640612	4.72E-79	3.32E-78
chr1	36723400	36724400	4.405150333	6.790081832	-2.360196786	2.93E-24	6.00E-24
chr1	36744186	36745186	7.003850629	5.901754768	1.092016077	1.78E-08	2.25E-08
chr1	36745347	36746347	5.721141172	3.789414837	1.934737434	5.37E-08	6.69E-08
chr1	36772275	36773275	3.284968404	7.720071955	-4.233115041	3.78E-59	1.79E-58
chr1	36784364	36785364	7.341049623	7.926635716	-0.599281066	4.20E-06	5.00E-06
chr1	36803938	36804938	4.390045783	5.831393528	-1.346168616	1.66E-06	1.99E-06
chr1	36822006	36823543	6.879997912	4.924800945	1.968183086	2.68E-16	4.24E-16
chr1	36830758	36831758	6.703452219	4.762345432	1.935537158	4.21E-14	6.21E-14
chr1	36860193	36861193	7.479953828	6.962944016	0.507137925	4.79E-04	5.42E-04
chr1	36861320	36862320	10.17977956	5.243244319	4.93779851	2.84E-157	8.29E-156
chr1	36864143	36865143	5.190652745	5.807397244	-0.688545415	0.0076026	0.008311203
chr1	36870917	36871917	3.107529502	6.20416926	-3.013730575	5.25E-20	9.43E-20
chr1	36892828	36893828	5.749397641	2.378488873	3.250904849	2.87E-11	3.89E-11
chr1	36914162	36915162	6.255138516	7.535284089	-1.316150667	8.27E-17	1.33E-16
chr1	36918742	36919742	7.428321701	3.68547367	3.712430272	2.08E-32	5.34E-32
chr1	36919860	36920860	9.289050967	7.520602968	1.777689472	2.59E-56	1.15E-55
chr1	36921615	36922615	8.781736409	4.082909319	4.678669922	7.38E-71	4.43E-70
chr1	36922703	36924108	4.444103878	6.174305603	-1.659621262	1.99E-10	2.63E-10
chr1	36937375	36938375	5.973071878	7.212630257	-1.171618871	2.07E-11	2.82E-11
chr1	36939448	36940448	10.78047675	10.08513547	0.701797839	2.00E-11	2.72E-11
chr1	36949245	36950245	9.885495741	6.164951069	3.725338407	1.09E-150	2.84E-149
chr1	36965477	36966477	3.092854181	9.177812778	-5.978189899	2.83E-118	4.11E-117
chr1	36978483	36979483	2.536153928	6.040083808	-3.461419081	3.81E-20	6.87E-20
chr1	37009441	37010441	3.122057046	7.004032371	-3.795146603	3.63E-38	1.08E-37
chr1	37018509	37019509	1.304506611	6.704313112	-5.047092026	8.08E-29	1.88E-28
chr1	37028833	37029833	10.4238611	9.313186569	1.104354653	1.71E-37	4.97E-37
chr1	37031014	37032014	3.593967016	6.380332971	-2.675204085	3.15E-20	5.70E-20
chr1	37060589	37061589	6.377209651	5.385523018	1.001988058	9.55E-06	1.13E-05
chr1	37063601	37064601	5.694881203	9.683579817	-4.000780094	2.44E-194	1.41E-192
chr1	37075625	37076625	2.791074034	7.427958199	-4.333415689	5.03E-49	1.92E-48
chr1	37083713	37084713	2.575968889	7.331004677	-4.374887135	1.08E-46	3.90E-46
chr1	37104881	37105881	6.407380466	3.083281886	3.293908307	3.24E-17	5.30E-17
chr1	37119828	37120828	3.624386926	5.911979446	-2.304764235	1.67E-13	2.41E-13
chr1	37121993	37122993	8.870789259	6.355026599	2.528987584	1.07E-68	6.18E-68
chr1	37124254	37125639	7.309015927	2.977810797	4.258348635	7.49E-29	1.75E-28
chr1	37165752	37166752	7.092097322	3.253807374	3.859787888	1.16E-25	2.47E-25
chr1	37182348	37183348	2.890425964	5.753048036	-2.796761469	2.75E-14	4.09E-14
chr1	37215761	37216761	2.241579936	6.439447946	-4.011556483	6.99E-27	1.54E-26
chr1	37218047	37219047	7.427227656	5.96948458	1.448122324	2.49E-16	3.94E-16
chr1	37219789	37220789	8.854303076	3.401170664	5.431429346	2.86E-62	1.44E-61
chr1	37231068	37232068	2.85653842	6.327032188	-3.276380964	1.98E-23	3.96E-23
chr1	37248137	37249137	6.429384335	8.491357651	-2.029638043	4.00E-54	1.70E-53
chr1	37252970	37253970	5.121575848	7.726935356	-2.578146652	6.11E-46	2.17E-45
chr1	37272141	37273141	7.488333894	6.907541755	0.579396477	6.66E-05	7.69E-05
chr1	37284929	37285929	4.812688937	5.704680638	-0.972883242	5.54E-04	6.25E-04
chr1	37288658	37289658	3.87586706	8.869197179	-4.940257666	1.65E-119	2.46E-118
chr1	37299511	37300511	10.22996514	9.939373485	0.291927348	3.48E-04	3.95E-04
chr1	37332526	37333526	9.759415641	3.28745825	6.451034367	2.18E-80	1.57E-79
chr1	37346948	37347948	8.957039216	2.800365538	6.076657116	2.07E-54	8.88E-54
chr1	37350560	37351560	10.16218107	5.048416199	5.10470337	2.09E-153	5.72E-152
chr1	37353197	37354197	3.807550305	8.452893287	-4.554119154	6.86E-97	6.78E-96
chr1	37355271	37356271	2.8939863	8.01771959	-4.991877427	3.49E-68	1.99E-67
chr1	37361342	37362342	6.164227256	2.672972642	3.377327125	3.51E-14	5.19E-14
chr1	37381895	37382895	3.051149316	6.649472713	-3.457861613	2.11E-29	4.99E-29
chr1	37392956	37393956	8.299852173	4.308803384	3.960701489	1.93E-56	8.61E-56
chr1	37404774	37405774	8.728431808	6.745968062	1.98739929	2.53E-50	9.91E-50
chr1	37429588	37430588	11.09347284	10.30323995	0.791960532	1.07E-15	1.67E-15
chr1	37500395	37501395	5.744571895	3.284680707	2.416821214	1.33E-09	1.72E-09
chr1	37511966	37513670	10.05131682	6.868707348	3.180026309	2.61E-134	5.04E-133
chr1	37534341	37535341	7.084970918	3.215563767	3.799175861	9.10E-26	1.95E-25
chr1	37540605	37541605	10.99226439	10.06486632	0.92641841	3.13E-27	6.99E-27
chr1	37551473	37552473	4.18231763	5.8448625	-1.575652667	4.31E-08	5.38E-08
chr1	37565073	37566073	8.538073528	3.142461072	5.388928907	1.51E-50	5.94E-50
chr1	37585802	37586802	9.616067748	8.539130106	1.076438058	1.91E-30	4.64E-30
chr1	37602944	37603944	2.547468886	7.728163811	-4.989809483	6.42E-57	2.90E-56
chr1	37630475	37632943	5.195270526	8.981053538	-3.651272948	1.29E-119	1.93E-118
chr1	37634322	37635322	6.284713583	5.668032122	0.606280549	0.0055447	0.006086604
chr1	37635837	37636837	6.489836062	5.522929934	0.985369419	6.33E-06	7.50E-06
chr1	37638814	37639814	8.317246138	6.851107565	1.470364694	1.31E-27	2.95E-27
chr1	37687257	37688257	7.59909074	4.000366128	3.601180502	1.48E-36	4.22E-36
chr1	37696030	37697626	7.804385966	4.713218056	3.084475407	3.55E-39	1.08E-38
chr1	37697873	37699613	6.88994972	4.573859153	2.326009268	1.49E-19	2.64E-19
chr1	37709373	37710930	6.609650563	5.655790594	0.967796159	4.46E-06	5.31E-06
chr1	37719466	37720466	9.826061581	9.230365429	0.598692305	8.46E-09	1.07E-08
chr1	37744509	37745509	6.652578639	3.022574248	3.616126023	4.73E-20	8.50E-20
chr1	37793228	37794228	1.053574404	6.995438878	-5.854000111	1.14E-28	2.65E-28
chr1	37850424	37851424	6.739093769	4.883251572	1.874663136	1.41E-14	2.11E-14
chr1	37871579	37872579	9.784287422	10.22968101	-0.446603592	7.60E-09	9.65E-09
chr1	37873023	37874023	3.281644125	6.895505484	-3.626286838	1.20E-34	3.25E-34
chr1	37889874	37890874	9.937547928	9.476408495	0.456201232	6.68E-07	8.11E-07
chr1	37894312	37895312	3.923093431	6.297137044	-2.33529501	1.18E-17	1.96E-17
chr1	37902880	37904678	7.491043576	6.637665762	0.853065732	2.30E-08	2.89E-08
chr1	37917792	37918792	3.781091416	9.415167457	-5.582527925	2.34E-151	6.17E-150
chr1	37922255	37923255	6.126140981	3.179475393	2.919132286	6.20E-14	9.11E-14
chr1	37931492	37932492	5.951931187	7.607086407	-1.656753648	9.21E-24	1.86E-23
chr1	37950303	37951303	3.449141805	6.204658146	-2.694783879	1.16E-18	1.99E-18
chr1	37954351	37955351	4.946273106	7.228914035	-2.319649243	2.32E-30	5.64E-30
chr1	37956387	37957387	8.158139602	4.00076063	4.124820376	3.48E-50	1.36E-49
chr1	37959271	37960271	9.627380046	3.700298243	5.885252016	9.90E-89	8.37E-88
chr1	37971204	37972204	5.579777995	6.157266993	-0.606251243	0.005405357	0.005935823
chr1	37985443	37986443	6.554261415	4.688241724	1.865581522	5.98E-13	8.53E-13
chr1	37996816	37998545	11.68648751	11.36662314	0.321280318	2.52E-04	2.87E-04
chr1	38011908	38013328	4.480901932	9.104203543	-4.601257141	3.28E-144	7.57E-143
chr1	38020884	38021884	2.397327272	6.24409999	-3.812613412	3.47E-23	6.89E-23
chr1	38029248	38030872	4.140964	7.729479819	-3.652878715	4.03E-60	1.95E-59
chr1	38031065	38032065	3.8503566	7.254069621	-3.248581878	9.44E-42	3.05E-41
chr1	38035220	38036220	5.349555449	6.333529333	-0.900537681	6.65E-05	7.69E-05
chr1	38038662	38039662	4.159517914	7.780569386	-3.461677619	4.43E-59	2.10E-58
chr1	38051854	38052854	4.899574105	6.650860253	-1.744561364	2.12E-15	3.25E-15
chr1	38071018	38072018	3.39665397	6.160523566	-2.629318711	1.59E-17	2.63E-17
chr1	38081000	38082903	4.359737237	9.248123264	-4.72854717	4.82E-154	1.33E-152
chr1	38103503	38104503	3.986005173	6.136424162	-2.033036976	1.52E-12	2.14E-12
chr1	38108477	38109477	4.003057731	6.200530697	-2.137438487	5.72E-15	8.68E-15
chr1	38113722	38114722	2.256930364	6.274199767	-3.977750277	1.03E-23	2.08E-23
chr1	38129481	38130481	11.38517189	10.94725125	0.437956239	6.97E-07	8.45E-07
chr1	38159097	38160097	4.332111011	6.674608744	-2.295183123	5.58E-21	1.03E-20
chr1	38198161	38199161	7.880881637	3.157450142	4.674952871	3.12E-39	9.50E-39
chr1	38199610	38200610	7.139838955	3.474708007	3.586923746	3.00E-27	6.70E-27
chr1	38202490	38203490	6.775718847	7.463152206	-0.67514582	6.10E-06	7.23E-06
chr1	38212052	38213052	2.483267415	8.821897857	-6.248324415	6.68E-86	5.36E-85
chr1	38213084	38214084	3.88776283	8.080082932	-4.161296913	3.91E-77	2.65E-76
chr1	38221118	38222782	7.481683381	9.517943586	-2.027740301	2.42E-90	2.11E-89
chr1	38228493	38229493	2.116656399	6.608727503	-4.26928253	6.99E-29	1.63E-28
chr1	38236717	38237717	2.700845564	8.326470079	-5.352368325	2.96E-78	2.05E-77
chr1	38241011	38242011	5.229732402	7.003722872	-1.699291085	1.16E-17	1.93E-17
chr1	38242223	38243223	4.538286519	6.085176848	-1.542739688	1.72E-09	2.23E-09
chr1	38247732	38248732	2.736591813	10.04073128	-7.185434675	4.15E-141	9.08E-140
chr1	38259274	38260274	3.180142669	7.749890047	-4.476204753	6.44E-62	3.23E-61
chr1	38260755	38261755	4.019473802	6.912241599	-2.825965374	4.95E-30	1.19E-29
chr1	38262066	38263982	8.052751857	9.706649435	-1.674342204	6.49E-64	3.39E-63
chr1	38286248	38287248	3.776723503	9.216446337	-5.321071715	2.59E-140	5.57E-139
chr1	38291598	38293556	6.512222137	8.218313362	-1.682983006	3.82E-34	1.02E-33
chr1	38297979	38298979	7.48884223	4.82897625	2.638116303	1.53E-30	3.74E-30
chr1	38304231	38305897	4.439392834	6.61331481	-2.111470525	1.65E-18	2.82E-18
chr1	38307800	38308800	10.62572412	6.625678855	3.989858695	4.21E-219	3.93E-217
chr1	38309758	38311217	3.744030593	6.364807488	-2.56723911	4.08E-20	7.35E-20
chr1	38318012	38319012	3.266247515	8.092904015	-4.780998394	1.14E-72	7.06E-72
chr1	38333967	38334967	10.15903407	7.602501119	2.557327034	8.15E-132	1.51E-130
chr1	38357593	38358593	6.744742516	6.18482363	0.581981513	0.001813933	0.002019578
chr1	38363531	38364531	4.450198205	5.979813272	-1.508732259	1.42E-08	1.79E-08
chr1	38388145	38389145	5.941803712	7.028953451	-1.105277558	9.50E-10	1.24E-09
chr1	38391753	38394204	8.345107415	9.834994958	-1.474587574	4.11E-56	1.83E-55
chr1	38394207	38395898	8.568933886	7.438204628	1.114184893	9.35E-20	1.66E-19
chr1	38400921	38402534	9.326267704	8.100903446	1.213944698	3.91E-32	9.96E-32
chr1	38405706	38406706	2.594212648	8.458158502	-5.625702967	1.31E-79	9.30E-79
chr1	38407860	38408860	4.239711002	6.36803267	-2.129917611	1.73E-16	2.76E-16
chr1	38410137	38411137	7.209974817	3.834313879	3.351948872	1.20E-28	2.79E-28
chr1	38428636	38429636	6.456125909	5.866315365	0.60150095	0.0030571	0.00338116
chr1	38436103	38437103	8.254882364	9.134208362	-0.899718908	1.07E-19	1.90E-19
chr1	38437416	38439137	5.466416443	10.29308826	-4.904669153	2.45E-265	6.18E-263
chr1	38439440	38440440	4.195059288	9.140399156	-4.949976021	4.47E-139	9.41E-138
chr1	38445795	38446795	2.978752935	5.881092939	-2.976499685	4.35E-16	6.85E-16
chr1	38448617	38449617	3.562738999	5.946671857	-2.440226809	1.66E-14	2.49E-14
chr1	38450335	38451335	10.79282067	4.586643217	6.186444854	4.74E-170	1.75E-168
chr1	38457903	38458903	2.819518172	7.519499704	-4.494235807	1.04E-52	4.28E-52
chr1	38460587	38461587	6.74057048	3.834313879	2.874283851	2.97E-20	5.37E-20
chr1	38469864	38470864	3.404517422	9.620235464	-6.168617329	1.36E-148	3.41E-147
chr1	38488517	38489517	6.062364733	4.053247361	1.99176741	3.66E-10	4.81E-10
chr1	38510658	38511658	1.897935893	6.28285806	-4.080048024	4.53E-24	9.23E-24
chr1	38512170	38513170	5.953355222	7.754752591	-1.750899184	2.52E-27	5.64E-27
chr1	38515880	38516880	2.198912002	7.426592252	-4.877582456	1.48E-47	5.47E-47
chr1	38545297	38546297	5.281518032	9.242543884	-3.848997569	1.80E-149	4.56E-148
chr1	38547379	38548379	3.002872719	8.75795407	-5.720518571	1.88E-96	1.84E-95
chr1	38548391	38549391	2.130415468	10.16624911	-7.992231286	4.71E-111	6.02E-110
chr1	38552779	38553779	7.086327485	5.078550426	1.997655727	7.09E-19	1.23E-18
chr1	38554216	38555216	2.30984736	7.737566016	-5.061409355	1.93E-56	8.62E-56
chr1	38587956	38589421	2.325084004	6.442915847	-3.751884383	6.32E-26	1.36E-25
chr1	38598717	38599717	2.084274628	7.06836578	-4.775202445	2.23E-38	6.65E-38
chr1	38600345	38601345	3.331464188	8.127725914	-4.742671254	4.92E-74	3.14E-73
chr1	38601836	38602836	3.618939822	7.449782207	-3.656954815	1.03E-49	3.99E-49
chr1	38604195	38605195	3.335787352	7.129034232	-3.949411086	4.88E-41	1.55E-40
chr1	38607273	38608273	3.462339479	7.102903616	-3.421177057	8.12E-37	2.33E-36
chr1	38608493	38609493	3.535898209	7.778551668	-4.307627537	4.79E-63	2.46E-62
chr1	38627020	38628020	10.50569746	9.776914146	0.735623313	2.10E-14	3.13E-14
chr1	38628900	38629900	9.142314555	5.608443031	3.550063136	2.94E-96	2.87E-95
chr1	38641761	38642761	8.325921554	6.290772741	2.00538089	3.35E-38	9.95E-38
chr1	38647111	38648111	3.509952998	6.85818099	-3.312698926	3.02E-33	7.92E-33
chr1	38657090	38658090	2.930486692	7.942874595	-4.960448633	2.51E-65	1.35E-64
chr1	38659026	38660026	3.724673828	7.128038272	-3.481977385	3.41E-40	1.06E-39
chr1	38666065	38667065	4.330817075	6.881407473	-2.518931434	4.64E-27	1.03E-26
chr1	38690282	38691282	3.081154717	6.171667851	-2.965510871	2.10E-19	3.69E-19
chr1	38695529	38696529	8.964702499	7.98140486	0.988160981	1.73E-20	3.16E-20
chr1	38700375	38701375	3.107873615	8.36326289	-5.058739683	1.65E-85	1.32E-84
chr1	38715588	38716588	2.747058831	6.763810365	-4.172556591	5.35E-33	1.39E-32
chr1	38719068	38720068	3.873784045	8.774187631	-4.712266218	4.16E-114	5.62E-113
chr1	38726147	38727147	3.227896245	5.955428556	-2.663782544	5.37E-16	8.43E-16
chr1	38730754	38731754	5.420038016	6.948485567	-1.597120462	1.32E-14	1.98E-14
chr1	38735460	38736460	6.037475088	8.374776699	-2.312602253	2.25E-60	1.09E-59
chr1	38740388	38741987	3.300206312	8.204735277	-4.754875884	7.71E-80	5.51E-79
chr1	38752758	38753758	4.446991677	7.229476338	-2.6921621	1.38E-35	3.84E-35
chr1	38757424	38758424	9.130722468	4.233805807	4.891222753	5.37E-82	4.00E-81
chr1	38758724	38759724	5.281060378	7.172947622	-1.889116367	2.33E-22	4.52E-22
chr1	38763938	38765764	4.390722175	7.531924784	-3.13967667	3.70E-50	1.45E-49
chr1	38766628	38768531	7.0039139	9.08889768	-2.047649574	3.21E-73	2.02E-72
chr1	38769698	38771408	5.463725036	7.820410045	-2.261882256	7.54E-40	2.33E-39
chr1	38787151	38788151	6.899296606	7.473701639	-0.595323915	7.75E-05	8.93E-05
chr1	38789200	38792149	6.886651697	9.103699534	-2.156591343	7.54E-72	4.62E-71
chr1	38796313	38797643	6.151555569	4.492212896	1.633139632	9.31E-09	1.18E-08
chr1	38799051	38800051	5.849202895	6.400208635	-0.545671452	0.006081504	0.006667142
chr1	38816025	38817025	3.796206575	6.006805794	-2.258893003	4.50E-14	6.64E-14
chr1	38835665	38836665	9.19238966	8.613787008	0.59835944	6.95E-08	8.64E-08
chr1	38842946	38843946	7.917870216	2.416077887	5.382114006	6.18E-34	1.65E-33
chr1	38847700	38848700	9.703208507	4.85105671	4.827625358	8.46E-119	1.24E-117
chr1	38855874	38856874	6.09404945	4.871926854	1.221830615	4.14E-06	4.93E-06
chr1	38869484	38870484	3.522709255	6.140784616	-2.695998912	3.94E-18	6.65E-18
chr1	38892212	38893791	8.873544024	3.810014517	5.044069337	1.85E-69	1.08E-68
chr1	38897577	38898577	9.946676151	9.298263128	0.653011391	1.12E-12	1.59E-12
chr1	38972639	38973639	3.091674714	8.059458551	-4.793560457	9.16E-73	5.71E-72
chr1	38979638	38980638	2.695222197	8.149413244	-5.128848565	3.55E-73	2.23E-72
chr1	38987200	38988200	10.65885336	10.33449239	0.326101432	5.44E-04	6.14E-04
chr1	38993798	38994798	2.866986602	6.470391904	-3.387066119	7.84E-26	1.68E-25
chr1	39000809	39001809	7.393776957	7.8591746	-0.491417171	1.92E-04	2.19E-04
chr1	39010414	39011414	6.691083896	7.11219185	-0.407707278	0.011021727	0.011992117
chr1	39063704	39064704	3.052719894	5.75146784	-2.546890104	4.42E-13	6.33E-13
chr1	39065177	39066177	3.778951367	5.914710869	-2.178123456	2.14E-12	3.00E-12
chr1	39078274	39079274	3.290803531	7.894329197	-4.575569594	1.41E-66	7.77E-66
chr1	39084129	39085129	2.099729241	8.741762693	-6.234877124	1.80E-82	1.36E-81
chr1	39105239	39106239	2.829819775	8.894794809	-5.94630008	2.40E-98	2.44E-97
chr1	39106322	39107322	3.460853236	6.750126769	-3.172814739	4.69E-08	5.85E-08
chr1	39158649	39159649	2.649079536	6.132906566	-3.361851683	9.74E-21	1.79E-20
chr1	39192930	39193930	7.421224831	8.451348525	-1.003046591	1.02E-14	1.54E-14
chr1	39196432	39197432	4.722062289	8.756782304	-3.909148331	8.51E-27	1.87E-26
chr1	39206296	39207613	4.123959184	6.019682234	-1.911898273	5.52E-11	7.41E-11
chr1	39234748	39235748	2.843735034	6.957829766	-4.061093282	1.43E-37	4.19E-37
chr1	39256176	39257176	4.021539525	9.596305067	-5.570692324	7.97E-171	2.99E-169
chr1	39259340	39260340	1.495003142	6.710365014	-4.940838579	1.91E-29	4.51E-29
chr1	39281493	39282493	5.249970331	8.661232802	-3.340553639	7.23E-102	7.84E-101
chr1	39283053	39284053	2.643250315	7.151903237	-4.326926037	3.94E-42	1.29E-41
chr1	39307424	39308424	3.967133646	9.210831578	-5.215706732	6.41E-143	1.44E-141
chr1	39321616	39322616	2.068652665	6.108859861	-4.035549299	1.15E-21	2.17E-21
chr1	39330429	39331429	4.296024729	5.991375614	-1.651985678	1.85E-09	2.38E-09
chr1	39348720	39349720	4.371440211	7.022930001	-2.505479704	2.45E-27	5.49E-27
chr1	39367316	39368316	10.61537608	10.21062846	0.40409878	4.27E-07	5.20E-07
chr1	39376332	39377332	5.717352302	6.889381332	-1.128728882	1.48E-09	1.91E-09
chr1	39378730	39379730	5.745086436	4.462403831	1.278254481	2.25E-05	2.64E-05
chr1	39391873	39392873	6.482018792	5.907478736	0.590994356	0.003406359	0.00376268
chr1	39393847	39394847	4.558778037	7.97577718	-3.396426717	1.14E-66	6.29E-66
chr1	39398950	39400442	5.145240503	7.098696948	-1.920555991	8.59E-23	1.68E-22
chr1	39439826	39440826	6.993512721	3.401768242	3.560515817	7.24E-25	1.51E-24
chr1	39443464	39444464	7.867565806	4.427550451	3.476542543	1.01E-42	3.33E-42
chr1	39455106	39456938	5.688997121	6.709257426	-1.042444822	7.81E-08	9.69E-08
chr1	39478314	39479314	11.02145625	10.32279305	0.700819356	1.86E-16	2.96E-16
chr1	39482129	39483129	7.524903658	2.614657468	4.74851364	5.10E-30	1.23E-29
chr1	39485406	39486406	7.00591175	2.414894287	4.47765489	4.95E-23	9.78E-23
chr1	39499347	39500347	5.777428849	7.531093361	-1.647990934	1.37E-20	2.50E-20
chr1	39502666	39503666	6.841551037	3.9688212	2.856144588	3.65E-21	6.81E-21
chr1	39522223	39523223	6.627384427	6.006903991	0.598661897	0.002564546	0.00284225
chr1	39527123	39528123	6.86903862	6.026198639	0.869378125	5.86E-06	6.95E-06
chr1	39528646	39529646	4.613082094	6.300294239	-1.716842304	5.41E-12	7.50E-12
chr1	39529926	39530926	7.232189774	6.16428372	1.063718216	1.10E-09	1.42E-09
chr1	39535105	39537100	11.00014765	10.45916325	0.543019492	1.55E-09	2.01E-09
chr1	39545251	39546863	8.136054216	5.483810269	2.628463274	1.80E-41	5.79E-41
chr1	39548273	39549273	4.56256439	6.969991894	-2.380514359	4.85E-27	1.07E-26
chr1	39549488	39550488	6.005969903	3.991119374	1.994199914	5.25E-10	6.87E-10
chr1	39555737	39556737	8.559053169	10.46502928	-1.916241436	3.73E-109	4.61E-108
chr1	39560518	39561518	6.490333823	4.833363853	1.605560023	1.92E-10	2.54E-10
chr1	39562854	39563854	4.559647567	6.019147924	-1.491843734	1.03E-08	1.31E-08
chr1	39567742	39568742	8.552068252	4.312078385	4.237981762	1.06E-62	5.40E-62
chr1	39576951	39577951	10.88791432	10.32698524	0.564589813	7.89E-10	1.03E-09
chr1	39598415	39599415	6.302851417	2.980213433	3.254329389	6.20E-16	9.70E-16
chr1	39614694	39615694	6.954190471	6.564547723	0.407436276	0.015636654	0.016939657
chr1	39645978	39646978	10.28115732	6.327110838	3.941064366	1.06E-178	4.57E-177
chr1	39656621	39657621	4.188172166	6.282394972	-2.093478987	3.87E-15	5.91E-15
chr1	39676121	39677121	4.102509267	7.868681287	-3.667080999	6.56E-65	3.50E-64
chr1	39681380	39682380	6.22543576	3.85920779	2.361583307	3.04E-13	4.38E-13
chr1	39692910	39693910	5.796171693	4.983624346	0.809449101	0.002583781	0.002863374
chr1	39698153	39699153	7.094560869	7.434436739	-0.314299293	0.025887764	0.027846146
chr1	39700886	39701886	10.06662881	6.931275683	3.122605262	2.05E-144	4.77E-143
chr1	39701907	39703401	7.721469195	6.063824384	1.649397795	3.12E-22	6.01E-22
chr1	39710389	39711389	7.472195983	4.11902671	3.309368169	2.19E-32	5.62E-32
chr1	39711953	39712953	7.168772487	5.197166163	1.955226579	2.96E-19	5.18E-19
chr1	39713897	39714897	10.2599899	10.06278062	0.190847874	0.039131114	0.041841245
chr1	39716045	39717045	8.440804313	4.138672754	4.23932193	3.63E-58	1.68E-57
chr1	39734136	39735136	8.747866718	5.109142782	3.674080918	1.87E-74	1.21E-73
chr1	39735799	39736799	9.482000577	9.068440859	0.405997562	8.25E-06	9.74E-06
chr1	39740589	39741589	6.947642184	6.140631641	0.822985034	5.36E-06	6.37E-06
chr1	39746091	39747091	7.366007006	3.724113159	3.592047241	1.90E-31	4.75E-31
chr1	39749358	39750358	7.526833977	5.855683331	1.687435576	7.85E-21	1.45E-20
chr1	39752378	39753378	2.227579604	5.990920813	-3.752736394	6.27E-20	1.12E-19
chr1	39754278	39755278	6.644462226	5.149871673	1.490599956	1.65E-10	2.19E-10
chr1	39757944	39758944	7.168052702	9.421490483	-2.269381756	5.20E-98	5.25E-97
chr1	39766958	39767958	5.617404034	4.101947173	1.457208121	1.26E-05	1.48E-05
chr1	39772539	39773539	8.701153781	6.92859717	1.767317586	2.72E-42	8.91E-42
chr1	39773756	39774756	8.503847886	3.856594751	4.606283391	5.10E-57	2.31E-56
chr1	39805268	39806268	8.671895567	4.357849452	4.260164488	2.44E-69	1.42E-68
chr1	39838485	39839485	9.999961665	4.213523034	5.723003308	3.79E-113	5.03E-112
chr1	39858985	39859985	4.723136827	6.146056051	-1.400933147	2.22E-08	2.79E-08
chr1	39867639	39868639	8.080156761	9.29471665	-1.22471076	5.25E-38	1.55E-37
chr1	39877668	39878668	7.058350577	8.609749385	-1.558845895	1.10E-39	3.40E-39
chr1	39882144	39883144	4.222422092	6.66010463	-2.409562569	7.51E-23	1.47E-22
chr1	39888239	39890111	7.373321785	8.648128339	-1.302272143	1.01E-26	2.22E-26
chr1	39894848	39895848	6.013522295	10.09089477	-4.098591046	1.35E-243	2.09E-241
chr1	39896234	39897234	6.06449133	8.067846497	-2.00697814	9.70E-44	3.28E-43
chr1	39900341	39901341	10.52850232	9.689204237	0.839100475	6.79E-25	1.42E-24
chr1	39901802	39903419	9.559122217	8.659930172	0.897901771	7.95E-20	1.42E-19
chr1	39906557	39907557	7.237918349	6.782672973	0.463831741	0.002514155	0.002787022
chr1	39911162	39912162	7.030857134	6.363613151	0.644263787	1.71E-04	1.95E-04
chr1	39912973	39913973	5.843384691	8.059541129	-2.189976686	7.95E-45	2.76E-44
chr1	39917489	39919230	9.109207415	6.495445726	2.598769918	3.53E-79	2.49E-78
chr1	39920992	39921992	7.330649779	5.553957193	1.789724385	2.01E-19	3.54E-19
chr1	39922355	39924151	9.459190059	8.421922804	1.033928464	3.71E-28	8.49E-28
chr1	39928532	39929532	7.536613821	6.959852526	0.542673296	2.99E-04	3.40E-04
chr1	39930762	39931762	8.187455751	5.607758103	2.585865841	2.65E-47	9.71E-47
chr1	39932249	39933249	8.741609166	6.456400339	2.267869377	2.06E-57	9.42E-57
chr1	39934449	39937629	9.846156816	10.13166262	-0.289304983	3.72E-04	4.22E-04
chr1	39939059	39940059	7.889184643	5.681314354	2.241393412	1.51E-33	4.00E-33
chr1	39941428	39942428	10.09616007	7.506851666	2.571773943	1.16E-103	1.30E-102
chr1	39942678	39943678	9.03370028	5.98740566	3.026593971	1.37E-83	1.06E-82
chr1	39944074	39945074	8.583735611	9.082563076	-0.511639904	9.11E-08	1.13E-07
chr1	39947339	39948339	11.27444226	5.465989825	5.789282944	4.27E-241	6.21E-239
chr1	39949784	39950784	7.240525657	5.690819756	1.553316405	1.43E-15	2.20E-15
chr1	39956201	39957201	6.337218511	5.396776714	0.932565483	4.23E-05	4.91E-05
chr1	39957792	39958792	6.634086904	4.886623822	1.722078801	2.78E-12	3.89E-12
chr1	39962001	39963001	7.398862199	6.476012626	0.902320432	4.40E-08	5.49E-08
chr1	39963531	39966137	9.268082454	7.159117117	2.106144396	5.09E-68	2.89E-67
chr1	39968717	39970694	9.036501761	7.129128627	1.910268227	4.17E-57	1.89E-56
chr1	39970939	39971939	6.411401946	5.616177597	0.772150632	3.43E-04	3.89E-04
chr1	39972078	39973078	7.37351467	4.829864629	2.520734217	1.57E-27	3.52E-27
chr1	39973627	39974627	7.67578559	4.526926302	3.108178459	3.51E-37	1.02E-36
chr1	39976828	39977828	10.71263926	6.674947986	4.023855026	4.97E-203	3.37E-201
chr1	39979929	39980929	8.831846031	5.543908566	3.278967777	7.68E-72	4.70E-71
chr1	39981720	39983582	9.041196116	6.671000326	2.370733437	3.36E-72	2.07E-71
chr1	39984099	39985099	6.752498409	4.652834008	2.081428204	4.25E-16	6.69E-16
chr1	39988545	39989545	5.63686102	4.97472939	0.672606996	0.016494639	0.017854775
chr1	39989723	39990723	6.1746179	5.169908719	1.012525543	4.64E-05	5.38E-05
chr1	39992370	39993370	6.36792697	5.081550368	1.249925036	4.60E-07	5.60E-07
chr1	39993596	39994987	6.91778915	5.74456843	1.166029614	4.49E-09	5.75E-09
chr1	39995118	39996118	6.647024842	4.879699441	1.728568518	2.11E-12	2.95E-12
chr1	39999555	40000555	7.121091535	5.667551163	1.444840314	2.99E-12	4.17E-12
chr1	40000600	40001600	7.727302342	7.458992947	0.306580897	0.035426797	0.037935924
chr1	40001952	40002952	7.090854006	6.049785693	1.06732916	9.21E-09	1.17E-08
chr1	40005900	40006900	6.927561847	6.141079073	0.829714186	1.26E-05	1.48E-05
chr1	40007145	40008888	7.206308793	6.318122315	0.915434813	1.99E-07	2.45E-07
chr1	40011379	40012379	7.022260882	5.408389413	1.625608642	6.49E-15	9.83E-15
chr1	40014678	40015678	8.133978698	8.444247673	-0.287249982	0.008837062	0.009643782
chr1	40023641	40025292	7.674497293	6.401975806	1.278711095	1.30E-14	1.95E-14
chr1	40025471	40026471	7.749588231	4.993258023	2.709105856	7.79E-37	2.23E-36
chr1	40028060	40029060	7.347024891	6.298146967	1.078512326	2.50E-10	3.30E-10
chr1	40030980	40031980	8.567613849	7.360795791	1.231600181	2.58E-22	4.98E-22
chr1	40033448	40034448	9.474676084	8.755499472	0.72334684	3.50E-15	5.34E-15
chr1	40039499	40040499	7.12220441	6.438865776	0.681737497	4.79E-05	5.55E-05
chr1	40040722	40042816	7.727394779	6.772505703	0.969036241	3.83E-11	5.17E-11
chr1	40044872	40045872	6.63537153	5.307038764	1.342618691	2.83E-09	3.63E-09
chr1	40048896	40049896	6.170685405	6.879217961	-0.699186995	7.32E-05	8.45E-05
chr1	40052059	40053559	5.852719179	6.839195814	-1.013309931	4.02E-08	5.02E-08
chr1	40053583	40054583	4.913464765	7.245006889	-2.325848855	1.46E-27	3.29E-27
chr1	40071875	40072875	6.355474412	3.991119374	2.383695379	6.09E-14	8.95E-14
chr1	40088377	40089377	2.990417059	6.393736645	-3.336761747	4.99E-24	1.02E-23
chr1	40106790	40107790	4.648159217	6.828321858	-2.079689118	2.74E-20	4.96E-20
chr1	40117242	40118242	10.14029086	3.825401615	6.291509207	1.42E-108	1.74E-107
chr1	40139473	40140473	8.58352823	9.134275534	-0.571060526	1.09E-08	1.38E-08
chr1	40148907	40149907	6.559823933	2.771654582	3.718852187	7.21E-19	1.25E-18
chr1	40152007	40153007	3.639613021	5.851790484	-2.226281682	1.50E-12	2.11E-12
chr1	40156377	40157377	3.368453152	6.355934997	-2.948355933	1.45E-22	2.83E-22
chr1	40171638	40172638	7.657539089	9.704591209	-2.078163279	1.37E-94	1.30E-93
chr1	40173849	40174849	4.969106867	9.304930322	-4.218053382	1.43E-160	4.43E-159
chr1	40178964	40179964	4.154009332	7.167807943	-3.002347757	6.59E-38	1.94E-37
chr1	40180547	40181547	6.318909461	3.845936528	2.423546933	9.16E-14	1.34E-13
chr1	40183113	40184113	4.002872719	6.003891074	-1.989192104	5.07E-12	7.03E-12
chr1	40187787	40188787	4.989435081	8.468527349	-3.59193822	3.93E-93	3.62E-92
chr1	40190615	40191615	2.512531303	5.903723349	-3.230834933	1.10E-17	1.83E-17
chr1	40216783	40217783	1.907694337	6.467330626	-4.34072163	6.72E-27	1.48E-26
chr1	40218892	40219892	3.191069245	6.109317255	-2.871248016	6.08E-19	1.05E-18
chr1	40221544	40222544	4.476309719	7.49844152	-3.032309542	3.65E-44	1.25E-43
chr1	40224492	40225492	4.864563112	10.0472009	-5.174580733	2.52E-238	3.48E-236
chr1	40229997	40230997	2.920881715	7.705271102	-4.637103214	2.98E-59	1.41E-58
chr1	40232934	40233934	4.298031939	10.81246808	-6.440349367	6.79E-288	2.96E-285
chr1	40235248	40236248	4.424404364	9.637200018	-5.243464991	5.43E-185	2.60E-183
chr1	40252803	40254662	4.628172022	9.800737714	-5.29233778	7.26E-200	4.66E-198
chr1	40263240	40264240	2.453939104	6.433923017	-3.824873002	1.59E-26	3.47E-26
chr1	40266111	40267111	6.606852655	8.938998623	-2.287346525	1.10E-74	7.09E-74
chr1	40270107	40271107	5.34696942	6.21640832	-0.800741944	3.80E-04	4.31E-04
chr1	40271923	40272923	2.805532142	9.454357459	-6.921581334	1.87E-105	2.15E-104
chr1	40274943	40275943	3.430546207	9.948222266	-6.454503353	1.20E-168	4.34E-167
chr1	40284326	40285326	2.512011375	7.45329031	-4.924842295	3.15E-47	1.16E-46
chr1	40294544	40295544	1.985817961	7.510910796	-5.363863345	8.75E-46	3.10E-45
chr1	40312671	40313671	8.237500563	2.997767063	5.10608258	8.49E-45	2.94E-44
chr1	40324020	40325020	4.881625974	5.987604704	-1.127611193	5.38E-06	6.39E-06
chr1	40325201	40326201	3.639851003	7.151437438	-3.45661792	2.28E-41	7.32E-41
chr1	40351641	40352641	2.77962729	6.854942655	-3.919989862	5.74E-35	1.57E-34
chr1	40358315	40359315	7.259059009	10.53834392	-3.288849599	5.29E-249	9.20E-247
chr1	40359458	40360458	3.547215165	9.519844221	-5.877203605	1.59E-151	4.21E-150
chr1	40369329	40370329	2.776205924	7.603474782	-4.592511074	8.10E-55	3.50E-54
chr1	40372641	40373641	3.037111978	8.522068559	-5.404574254	1.41E-88	1.19E-87
chr1	40379784	40380784	6.005987954	6.560939858	-0.593029138	0.002065984	0.002296237
chr1	40384853	40385853	3.104114602	7.905768844	-4.862229529	4.62E-65	2.47E-64
chr1	40392898	40393898	3.020093921	8.16549565	-5.09030937	5.32E-75	3.47E-74
chr1	40400637	40401637	2.563873142	7.281005745	-4.758642403	6.86E-44	2.33E-43
chr1	40403963	40404963	3.052719894	6.043671253	-2.845244698	5.76E-17	9.33E-17
chr1	40413974	40414974	3.46601983	5.952204096	-2.50860318	1.26E-14	1.90E-14
chr1	40416723	40417723	1.795909521	5.880449953	-3.924710932	1.46E-18	2.50E-18
chr1	40433448	40434448	3.571626736	7.838945687	-4.208147582	6.52E-66	3.55E-65
chr1	40435655	40436655	2.46004482	8.879005275	-6.492421275	2.98E-83	2.27E-82
chr1	40439065	40440065	2.76222879	8.188313177	-5.492651461	4.18E-70	2.48E-69
chr1	40444469	40445469	4.28887864	10.91925893	-6.426218976	4.75E-302	2.92E-299
chr1	40514861	40515861	2.663254836	6.175554575	-3.349080887	1.50E-21	2.83E-21
chr1	40542176	40543176	3.859952702	8.824946111	-4.78119467	3.66E-118	5.31E-117
chr1	40584253	40585253	2.197619299	6.548247468	-4.382180536	3.06E-28	7.02E-28
chr1	40586488	40587488	2.395980354	6.827018053	-4.120371516	7.18E-34	1.91E-33
chr1	40600584	40601584	4.372629474	7.380317106	-3.004484838	3.82E-44	1.31E-43
chr1	40614124	40615124	2.357927273	6.312650321	-4.128537079	1.46E-24	3.01E-24
chr1	40617143	40618143	2.4228963	5.741662174	-3.412905164	3.35E-16	5.29E-16
chr1	40619492	40620492	3.166981088	7.679504984	-4.600951539	4.70E-57	2.13E-56
chr1	40620776	40622239	2.549188483	7.875455713	-5.241852194	1.43E-59	6.85E-59
chr1	40657709	40658709	5.193372291	5.867428836	-0.735857303	0.00319333	0.003530215
chr1	40681019	40682019	9.57318766	8.777122703	0.809637188	2.27E-15	3.48E-15
chr1	40772919	40773919	3.096295806	6.744857387	-3.443148802	2.33E-30	5.65E-30
chr1	40781366	40782366	3.693269828	7.44310529	-3.717883592	3.58E-50	1.40E-49
chr1	40797037	40798037	6.965159721	6.331016078	0.629100953	2.84E-04	3.23E-04
chr1	40805044	40806044	5.991155065	3.786539144	2.188171926	8.94E-11	1.19E-10
chr1	40808383	40809383	1.842746697	7.591555148	-5.449333389	1.35E-47	4.98E-47
chr1	40815196	40816196	5.906920931	4.311442469	1.603139376	2.37E-07	2.91E-07
chr1	40817464	40818464	6.2668472	3.684840063	2.506513371	7.53E-14	1.10E-13
chr1	40824258	40825258	7.877859988	6.08823748	1.808609548	9.19E-27	2.02E-26
chr1	40835149	40836149	2.324491922	7.512275263	-4.955770263	9.71E-50	3.76E-49
chr1	40840235	40841235	6.572781221	9.465565634	-2.873368972	5.36E-136	1.07E-134
chr1	40842166	40843166	3.869079447	6.739114381	-2.801357286	2.64E-26	5.73E-26
chr1	40844309	40845309	5.372701069	7.28352651	-1.902566044	9.30E-24	1.88E-23
chr1	40847238	40848238	6.125677546	10.34948974	-4.25350357	3.48E-280	1.26E-277
chr1	40850987	40851987	2.45210207	7.113844615	-4.388840852	5.85E-41	1.86E-40
chr1	40855024	40856024	3.153944169	8.338753929	-4.96851668	3.65E-85	2.88E-84
chr1	40864738	40865738	4.257631432	6.746480341	-2.477874372	4.40E-23	8.70E-23
chr1	40866017	40867017	2.706447097	8.208783974	-5.277121295	4.41E-74	2.82E-73
chr1	40874729	40875729	3.590941851	6.508380873	-2.779738445	5.41E-23	1.07E-22
chr1	40883510	40884510	6.109850239	4.805809876	1.28234702	1.72E-06	2.07E-06
chr1	40887379	40888379	5.760807406	4.481892571	1.22304883	6.82E-05	7.88E-05
chr1	40894623	40895623	3.452208062	7.273529845	-3.866770082	3.03E-45	1.06E-44
chr1	40903578	40905420	5.167497638	8.242019169	-3.037432115	9.17E-75	5.94E-74
chr1	40986220	40987220	2.206195332	6.892600241	-4.598060353	1.93E-34	5.22E-34
chr1	40993070	40994070	1.756229494	8.265981126	-6.116583243	2.14E-62	1.09E-61
chr1	40995262	40996262	1.330938938	7.997730822	-6.035842771	9.24E-53	3.82E-52
chr1	41006506	41008482	3.662522117	7.305160616	-3.682514674	1.45E-43	4.88E-43
chr1	41025807	41028317	10.47929605	4.788891686	5.676430086	1.52E-152	4.08E-151
chr1	41133556	41134556	4.790202854	6.706089924	-1.893786634	1.27E-17	2.11E-17
chr1	41140212	41141212	7.152513815	1.984208956	5.027186572	4.18E-22	8.02E-22
chr1	41152252	41153252	6.378383404	5.735461364	0.616651184	0.003827859	0.004221884
chr1	41157366	41158366	10.01185147	4.566053418	5.432526188	7.35E-126	1.22E-124
chr1	41246359	41247359	5.891112505	4.660112617	1.15484921	1.16E-04	1.34E-04
chr1	41254036	41255036	0.064835545	6.06737411	-6.090128759	6.57E-14	9.65E-14
chr1	41270718	41271718	7.700198986	5.811669118	1.880640799	2.28E-26	4.97E-26
chr1	41274278	41275941	6.61247337	4.186105927	2.382221459	1.32E-16	2.12E-16
chr1	41370577	41372550	2.542940445	7.212578298	-4.537884633	4.64E-43	1.54E-42
chr1	41378344	41379344	3.164739472	5.935320171	-2.709733985	1.18E-15	1.83E-15
chr1	41379710	41380710	9.457000937	5.870653776	3.545528117	6.14E-104	6.89E-103
chr1	41389837	41390837	11.31105038	9.291418533	2.015377301	4.92E-108	5.94E-107
chr1	41393039	41394039	5.320009009	8.164329287	-2.858964291	5.63E-67	3.13E-66
chr1	41394185	41395792	5.019636777	8.930765563	-4.019687132	9.28E-128	1.59E-126
chr1	41411362	41412362	7.460312007	4.113539732	3.357616394	9.99E-34	2.65E-33
chr1	41427552	41428552	7.246374975	1.976206814	5.103186798	1.86E-22	3.60E-22
chr1	41430833	41431833	6.663201517	4.110512216	2.517270855	5.44E-18	9.13E-18
chr1	41436952	41437952	3.176567546	5.920010313	-2.880942151	2.44E-16	3.87E-16
chr1	41446637	41447637	1.175782885	6.223572376	-4.938302103	6.15E-21	1.14E-20
chr1	41449721	41450721	5.177512069	8.249329653	-3.05987283	7.20E-77	4.85E-76
chr1	41532802	41533802	0.933949641	5.780495252	-4.659983163	1.20E-16	1.93E-16
chr1	41555333	41556333	7.941870241	6.251999306	1.667359335	1.39E-25	2.96E-25
chr1	41604709	41606425	9.666000105	5.017777352	4.626100222	2.60E-114	3.53E-113
chr1	41610489	41611489	3.31566109	6.028701009	-2.854179588	1.14E-16	1.83E-16
chr1	41652364	41653364	9.589072107	8.089382629	1.485253988	3.43E-42	1.12E-41
chr1	41711724	41713626	7.513367183	2.217798927	5.230872322	2.58E-26	5.61E-26
chr1	41742619	41743619	7.252676818	3.38411893	3.820067538	4.48E-29	1.05E-28
chr1	41810027	41811027	7.791962109	7.21353934	0.559159463	3.95E-05	4.59E-05
chr1	41819782	41820782	2.715603776	6.120634716	-3.332000673	7.53E-21	1.39E-20
chr1	41831328	41832328	4.797625997	9.496126006	-4.749290001	3.46E-179	1.50E-177
chr1	41836238	41837904	3.045616563	7.041286182	-4.129327438	2.24E-39	6.83E-39
chr1	41839763	41840763	2.365603794	6.610271234	-4.299905639	8.76E-30	2.09E-29
chr1	41872211	41873211	0.643250315	5.89001916	-4.955478235	1.45E-16	2.32E-16
chr1	41887915	41888915	8.592905733	6.67120423	1.914719713	3.46E-43	1.16E-42
chr1	41892124	41893124	8.020290027	5.814180793	2.184752955	2.45E-35	6.75E-35
chr1	41905219	41906219	4.515060052	8.233039767	-3.809010138	1.17E-82	8.81E-82
chr1	41915393	41916393	2.16178898	7.38671082	-5.1616461	9.81E-44	3.32E-43
chr1	41925550	41926550	1.716683134	6.111608461	-4.537812839	5.64E-21	1.05E-20
chr1	41928588	41929588	3.731417029	7.301129277	-3.62468882	2.21E-45	7.77E-45
chr1	42007782	42008782	3.104804377	7.30906777	-4.053033901	4.40E-47	1.61E-46
chr1	42059665	42060665	2.390949671	6.839460607	-4.173156533	3.88E-33	1.02E-32
chr1	42097710	42098710	5.778434587	2.217798927	3.548500616	1.31E-11	1.79E-11
chr1	42124974	42125974	1.622001128	7.495188121	-5.927528778	2.39E-39	7.29E-39
chr1	42145266	42146266	8.522555966	3.633937016	4.832382096	4.56E-56	2.02E-55
chr1	42169203	42170203	4.020920028	6.663890993	-2.601890186	2.36E-24	4.85E-24
chr1	42225906	42226906	2.771908095	6.201541738	-3.373236957	1.43E-21	2.70E-21
chr1	42229333	42230333	8.316589069	4.528295172	3.749229084	4.49E-58	2.08E-57
chr1	42230823	42231823	7.862712349	3.959487361	3.882860623	9.01E-43	2.98E-42
chr1	42232935	42233935	6.465258184	3.041924895	3.310369919	4.90E-17	7.96E-17
chr1	42236198	42237198	4.236691209	8.995310686	-4.665913382	2.06E-134	3.98E-133
chr1	42242337	42244046	6.117169067	7.115618856	-1.020117462	3.10E-09	3.98E-09
chr1	42247644	42248644	2.594212648	7.787227373	-4.962674749	1.08E-58	5.06E-58
chr1	42253452	42254452	7.607220369	6.021615032	1.569571774	1.38E-19	2.44E-19
chr1	42257512	42258512	8.762336772	6.163113067	2.578729935	4.40E-64	2.31E-63
chr1	42259295	42260295	4.960477261	7.897160137	-2.980656389	1.61E-57	7.38E-57
chr1	42351690	42352690	8.348209211	2.419965912	5.913603228	1.37E-37	4.00E-37
chr1	42398458	42399458	5.753736826	1.934920563	3.687046276	2.37E-11	3.22E-11
chr1	42410650	42411650	5.876356597	2.318444395	3.459458474	4.95E-12	6.86E-12
chr1	42452913	42453913	2.553697386	7.189522441	-4.50334954	1.90E-42	6.24E-42
chr1	42472130	42473130	6.808933338	5.641927595	1.170481823	1.05E-08	1.33E-08
chr1	42489231	42490231	8.451138702	2.821387177	5.569242483	3.59E-45	1.25E-44
chr1	42491296	42492296	4.258157203	5.911454995	-1.678948688	1.70E-09	2.19E-09
chr1	42512623	42513623	3.304924196	5.560948413	-2.234384791	6.65E-10	8.68E-10
chr1	42524117	42525117	8.434065879	3.535569854	4.86555416	1.77E-53	7.44E-53
chr1	42527343	42528343	9.065471396	5.612946536	3.426909992	6.90E-85	5.42E-84
chr1	42538625	42539625	10.28844309	2.958963379	7.212415613	6.68E-85	5.25E-84
chr1	42558206	42559206	6.353674892	3.787454035	2.51605245	2.37E-14	3.52E-14
chr1	42563435	42564435	5.837987112	5.067158397	0.723809032	0.005992466	0.006570888
chr1	42591628	42592628	3.209823255	6.575618525	-3.436113915	1.77E-28	4.08E-28
chr1	42624489	42625489	5.92364583	4.774723698	1.149449926	2.41E-05	2.81E-05
chr1	42629570	42630570	8.311416753	4.852150239	3.447326431	3.13E-58	1.45E-57
chr1	42636180	42637180	6.570750647	1.213325138	5.06177388	4.86E-15	7.39E-15
chr1	42667242	42668242	5.90928926	2.893515127	2.970709063	2.57E-12	3.60E-12
chr1	42672998	42673998	7.843413335	5.479579014	2.310296462	4.25E-33	1.11E-32
chr1	42677023	42678023	5.901083178	2.700783939	3.131257467	3.26E-12	4.54E-12
chr1	42684071	42685071	8.016496638	6.8934861	1.149498932	1.38E-15	2.14E-15
chr1	42691245	42692245	9.970582903	6.054367027	3.900575751	3.51E-146	8.43E-145
chr1	42693557	42696217	11.65944799	9.621952676	2.036760721	3.82E-116	5.35E-115
chr1	42696222	42697222	9.06434758	7.728077224	1.351501614	1.04E-31	2.61E-31
chr1	42697692	42698692	9.01552806	7.526506963	1.514185616	3.51E-31	8.73E-31
chr1	42703956	42704956	9.581781844	4.779575936	4.756631104	1.95E-108	2.37E-107
chr1	42705320	42706320	8.246404666	3.971758385	4.265249341	2.81E-52	1.15E-51
chr1	42710712	42712167	8.795149191	4.937309368	3.838384666	4.23E-78	2.93E-77
chr1	42712976	42713976	9.650019189	7.345097681	2.303993431	3.36E-95	3.21E-94
chr1	42714018	42715018	9.664353559	8.223457364	1.434559023	8.96E-43	2.96E-42
chr1	42718241	42719241	8.440468101	4.242625803	4.212319544	9.66E-61	4.74E-60
chr1	42779442	42780936	6.495264745	4.891601865	1.619677452	1.34E-10	1.79E-10
chr1	42850704	42851704	10.56255049	10.12916613	0.434055115	6.13E-08	7.63E-08
chr1	42876423	42877953	6.650775491	5.338125364	1.30095643	1.19E-08	1.51E-08
chr1	42881966	42882966	2.888267684	6.165195658	-3.330059154	1.92E-20	3.50E-20
chr1	42888192	42889192	5.05526601	6.185431104	-1.122708899	1.44E-06	1.74E-06
chr1	42917580	42918580	5.107398737	6.22564801	-1.038663046	1.34E-05	1.57E-05
chr1	42923611	42924611	7.219897773	3.772578958	3.378838461	2.97E-28	6.82E-28
chr1	42952798	42953798	9.651934192	8.894079331	0.770007076	2.04E-15	3.13E-15
chr1	43040629	43041629	7.469203948	3.461950799	3.929763299	2.49E-33	6.56E-33
chr1	43046603	43047603	6.723009781	3.636625594	3.128211632	1.35E-20	2.46E-20
chr1	43065577	43066577	8.003958119	6.979453125	1.025491612	6.01E-14	8.83E-14
chr1	43092129	43093129	10.82657935	9.490747352	1.339912469	8.73E-47	3.17E-46
chr1	43098200	43099200	11.26913949	10.64534911	0.627349805	4.43E-12	6.16E-12
chr1	43110242	43111242	6.190442641	5.516165556	0.690548087	0.00257865	0.002857746
chr1	43112614	43113614	5.822932115	6.233445761	-0.435766528	0.040591835	0.043381393
chr1	43119330	43120330	2.316592891	5.993903307	-3.552267288	1.09E-18	1.87E-18
chr1	43127930	43128930	7.051397433	9.525314858	-2.470821835	3.80E-119	5.62E-118
chr1	43139294	43140294	7.596242965	8.087100635	-0.49789354	2.72E-05	3.18E-05
chr1	43141219	43142219	9.288950192	7.706213	1.571222746	8.56E-48	3.18E-47
chr1	43142487	43143487	7.665869501	6.603620521	1.042477823	1.19E-11	1.63E-11
chr1	43144105	43145105	4.138725744	7.183194176	-3.135356513	8.92E-38	2.62E-37
chr1	43147208	43148208	3.052719894	10.12552603	-6.884777074	6.90E-166	2.36E-164
chr1	43154206	43155206	2.84004834	7.829245856	-4.981393279	3.24E-61	1.60E-60
chr1	43159192	43160192	3.11515394	6.776077644	-3.491572571	7.33E-32	1.85E-31
chr1	43163487	43164487	10.83760107	10.01342275	0.82689988	7.03E-22	1.34E-21
chr1	43167750	43169269	4.405345071	9.909361183	-5.587039067	1.05E-188	5.44E-187
chr1	43174493	43175493	1.619695008	7.753065053	-5.698370393	1.48E-49	5.72E-49
chr1	43178201	43179201	3.87586706	8.126759512	-4.202864257	2.79E-80	2.01E-79
chr1	43217692	43218692	3.367478855	9.207153413	-5.721737903	2.70E-129	4.77E-128
chr1	43220873	43221873	3.832175474	6.741342408	-2.907709067	2.12E-28	4.88E-28
chr1	43222824	43223824	3.476993023	6.662266579	-3.002496222	2.66E-27	5.95E-27
chr1	43223920	43226424	7.438999043	9.539225552	-2.097569003	1.20E-96	1.18E-95
chr1	43237059	43238059	3.554301259	9.67192363	-6.146363929	9.03E-156	2.58E-154
chr1	43242994	43243994	1.292555021	5.928234279	-4.782589731	4.80E-18	8.06E-18
chr1	43244760	43245760	4.42497461	9.053408102	-4.497477762	2.43E-137	4.96E-136
chr1	43255726	43256726	3.212997151	8.629045894	-5.352671368	2.72E-95	2.61E-94
chr1	43264123	43265123	7.289281809	7.716518347	-0.462962743	6.18E-04	6.97E-04
chr1	43265439	43267263	6.160046382	7.308213262	-1.182562843	1.44E-11	1.96E-11
chr1	43269368	43270368	4.796675292	6.148022588	-1.397732731	2.89E-08	3.63E-08
chr1	43299147	43300147	6.679537229	5.681770724	0.985261872	2.32E-06	2.78E-06
chr1	43301540	43303443	4.813798849	7.037863831	-2.171374333	3.84E-25	8.08E-25
chr1	43305074	43306074	6.469019795	3.300379986	3.110925148	2.15E-17	3.53E-17
chr1	43316897	43317897	10.80947149	3.230684373	7.497653551	1.67E-109	2.08E-108
chr1	43337144	43338931	9.267113821	8.659425983	0.597125137	1.68E-09	2.18E-09
chr1	43357899	43358899	10.05573219	6.848134375	3.187353612	4.48E-120	6.74E-119
chr1	43360584	43361584	9.097892576	8.733539105	0.352160134	2.53E-04	2.88E-04
chr1	43362885	43363885	7.16448523	5.772339808	1.388478781	5.30E-13	7.57E-13
chr1	43367256	43368256	3.344204159	7.002425203	-3.529612498	8.42E-38	2.48E-37
chr1	43371023	43372023	5.844359046	1.707847555	4.076157013	4.21E-11	5.68E-11
chr1	43396264	43397264	9.632201231	7.287300829	2.347233909	9.54E-97	9.41E-96
chr1	43411567	43412567	3.031429839	7.380422447	-4.162182637	1.50E-48	5.66E-48
chr1	43413023	43414023	5.357543736	7.777836857	-2.449940286	5.01E-46	1.79E-45
chr1	43422532	43424025	4.903685066	6.668807415	-1.776190092	1.14E-15	1.76E-15
chr1	43426242	43427242	8.15546761	3.649801042	4.475785315	2.39E-48	8.97E-48
chr1	43427544	43428544	4.062538315	6.244857258	-2.224938381	1.84E-15	2.84E-15
chr1	43445255	43446255	11.01290304	10.11705852	0.899010106	2.13E-22	4.13E-22
chr1	43446536	43447536	8.584777038	7.715441676	0.876506662	6.81E-15	1.03E-14
chr1	43450512	43451512	3.90545887	6.057410969	-1.973929797	3.48E-11	4.70E-11
chr1	43453432	43454432	7.123161067	4.030238766	3.029794221	3.66E-25	7.69E-25
chr1	43462368	43463368	4.023967017	7.389582256	-3.328719021	3.29E-47	1.21E-46
chr1	43465609	43466609	4.940342876	6.48507967	-1.525395116	1.15E-11	1.57E-11
chr1	43467346	43468346	6.957553577	4.370009201	2.57264907	2.98E-21	5.57E-21
chr1	43468650	43469650	5.297028683	6.167952447	-0.844721905	1.88E-04	2.14E-04
chr1	43471118	43472118	4.916426689	7.102138508	-2.153964916	1.11E-26	2.45E-26
chr1	43474495	43475495	9.852300225	8.192769557	1.659270773	5.01E-67	2.78E-66
chr1	43483064	43484064	7.720112849	9.093697522	-1.390806328	1.98E-34	5.36E-34
chr1	43484626	43485626	4.536843002	6.752964985	-2.174708968	1.87E-21	3.51E-21
chr1	43488993	43489993	5.920483672	3.489603808	2.379602411	6.69E-11	8.96E-11
chr1	43497567	43498567	7.427772138	4.869489997	2.56012793	1.04E-28	2.41E-28
chr1	43502466	43503466	6.618783535	5.579698944	1.02691299	1.72E-06	2.06E-06
chr1	43503896	43504896	8.099485709	3.844051109	4.171196552	2.76E-47	1.01E-46
chr1	43529405	43530405	7.111706735	7.964469349	-0.873894839	2.46E-11	3.34E-11
chr1	43530618	43531618	9.080329953	6.457684887	2.627015194	2.74E-80	1.98E-79
chr1	43533210	43534210	6.038795512	4.139031197	1.879250521	1.69E-09	2.18E-09
chr1	43539434	43540434	5.705913521	3.912270907	1.784752913	2.05E-07	2.52E-07
chr1	43555419	43556419	6.037661527	4.33494352	1.711394	1.03E-08	1.30E-08
chr1	43561707	43562707	7.996762794	3.446933539	4.49348601	1.01E-42	3.33E-42
chr1	43568538	43569538	5.619548361	3.912690246	1.645423518	2.27E-06	2.72E-06
chr1	43583302	43584302	8.817096831	5.286070147	3.532851542	1.98E-79	1.41E-78
chr1	43590433	43591433	8.541998338	3.661505895	4.860962924	5.57E-58	2.58E-57
chr1	43593372	43596131	7.689635577	8.061295697	-0.380891099	0.001835857	0.002043558
chr1	43615686	43616686	8.074938689	4.072678035	3.964925009	4.96E-49	1.89E-48
chr1	43652943	43653943	6.703645243	2.673962436	3.935898395	3.98E-20	7.18E-20
chr1	43671839	43672839	4.655181966	6.471124545	-1.828033136	2.95E-14	4.37E-14
chr1	43687813	43688813	3.076484791	6.323398557	-3.16657934	4.39E-23	8.68E-23
chr1	43691078	43692078	7.331083852	5.523408981	1.752377188	1.06E-17	1.76E-17
chr1	43694549	43696175	11.27187765	8.222247714	3.044018038	1.93E-192	1.07E-190
chr1	43698165	43699165	10.90190937	10.08193162	0.81278297	1.56E-16	2.49E-16
chr1	43700729	43701729	2.206195332	7.161421963	-4.865906641	1.74E-39	5.32E-39
chr1	43714536	43715536	8.155283068	7.741030122	0.386408865	0.003798975	0.004190478
chr1	43715982	43716982	8.860748343	4.039622945	4.736965117	8.24E-68	4.66E-67
chr1	43719103	43720103	4.625745494	7.013272589	-2.458683092	2.33E-28	5.37E-28
chr1	43730160	43731160	10.78179391	4.844994127	5.886856465	6.51E-187	3.23E-185
chr1	43732318	43733318	5.979678681	8.419243556	-2.449289828	1.28E-64	6.78E-64
chr1	43738011	43739011	7.524701282	6.792239867	0.707418785	2.76E-06	3.30E-06
chr1	43766040	43767040	3.78130717	9.443696324	-5.547368451	6.14E-155	1.72E-153
chr1	43773540	43774540	5.987680418	2.215081526	3.738931387	6.50E-13	9.26E-13
chr1	43775581	43776581	6.367010318	6.976081361	-0.58596555	4.53E-04	5.13E-04
chr1	43780852	43781852	6.561405738	4.705406912	1.849162741	4.65E-13	6.65E-13
chr1	43784998	43785998	3.601932299	6.837614848	-3.208071538	2.28E-32	5.86E-32
chr1	43798071	43799071	5.760716949	3.619438777	2.132563865	3.78E-09	4.84E-09
chr1	43818791	43819791	4.666807644	9.63957542	-4.941736133	2.12E-191	1.16E-189
chr1	43827351	43828351	11.41606562	10.7841164	0.634176684	1.64E-12	2.30E-12
chr1	43862271	43863271	3.709328418	6.210408842	-2.573357692	4.58E-18	7.70E-18
chr1	43870860	43871860	4.848563136	7.98338266	-3.114693607	2.45E-64	1.30E-63
chr1	43883928	43884928	1.102074094	6.335770983	-4.922125651	5.27E-23	1.04E-22
chr1	43898691	43899691	7.872911306	6.547182408	1.334785962	6.38E-19	1.10E-18
chr1	43933364	43934364	12.01132612	11.53532343	0.476792282	1.41E-08	1.77E-08
chr1	43969045	43970045	3.708016579	9.488642524	-5.688573869	2.34E-152	6.27E-151
chr1	43983954	43985828	2.706447097	6.678910672	-3.77570102	4.87E-30	1.17E-29
chr1	44027445	44028445	4.424698403	6.627714069	-2.167880287	4.79E-19	8.34E-19
chr1	44042783	44043783	6.115639402	4.383816494	1.716220443	3.59E-09	4.60E-09
chr1	44101973	44102973	11.25004538	10.62054726	0.626393425	2.43E-14	3.62E-14
chr1	44118348	44119348	10.99899318	10.3577747	0.643672223	1.35E-15	2.09E-15
chr1	44119479	44120479	10.64810174	10.24235258	0.408950854	3.60E-06	4.30E-06
chr1	44147366	44148366	11.35880069	10.59638341	0.76306912	1.08E-21	2.04E-21
chr1	44186070	44187070	3.0771879	7.371566823	-4.034090733	6.91E-47	2.51E-46
chr1	44213802	44214802	3.904942344	7.097702351	-3.329022051	1.15E-37	3.37E-37
chr1	44228766	44229766	5.422451244	6.101330237	-0.635451004	0.005285707	0.005806061
chr1	44333988	44334988	7.124906367	3.024903539	4.078488629	2.60E-26	5.64E-26
chr1	44387756	44388756	5.958502586	2.894364652	2.995865698	1.85E-12	2.60E-12
chr1	44397758	44398758	4.392178214	6.136757078	-1.832474108	1.64E-11	2.24E-11
chr1	44505002	44506630	5.485962947	6.783840245	-1.347307056	1.47E-11	2.01E-11
chr1	44551152	44552152	10.13877268	9.660456693	0.489745676	2.22E-06	2.66E-06
chr1	44552886	44553886	7.931492042	5.805649734	2.099907561	4.25E-30	1.02E-29
chr1	44565727	44566727	2.448020046	5.584369448	-3.360416498	8.31E-14	1.22E-13
chr1	44567114	44568114	5.384960238	8.829833506	-3.466626067	4.31E-116	6.03E-115
chr1	44580058	44581058	4.014599545	8.066235217	-4.037412943	2.97E-74	1.90E-73
chr1	44591486	44592486	9.713001942	5.972972312	3.740524931	2.26E-133	4.30E-132
chr1	44610513	44611513	2.705537901	8.345857093	-5.706404139	1.52E-72	9.46E-72
chr1	44634337	44635337	6.051476144	7.325441307	-1.273939646	1.23E-14	1.84E-14
chr1	44648628	44649628	2.731106328	5.987157928	-3.099341596	1.93E-17	3.19E-17
chr1	44674563	44675563	3.78587632	7.182042798	-3.296063689	7.59E-41	2.40E-40
chr1	44678624	44680113	4.990230419	7.054797867	-2.06381841	3.13E-22	6.03E-22
chr1	44720681	44721681	6.104637512	6.790179359	-0.646165499	3.79E-04	4.30E-04
chr1	44750812	44751812	2.501461803	6.469964565	-3.798871229	2.73E-27	6.09E-27
chr1	44752561	44753561	3.459130474	5.688021044	-2.259079734	4.50E-11	6.06E-11
chr1	44773128	44774128	4.459318061	6.922132169	-2.594850068	1.28E-26	2.81E-26
chr1	44775798	44776798	2.337586795	7.236283763	-4.522447593	2.51E-43	8.43E-43
chr1	44777952	44779597	4.691629091	7.552429787	-2.895812028	2.48E-47	9.10E-47
chr1	44838607	44839607	0.643250315	7.153728794	-6.191840416	1.32E-28	3.05E-28
chr1	44848959	44849959	2.139399171	6.11949251	-3.846017345	4.66E-21	8.66E-21
chr1	44850455	44851455	1.234719991	7.397262909	-6.410603632	3.44E-31	8.55E-31
chr1	44863061	44864061	2.092854181	8.836330798	-6.600250667	3.29E-78	2.27E-77
chr1	44922402	44923938	3.3931849	6.679526832	-3.114054046	9.70E-28	2.19E-27
chr1	44956970	44958929	2.776205924	7.728775937	-4.714830069	5.51E-59	2.60E-58
chr1	44986879	44987879	3.215844854	9.378646626	-6.058146619	9.83E-132	1.81E-130
chr1	45020243	45022826	8.357730415	10.66550034	-2.30207738	3.25E-165	1.10E-163
chr1	45023018	45024018	4.316573732	7.140100266	-2.741922903	1.09E-34	2.97E-34
chr1	45031329	45032329	5.687293949	9.473672612	-3.794302657	2.14E-49	8.22E-49
chr1	45033028	45034028	2.610096787	6.492402924	-3.858219323	6.54E-28	1.49E-27
chr1	45041023	45042526	3.447641897	9.637274245	-6.211672643	2.03E-149	5.16E-148
chr1	45042962	45043962	4.109816645	8.820379341	-4.603842563	6.42E-121	9.79E-120
chr1	45044031	45045031	2.066960924	6.437143246	-4.028038266	2.56E-26	5.55E-26
chr1	45055895	45056895	1.035886028	7.574752232	-6.282528026	6.25E-37	1.80E-36
chr1	45090851	45091851	8.489418173	9.228305729	-0.74307583	3.53E-15	5.39E-15
chr1	45099862	45101680	2.725599907	6.602322772	-3.670106547	9.28E-29	2.16E-28
chr1	45116424	45117424	4.784552916	8.571643878	-3.685869147	1.88E-96	1.84E-95
chr1	45134975	45135975	2.947284895	8.824947089	-5.709627897	2.22E-100	2.34E-99
chr1	45143391	45144391	1.495003142	6.235272422	-4.464721303	7.91E-23	1.55E-22
chr1	45146770	45147770	4.935412642	8.589999992	-3.756249347	5.88E-98	5.93E-97
chr1	45182480	45183480	1.421573054	8.692791264	-7.005569979	5.32E-61	2.62E-60
chr1	45207624	45208624	2.311277101	6.169863887	-3.804238223	2.66E-22	5.15E-22
chr1	45241946	45242946	1.053574404	5.736738391	-4.614343882	3.19E-16	5.04E-16
chr1	45257075	45258075	1.035886028	6.468782928	-5.190136984	7.41E-24	1.50E-23
chr1	45269152	45270152	2.920881715	9.931920187	-6.852485741	1.03E-145	2.44E-144
chr1	45275686	45276686	4.992115569	6.395243104	-1.430796552	2.07E-09	2.67E-09
chr1	45287603	45288603	6.179486379	9.699571508	-3.540070465	9.21E-186	4.47E-184
chr1	45289789	45290789	2.147658007	6.915148382	-4.69817459	1.20E-34	3.27E-34
chr1	45295889	45296889	1.421573054	6.357811817	-4.692753165	2.97E-24	6.09E-24
chr1	45299409	45300409	4.030246683	8.456943724	-4.360095141	4.09E-98	4.14E-97
chr1	45304007	45305007	2.496260751	8.560473758	-6.110068126	4.00E-75	2.61E-74
chr1	45308713	45310129	3.673709924	9.094096882	-5.391034031	6.02E-129	1.06E-127
chr1	45311051	45312051	3.841398149	10.15254525	-6.183778772	2.41E-207	1.78E-205
chr1	45312547	45313547	3.23740218	8.122106828	-4.779366346	1.68E-73	1.06E-72
chr1	45313638	45314638	6.406099352	7.470839015	-1.075074866	3.64E-12	5.06E-12
chr1	45317875	45318875	2.890025865	8.731913242	-5.880396103	5.42E-90	4.69E-89
chr1	45321111	45322111	2.604107577	5.990821523	-3.3069049	4.20E-19	7.31E-19
chr1	45354730	45356662	3.600763547	10.21621668	-6.326436374	1.17E-202	7.92E-201
chr1	45357860	45358860	2.542940445	8.290532624	-5.605378627	4.05E-73	2.54E-72
chr1	45358907	45359907	1.67565905	6.525840568	-4.486338532	1.62E-27	3.65E-27
chr1	45379578	45380578	4.330150691	7.534083047	-3.176918516	1.54E-49	5.94E-49
chr1	45382620	45383620	1.916601729	6.059245504	-4.258082597	8.90E-21	1.64E-20
chr1	45393947	45394947	5.664335842	2.955711372	2.647844802	7.45E-10	9.72E-10
chr1	45419457	45421150	3.146857459	9.734303508	-6.35454719	3.88E-152	1.04E-150
chr1	45422612	45423612	0.914721832	6.05374156	-4.786862899	2.04E-19	3.59E-19
chr1	45428424	45429424	3.82268384	7.184182054	-3.549051491	1.33E-40	4.18E-40
chr1	45430158	45431158	4.595109084	6.38250312	-1.785522417	1.18E-13	1.71E-13
chr1	45472430	45473430	1.34537202	7.304611749	-5.443507234	3.97E-39	1.20E-38
chr1	45478822	45479822	2.471970196	7.125634209	-4.559590125	6.31E-40	1.95E-39
chr1	45482669	45483669	2.51942959	5.523558967	-2.772107851	1.60E-11	2.18E-11
chr1	45491953	45492953	2.344204159	5.951592041	-3.469497643	1.58E-18	2.70E-18
chr1	45494723	45495723	1.358505793	6.364018801	-4.934813881	1.56E-23	3.12E-23
chr1	45502574	45503574	3.841479075	6.646044947	-2.913584767	1.33E-26	2.91E-26
chr1	45504463	45505463	4.844551999	7.406153582	-2.565589254	3.96E-37	1.15E-36
chr1	45527170	45529012	2.146726482	6.796280017	-4.252894301	2.16E-11	2.94E-11
chr1	45531475	45532475	3.478266424	7.182707544	-3.783618848	2.40E-43	8.05E-43
chr1	45540887	45542609	5.602415373	9.648672532	-4.039372306	4.69E-195	2.75E-193
chr1	45580175	45581175	4.395312699	9.123242628	-4.792636256	4.79E-143	1.08E-141
chr1	45583421	45584421	1.697410784	6.039411929	-4.467439682	4.95E-20	8.89E-20
chr1	45585672	45586672	1.610096787	6.800069751	-5.1268655	3.25E-30	7.86E-30
chr1	45587305	45588305	3.692950802	6.35031234	-2.480238736	2.03E-18	3.46E-18
chr1	45597026	45598026	4.131092785	6.314924623	-2.03320438	2.33E-14	3.47E-14
chr1	45598532	45599532	1.344204159	7.602050336	-6.040074025	7.56E-41	2.39E-40
chr1	45599668	45600668	1.610096787	7.576781264	-5.896685512	5.72E-42	1.86E-41
chr1	45604631	45606219	2.2290932	7.181756585	-5.369545822	1.37E-36	3.91E-36
chr1	45625655	45627454	4.070649206	9.448403566	-5.504949184	4.76E-153	1.29E-151
chr1	45627572	45628572	5.123670696	8.098045125	-2.959750755	3.64E-67	2.03E-66
chr1	45672465	45673465	6.240306473	9.703072443	-3.448146984	2.36E-179	1.03E-177
chr1	45675452	45676452	2.658606435	9.723554458	-7.077620671	3.48E-119	5.15E-118
chr1	45679988	45680988	2.599753736	7.758616896	-5.12525086	7.72E-57	3.48E-56
chr1	45700613	45701613	2.296497089	8.035216977	-5.526846467	6.67E-63	3.41E-62
chr1	45712982	45713982	0	6.078342939	-6.126974303	7.15E-14	1.05E-13
chr1	45744810	45745810	3.444293429	7.465683307	-4.015954083	2.41E-52	9.87E-52
chr1	45755606	45757448	3.871777262	8.992335585	-5.012783174	3.43E-119	5.09E-118
chr1	45757764	45758764	2.969465003	8.024952645	-5.033951704	3.36E-69	1.96E-68
chr1	45760662	45761662	4.062538315	9.165734354	-5.179421323	6.41E-136	1.28E-134
chr1	45765393	45766849	5.369120911	9.363278725	-4.039822447	6.10E-167	2.12E-165
chr1	45795041	45796041	10.49764512	9.840981441	0.662447168	9.07E-13	1.29E-12
chr1	45824842	45825842	6.837085121	7.396455131	-0.578101802	7.41E-05	8.56E-05
chr1	45830189	45831189	2.465377842	6.890386172	-4.265875715	1.45E-35	4.03E-35
chr1	45835058	45836058	4.104287077	8.788268045	-4.696145877	3.16E-115	4.35E-114
chr1	45837391	45838982	8.402974141	10.28122821	-1.904856164	6.40E-90	5.54E-89
chr1	45839506	45840506	2.262449831	6.966190417	-4.596874136	1.80E-36	5.12E-36
chr1	45852496	45853496	6.49933393	5.111791088	1.358946335	2.03E-08	2.55E-08
chr1	45859659	45860659	7.616912712	9.846622268	-2.246371143	3.87E-116	5.43E-115
chr1	45860897	45861897	5.12425856	8.708374759	-3.607688195	7.74E-105	8.82E-104
chr1	45864385	45865385	6.439501289	10.48125454	-4.053852041	2.12E-292	1.06E-289
chr1	45867763	45868763	3.359486167	7.933825813	-4.647787419	5.08E-68	2.88E-67
chr1	45872989	45873989	5.431944936	5.914457684	-0.517785138	0.029167561	0.031320743
chr1	45903029	45904029	0.914721832	7.914826819	-6.619118448	6.49E-41	2.06E-40
chr1	45907117	45908117	0.705537901	7.240268559	-6.460667252	1.46E-27	3.28E-27
chr1	45916804	45917804	3.551191674	8.732178645	-5.181525835	3.59E-106	4.18E-105
chr1	45922782	45923782	2.565573308	5.913589462	-3.496200782	4.84E-18	8.14E-18
chr1	45925158	45926158	9.952689303	9.306351554	0.649884018	3.67E-12	5.10E-12
chr1	45932105	45933105	2.92916666	5.839411288	-2.79800808	1.07E-14	1.61E-14
chr1	45967021	45968021	3.94327548	6.427188762	-2.525733967	8.31E-19	1.43E-18
chr1	46003133	46004133	2.147658007	6.252189081	-4.034301083	9.26E-24	1.87E-23
chr1	46018094	46019094	5.33969624	6.513228918	-1.078161115	1.19E-06	1.44E-06
chr1	46021949	46022949	5.554624972	6.170214665	-0.599099564	0.006299102	0.006902448
chr1	46066312	46067312	6.125180724	8.05528319	-1.905854924	1.79E-39	5.48E-39
chr1	46407972	46409445	2.814926163	9.077543066	-6.375730917	6.11E-99	6.28E-98
chr1	46808278	46809278	2.725151376	6.933742645	-4.133266879	1.11E-36	3.16E-36
chr1	46829714	46830714	7.999710408	1.850886149	6.027755752	2.92E-28	6.69E-28
chr1	46853210	46854210	11.33425272	10.93080693	0.405236697	3.58E-07	4.37E-07
chr1	46863871	46864871	4.139230844	9.268562795	-5.067348996	2.79E-151	7.34E-150
chr1	46869423	46870423	1.382838569	6.457678237	-5.027780191	3.18E-24	6.50E-24
chr1	46912512	46913512	3.915046998	5.930758202	-2.113395929	3.58E-12	4.99E-12
chr1	46931918	46932918	1.304506611	6.518581436	-4.869552805	6.00E-26	1.29E-25
chr1	46937320	46938320	0.766991351	7.85336743	-6.708027615	1.95E-38	5.83E-38
chr1	46963040	46964619	2.942931791	9.22826584	-5.967679563	3.47E-119	5.13E-118
chr1	46970144	46971144	5.175215649	6.374240186	-1.154829011	2.46E-07	3.01E-07
chr1	47050805	47051805	2.604595358	7.057623757	-4.244552532	3.83E-38	1.13E-37
chr1	47277466	47278466	4.455009404	5.797951145	-1.286059986	5.02E-06	5.96E-06
chr1	47298170	47299170	2.138725744	8.103285218	-6.024849158	1.72E-57	7.87E-57
chr1	47300438	47301961	1.47143544	8.297634402	-6.850285271	1.95E-49	7.51E-49
chr1	47398382	47400317	2.889068747	8.485264107	-5.417734138	6.90E-84	5.33E-83
chr1	47474032	47475032	0.745386754	6.555017265	-5.28909989	1.20E-24	2.49E-24
chr1	47478751	47479751	0.916294427	6.727794987	-5.093652198	1.43E-28	3.31E-28
chr1	47545345	47546345	4.020165419	6.351732655	-2.481760499	1.97E-18	3.36E-18
chr1	50089433	50090433	2.109174361	6.900132144	-5.089088684	4.53E-32	1.15E-31
chr1	50350384	50351384	1.68611508	8.191405051	-6.507163114	5.24E-51	2.09E-50
chr1	50491054	50492054	1.396764115	6.57654972	-5.275146458	3.20E-25	6.75E-25
chr1	50530444	50531444	2.130415468	5.870622405	-3.719539981	1.45E-17	2.40E-17
chr1	50613101	50614101	1.985817961	7.504670021	-5.35883152	7.73E-46	2.75E-45
chr1	50770003	50771003	6.950483781	2.347358505	4.43426351	2.09E-22	4.05E-22
chr1	50794939	50795939	3.184489317	6.324067753	-3.014500297	6.51E-22	1.24E-21
chr1	50859773	50860773	2.489778711	6.80665297	-4.297648195	5.14E-34	1.37E-33
chr1	50861241	50862241	3.610096787	8.204948809	-4.595471664	1.32E-81	9.73E-81
chr1	50897422	50898422	8.030278193	1.979412999	5.887513781	2.02E-30	4.92E-30
chr1	50926989	50927989	11.46340986	10.37792581	1.089322012	1.99E-24	4.09E-24
chr1	50962017	50964180	6.841620688	7.812544072	-0.988634769	4.18E-13	5.99E-13
chr1	50964422	50965952	5.590535067	6.954868769	-1.399319743	3.43E-13	4.93E-13
chr1	50979033	50980874	6.575610669	7.816180928	-1.240937721	6.25E-17	1.01E-16
chr1	51033942	51034942	7.741907667	2.779300457	4.963752195	2.83E-33	7.44E-33
chr1	51064213	51065213	2.242207034	7.115464799	-4.524715932	1.64E-39	5.03E-39
chr1	51065355	51066355	2.631520735	8.477048697	-5.552501012	3.88E-80	2.79E-79
chr1	51068494	51069494	4.944628449	7.295544167	-2.293578785	2.59E-30	6.29E-30
chr1	51072825	51073825	2.587663621	5.881016942	-3.160211922	2.37E-17	3.89E-17
chr1	51075971	51076971	9.995695366	4.619695645	5.333855191	8.66E-129	1.51E-127
chr1	51090082	51091082	6.637845491	5.849092586	0.751787135	2.23E-04	2.54E-04
chr1	51094419	51095419	8.791172052	3.00194349	5.71576089	9.92E-53	4.10E-52
chr1	51096832	51097832	8.027619238	4.71804136	3.262675207	1.12E-46	4.06E-46
chr1	51108568	51109568	1.824259411	6.184754026	-4.308192281	1.26E-21	2.38E-21
chr1	51114428	51115428	8.67774292	2.351435941	6.238624732	6.77E-42	2.19E-41
chr1	51119371	51120371	2.50789168	7.400670628	-4.779774824	1.55E-47	5.70E-47
chr1	51125511	51127042	8.524754869	7.776985478	0.733612493	1.90E-10	2.51E-10
chr1	51136475	51137943	4.354452005	8.324055601	-3.919945914	6.81E-89	5.78E-88
chr1	51143481	51144481	3.323899597	7.581720299	-4.227840631	1.85E-55	8.11E-55
chr1	51145269	51146269	9.26794688	8.681640923	0.582388814	1.11E-08	1.41E-08
chr1	51148172	51149172	8.240968099	8.583230225	-0.360215933	8.47E-04	9.52E-04
chr1	51151743	51152743	6.910692771	7.946527198	-1.075850524	8.61E-15	1.30E-14
chr1	51169280	51170280	6.102815049	3.231833724	2.706117784	1.68E-04	1.92E-04
chr1	51216112	51217112	10.24811725	4.730942199	5.500576603	3.24E-144	7.48E-143
chr1	51230894	51231894	6.839902982	4.336597973	2.473589791	8.06E-19	1.39E-18
chr1	51238986	51239986	0.861000074	5.938655572	-4.549434603	1.42E-18	2.43E-18
chr1	51242976	51244546	3.677030477	8.828474837	-5.009462534	5.43E-116	7.59E-115
chr1	51244917	51245917	4.987192749	8.115358078	-3.091165337	9.35E-71	5.60E-70
chr1	51250024	51251024	4.276696335	9.074899065	-4.754606554	2.54E-139	5.36E-138
chr1	51259844	51260844	2.674730236	6.003497427	-3.27095763	3.97E-19	6.93E-19
chr1	51264757	51266625	6.741625153	9.543585592	-2.781190144	1.07E-135	2.12E-134
chr1	51266948	51267948	8.132627193	8.731841732	-0.60925279	4.47E-09	5.71E-09
chr1	51269863	51270863	6.829100844	4.080190135	2.690880858	2.20E-20	4.00E-20
chr1	51272324	51273324	8.698990053	3.775348536	4.849319006	1.81E-61	8.98E-61
chr1	51273612	51274612	5.582188918	3.001155025	2.526416634	5.76E-09	7.34E-09
chr1	51279630	51280630	3.170708845	6.108741767	-3.161947919	3.01E-19	5.28E-19
chr1	51282600	51283600	3.754138194	6.928933479	-3.1833437	2.60E-33	6.84E-33
chr1	51288482	51289482	6.790876047	8.697238724	-1.913904611	1.97E-57	9.00E-57
chr1	51290294	51291294	9.968697143	5.387602982	4.549782866	2.43E-139	5.13E-138
chr1	51292000	51293000	7.30183029	4.214302491	3.061277971	5.86E-29	1.37E-28
chr1	51315182	51316182	7.953376551	6.28051469	1.656678273	2.40E-24	4.93E-24
chr1	51333612	51334612	8.249133965	8.463055249	-0.233880201	0.033943922	0.036372678
chr1	51341306	51342306	4.264349922	6.039863976	-1.731149772	2.18E-10	2.88E-10
chr1	51342549	51343549	3.759536963	6.258395596	-2.545803702	1.50E-18	2.57E-18
chr1	51345520	51346520	6.330881289	2.82406471	3.488498092	1.77E-16	2.82E-16
chr1	51349245	51350245	6.555968568	2.673962436	3.77976577	3.41E-18	5.76E-18
chr1	51381865	51382865	4.171159673	6.43553403	-2.187239525	1.54E-17	2.55E-17
chr1	51386592	51387592	4.482137065	9.039906248	-4.680454353	1.26E-136	2.53E-135
chr1	51388537	51389537	3.091674714	7.167045336	-3.908666843	7.11E-43	2.36E-42
chr1	51401472	51402472	4.942852058	7.670269495	-2.805584751	4.11E-48	1.54E-47
chr1	51403293	51404293	3.85821113	6.121957363	-2.31930902	2.28E-15	3.51E-15
chr1	51404438	51405438	3.744030593	8.031594155	-4.236284067	3.10E-72	1.91E-71
chr1	51448407	51449407	3.880628371	6.817807985	-2.992015345	1.56E-30	3.81E-30
chr1	51456926	51457926	3.288403778	6.105090874	-2.738440925	1.49E-17	2.47E-17
chr1	51458716	51459716	6.004944268	4.384421302	1.600286346	4.96E-08	6.18E-08
chr1	51461879	51463492	3.400114719	8.770450612	-5.225278968	4.40E-107	5.22E-106
chr1	51467767	51468767	3.431478844	7.607537893	-4.181096742	2.03E-57	9.28E-57
chr1	51472986	51473986	1.674730236	6.454452498	-4.675365385	5.24E-26	1.13E-25
chr1	51477965	51478965	11.36866637	10.90474821	0.463267679	5.36E-09	6.84E-09
chr1	51493276	51494276	2.676304723	5.741966776	-3.096379606	4.77E-15	7.26E-15
chr1	51505301	51506301	2.518394509	8.120997669	-5.666297537	5.73E-64	3.00E-63
chr1	51507443	51508443	3.961623825	6.960186322	-2.938774366	1.06E-32	2.73E-32
chr1	51508755	51509755	4.919135525	8.373277057	-3.364479414	1.95E-85	1.55E-84
chr1	51525562	51526562	2.875181728	6.402050475	-3.418851042	2.92E-25	6.15E-25
chr1	51529873	51530873	7.436911703	6.546637394	0.91252382	1.33E-08	1.68E-08
chr1	51531079	51532079	6.824344804	4.031509961	2.76295298	4.18E-21	7.78E-21
chr1	51538675	51539675	3.426846491	6.332331589	-2.903028421	7.67E-21	1.42E-20
chr1	51562281	51563281	2.453397621	5.864791551	-3.410684825	1.03E-17	1.72E-17
chr1	51563596	51564596	2.771473734	7.519417682	-4.824677133	1.11E-50	4.40E-50
chr1	51568884	51569884	1.835358791	7.436815281	-5.383097622	1.97E-43	6.61E-43
chr1	51584558	51585558	3.742143213	9.159976082	-5.68068272	1.89E-123	3.00E-122
chr1	51593644	51594644	4.031863509	9.211144043	-5.087160384	1.91E-145	4.50E-144
chr1	51596684	51597684	7.552334459	8.113769603	-0.56053201	2.75E-06	3.29E-06
chr1	51606894	51607894	8.612773151	8.032358299	0.592781133	3.46E-08	4.33E-08
chr1	51608924	51609924	6.162978919	5.556652309	0.614188151	0.006528549	0.007150794
chr1	51615270	51616270	5.690468545	6.409561983	-0.740106372	2.69E-04	3.06E-04
chr1	51617159	51618159	8.699864749	3.971355871	4.72965368	1.63E-66	8.97E-66
chr1	51636480	51637480	8.153707352	2.510062289	5.612442579	5.86E-37	1.69E-36
chr1	51643318	51645071	6.107924074	6.987991743	-0.872527259	7.43E-07	9.00E-07
chr1	51647482	51648482	5.527203793	6.06479544	-0.531958619	0.015730817	0.01704088
chr1	51650020	51651020	7.984175114	2.798551495	5.104678834	1.03E-37	3.01E-37
chr1	51668604	51669604	5.262392827	5.811781536	-0.577152538	0.017828145	0.019280457
chr1	51671015	51672015	5.838870453	3.268343943	2.583796436	5.41E-11	7.27E-11
chr1	51689529	51690529	6.54690502	8.725718334	-2.158322552	3.28E-68	1.87E-67
chr1	51696912	51697912	6.952334166	3.83444256	3.122078807	1.09E-23	2.20E-23
chr1	51701164	51702164	3.015221761	6.796109565	-3.799864019	8.23E-34	2.19E-33
chr1	51720033	51721033	6.308414899	3.397405798	2.819172024	3.34E-15	5.10E-15
chr1	51746449	51748938	6.924888017	10.72916416	-3.839943223	4.28E-304	2.79E-301
chr1	51753310	51754310	4.439583005	5.783143078	-1.377671283	1.13E-06	1.36E-06
chr1	51758435	51759435	6.305908799	5.218341477	1.061720368	1.25E-05	1.47E-05
chr1	51780056	51781056	3.550938607	6.167864623	-2.682510803	3.90E-18	6.58E-18
chr1	51789127	51790127	6.045727711	9.260395218	-3.225903835	1.31E-137	2.69E-136
chr1	51797772	51798772	6.666042168	2.592769385	4.013418031	1.21E-19	2.15E-19
chr1	51807932	51808932	3.248963584	7.832075825	-4.579371581	3.86E-62	1.95E-61
chr1	51814887	51816352	5.580430284	6.895797755	-1.269800623	3.53E-11	4.77E-11
chr1	51821739	51822739	5.894233465	7.170835454	-1.361975758	4.00E-13	5.74E-13
chr1	51823179	51825351	5.466961694	7.862713603	-2.335108134	3.84E-43	1.28E-42
chr1	51828973	51829973	4.188907447	6.392551137	-2.195380059	7.29E-17	1.18E-16
[truncated: 152,296 more rows]
