# Supplementary material for: A Sox2 enhancer cluster regulates region-specific neural fates from mouse embryonic stem cells
Source: G3 (Bethesda). 2025 Jan 24;15(4):jkaf012. doi: 10.1093/g3journal/jkaf012 (PMC12005160; doi:10.1093/g3journal/jkaf012)
Supplement: jkaf012_Supplementary_Data [file jkaf012_supplementary_data.zip › Table_S16_G3-2024-405518.csv]

seqnames	start	end
chr1	3121441	3121652
chr1	3278281	3278538
chr1	3292671	3292865
chr1	3293175	3293341
chr1	3333717	3334001
chr1	4257446	4257585
chr1	4280811	4280952
chr1	4354845	4354987
chr1	4412549	4412686
chr1	4414315	4414514
chr1	4426950	4427128
chr1	4571588	4572100
chr1	4696725	4696925
chr1	4785451	4785859
chr1	4807570	4808123
chr1	4834788	4834946
chr1	4835014	4835215
chr1	4857445	4857874
chr1	4885011	4885139
chr1	4910810	4910938
chr1	4926371	4926549
chr1	4970641	4970932
chr1	4971137	4971436
chr1	5015427	5015747
chr1	5022651	5023522
chr1	5072116	5072456
chr1	5072555	5072827
chr1	5082962	5083291
chr1	5220810	5221006
chr1	5228773	5229183
chr1	5232808	5233188
chr1	5261526	5261743
chr1	5681646	5681839
chr1	5794559	5794687
chr1	5817108	5817237
chr1	6214149	6214306
chr1	6214341	6214469
chr1	6214513	6214981
chr1	6326065	6326223
chr1	6483205	6483828
chr1	6717900	6718096
chr1	6741474	6741749
chr1	6805048	6805224
chr1	6819975	6820107
chr1	6858867	6859181
chr1	6866612	6866970
chr1	6988849	6989142
chr1	7052352	7052480
chr1	7088493	7089028
chr1	7089063	7089226
chr1	7105075	7105268
chr1	7118837	7119014
chr1	7119073	7119215
chr1	7129922	7130050
chr1	7138923	7139544
chr1	7168263	7168498
chr1	7204921	7205039
chr1	7313488	7313804
chr1	7388602	7388761
chr1	7397001	7397570
chr1	7397847	7398242
chr1	7398249	7398425
chr1	7472041	7472234
chr1	8948331	8948467
chr1	9248594	9248753
chr1	9475129	9475293
chr1	9545226	9545420
chr1	9545532	9546140
chr1	9547799	9548212
chr1	9554068	9554243
chr1	9554519	9554830
chr1	9564483	9564867
chr1	9566401	9566689
chr1	9570145	9570528
chr1	9576199	9576352
chr1	9607953	9608153
chr1	9610613	9610763
chr1	9611631	9611939
chr1	9621656	9621846
chr1	9627510	9627895
chr1	9630074	9630646
chr1	9631049	9631222
chr1	9641331	9641570
chr1	9649243	9649673
chr1	9658894	9659264
chr1	9700159	9700417
chr1	9700549	9700810
chr1	9736627	9736864
chr1	9748313	9748682
chr1	9775182	9775310
chr1	9796927	9797256
chr1	9816334	9816549
chr1	9823493	9823709
chr1	9823831	9823962
chr1	9857730	9857869
chr1	9874288	9874600
chr1	9891955	9892083
chr1	9943922	9944229
chr1	10007378	10007506
chr1	10014534	10014771
chr1	10037783	10038246
chr1	10039883	10040251
chr1	10062400	10062679
chr1	10089607	10089735
chr1	10105985	10106113
chr1	10133837	10134102
chr1	10233177	10233286
chr1	10307989	10308231
chr1	10476836	10477081
chr1	10531886	10532079
chr1	10541192	10541387
chr1	10759353	10759707
chr1	10872339	10872607
chr1	10912619	10912814
chr1	10991030	10991324
chr1	11090860	11091169
chr1	11748524	11748758
chr1	11949095	11949321
chr1	12000560	12001135
chr1	12016411	12016619
chr1	12016726	12017091
chr1	12025901	12026133
chr1	12291883	12292065
chr1	12398002	12398626
chr1	12506601	12506908
chr1	12578712	12578847
chr1	12644611	12645006
chr1	12657404	12657963
chr1	12718026	12718317
chr1	12734275	12734749
chr1	12782106	12782302
chr1	12795561	12795941
chr1	12905371	12905598
chr1	12951962	12952103
chr1	12952272	12952449
chr1	12991057	12991752
chr1	12992118	12992227
chr1	12992327	12992506
chr1	13005029	13005490
chr1	13046401	13046584
chr1	13062635	13062889
chr1	13171209	13171430
chr1	13203287	13203593
chr1	13258041	13258285
chr1	13268432	13268693
chr1	13287810	13287973
chr1	13340643	13340771
chr1	13372485	13372594
chr1	13372910	13373038
chr1	13373810	13374158
chr1	13426343	13426698
chr1	13500645	13500754
chr1	13589252	13589380
chr1	13589427	13589703
chr1	13589847	13590210
chr1	13599329	13599721
chr1	13608663	13608877
chr1	13614583	13615061
chr1	13660318	13660446
chr1	13660630	13660768
chr1	13683076	13683366
chr1	13706504	13706627
chr1	13738925	13739053
chr1	13783197	13783326
chr1	13861044	13861584
chr1	13871038	13871208
chr1	13935769	13936537
chr1	14000679	14000926
chr1	14001076	14001376
chr1	14001534	14001996
chr1	14002687	14002871
chr1	14011632	14011815
chr1	14051475	14051829
chr1	14051873	14052117
chr1	14097908	14098089
chr1	14108534	14108739
chr1	14108808	14109068
chr1	14109394	14109509
chr1	14129315	14129580
chr1	14139857	14140183
chr1	14170737	14170883
chr1	14180294	14180608
chr1	14181433	14181988
chr1	14184340	14184571
chr1	14196773	14196905
chr1	14198883	14199313
chr1	14218619	14219193
chr1	14220171	14220421
chr1	14239124	14239301
chr1	14266191	14266458
chr1	14291931	14292603
chr1	14303476	14303646
chr1	14309593	14310123
chr1	14310177	14310370
chr1	14364505	14364926
chr1	14464971	14465080
chr1	14513594	14514212
chr1	14626744	14626986
chr1	14628029	14628175
chr1	14643782	14644030
chr1	14644093	14644228
chr1	14679597	14679737
chr1	15074306	15074454
chr1	15721869	15721997
chr1	15805577	15805779
chr1	15805961	15806157
chr1	16008189	16008382
chr1	16087573	16087701
chr1	16093051	16093179
chr1	16104464	16104797
chr1	16105753	16105887
chr1	16111838	16112019
chr1	16122832	16123089
chr1	16130023	16130398
chr1	16140977	16141142
chr1	16151658	16151859
chr1	16154990	16155177
chr1	16212553	16212784
chr1	16272155	16272478
chr1	16302267	16302460
chr1	16304296	16304424
chr1	16342834	16343193
chr1	16503527	16503882
chr1	16516308	16516632
chr1	16519075	16519215
chr1	16519714	16519925
chr1	16540740	16541038
chr1	16546552	16546862
chr1	16592770	16593566
chr1	16603798	16604042
chr1	16618269	16618462
chr1	16619110	16619337
chr1	16619455	16619564
chr1	16656709	16657164
chr1	16665115	16665361
chr1	16673164	16673316
chr1	16688566	16688782
chr1	16709692	16709878
chr1	16783683	16783910
chr1	16798429	16798582
chr1	16964548	16964679
chr1	17014001	17014222
chr1	17059972	17060243
chr1	17060625	17060798
chr1	17097778	17098005
chr1	17123583	17123695
chr1	17145382	17145572
chr1	17449402	17449632
chr1	17657395	17657686
chr1	17838470	17838761
chr1	18637295	18637495
chr1	19176136	19176494
chr1	19199794	19199922
chr1	19441822	19442015
chr1	19774546	19774808
chr1	19812094	19812287
chr1	19849810	19850353
chr1	19927770	19928238
chr1	19966714	19966842
chr1	19981250	19981524
chr1	19986332	19986488
chr1	20058275	20058558
chr1	20069841	20070014
chr1	20117343	20117642
chr1	20176447	20176771
chr1	20302456	20302694
chr1	20302927	20303299
chr1	20677992	20678311
chr1	20722521	20722770
chr1	20820196	20820516
chr1	20845639	20846050
chr1	20867420	20867843
chr1	20890468	20890629
chr1	20891031	20891146
chr1	20900485	20900936
chr1	20905654	20906002
chr1	20910480	20910712
chr1	20933572	20933685
chr1	20951423	20952035
chr1	20981896	20982024
chr1	20995440	20995682
chr1	21024817	21024945
chr1	21052674	21052980
chr1	21052981	21053190
chr1	21074338	21074493
chr1	21079416	21079557
chr1	21079638	21079778
chr1	21084785	21084998
chr1	21161957	21162075
chr1	21166361	21166489
chr1	21166549	21166677
chr1	21218583	21218818
chr1	21226031	21226163
chr1	21296323	21296475
chr1	21411553	21411859
chr1	21448374	21448533
chr1	21499873	21500190
chr1	21548720	21548968
chr1	21593905	21594176
chr1	21616636	21616939
chr1	21632751	21633020
chr1	21690326	21690566
chr1	21691826	21692032
chr1	21760591	21761058
chr1	21804957	21805390
chr1	21829814	21830483
chr1	21901243	21901556
chr1	22006503	22006913
chr1	22090424	22090552
chr1	22327609	22327830
chr1	22466685	22466935
chr1	22533215	22533400
chr1	22555754	22556103
chr1	22594807	22595148
chr1	22615240	22615381
chr1	22783196	22783355
chr1	22805734	22806028
chr1	22987532	22987856
chr1	23117467	23117631
chr1	23129863	23130014
chr1	23176184	23176466
chr1	23202874	23203249
chr1	23214562	23214690
chr1	23214821	23215025
chr1	23228616	23228744
chr1	23255941	23256142
chr1	23256288	23256673
chr1	23256722	23256970
chr1	23271155	23271383
chr1	23302280	23302435
chr1	23321332	23322019
chr1	23353454	23353582
chr1	23383367	23383684
chr1	23410854	23410982
chr1	23490721	23490884
chr1	23491060	23491258
chr1	23497004	23497197
chr1	23654493	23654945
chr1	23707187	23707648
chr1	23746699	23746930
chr1	23751237	23751430
chr1	23762927	23763093
chr1	23764573	23765140
chr1	23792855	23793072
chr1	23834667	23835233
chr1	23846368	23846679
chr1	24005512	24005801
chr1	24074342	24074693
chr1	24086140	24086467
chr1	24088749	24088968
chr1	24099772	24099957
chr1	24100137	24100553
chr1	24115933	24116242
chr1	24137281	24137453
chr1	24212067	24212424
chr1	24226259	24226518
chr1	24230449	24230826
chr1	24245084	24245212
chr1	24268539	24268727
chr1	24310020	24310202
chr1	24328618	24328756
chr1	24331620	24331801
chr1	24553549	24553802
chr1	24586401	24586544
chr1	24586690	24586826
chr1	24587088	24587197
chr1	24611650	24611870
chr1	24613576	24613739
chr1	24613799	24614302
chr1	24614814	24615007
chr1	24615958	24616164
chr1	24678060	24678313
chr1	24678431	24678740
chr1	24683967	24684319
chr1	24698503	24698686
chr1	24944393	24944531
chr1	25008921	25009201
chr1	25012891	25013039
chr1	25033720	25033932
chr1	25043735	25043896
chr1	25057373	25057565
chr1	25057751	25057955
chr1	25085703	25086039
chr1	25091260	25091495
chr1	25105502	25105647
chr1	25107786	25107985
chr1	25166115	25166306
chr1	25228715	25228885
chr1	25236488	25236636
chr1	25419442	25419700
chr1	25420811	25421041
chr1	25474414	25474616
chr1	25503556	25503723
chr1	25504411	25504641
chr1	25510473	25510615
chr1	25618750	25618991
chr1	25662743	25662878
chr1	25694160	25694353
chr1	25703713	25703959
chr1	25704365	25704511
chr1	25730059	25730197
chr1	25779020	25779150
chr1	25779491	25779622
chr1	25822270	25822470
chr1	25824658	25824958
chr1	25830005	25830293
chr1	25830594	25830751
chr1	25832495	25832689
chr1	25885163	25885299
chr1	25892426	25892705
chr1	25893059	25893266
chr1	25962580	25962708
chr1	25996672	25996998
chr1	26009390	26009583
chr1	26229812	26230138
chr1	26282884	26283253
chr1	26540788	26540916
chr1	26631543	26631736
chr1	26687437	26687662
chr1	26688065	26688305
chr1	27274079	27274272
chr1	27850971	27851198
chr1	28010802	28010995
chr1	28047547	28047740
chr1	28498054	28498182
chr1	28856051	28856236
chr1	29744641	29744868
chr1	30059503	30059646
chr1	30778638	30778865
chr1	30787278	30787497
chr1	30823157	30823340
chr1	30849082	30849210
chr1	30873156	30873362
chr1	30873636	30874125
chr1	30920852	30921059
chr1	30949215	30949507
chr1	30949715	30950154
chr1	30950264	30950511
chr1	31033848	31033978
chr1	31045723	31045858
chr1	31059093	31059329
chr1	31101679	31101788
chr1	31102957	31103242
chr1	31103370	31103498
chr1	31154117	31154233
chr1	31233609	31233960
chr1	31371279	31371432
chr1	31734546	31734692
chr1	31910175	31910311
chr1	32172503	32172672
chr1	32286928	32287062
chr1	32443300	32443582
chr1	32899729	32899868
chr1	33001433	33001618
chr1	33042448	33042938
chr1	33106416	33106648
chr1	33214694	33215147
chr1	33334268	33334393
chr1	33363138	33363340
chr1	33384165	33384350
chr1	33454554	33454690
chr1	33494740	33495322
chr1	33495659	33495868
chr1	33522133	33522368
chr1	33522407	33522537
chr1	33531473	33531746
chr1	33591166	33591429
chr1	33647217	33647407
chr1	33669735	33669988
chr1	33670230	33670399
chr1	33670416	33670588
chr1	33681517	33681797
chr1	33684605	33684805
chr1	33719967	33720336
chr1	33730748	33731066
chr1	33747262	33747423
chr1	33786855	33786983
chr1	33814113	33814305
chr1	33814461	33814733
chr1	33932899	33933096
chr1	33965914	33966101
chr1	33967256	33967556
chr1	34005425	34006089
chr1	34010988	34011652
chr1	34011777	34011952
chr1	34041406	34041549
chr1	34045558	34045751
chr1	34060442	34060733
chr1	34100471	34100664
chr1	34106583	34106776
chr1	34121314	34121447
chr1	34121746	34121974
chr1	34140691	34140965
chr1	34146924	34147058
chr1	34150755	34151211
chr1	34166034	34166311
chr1	34167197	34167701
chr1	34182966	34183148
chr1	34183570	34183822
chr1	34184337	34184578
chr1	34189406	34189681
chr1	34230643	34230771
chr1	34236321	34236576
chr1	34247854	34247986
chr1	34304289	34304576
chr1	34372381	34372574
chr1	34387529	34387714
chr1	34399623	34399878
chr1	34434809	34435001
chr1	34439716	34439921
chr1	34440091	34440207
chr1	34459547	34459857
chr1	34462581	34462709
chr1	34511215	34511360
chr1	34583689	34584250
chr1	34602469	34602620
chr1	34656512	34656640
chr1	34664250	34664471
chr1	34665116	34665570
chr1	34666235	34666613
chr1	34677972	34678266
chr1	34690431	34690844
chr1	34696496	34697075
chr1	34700768	34700877
chr1	34720017	34720313
chr1	34733970	34734127
chr1	34758256	34758384
chr1	34768449	34768632
chr1	34842429	34843116
chr1	34867253	34867447
chr1	34902458	34902629
chr1	34934163	34934307
chr1	35106730	35106858
chr1	35115742	35115930
chr1	35263829	35263987
chr1	35266004	35266197
chr1	35385521	35385658
chr1	35415308	35415443
chr1	35468436	35468630
chr1	35469289	35469749
chr1	35605320	35605598
chr1	35620784	35620912
chr1	35653183	35653580
chr1	35657970	35658098
chr1	35811386	35811784
chr1	35847836	35847964
chr1	35869517	35870013
chr1	36003742	36003875
chr1	36030478	36030810
chr1	36064771	36065146
chr1	36068081	36068303
chr1	36088464	36088661
chr1	36124272	36124400
chr1	36134731	36134840
chr1	36148999	36149127
chr1	36204005	36204165
chr1	36244166	36244398
chr1	36246852	36246989
chr1	36254767	36254967
chr1	36264111	36264360
chr1	36267590	36267760
chr1	36275759	36275887
chr1	36287463	36287622
chr1	36287754	36287932
chr1	36303745	36303855
chr1	36307708	36307878
chr1	36307993	36308102
chr1	36309478	36309883
chr1	36358063	36358238
chr1	36369103	36369375
chr1	36379548	36379934
chr1	36401646	36401765
chr1	36445236	36445578
chr1	36471202	36471396
chr1	36471750	36471878
chr1	36475629	36475805
chr1	36478286	36478395
chr1	36489881	36490036
chr1	36492426	36492641
chr1	36501414	36501532
chr1	36511938	36512066
chr1	36513389	36513965
chr1	36523619	36523787
chr1	36528369	36528832
chr1	36547098	36547226
chr1	36547305	36547503
chr1	36556506	36556853
chr1	36557071	36557391
chr1	36580677	36580805
chr1	36589487	36589828
chr1	36596107	36596526
chr1	36603431	36603949
chr1	36604393	36604678
chr1	36607054	36607573
chr1	36615288	36615529
chr1	36628822	36628931
chr1	36636547	36636909
chr1	36647650	36647978
chr1	36671272	36671460
chr1	36684125	36684349
chr1	36691233	36691578
chr1	36691662	36691771
chr1	36709585	36710361
chr1	36797632	36797760
chr1	36861680	36862112
chr1	36893215	36893392
chr1	36920149	36920479
chr1	36921642	36921789
chr1	36938998	36939126
chr1	36939469	36939674
chr1	36939840	36940144
chr1	36949542	36950099
chr1	36968347	36968589
chr1	36996644	36997172
chr1	37037716	37037909
chr1	37063078	37063430
chr1	37105363	37105589
chr1	37122300	37122631
chr1	37171324	37171483
chr1	37178638	37178835
chr1	37220157	37220474
chr1	37223493	37223621
chr1	37232737	37233194
chr1	37243022	37243254
chr1	37248456	37248716
chr1	37299853	37300003
chr1	37332844	37333253
chr1	37347352	37347607
chr1	37350805	37351209
chr1	37393385	37393518
chr1	37401806	37402135
chr1	37405233	37405342
chr1	37419545	37419696
chr1	37429981	37430275
chr1	37434628	37434756
chr1	37447267	37447420
chr1	37512077	37512319
chr1	37512358	37512615
chr1	37513001	37513203
chr1	37541051	37541283
chr1	37565110	37565767
chr1	37585748	37585938
chr1	37604988	37605181
chr1	37639013	37639399
chr1	37687362	37687490
chr1	37687806	37687999
chr1	37734448	37734590
chr1	37742759	37742956
chr1	37757498	37757646
chr1	37775921	37776114
chr1	37830050	37830216
chr1	37864624	37864817
chr1	37864985	37865094
chr1	37865206	37865435
chr1	37872264	37872422
chr1	37890266	37890617
chr1	37922702	37922924
chr1	37956719	37957003
chr1	37959641	37960036
chr1	37996964	37997408
chr1	37997882	37998139
chr1	38080500	38080628
chr1	38129237	38129369
chr1	38129535	38129702
chr1	38129840	38130316
chr1	38137159	38137316
chr1	38185615	38185791
chr1	38188640	38188768
chr1	38198430	38198838
chr1	38202932	38203076
chr1	38222239	38222510
chr1	38262496	38262624
chr1	38298953	38299148
chr1	38307894	38308557
chr1	38308803	38308999
chr1	38334198	38334551
chr1	38393129	38393405
chr1	38399141	38399272
chr1	38401825	38402182
chr1	38438128	38438285
chr1	38450689	38451242
chr1	38614244	38614372
chr1	38629238	38629431
chr1	38653292	38653481
chr1	38679668	38679823
chr1	38684913	38685150
chr1	38687700	38687828
chr1	38753226	38753419
chr1	38758014	38758234
chr1	38838242	38838405
chr1	38843317	38843694
chr1	38847997	38848417
chr1	38893346	38893779
chr1	38897839	38897967
chr1	38909264	38909731
chr1	38916542	38916670
chr1	38987514	38987731
chr1	38987902	38988042
chr1	39001230	39001380
chr1	39024438	39024814
chr1	39025134	39025438
chr1	39054000	39054266
chr1	39069958	39070503
chr1	39079961	39080148
chr1	39086244	39086644
chr1	39146196	39146348
chr1	39214667	39214904
chr1	39282476	39282611
chr1	39309025	39309158
chr1	39318008	39318366
chr1	39367766	39367936
chr1	39368968	39369216
chr1	39443883	39444122
chr1	39465625	39465799
chr1	39482599	39482886
chr1	39499609	39499843
chr1	39522647	39522786
chr1	39530408	39530556
chr1	39535483	39535870
chr1	39535900	39536009
chr1	39546274	39546477
chr1	39555935	39556293
chr1	39568038	39568439
chr1	39576901	39577059
chr1	39577306	39577622
chr1	39598726	39598960
chr1	39633281	39633430
chr1	39638957	39639178
chr1	39646457	39646663
chr1	39662172	39662484
chr1	39685991	39686356
chr1	39701321	39701616
chr1	39710644	39711008
chr1	39713792	39714045
chr1	39714097	39714586
chr1	39734420	39734703
chr1	39735837	39736511
chr1	39741013	39741290
chr1	39746247	39746764
chr1	39749714	39750030
chr1	39756195	39756503
chr1	39759576	39759806
chr1	39762124	39762413
chr1	39774166	39774604
chr1	39774672	39774842
chr1	39805394	39805561
chr1	39805582	39806021
chr1	39814028	39814360
chr1	39824549	39824699
chr1	39838701	39839178
chr1	39886151	39886369
chr1	39888452	39888891
chr1	39900510	39900984
chr1	39901271	39901440
chr1	39902750	39902973
chr1	39918561	39918959
chr1	39923494	39923662
chr1	39931074	39931360
chr1	39936480	39936836
chr1	39941837	39942176
chr1	39944567	39944833
chr1	39946953	39947374
chr1	39947644	39948157
chr1	39965453	39965661
chr1	39969857	39970015
chr1	39970131	39970259
chr1	39974054	39974212
chr1	39977200	39977397
chr1	39977414	39977776
chr1	39982186	39982379
chr1	39986213	39986501
chr1	40006133	40006546
chr1	40072250	40072482
chr1	40085790	40086098
chr1	40116546	40116686
chr1	40117597	40117917
chr1	40139797	40139935
chr1	40161382	40161510
chr1	40234151	40234383
chr1	40243480	40243608
chr1	40266341	40266747
chr1	40301636	40301777
chr1	40320797	40320979
chr1	40358094	40358573
chr1	40485497	40485850
chr1	40492176	40492304
chr1	40601628	40601756
chr1	40608708	40608881
chr1	40726301	40726431
chr1	40779838	40779966
chr1	40797538	40797713
chr1	40802907	40803016
chr1	40812189	40812341
chr1	40817756	40818044
chr1	40824575	40824801
chr1	40829835	40829963
chr1	40830035	40830163
chr1	40847611	40847971
chr1	40944688	40944816
chr1	40999294	40999422
chr1	41027537	41028043
chr1	41140407	41140871
chr1	41153545	41153752
chr1	41157783	41158090
chr1	41158194	41158849
chr1	41166349	41166548
chr1	41187986	41188118
chr1	41380128	41380317
chr1	41390102	41390892
chr1	41411853	41411993
chr1	41414963	41415091
chr1	41427823	41428180
chr1	41434667	41434908
chr1	41555560	41556130
chr1	41560149	41560420
chr1	41562304	41562440
chr1	41605080	41605528
chr1	41605678	41606075
chr1	41651833	41652095
chr1	41652604	41653139
chr1	41708250	41708378
chr1	41712127	41712405
chr1	41810432	41810659
chr1	41839208	41839401
chr1	41888305	41888547
chr1	41892557	41892712
chr1	41897946	41898171
chr1	41959653	41959793
chr1	41999767	41999929
chr1	42094939	42095108
chr1	42097473	42097801
chr1	42145655	42145900
chr1	42229747	42230126
chr1	42231240	42231473
chr1	42246507	42246639
chr1	42257838	42258205
chr1	42326521	42326752
chr1	42351947	42352085
chr1	42398998	42399138
chr1	42489672	42489917
chr1	42527653	42527956
chr1	42538674	42539432
chr1	42539639	42539864
chr1	42539872	42540025
chr1	42540226	42540516
chr1	42553359	42553491
chr1	42628755	42629215
chr1	42630021	42630304
chr1	42636635	42636887
chr1	42667564	42667961
chr1	42677461	42677589
chr1	42678639	42679016
chr1	42684247	42684548
chr1	42684880	42685039
chr1	42686232	42686447
chr1	42686778	42687020
chr1	42691570	42691947
chr1	42694139	42694277
chr1	42701546	42701920
chr1	42703800	42704230
chr1	42704320	42704505
chr1	42711050	42711344
chr1	42713387	42713682
chr1	42714358	42714601
chr1	42811052	42811198
chr1	42851036	42851618
chr1	42883496	42883704
chr1	42920915	42921149
chr1	42923952	42924232
chr1	42953076	42953347
chr1	43065972	43066154
chr1	43087509	43087685
chr1	43092704	43092864
chr1	43098268	43098557
chr1	43098636	43098908
chr1	43141679	43141883
chr1	43163885	43164281
chr1	43259939	43260177
chr1	43264570	43264754
chr1	43299641	43299773
chr1	43317075	43317756
chr1	43337451	43337856
chr1	43338208	43338401
chr1	43358195	43358634
chr1	43360744	43360958
chr1	43361498	43361630
chr1	43366483	43366611
chr1	43396416	43396942
chr1	43426653	43426784
chr1	43445649	43446055
chr1	43446701	43446986
chr1	43467741	43467945
chr1	43474854	43475267
chr1	43497803	43498236
chr1	43503463	43503868
chr1	43504198	43504654
chr1	43531294	43531522
chr1	43583630	43584044
chr1	43595561	43595705
chr1	43616068	43616247
chr1	43694772	43695360
chr1	43698497	43699085
chr1	43714930	43715139
chr1	43716371	43716610
chr1	43730059	43730297
chr1	43730469	43730956
chr1	43773945	43774418
chr1	43781258	43781424
chr1	43823562	43823671
chr1	43827429	43828156
chr1	43933449	43934107
chr1	43934244	43934372
chr1	44041864	44042128
chr1	44102168	44102602
chr1	44118536	44119019
chr1	44119052	44119419
chr1	44119554	44120145
chr1	44147653	44148264
chr1	44154646	44154774
chr1	44201124	44201472
chr1	44388095	44388439
chr1	44494755	44495086
chr1	44551956	44552127
chr1	44552369	44552783
chr1	44553195	44553565
chr1	44584907	44585085
chr1	44585112	44585532
chr1	44591664	44592085
chr1	44609486	44609662
chr1	44951064	44951445
chr1	45022171	45022447
chr1	45022552	45022769
chr1	45091279	45091633
chr1	45503062	45503363
chr1	45596567	45596760
chr1	45795389	45795498
chr1	45837637	45838021
chr1	45905448	45905673
chr1	46075873	46076291
chr1	46257617	46257810
chr1	46343628	46343814
chr1	46363819	46364183
chr1	46394656	46395159
chr1	46418849	46419398
chr1	46732430	46732776
chr1	46799145	46799427
chr1	46829953	46830453
chr1	46852878	46853063
chr1	46853371	46854048
chr1	46896325	46896513
chr1	47064641	47064769
chr1	48505046	48505174
chr1	49973255	49973448
chr1	50218489	50218682
chr1	50370416	50370551
chr1	50765677	50765886
chr1	50770226	50770588
chr1	50806381	50806589
chr1	50897733	50898144
chr1	50927194	50928080
chr1	50940187	50940665
chr1	50970975	50971141
chr1	50979433	50979790
chr1	51026924	51027052
chr1	51034405	51034532
chr1	51076309	51076670
chr1	51090567	51090816
chr1	51094673	51094885
chr1	51096680	51097152
chr1	51097302	51097701
chr1	51114809	51115058
chr1	51125740	51125886
chr1	51148281	51148570
chr1	51216263	51216655
chr1	51216698	51216915
chr1	51229905	51230534
chr1	51245484	51245689
chr1	51272632	51272993
chr1	51289997	51290229
chr1	51290603	51291176
chr1	51315529	51315877
chr1	51333142	51333290
chr1	51334014	51334167
chr1	51344297	51344652
chr1	51415345	51415555
chr1	51478193	51478736
chr1	51478762	51478985
chr1	51507610	51507813
chr1	51518108	51518301
chr1	51524686	51524795
chr1	51530453	51530643
chr1	51531472	51531670
chr1	51607375	51607897
chr1	51617415	51618059
chr1	51636695	51637024
chr1	51644599	51644708
chr1	51671540	51671840
chr1	51720165	51720529
chr1	51753794	51753922
chr1	51845809	51846193
chr1	51852333	51852555
chr1	51879356	51879732
chr1	51888213	51888341
chr1	51909265	51909406
chr1	51915021	51915414
chr1	51915687	51915903
chr1	51927744	51927895
chr1	51931770	51931922
chr1	51969069	51969401
chr1	51976639	51977086
chr1	51996642	51997434
chr1	51998421	51998759
chr1	52039136	52039315
chr1	52043157	52043680
chr1	52051626	52051913
chr1	52111505	52111698
chr1	52113683	52114136
chr1	52119283	52119612
chr1	52146670	52146834
chr1	52225009	52225212
chr1	52232179	52232679
chr1	52233247	52233376
chr1	52233446	52233658
chr1	52280271	52280696
chr1	52308800	52308952
chr1	52392979	52393276
chr1	52420445	52420596
chr1	52441762	52441955
chr1	52500627	52500755
chr1	52500827	52501009
chr1	52514147	52514344
chr1	52514400	52514593
chr1	52558331	52558524
chr1	52571241	52571373
chr1	52597161	52597613
chr1	52630527	52631022
chr1	52648295	52648596
chr1	52651945	52652088
chr1	52652966	52653091
chr1	52658252	52658433
chr1	52674108	52674318
chr1	52713068	52713306
chr1	52713354	52713491
chr1	52718165	52718608
chr1	52726597	52726897
chr1	52758258	52758710
chr1	52817765	52818087
chr1	52821158	52821313
chr1	52844606	52844947
chr1	52845127	52845334
chr1	52863390	52863518
chr1	52869967	52870111
chr1	52884345	52884515
chr1	52898430	52898558
chr1	52951918	52952139
chr1	52953611	52953787
chr1	52971987	52972120
chr1	53015910	53016187
chr1	53038258	53038572
chr1	53189470	53189886
chr1	53191342	53191549
chr1	53264900	53265057
chr1	53281870	53282072
chr1	53283260	53283423
chr1	53296783	53297251
chr1	53313518	53313759
chr1	53352430	53352674
chr1	53352682	53352888
chr1	53384368	53384561
chr1	53404593	53404786
chr1	53423054	53423572
chr1	53538403	53538531
chr1	53547229	53547404
chr1	53632101	53632409
chr1	53713328	53713993
chr1	53740083	53740775
chr1	53784736	53785324
chr1	53823737	53824208
chr1	53829168	53829436
chr1	53856828	53857025
chr1	53862034	53862162
chr1	53889565	53889758
chr1	53890563	53890721
chr1	53940213	53940707
chr1	54193287	54193510
chr1	54194380	54194509
chr1	54211853	54211998
chr1	54250489	54250866
chr1	54261618	54261796
chr1	54377566	54377836
chr1	54387055	54387183
chr1	54438857	54439113
chr1	54484917	54485269
chr1	54524729	54524857
chr1	54553374	54553506
chr1	54557694	54558088
chr1	54567003	54567114
chr1	54578594	54578872
chr1	54584383	54584720
chr1	54585552	54586118
chr1	54610314	54610488
chr1	54629173	54629470
chr1	54639770	54640012
chr1	54648259	54648528
chr1	54666130	54666368
chr1	54714996	54715795
chr1	54726697	54726973
chr1	54734998	54735294
chr1	54741107	54741412
chr1	54745771	54745964
chr1	54754373	54754533
chr1	54765979	54766304
chr1	54791509	54791817
chr1	54826760	54827058
chr1	54830363	54830530
chr1	54867713	54867962
chr1	54882649	54882780
chr1	54896503	54896631
chr1	54902892	54903020
chr1	54922772	54923000
chr1	55027106	55027718
chr1	55052351	55052463
chr1	55052616	55052765
chr1	55052857	55053046
chr1	55087653	55088196
chr1	55088521	55088661
chr1	55130930	55131630
chr1	55147103	55147300
chr1	55160918	55161499
chr1	55193248	55193702
chr1	55201830	55202126
chr1	55205772	55206091
chr1	55221342	55221762
chr1	55224117	55224316
chr1	55226463	55226618
chr1	55237021	55237262
chr1	55239381	55239658
chr1	55383250	55383391
chr1	55405702	55406157
chr1	55406235	55406344
chr1	55406398	55406788
chr1	55417255	55417416
chr1	55438156	55438578
chr1	55454175	55454432
chr1	55489110	55489761
chr1	55501010	55501300
chr1	55505949	55506065
chr1	55524032	55524224
chr1	55528622	55529051
chr1	55562927	55563055
chr1	55587836	55587999
chr1	55588142	55588346
chr1	55610427	55610750
chr1	55618610	55619199
chr1	55632778	55632997
chr1	55633431	55633550
chr1	55643493	55643679
chr1	55653454	55653808
chr1	55659839	55660366
chr1	55665913	55666079
chr1	55666084	55666314
chr1	55666400	55666663
chr1	55672160	55672288
chr1	55700773	55701053
chr1	55736509	55736619
chr1	55742044	55742295
chr1	55748477	55748781
chr1	55848793	55849199
chr1	55874238	55874443
chr1	55886463	55886572
chr1	55888841	55888950
chr1	55937311	55937507
chr1	56008485	56008646
chr1	56081669	56081830
chr1	56265681	56265809
chr1	56310276	56310616
chr1	56592797	56592925
chr1	56723682	56723908
chr1	56726301	56726609
chr1	56782218	56782457
chr1	56787920	56788052
chr1	56802019	56802442
chr1	56817072	56817306
chr1	56833340	56833662
chr1	56965930	56966065
chr1	56972056	56972530
chr1	56972634	56972807
chr1	56973035	56973188
chr1	56973285	56973540
chr1	56977264	56977402
chr1	56991688	56991816
chr1	57072297	57072566
chr1	57100763	57101048
chr1	57174411	57174965
chr1	57205579	57205791
chr1	57218167	57218360
chr1	57224652	57225014
chr1	57266850	57267286
chr1	57303780	57304140
chr1	57329231	57329424
chr1	57341160	57341353
chr1	57345504	57345638
chr1	57357040	57357217
chr1	57377546	57377709
chr1	57378064	57378173
chr1	57387842	57388323
chr1	57388545	57388654
chr1	57397139	57397267
chr1	57400513	57400710
chr1	57406494	57406917
chr1	57428947	57429332
chr1	57429747	57430075
chr1	57430189	57430384
chr1	57436965	57437285
chr1	57440559	57440760
chr1	57476026	57476252
chr1	57497413	57497765
chr1	57521490	57521683
chr1	57542118	57542364
chr1	57566778	57566942
chr1	57634090	57634377
chr1	57706089	57706285
chr1	57708013	57708227
chr1	57739027	57739162
chr1	57751870	57752166
chr1	57775088	57775230
chr1	57789842	57790372
chr1	57846908	57847101
chr1	57861914	57862501
chr1	57871565	57871758
chr1	57872209	57872412
chr1	57873572	57873768
chr1	57884993	57885256
chr1	57890291	57890866
chr1	57908509	57908688
chr1	57920756	57921032
chr1	57949183	57949458
chr1	57951171	57951333
chr1	57969402	57969565
chr1	57969637	57969746
chr1	57970087	57970233
chr1	57985230	57985339
chr1	57995659	57996148
chr1	58029639	58029858
chr1	58030477	58030870
chr1	58156940	58157068
chr1	58221780	58221889
chr1	58290044	58290314
chr1	58296413	58296557
chr1	58304534	58304842
chr1	58393007	58393194
chr1	58423592	58423701
chr1	58424002	58424126
chr1	58428617	58429067
chr1	58445109	58445305
chr1	58445384	58445846
chr1	58504621	58505119
chr1	58534431	58534563
chr1	58586229	58586599
chr1	58613860	58614146
chr1	58622380	58622702
chr1	58642324	58642615
chr1	58672952	58673224
chr1	58682954	58683149
chr1	58692492	58692620
chr1	58711447	58711769
chr1	58713432	58713631
chr1	58714488	58714733
chr1	58730762	58731006
chr1	58841670	58841798
chr1	58968950	58969258
chr1	58972856	58973281
chr1	58973317	58973579
chr1	58973718	58973998
chr1	59037791	59038150
chr1	59089964	59090092
chr1	59092822	59092950
chr1	59119883	59120322
chr1	59179582	59179716
chr1	59237267	59237523
chr1	59247817	59247926
chr1	59257987	59258115
chr1	59258407	59258535
chr1	59270284	59270479
chr1	59278359	59278497
chr1	59309173	59309550
chr1	59315117	59315399
chr1	59327095	59327373
chr1	59333279	59333426
chr1	59376098	59376361
chr1	59400335	59400514
chr1	59400758	59401119
chr1	59406017	59406171
chr1	59407684	59407881
chr1	59414676	59414889
chr1	59423204	59423465
chr1	59458949	59459168
chr1	59481987	59482278
chr1	59485475	59485668
chr1	59516074	59516852
chr1	59524119	59524667
chr1	59535450	59535578
chr1	59553674	59554148
chr1	59625512	59625910
chr1	59670602	59670866
chr1	59670932	59671051
chr1	59684894	59685154
chr1	59725574	59725921
chr1	59734030	59734427
chr1	59763481	59763667
chr1	59763959	59764087
chr1	59764628	59764807
chr1	59788988	59789570
chr1	59789705	59790072
chr1	59795307	59795739
chr1	59833723	59834015
chr1	59848148	59848276
chr1	59868155	59868305
chr1	59887218	59887798
chr1	59912490	59913110
chr1	59998676	59998951
chr1	60000953	60001146
chr1	60008989	60009362
chr1	60042511	60042677
chr1	60056444	60056668
chr1	60069045	60069173
chr1	60097871	60098649
chr1	60180197	60180728
chr1	60180768	60181099
chr1	60304221	60304351
chr1	60343342	60343492
chr1	60409267	60409830
chr1	60416754	60417160
chr1	60566255	60566389
chr1	60566543	60567015
chr1	60610789	60610898
chr1	60668342	60668549
chr1	60705045	60705252
chr1	60735068	60735315
chr1	60765423	60765621
chr1	60793877	60794193
chr1	60825965	60826220
chr1	60851085	60851535
chr1	60860661	60860880
chr1	60900933	60901130
chr1	60931388	60931591
chr1	60979531	60979659
chr1	61062225	61062646
chr1	61099544	61100078
chr1	61110574	61110702
chr1	61123631	61124003
chr1	61124108	61124302
chr1	61139300	61139409
chr1	61146378	61146695
chr1	61151819	61151956
chr1	61181186	61181344
chr1	61193097	61193268
chr1	61193326	61193471
chr1	61198162	61199003
chr1	61203283	61203490
chr1	61204181	61204406
chr1	61221227	61221505
chr1	61234048	61234657
chr1	61275675	61275846
chr1	61302452	61303048
chr1	61309599	61309887
chr1	61310019	61310367
chr1	61310559	61310779
chr1	61348934	61349070
chr1	61377075	61377341
chr1	61526718	61526914
chr1	61530260	61530515
chr1	61531622	61531890
chr1	61531942	61532135
chr1	61555836	61555973
chr1	61621028	61621249
chr1	61653759	61653887
chr1	61654503	61654784
chr1	61771297	61771436
chr1	61779954	61780227
chr1	61851212	61851450
chr1	61896093	61896355
chr1	61912959	61913520
chr1	61928204	61928358
chr1	62175104	62175275
chr1	62181807	62182153
chr1	62215901	62216242
chr1	62227198	62227326
chr1	62234135	62234268
chr1	62244306	62244465
chr1	62244672	62244810
chr1	62258490	62258630
chr1	62276594	62276768
chr1	62334263	62334391
chr1	62383336	62383464
chr1	62392993	62393395
chr1	62411441	62411818
chr1	62412086	62412336
chr1	62493836	62494174
chr1	62530067	62530241
chr1	62567392	62567560
chr1	62573847	62573975
chr1	62582464	62582731
chr1	62595569	62595802
chr1	62638640	62638768
chr1	62664999	62665533
chr1	62682589	62682820
chr1	62701090	62701331
chr1	62720167	62720460
chr1	62726988	62727149
chr1	62743211	62743710
chr1	62743755	62743950
chr1	62749735	62749914
chr1	62753398	62753553
chr1	62774450	62774578
chr1	62783468	62783806
chr1	62783891	62784345
chr1	62786428	62786566
chr1	62794878	62795071
chr1	62828371	62828583
chr1	62860883	62861140
chr1	62876745	62876938
chr1	62902958	62903323
chr1	62908800	62908928
chr1	62933659	62933858
chr1	62934017	62934535
chr1	62951467	62951730
chr1	62955403	62955601
chr1	62964360	62964606
chr1	62986471	62986704
chr1	63026772	63026909
chr1	63048258	63048386
chr1	63114155	63114336
chr1	63114511	63114793
chr1	63176603	63176817
chr1	63176980	63177173
chr1	63177335	63177535
chr1	63181173	63181413
chr1	63190926	63191177
chr1	63253083	63253220
chr1	63294024	63294241
chr1	63324033	63324247
chr1	63354882	63355101
chr1	63459137	63459587
chr1	63473518	63474090
chr1	63517943	63518072
chr1	63581253	63581394
chr1	63586959	63587068
chr1	63614434	63614565
chr1	63628288	63628518
chr1	63629867	63630146
chr1	63630316	63630623
chr1	63658189	63658298
chr1	63705775	63706032
chr1	63730443	63730735
chr1	63763204	63763810
chr1	63763994	63764410
chr1	63819829	63820258
chr1	63828553	63828845
chr1	63851787	63851985
chr1	63866852	63867051
chr1	63902308	63902701
chr1	63929308	63929772
chr1	63932716	63933008
chr1	63933116	63933272
chr1	63934837	63935209
chr1	63994180	63994874
chr1	64018753	64018862
chr1	64020636	64020975
chr1	64021030	64021199
chr1	64035178	64035790
chr1	64060808	64060999
chr1	64066917	64067367
chr1	64121190	64121389
chr1	64121834	64122508
chr1	64133941	64134173
chr1	64142757	64143576
chr1	64173807	64174049
chr1	64189503	64189831
chr1	64190192	64190370
chr1	64195948	64196658
chr1	64198904	64199169
chr1	64200699	64200890
chr1	64220256	64220782
chr1	64223884	64224044
chr1	64254056	64254291
chr1	64255778	64255931
chr1	64277803	64278355
chr1	64284541	64284816
chr1	64285595	64285884
chr1	64295693	64295983
chr1	64302883	64303071
chr1	64305435	64305987
chr1	64320328	64320513
chr1	64321574	64321718
chr1	64361876	64362088
chr1	64366798	64367233
chr1	64409319	64409512
chr1	64446068	64446299
chr1	64515103	64515231
chr1	64532428	64532621
chr1	64532887	64533209
chr1	64537834	64538169
chr1	64545954	64546219
chr1	64616928	64617088
chr1	64617130	64617287
chr1	64617513	64617622
chr1	64617716	64617831
chr1	64631563	64631956
chr1	64655104	64655283
chr1	64655313	64655741
chr1	64690479	64690947
chr1	64691076	64691327
chr1	64691546	64691695
chr1	64709912	64710060
chr1	64721122	64721337
chr1	64737479	64737816
chr1	64751413	64751559
chr1	64757403	64757606
chr1	64779891	64780140
chr1	64791416	64791692
chr1	64791930	64792085
chr1	64795347	64795657
chr1	64805291	64805535
chr1	64809210	64809346
chr1	64839293	64839713
chr1	64848202	64848390
chr1	64853697	64854415
chr1	64860409	64860523
chr1	64860572	64860702
chr1	64894057	64894175
chr1	64902826	64903123
chr1	64903580	64903747
chr1	64916901	64917245
chr1	64918821	64919136
chr1	64956687	64956948
chr1	64975342	64975724
chr1	64981319	64981447
chr1	64986223	64986393
chr1	64996963	64997120
chr1	65003751	65003879
chr1	65112130	65112510
chr1	65171685	65171994
chr1	65178325	65178453
chr1	65178932	65179415
chr1	65186306	65186513
chr1	65186671	65186969
chr1	65246844	65247215
chr1	65250072	65250200
chr1	65260747	65260886
chr1	65407478	65407664
chr1	65544279	65544698
chr1	66105385	66105542
chr1	66168977	66169114
chr1	66172173	66172301
chr1	66175044	66175271
chr1	66176091	66176331
chr1	66177876	66178049
chr1	66187123	66187402
chr1	66195147	66195763
chr1	66211291	66211781
chr1	66221554	66221850
chr1	66226888	66227252
chr1	66228247	66228601
chr1	66251783	66252258
chr1	66309156	66309513
chr1	66320746	66321321
chr1	66321611	66321884
chr1	66348623	66348862
chr1	66358705	66358833
chr1	66359989	66360225
chr1	66363338	66363746
chr1	66386512	66387020
chr1	66388519	66388910
chr1	66395139	66395577
chr1	66467975	66468256
chr1	66496701	66496958
chr1	66552369	66552808
chr1	66558576	66558805
chr1	66569765	66570012
chr1	66617318	66617656
chr1	66638094	66638593
chr1	66655175	66655769
chr1	66689428	66689668
chr1	66692402	66692599
chr1	66692675	66693185
chr1	66700498	66701270
chr1	66777960	66778191
chr1	66796769	66796974
chr1	66816922	66817173
chr1	66817377	66817595
chr1	66820471	66820808
chr1	66832241	66832434
chr1	66861857	66862049
chr1	66862750	66863133
chr1	66871527	66871811
chr1	66878185	66878378
chr1	66896240	66896643
chr1	66896695	66897014
chr1	66938618	66938853
chr1	66941046	66941207
chr1	66960865	66961110
chr1	66992845	66993201
chr1	67001632	67001842
chr1	67003699	67003842
chr1	67038718	67038981
chr1	67049954	67050186
chr1	67108777	67108968
chr1	67181338	67181447
chr1	67228100	67228369
chr1	67286452	67286686
chr1	67359819	67360124
chr1	67366067	67366430
chr1	67366603	67366853
chr1	67385420	67385687
chr1	67397750	67398090
chr1	67398136	67398338
chr1	67411571	67411826
chr1	67795100	67795413
chr1	67803242	67803559
chr1	67868659	67868852
chr1	67967862	67968112
chr1	68046153	68046632
chr1	68047204	68047481
chr1	68142821	68143047
chr1	68178651	68178893
chr1	68235199	68235327
chr1	68348069	68348410
chr1	68349121	68349416
chr1	68466750	68466944
chr1	68498747	68499043
chr1	68574153	68574363
chr1	68676610	68676746
chr1	68773519	68773691
chr1	68832221	68832459
chr1	68859637	68859765
chr1	68875035	68875292
chr1	68955451	68955886
chr1	68961235	68962216
chr1	68973744	68974137
chr1	69024909	69025236
chr1	69031870	69032091
chr1	69105946	69106074
chr1	69106978	69107194
chr1	69108291	69108484
chr1	69111199	69111414
chr1	69157308	69157733
chr1	69208114	69208321
chr1	69241834	69242108
chr1	69353340	69353475
chr1	69370502	69370630
chr1	69412217	69412410
chr1	69432213	69432374
chr1	69453023	69453315
chr1	69456656	69456992
chr1	69458850	69459091
chr1	69463384	69463523
chr1	69473796	69473924
chr1	69497166	69497325
chr1	69508087	69508419
chr1	69538705	69538916
chr1	69591403	69591598
chr1	69609691	69609925
chr1	69687047	69687187
chr1	69687505	69687753
chr1	69689112	69689221
chr1	69716214	69716407
chr1	69777854	69778081
chr1	69801516	69801721
chr1	69828951	69829163
chr1	70067495	70067740
chr1	70082724	70082902
chr1	70165777	70165905
chr1	70223295	70223489
chr1	70265994	70266344
chr1	70380104	70380435
chr1	70393581	70393714
chr1	70430524	70430661
chr1	70442310	70442566
chr1	70466898	70467077
chr1	70475294	70476024
chr1	70527184	70527453
chr1	70575614	70575742
chr1	70583092	70583220
chr1	70612591	70612783
chr1	70725663	70725804
chr1	70853454	70853636
chr1	70997382	70998010
chr1	71032312	71032505
chr1	71079248	71079499
chr1	71102631	71103029
chr1	71184115	71184321
chr1	71266722	71266937
chr1	71277047	71277230
chr1	71291963	71292162
chr1	71343127	71343446
chr1	71384145	71384339
chr1	71384737	71384901
chr1	71392110	71392263
chr1	71402153	71402333
chr1	71432774	71432936
chr1	71540378	71540893
chr1	71557103	71557363
chr1	71614614	71615203
chr1	71639058	71639218
chr1	71652769	71653055
chr1	71653244	71653444
chr1	71673783	71673937
chr1	71683786	71683981
chr1	71722539	71722845
chr1	71729290	71729499
chr1	71763708	71763907
chr1	71786196	71786418
chr1	71892307	71892443
chr1	71896509	71896890
chr1	71972127	71972320
chr1	72002483	72002692
chr1	72014108	72014236
chr1	72014536	72014956
chr1	72031769	72032055
chr1	72033715	72033824
chr1	72068878	72069344
chr1	72123790	72123918
chr1	72126149	72126281
chr1	72141944	72142259
chr1	72187674	72187824
chr1	72211891	72212060
chr1	72212101	72212355
chr1	72214764	72215070
chr1	72226170	72226912
chr1	72229122	72229282
chr1	72236498	72236683
chr1	72236807	72237302
chr1	72243771	72243981
chr1	72244128	72244630
chr1	72254913	72255674
chr1	72255686	72255981
chr1	72256032	72256244
chr1	72284115	72284545
chr1	72307214	72307576
chr1	72323024	72323179
chr1	72357968	72358182
chr1	72364800	72365062
chr1	72379797	72380117
chr1	72383148	72383394
chr1	72414311	72414514
chr1	72468998	72469366
chr1	72470307	72470523
chr1	72490278	72490575
chr1	72537018	72537206
chr1	72538414	72538607
chr1	72553188	72553498
chr1	72558916	72559142
chr1	72583074	72583366
chr1	72593488	72593765
chr1	72599230	72599358
chr1	72672284	72672596
chr1	72696322	72696607
chr1	72711413	72711541
chr1	72720275	72720775
chr1	72739052	72739189
chr1	72739434	72740038
chr1	72746492	72746692
chr1	72751355	72751708
chr1	72751863	72752056
chr1	72758262	72758462
chr1	72773161	72773358
chr1	72773619	72773752
chr1	72814026	72814340
chr1	72815273	72815520
chr1	72824592	72824771
chr1	72826493	72826667
chr1	72826970	72827192
chr1	72830016	72830372
chr1	72833519	72833729
chr1	72839340	72839844
chr1	72854929	72855146
chr1	72858960	72859301
chr1	72865977	72866089
chr1	72867536	72867740
chr1	72874938	72875160
chr1	72915010	72915225
chr1	72936970	72937168
chr1	72969149	72969342
chr1	73004697	73004961
chr1	73060036	73060507
chr1	73084959	73085158
chr1	73099764	73099908
chr1	73116691	73116848
chr1	73140721	73140889
chr1	73140950	73141125
chr1	73153446	73153976
chr1	73169370	73169777
chr1	73188926	73189084
chr1	73224489	73224664
chr1	73270612	73271318
chr1	73285361	73285689
chr1	73418248	73418463
chr1	73418481	73418746
chr1	73486814	73486942
chr1	73513979	73514135
chr1	73525973	73526126
chr1	73538769	73538878
chr1	73640823	73641402
chr1	73642711	73643101
chr1	73673447	73673969
chr1	73698416	73698558
chr1	73702615	73702807
chr1	73721724	73721932
chr1	73721972	73722134
chr1	73722403	73722531
chr1	73737163	73737362
chr1	73743929	73744491
chr1	73770590	73770718
chr1	73770799	73770950
chr1	73780331	73780513
chr1	73787725	73788093
chr1	73797508	73797759
chr1	73820859	73821045
chr1	73824401	73824624
chr1	73827203	73827439
chr1	73829187	73829369
chr1	73833229	73833437
chr1	73850372	73851048
chr1	73853464	73853689
chr1	73862714	73863036
chr1	73864459	73864739
chr1	73942302	73942584
chr1	73944389	73944850
chr1	73954978	73955217
chr1	73963024	73963253
chr1	73979228	73979584
chr1	73984215	73984344
chr1	73998685	73998985
chr1	74027454	74027718
chr1	74030807	74031135
chr1	74048637	74048765
chr1	74083007	74083118
chr1	74094612	74094936
chr1	74103937	74104132
chr1	74104196	74104390
chr1	74111285	74111810
chr1	74119207	74119549
chr1	74121872	74122067
chr1	74125270	74125400
chr1	74131341	74131506
chr1	74218537	74218726
chr1	74236312	74236566
chr1	74284401	74284754
chr1	74284780	74284917
chr1	74287275	74287392
chr1	74295523	74296175
chr1	74303766	74304050
chr1	74304693	74304886
chr1	74311296	74311702
chr1	74313409	74313534
chr1	74317460	74317698
chr1	74332383	74332847
chr1	74337103	74337232
chr1	74340418	74340697
chr1	74343437	74343603
chr1	74361935	74362087
chr1	74386690	74387237
chr1	74391383	74391597
chr1	74397346	74397653
chr1	74419243	74419486
chr1	74424110	74424238
chr1	74455723	74456092
chr1	74505680	74506095
chr1	74506099	74506528
chr1	74506583	74506843
chr1	74538682	74539070
chr1	74542341	74542911
chr1	74544202	74544492
chr1	74587961	74588366
chr1	74588539	74588736
chr1	74601073	74601184
chr1	74601321	74601608
chr1	74661549	74662112
chr1	74719811	74720097
chr1	74734302	74734495
chr1	74763226	74763335
chr1	74775652	74775896
chr1	74797439	74797828
chr1	74808144	74808355
chr1	74813138	74813474
chr1	74824718	74825208
chr1	74842007	74842163
chr1	74858169	74858279
chr1	74889020	74889148
chr1	74895135	74895244
chr1	74926850	74926965
chr1	74935391	74935785
chr1	74948981	74949092
chr1	74985511	74985716
chr1	75022022	75022216
chr1	75024071	75024199
chr1	75124634	75124974
chr1	75125090	75125301
chr1	75142229	75142931
chr1	75168548	75168657
chr1	75168948	75169216
chr1	75179714	75180493
chr1	75191787	75191946
chr1	75191994	75192426
chr1	75210637	75211031
chr1	75234624	75234880
chr1	75248240	75248417
chr1	75277317	75277517
chr1	75317026	75317135
chr1	75317500	75318094
chr1	75339330	75339525
chr1	75343029	75343230
chr1	75371562	75371704
chr1	75381200	75381330
chr1	75391841	75391969
chr1	75399903	75400145
chr1	75400222	75400437
chr1	75425879	75425988
chr1	75435725	75436116
chr1	75443020	75443300
chr1	75445828	75446041
chr1	75459372	75459664
chr1	75460673	75460956
chr1	75461166	75461294
chr1	75461657	75462150
chr1	75462197	75462389
chr1	75474142	75474430
chr1	75479473	75479664
chr1	75479970	75480175
chr1	75488015	75488145
chr1	75505621	75505758
chr1	75506293	75506524
chr1	75521435	75521921
chr1	75530698	75530948
chr1	75546303	75546529
chr1	75559564	75559803
chr1	75583799	75583927
chr1	75588966	75589144
chr1	75617653	75617890
chr1	75642576	75642806
chr1	75653659	75654200
chr1	75692742	75693311
chr1	75704694	75705205
chr1	75705252	75705494
chr1	75786486	75786679
chr1	75797650	75798021
chr1	75798827	75799043
chr1	75804480	75804914
chr1	75842412	75842672
chr1	75902012	75902205
chr1	75936215	75936446
chr1	76029026	76029353
chr1	76031197	76031400
chr1	76039084	76039599
chr1	76075673	76076317
chr1	76145079	76145207
chr1	76203251	76203444
chr1	76212629	76212876
chr1	76245947	76246417
chr1	76283243	76283652
chr1	76324146	76324339
chr1	76433507	76433916
chr1	76490841	76491089
chr1	76535510	76535865
chr1	76570395	76570810
chr1	76575530	76575843
chr1	76637082	76637703
chr1	76641339	76641561
chr1	76642732	76643092
chr1	76738366	76738514
chr1	76866733	76866864
chr1	76890265	76890461
chr1	76942619	76943157
chr1	77027761	77027952
chr1	77043838	77044121
chr1	77073134	77073439
chr1	77075036	77075459
chr1	77080801	77081097
chr1	77081367	77081501
chr1	77081621	77081866
chr1	77093467	77093855
chr1	77102441	77102583
chr1	77110343	77111069
chr1	77128284	77128867
chr1	77143058	77143331
chr1	77213653	77213846
chr1	77220065	77220245
chr1	77226667	77226842
chr1	77226879	77227039
chr1	77259421	77259926
chr1	77275406	77275541
chr1	77303359	77303581
chr1	77318587	77318793
chr1	77335061	77335407
chr1	77371073	77371283
chr1	77377410	77377811
chr1	77382907	77383039
chr1	77391834	77392073
[truncated: 72,224 more rows]
