# Supplementary material for: A Sox2 enhancer cluster regulates region-specific neural fates from mouse embryonic stem cells
Source: G3 (Bethesda). 2025 Jan 24;15(4):jkaf012. doi: 10.1093/g3journal/jkaf012 (PMC12005160; doi:10.1093/g3journal/jkaf012)
Supplement: jkaf012_Supplementary_Data [file jkaf012_supplementary_data.zip › Table_S17_G3-2024-405518.csv]

motif_name	p	frac.target	frac.background
Elk4(ETS)/Hela-Elk4-ChIP-Seq(GSE31477)/Homer	1.00E-108	0.3072	0.2313
Elk1(ETS)/Hela-Elk1-ChIP-Seq(GSE31477)/Homer	1.00E-104	0.3040	0.2301
Sox3(HMG)/NPC-Sox3-ChIP-Seq(GSE33059)/Homer	1.00E-100	0.3524	0.2759
Sox21(HMG)/ESC-SOX21-ChIP-Seq(GSE110505)/Homer	1.00E-92	0.3781	0.3031
Sox10(HMG)/SciaticNerve-Sox3-ChIP-Seq(GSE35132)/Homer	1.00E-89	0.3409	0.2693
Fli1(ETS)/CD8-FLI-ChIP-Seq(GSE20898)/Homer	1.00E-76	0.4011	0.3317
ELF1(ETS)/Jurkat-ELF1-ChIP-Seq(SRA014231)/Homer	1.00E-76	0.2692	0.2084
Sox2(HMG)/mES-Sox2-ChIP-Seq(GSE11431)/Homer	1.00E-74	0.1989	0.1461
Sox4(HMG)/proB-Sox4-ChIP-Seq(GSE50066)/Homer	1.00E-70	0.1989	0.1475
Sox15(HMG)/CPA-Sox15-ChIP-Seq(GSE62909)/Homer	1.00E-69	0.2230	0.1690
GABPA(ETS)/Jurkat-GABPa-ChIP-Seq(GSE17954)/Homer	1.00E-67	0.3211	0.2599
Sp5(Zf)/mES-Sp5.Flag-ChIP-Seq(GSE72989)/Homer	1.00E-66	0.5208	0.4533
KLF14(Zf)/HEK293-KLF14.GFP-ChIP-Seq(GSE58341)/Homer	1.00E-65	0.6805	0.6159
E2F4(E2F)/K562-E2F4-ChIP-Seq(GSE31477)/Homer	1.00E-64	0.2779	0.2213
ETV4(ETS)/HepG2-ETV4-ChIP-Seq(ENCODE)/Homer	1.00E-61	0.4109	0.3484
ETS(ETS)/Promoter/Homer	1.00E-61	0.1811	0.1349
Sox6(HMG)/Myotubes-Sox6-ChIP-Seq(GSE32627)/Homer	1.00E-58	0.2996	0.2441
Sp2(Zf)/HEK293-Sp2.eGFP-ChIP-Seq(Encode)/Homer	1.00E-54	0.6163	0.5562
Sox17(HMG)/Endoderm-Sox17-ChIP-Seq(GSE61475)/Homer	1.00E-49	0.1457	0.1080
TEAD1(TEAD)/HepG2-TEAD1-ChIP-Seq(Encode)/Homer	1.00E-44	0.1972	0.1560
MYB(HTH)/ERMYB-Myb-ChIPSeq(GSE22095)/Homer	1.00E-35	0.4096	0.3620
TEAD3(TEA)/HepG2-TEAD3-ChIP-Seq(Encode)/Homer	1.00E-33	0.2172	0.1799
Ronin(THAP)/ES-Thap11-ChIP-Seq(GSE51522)/Homer	1.00E-31	0.0312	0.0178
Fos(bZIP)/TSC-Fos-ChIP-Seq(GSE110950)/Homer	1.00E-31	0.1006	0.0753
Pitx1(Homeobox)/Chicken-Pitx1-ChIP-Seq(GSE38910)/Homer	1.00E-30	0.6472	0.6029
Maz(Zf)/HepG2-Maz-ChIP-Seq(GSE31477)/Homer	1.00E-30	0.5666	0.5212
Sox7(HMG)/ESC-Sox7-ChIP-Seq(GSE133899)/Homer	1.00E-30	0.0696	0.0488
BMYB(HTH)/Hela-BMYB-ChIP-Seq(GSE27030)/Homer	1.00E-30	0.3356	0.2938
ETS1(ETS)/Jurkat-ETS1-ChIP-Seq(GSE17954)/Homer	1.00E-28	0.3162	0.2769
TEAD4(TEA)/Tropoblast-Tead4-ChIP-Seq(GSE37350)/Homer	1.00E-27	0.1764	0.1452
NFIL3(bZIP)/HepG2-NFIL3-ChIP-Seq(Encode)/Homer	1.00E-27	0.1069	0.0824
Etv2(ETS)/ES-ER71-ChIP-Seq(GSE59402)/Homer	1.00E-27	0.2638	0.2273
Atf3(bZIP)/GBM-ATF3-ChIP-Seq(GSE33912)/Homer	1.00E-27	0.1114	0.0866
RFX(HTH)/K562-RFX3-ChIP-Seq(SRA012198)/Homer	1.00E-26	0.0434	0.0284
Fra1(bZIP)/BT549-Fra1-ChIP-Seq(GSE46166)/Homer	1.00E-26	0.0940	0.0714
TEAD(TEA)/Fibroblast-PU.1-ChIP-Seq(Unpublished)/Homer	1.00E-26	0.1197	0.0943
ETV1(ETS)/GIST48-ETV1-ChIP-Seq(GSE22441)/Homer	1.00E-26	0.4057	0.3651
Atf2(bZIP)/3T3L1-Atf2-ChIP-Seq(GSE56872)/Homer	1.00E-26	0.0834	0.0622
ERG(ETS)/VCaP-ERG-ChIP-Seq(GSE14097)/Homer	1.00E-26	0.4080	0.3676
EWS:FLI1-fusion(ETS)/SK_N_MC-EWS:FLI1-ChIP-Seq(SRA014231)/Homer	1.00E-25	0.1839	0.1532
KLF1(Zf)/HUDEP2-KLF1-CutnRun(GSE136251)/Homer	1.00E-25	0.4394	0.3986
Zfp281(Zf)/ES-Zfp281-ChIP-Seq(GSE81042)/Homer	1.00E-25	0.1445	0.1170
Npas4(bHLH)/Neuron-Npas4-ChIP-Seq(GSE127793)/Homer	1.00E-24	0.2448	0.2114
E2F3(E2F)/MEF-E2F3-ChIP-Seq(GSE71376)/Homer	1.00E-24	0.3192	0.2827
CREB5(bZIP)/LNCaP-CREB5.V5-ChIP-Seq(GSE137775)/Homer	1.00E-24	0.0745	0.0553
JunD(bZIP)/K562-JunD-ChIP-Seq/Homer	1.00E-23	0.0353	0.0225
Atf4(bZIP)/MEF-Atf4-ChIP-Seq(GSE35681)/Homer	1.00E-22	0.0438	0.0298
CRE(bZIP)/Promoter/Homer	1.00E-22	0.0913	0.0707
Atf7(bZIP)/3T3L1-Atf7-ChIP-Seq(GSE56872)/Homer	1.00E-21	0.1098	0.0876
Elf4(ETS)/BMDM-Elf4-ChIP-Seq(GSE88699)/Homer	1.00E-21	0.3095	0.2758
Rfx2(HTH)/LoVo-RFX2-ChIP-Seq(GSE49402)/Homer	1.00E-20	0.0431	0.0297
TEAD2(TEA)/Py2T-Tead2-ChIP-Seq(GSE55709)/Homer	1.00E-20	0.1054	0.0843
E2F7(E2F)/Hela-E2F7-ChIP-Seq(GSE32673)/Homer	1.00E-20	0.0829	0.0642
c-Jun-CRE(bZIP)/K562-cJun-ChIP-Seq(GSE31477)/Homer	1.00E-19	0.0712	0.0542
En1(Homeobox)/SUM149-EN1-ChIP-Seq(GSE120957)/Homer	1.00E-19	0.2817	0.2506
X-box(HTH)/NPC-H3K4me1-ChIP-Seq(GSE16256)/Homer	1.00E-18	0.0386	0.0267
E2F6(E2F)/Hela-E2F6-ChIP-Seq(GSE31477)/Homer	1.00E-18	0.2755	0.2455
Sox9(HMG)/Limb-SOX9-ChIP-Seq(GSE73225)/Homer	1.00E-17	0.1771	0.1523
AP-1(bZIP)/ThioMac-PU.1-ChIP-Seq(GSE21512)/Homer	1.00E-17	0.1202	0.0995
Atf1(bZIP)/K562-ATF1-ChIP-Seq(GSE31477)/Homer	1.00E-17	0.1446	0.1223
CHR(?)/Hela-CellCycle-Expression/Homer	1.00E-16	0.1024	0.0834
JunB(bZIP)/DendriticCells-Junb-ChIP-Seq(GSE36099)/Homer	1.00E-16	0.0912	0.0733
GFY-Staf(?,Zf)/Promoter/Homer	1.00E-16	0.0342	0.0235
Fosl2(bZIP)/3T3L1-Fosl2-ChIP-Seq(GSE56872)/Homer	1.00E-16	0.0615	0.0469
OCT:OCT(POU,Homeobox)/NPC-Brn1-ChIP-Seq(GSE35496)/Homer	1.00E-16	0.0027	0.0006
Jun-AP1(bZIP)/K562-cJun-ChIP-Seq(GSE31477)/Homer	1.00E-16	0.0452	0.0329
GFY(?)/Promoter/Homer	1.00E-16	0.0358	0.0251
Pknox1(Homeobox)/ES-Prep1-ChIP-Seq(GSE63282)/Homer	1.00E-16	0.0696	0.0544
KLF5(Zf)/LoVo-KLF5-ChIP-Seq(GSE49402)/Homer	1.00E-15	0.5262	0.4950
Chop(bZIP)/MEF-Chop-ChIP-Seq(GSE35681)/Homer	1.00E-15	0.0316	0.0219
Sp1(Zf)/Promoter/Homer	1.00E-15	0.2399	0.2140
HLF(bZIP)/HSC-HLF.Flag-ChIP-Seq(GSE69817)/Homer	1.00E-14	0.1094	0.0916
Fra2(bZIP)/Striatum-Fra2-ChIP-Seq(GSE43429)/Homer	1.00E-13	0.0798	0.0646
Rfx5(HTH)/GM12878-Rfx5-ChIP-Seq(GSE31477)/Homer	1.00E-13	0.0937	0.0773
E2F1(E2F)/Hela-E2F1-ChIP-Seq(GSE22478)/Homer	1.00E-13	0.1491	0.1287
ZNF652/HepG2-ZNF652.Flag-ChIP-Seq(Encode)/Homer	1.00E-13	0.0480	0.0364
NFY(CCAAT)/Promoter/Homer	1.00E-13	0.2254	0.2018
Oct11(POU,Homeobox)/NCIH1048-POU2F3-ChIP-seq(GSE115123)/Homer	1.00E-12	0.0452	0.0344
Nkx6.1(Homeobox)/Islet-Nkx6.1-ChIP-Seq(GSE40975)/Homer	1.00E-12	0.3281	0.3020
p53(p53)/mES-cMyc-ChIP-Seq(GSE11431)/Homer	1.00E-12	0.0080	0.0040
NRF1(NRF)/MCF7-NRF1-ChIP-Seq(Unpublished)/Homer	1.00E-12	0.1174	0.1002
Stat3(Stat)/mES-Stat3-ChIP-Seq(GSE11431)/Homer	1.00E-12	0.1403	0.1216
PBX1(Homeobox)/MCF7-PBX1-ChIP-Seq(GSE28007)/Homer	1.00E-12	0.0249	0.0172
Pbx3(Homeobox)/GM12878-PBX3-ChIP-Seq(GSE32465)/Homer	1.00E-11	0.0637	0.0511
Ets1-distal(ETS)/CD4+-PolII-ChIP-Seq(Barski_et_al.)/Homer	1.00E-11	0.0747	0.0611
HIF-1b(HLH)/T47D-HIF1b-ChIP-Seq(GSE59937)/Homer	1.00E-11	0.3268	0.3015
Nanog(Homeobox)/mES-Nanog-ChIP-Seq(GSE11724)/Homer	1.00E-11	0.6408	0.6143
Six4(Homeobox)/MCF7-SIX4-ChIP-Seq(Encode)/Homer	1.00E-11	0.0123	0.0073
ZNF7(Zf)/HepG2-ZNF7.Flag-ChIP-Seq(Encode)/Homer	1.00E-11	0.0982	0.0832
BATF(bZIP)/Th17-BATF-ChIP-Seq(GSE39756)/Homer	1.00E-11	0.1028	0.0874
CEBP(bZIP)/ThioMac-CEBPb-ChIP-Seq(GSE21512)/Homer	1.00E-10	0.0986	0.0839
Mef2b(MADS)/HEK293-Mef2b.V5-ChIP-Seq(GSE67450)/Homer	1.00E-10	0.1157	0.0998
Rfx1(HTH)/NPC-H3K4me1-ChIP-Seq(GSE16256)/Homer	1.00E-10	0.0652	0.0532
AMYB(HTH)/Testes-AMYB-ChIP-Seq(GSE44588)/Homer	1.00E-10	0.3319	0.3080
bHLHE40(bHLH)/HepG2-BHLHE40-ChIP-Seq(GSE31477)/Homer	1.00E-10	0.0979	0.0837
STAT4(Stat)/CD4-Stat4-ChIP-Seq(GSE22104)/Homer	1.00E-10	0.1812	0.1625
TATA-Box(TBP)/Promoter/Homer	1.00E-10	0.2392	0.2183
PRDM15(Zf)/ESC-Prdm15-ChIP-Seq(GSE73694)/Homer	1.00E-09	0.2602	0.2388
Isl1(Homeobox)/Neuron-Isl1-ChIP-Seq(GSE31456)/Homer	1.00E-09	0.3120	0.2893
Usf2(bHLH)/C2C12-Usf2-ChIP-Seq(GSE36030)/Homer	1.00E-09	0.0804	0.0677
Lhx3(Homeobox)/Neuron-Lhx3-ChIP-Seq(GSE31456)/Homer	1.00E-09	0.2275	0.2076
IRF8(IRF)/BMDM-IRF8-ChIP-Seq(GSE77884)/Homer	1.00E-09	0.0735	0.0617
ZNF467(Zf)/HEK293-ZNF467.GFP-ChIP-Seq(GSE58341)/Homer	1.00E-08	0.3196	0.2982
E2F(E2F)/Hela-CellCycle-Expression/Homer	1.00E-08	0.0366	0.0286
CTCF(Zf)/CD4+-CTCF-ChIP-Seq(Barski_et_al.)/Homer	1.00E-08	0.0494	0.0400
STAT6(Stat)/CD4-Stat6-ChIP-Seq(GSE22104)/Homer	1.00E-08	0.0938	0.0813
TFE3(bHLH)/MEF-TFE3-ChIP-Seq(GSE75757)/Homer	1.00E-08	0.0290	0.0222
E-box(bHLH)/Promoter/Homer	1.00E-08	0.0357	0.0280
KLF3(Zf)/MEF-Klf3-ChIP-Seq(GSE44748)/Homer	1.00E-08	0.2758	0.2562
HIF2a(bHLH)/785_O-HIF2a-ChIP-Seq(GSE34871)/Homer	1.00E-08	0.1151	0.1015
EWS:ERG-fusion(ETS)/CADO_ES1-EWS:ERG-ChIP-Seq(SRA014231)/Homer	1.00E-07	0.1396	0.1251
NRF(NRF)/Promoter/Homer	1.00E-07	0.1147	0.1015
Foxo1(Forkhead)/RAW-Foxo1-ChIP-Seq(Fan_et_al.)/Homer	1.00E-07	0.3364	0.3164
MITF(bHLH)/MastCells-MITF-ChIP-Seq(GSE48085)/Homer	1.00E-07	0.1964	0.1798
CEBP:AP1(bZIP)/ThioMac-CEBPb-ChIP-Seq(GSE21512)/Homer	1.00E-07	0.1087	0.0963
Zfp809(Zf)/ES-Zfp809-ChIP-Seq(GSE70799)/Homer	1.00E-07	0.0868	0.0758
Gfi1b(Zf)/HPC7-Gfi1b-ChIP-Seq(GSE22178)/Homer	1.00E-06	0.1223	0.1097
Rfx6(HTH)/Min6b1-Rfx6.HA-ChIP-Seq(GSE62844)/Homer	1.00E-06	0.2808	0.2633
HIF-1a(bHLH)/MCF7-HIF1a-ChIP-Seq(GSE28352)/Homer	1.00E-06	0.0852	0.0747
CLOCK(bHLH)/Liver-Clock-ChIP-Seq(GSE39860)/Homer	1.00E-06	0.1388	0.1256
BORIS(Zf)/K562-CTCFL-ChIP-Seq(GSE32465)/Homer	1.00E-06	0.0974	0.0862
IRF1(IRF)/PBMC-IRF1-ChIP-Seq(GSE43036)/Homer	1.00E-06	0.0276	0.0217
Stat3+il21(Stat)/CD4-Stat3-ChIP-Seq(GSE19198)/Homer	1.00E-06	0.1596	0.1457
Bach1(bZIP)/K562-Bach1-ChIP-Seq(GSE31477)/Homer	1.00E-06	0.0108	0.0073
Brn1(POU,Homeobox)/NPC-Brn1-ChIP-Seq(GSE35496)/Homer	1.00E-06	0.0456	0.0381
LHX9(Homeobox)/Hct116-LHX9.V5-ChIP-Seq(GSE116822)/Homer	1.00E-06	0.2026	0.1877
Tbox:Smad(T-box,MAD)/ESCd5-Smad2_3-ChIP-Seq(GSE29422)/Homer	1.00E-06	0.0399	0.0329
SPDEF(ETS)/VCaP-SPDEF-ChIP-Seq(SRA014231)/Homer	1.00E-06	0.2641	0.2478
USF1(bHLH)/GM12878-Usf1-ChIP-Seq(GSE32465)/Homer	1.00E-06	0.1225	0.1106
c-Myc(bHLH)/LNCAP-cMyc-ChIP-Seq(Unpublished)/Homer	1.00E-06	0.1677	0.1541
LEF1(HMG)/H1-LEF1-ChIP-Seq(GSE64758)/Homer	1.00E-05	0.1143	0.1029
OCT4-SOX2-TCF-NANOG(POU,Homeobox,HMG)/mES-Oct4-ChIP-Seq(GSE11431)/Homer	1.00E-05	0.0236	0.0187
GFX(?)/Promoter/Homer	1.00E-05	0.0149	0.0110
IRF3(IRF)/BMDM-Irf3-ChIP-Seq(GSE67343)/Homer	1.00E-05	0.0585	0.0506
Oct4(POU,Homeobox)/mES-Oct4-ChIP-Seq(GSE11431)/Homer	1.00E-05	0.0603	0.0524
CRX(Homeobox)/Retina-Crx-ChIP-Seq(GSE20012)/Homer	1.00E-05	0.3903	0.3737
DLX1(Homeobox)/BasalGanglia-Dlx1-ChIP-seq(GSE124936)/Homer	1.00E-05	0.1773	0.1645
Mef2d(MADS)/Retina-Mef2d-ChIP-Seq(GSE61391)/Homer	1.00E-05	0.0251	0.0202
Hoxa13(Homeobox)/ChickenMSG-Hoxa13.Flag-ChIP-Seq(GSE86088)/Homer	1.00E-05	0.3390	0.3232
ZBTB33(Zf)/GM12878-ZBTB33-ChIP-Seq(GSE32465)/Homer	1.00E-04	0.0334	0.0278
Mef2c(MADS)/GM12878-Mef2c-ChIP-Seq(GSE32465)/Homer	1.00E-04	0.0533	0.0462
Smad3(MAD)/NPC-Smad3-ChIP-Seq(GSE36673)/Homer	1.00E-04	0.5700	0.5538
NF1(CTF)/LNCAP-NF1-ChIP-Seq(Unpublished)/Homer	1.00E-04	0.0966	0.0873
Six2(Homeobox)/NephronProgenitor-Six2-ChIP-Seq(GSE39837)/Homer	1.00E-04	0.1763	0.1643
OCT:OCT(POU,Homeobox,IR1)/NPC-Brn2-ChIP-Seq(GSE35496)/Homer	1.00E-04	0.0025	0.0012
Smad4(MAD)/ESC-SMAD4-ChIP-Seq(GSE29422)/Homer	1.00E-04	0.3978	0.3821
ZNF382(Zf)/HEK293-ZNF382.GFP-ChIP-Seq(GSE58341)/Homer	1.00E-04	0.0056	0.0036
ZNF711(Zf)/SHSY5Y-ZNF711-ChIP-Seq(GSE20673)/Homer	1.00E-04	0.5380	0.5228
WT1(Zf)/Kidney-WT1-ChIP-Seq(GSE90016)/Homer	1.00E-04	0.2448	0.2319
Oct2(POU,Homeobox)/Bcell-Oct2-ChIP-Seq(GSE21512)/Homer	1.00E-04	0.0351	0.0298
Bach2(bZIP)/OCILy7-Bach2-ChIP-Seq(GSE44420)/Homer	1.00E-04	0.0359	0.0306
EHF(ETS)/LoVo-EHF-ChIP-Seq(GSE49402)/Homer	1.00E-04	0.3102	0.2964
Otx2(Homeobox)/EpiLC-Otx2-ChIP-Seq(GSE56098)/Homer	1.00E-04	0.1362	0.1262
DLX5(Homeobox)/BasalGanglia-Dlx5-ChIP-seq(GSE124936)/Homer	1.00E-04	0.1002	0.0915
NFAT(RHD)/Jurkat-NFATC1-ChIP-Seq(Jolma_et_al.)/Homer	1.00E-04	0.1466	0.1364
Arnt:Ahr(bHLH)/MCF7-Arnt-ChIP-Seq(Lo_et_al.)/Homer	1.00E-03	0.2021	0.1905
p73(p53)/Trachea-p73-ChIP-Seq(PRJNA310161)/Homer	1.00E-03	0.0113	0.0085
Mef2a(MADS)/HL1-Mef2a.biotin-ChIP-Seq(GSE21529)/Homer	1.00E-03	0.0539	0.0477
PAX6(Paired,Homeobox)/Forebrain-Pax6-ChIP-Seq(GSE66961)/Homer	1.00E-03	0.0181	0.0146
NF1-halfsite(CTF)/LNCaP-NF1-ChIP-Seq(Unpublished)/Homer	1.00E-03	0.3728	0.3594
YY1(Zf)/Promoter/Homer	1.00E-03	0.0462	0.0407
Egr1(Zf)/K562-Egr1-ChIP-Seq(GSE32465)/Homer	1.00E-03	0.2992	0.2867
SpiB(ETS)/OCILY3-SPIB-ChIP-Seq(GSE56857)/Homer	1.00E-03	0.0577	0.0516
NFkB-p65(RHD)/GM12787-p65-ChIP-Seq(GSE19485)/Homer	1.00E-03	0.1134	0.1050
HINFP(Zf)/K562-HINFP.eGFP-ChIP-Seq(Encode)/Homer	1.00E-03	0.1914	0.1809
OCT:OCT-short(POU,Homeobox)/NPC-OCT6-ChIP-Seq(GSE43916)/Homer	1.00E-03	0.0692	0.0625
DLX2(Homeobox)/BasalGanglia-Dlx2-ChIP-seq(GSE124936)/Homer	1.00E-03	0.1956	0.1852
IRF4(IRF)/GM12878-IRF4-ChIP-Seq(GSE32465)/Homer	1.00E-03	0.0782	0.0713
Klf9(Zf)/GBM-Klf9-ChIP-Seq(GSE62211)/Homer	1.00E-03	0.2233	0.2125
Dlx3(Homeobox)/Kerainocytes-Dlx3-ChIP-Seq(GSE89884)/Homer	1.00E-03	0.0798	0.0729
Smad2(MAD)/ES-SMAD2-ChIP-Seq(GSE29422)/Homer	1.00E-03	0.3866	0.3739
Tlx?(NR)/NPC-H3K4me1-ChIP-Seq(GSE16256)/Homer	1.00E-03	0.1003	0.0928
KLF6(Zf)/PDAC-KLF6-ChIP-Seq(GSE64557)/Homer	1.00E-03	0.4385	0.4259
STAT1(Stat)/HelaS3-STAT1-ChIP-Seq(GSE12782)/Homer	1.00E-03	0.0577	0.0522
Brn2(POU,Homeobox)/NPC-Brn2-ChIP-Seq(GSE35496)/Homer	1.00E-02	0.0107	0.0084
STAT6(Stat)/Macrophage-Stat6-ChIP-Seq(GSE38377)/Homer	1.00E-02	0.0941	0.0873
DMRT1(DM)/Testis-DMRT1-ChIP-Seq(GSE64892)/Homer	1.00E-02	0.0301	0.0263
ELF5(ETS)/T47D-ELF5-ChIP-Seq(GSE30407)/Homer	1.00E-02	0.1898	0.1807
Foxo3(Forkhead)/U2OS-Foxo3-ChIP-Seq(E-MTAB-2701)/Homer	1.00E-02	0.1044	0.0974
Hoxc9(Homeobox)/Ainv15-Hoxc9-ChIP-Seq(GSE21812)/Homer	1.00E-02	0.0650	0.0595
Tcf7(HMG)/GM12878-TCF7-ChIP-Seq(Encode)/Homer	1.00E-02	0.0529	0.0482
Zic2(Zf)/ESC-Zic2-ChIP-Seq(SRP197560)/Homer	1.00E-02	0.1647	0.1566
NFkB-p50,p52(RHD)/Monocyte-p50-ChIP-Chip(Schreiber_et_al.)/Homer	1.00E-02	0.0417	0.0375
ELF3(ETS)/PDAC-ELF3-ChIP-Seq(GSE64557)/Homer	1.00E-02	0.1646	0.1567
Unknown(Homeobox)/Limb-p300-ChIP-Seq/Homer	1.00E-02	0.0915	0.0857
ISRE(IRF)/ThioMac-LPS-Expression(GSE23622)/Homer	1.00E-02	0.0107	0.0088
NF-E2(bZIP)/K562-NFE2-ChIP-Seq(GSE31477)/Homer	1.00E-02	0.0105	0.0086
Rbpj1(?)/Panc1-Rbpj1-ChIP-Seq(GSE47459)/Homer	1.00E-02	0.3038	0.2948
FOXP1(Forkhead)/H9-FOXP1-ChIP-Seq(GSE31006)/Homer	1.00E-02	0.0669	0.0621
Nkx2.5(Homeobox)/HL1-Nkx2.5.biotin-ChIP-Seq(GSE21529)/Homer	1.00E-02	0.4261	0.4166
bHLHE41(bHLH)/proB-Bhlhe41-ChIP-Seq(GSE93764)/Homer	1.00E-02	0.3349	0.3259
Nrf2(bZIP)/Lymphoblast-Nrf2-ChIP-Seq(GSE37589)/Homer	1.00E-02	0.0096	0.0079
Oct6(POU,Homeobox)/NPC-Pou3f1-ChIP-Seq(GSE35496)/Homer	1.00E-02	0.0547	0.0506
FOXK2(Forkhead)/U2OS-FOXK2-ChIP-Seq(E-MTAB-2204)/Homer	1.00E-02	0.0944	0.0892
Pitx1:Ebox(Homeobox,bHLH)/Hindlimb-Pitx1-ChIP-Seq(GSE41591)/Homer	1.00E-01	0.0216	0.0191
Mouse_Recombination_Hotspot(Zf)/Testis-DMC1-ChIP-Seq(GSE24438)/Homer	1.00E-01	0.0091	0.0075
Tcfcp2l1(CP2)/mES-Tcfcp2l1-ChIP-Seq(GSE11431)/Homer	1.00E-01	0.0425	0.0390
Tgif1(Homeobox)/mES-Tgif1-ChIP-Seq(GSE55404)/Homer	1.00E-01	0.4735	0.4649
Lhx1(Homeobox)/EmbryoCarcinoma-Lhx1-ChIP-Seq(GSE70957)/Homer	1.00E-01	0.1380	0.1321
STAT5(Stat)/mCD4+-Stat5-ChIP-Seq(GSE12346)/Homer	1.00E-01	0.0637	0.0597
Bapx1(Homeobox)/VertebralCol-Bapx1-ChIP-Seq(GSE36672)/Homer	1.00E-01	0.4109	0.4027
Lhx2(Homeobox)/HFSC-Lhx2-ChIP-Seq(GSE48068)/Homer	1.00E-01	0.1333	0.1278
PBX2(Homeobox)/K562-PBX2-ChIP-Seq(Encode)/Homer	1.00E-01	0.1094	0.1044
Nkx2.1(Homeobox)/LungAC-Nkx2.1-ChIP-Seq(GSE43252)/Homer	1.00E-01	0.5431	0.5349
ZNF143|STAF(Zf)/CUTLL-ZNF143-ChIP-Seq(GSE29600)/Homer	1.00E-01	0.1012	0.0963
EBF2(EBF)/BrownAdipose-EBF2-ChIP-Seq(GSE97114)/Homer	1.00E-01	0.2314	0.2245
IRF2(IRF)/Erythroblas-IRF2-ChIP-Seq(GSE36985)/Homer	1.00E-01	0.0223	0.0200
RUNX(Runt)/HPC7-Runx1-ChIP-Seq(GSE22178)/Homer	1.00E-01	0.1354	0.1300
Hoxb4(Homeobox)/ES-Hoxb4-ChIP-Seq(GSE34014)/Homer	1.00E-01	0.0261	0.0237
Foxa3(Forkhead)/Liver-Foxa3-ChIP-Seq(GSE77670)/Homer	1.00E-01	0.0427	0.0397
PU.1:IRF8(ETS:IRF)/pDC-Irf8-ChIP-Seq(GSE66899)/Homer	1.00E-01	0.0342	0.0316
Tbr1(T-box)/Cortex-Tbr1-ChIP-Seq(GSE71384)/Homer	1.00E-01	0.2170	0.2111
ZFX(Zf)/mES-Zfx-ChIP-Seq(GSE11431)/Homer	1.00E-01	0.3543	0.3475
Nkx2.2(Homeobox)/NPC-Nkx2.2-ChIP-Seq(GSE61673)/Homer	1.00E-01	0.4061	0.3992
GSC(Homeobox)/FrogEmbryos-GSC-ChIP-Seq(DRA000576)/Homer	1.00E-01	0.1836	0.1783
HOXB13(Homeobox)/ProstateTumor-HOXB13-ChIP-Seq(GSE56288)/Homer	1.00E-01	0.1494	0.1446
ZNF528(Zf)/HEK293-ZNF528.GFP-ChIP-Seq(GSE58341)/Homer	1.00E-01	0.0010	0.0006
Oct4:Sox17(POU,Homeobox,HMG)/F9-Sox17-ChIP-Seq(GSE44553)/Homer	1.00E-01	0.0163	0.0147
MYNN(Zf)/HEK293-MYNN.eGFP-ChIP-Seq(Encode)/Homer	1.00E-01	0.0346	0.0323
ZNF675(Zf)/HEK293-ZNF675.GFP-ChIP-Seq(GSE58341)/Homer	1.00E-01	0.0250	0.0231
CTCF-SatelliteElement(Zf?)/CD4+-CTCF-ChIP-Seq(Barski_et_al.)/Homer	1.00E-01	0.0031	0.0025
CArG(MADS)/PUER-Srf-ChIP-Seq(Sullivan_et_al.)/Homer	1.00E-01	0.0537	0.0509
PAX5(Paired,Homeobox)/GM12878-PAX5-ChIP-Seq(GSE32465)/Homer	1.00E-01	0.1053	0.1016
AP-2gamma(AP2)/MCF7-TFAP2C-ChIP-Seq(GSE21234)/Homer	1.00E-01	0.3602	0.3544
PU.1(ETS)/ThioMac-PU.1-ChIP-Seq(GSE21512)/Homer	1.00E-01	0.1110	0.1072
Hoxd11(Homeobox)/ChickenMSG-Hoxd11.Flag-ChIP-Seq(GSE86088)/Homer	1.00E-01	0.3447	0.3391
Hoxa11(Homeobox)/ChickenMSG-Hoxa11.Flag-ChIP-Seq(GSE86088)/Homer	1.00E-01	0.3187	0.3133
PU.1-IRF(ETS:IRF)/Bcell-PU.1-ChIP-Seq(GSE21512)/Homer	1.00E-01	0.2777	0.2726
Zfp57(Zf)/H1-ZFP57.HA-ChIP-Seq(GSE115387)/Homer	1.00E-01	0.1819	0.1775
Atoh1(bHLH)/Cerebellum-Atoh1-ChIP-Seq(GSE22111)/Homer	1.00E-01	0.2344	0.2296
Nur77(NR)/K562-NR4A1-ChIP-Seq(GSE31363)/Homer	1.00E-01	0.0269	0.0252
HRE(HSF)/HepG2-HSF1-ChIP-Seq(GSE31477)/Homer	1.00E-01	0.0375	0.0356
p53(p53)/Saos-p53-ChIP-Seq(GSE15780)/Homer	1.00E-01	0.0168	0.0156
p53(p53)/Saos-p53-ChIP-Seq/Homer	1.00E-01	0.0168	0.0156
Olig2(bHLH)/Neuron-Olig2-ChIP-Seq(GSE30882)/Homer	1.00E+00	0.3454	0.3406
Duxbl(Homeobox)/NIH3T3-Duxbl.HA-ChIP-Seq(GSE119782)/Homer	1.00E+00	0.0079	0.0071
RUNX1(Runt)/Jurkat-RUNX1-ChIP-Seq(GSE29180)/Homer	1.00E+00	0.1857	0.1821
Fox:Ebox(Forkhead,bHLH)/Panc1-Foxa2-ChIP-Seq(GSE47459)/Homer	1.00E+00	0.1481	0.1447
Srebp2(bHLH)/HepG2-Srebp2-ChIP-Seq(GSE31477)/Homer	1.00E+00	0.0312	0.0296
Pax8(Paired,Homeobox)/Thyroid-Pax8-ChIP-Seq(GSE26938)/Homer	1.00E+00	0.0811	0.0788
Foxa2(Forkhead)/Liver-Foxa2-ChIP-Seq(GSE25694)/Homer	1.00E+00	0.1118	0.1092
Hoxa10(Homeobox)/ChickenMSG-Hoxa10.Flag-ChIP-Seq(GSE86088)/Homer	1.00E+00	0.0719	0.0697
Prop1(Homeobox)/GHFT1-PROP1.biotin-ChIP-Seq(GSE77302)/Homer	1.00E+00	0.0563	0.0544
ZNF768(Zf)/Rajj-ZNF768-ChIP-Seq(GSE111879)/Homer	1.00E+00	0.0077	0.0070
NF1:FOXA1(CTF,Forkhead)/LNCAP-FOXA1-ChIP-Seq(GSE27824)/Homer	1.00E+00	0.0075	0.0069
IRF:BATF(IRF:bZIP)/pDC-Irf8-ChIP-Seq(GSE66899)/Homer	1.00E+00	0.0140	0.0131
PRDM1(Zf)/Hela-PRDM1-ChIP-Seq(GSE31477)/Homer	1.00E+00	0.1003	0.0983
Meis1(Homeobox)/MastCells-Meis1-ChIP-Seq(GSE48085)/Homer	1.00E+00	0.3370	0.3340
MafF(bZIP)/HepG2-MafF-ChIP-Seq(GSE31477)/Homer	1.00E+00	0.0288	0.0278
EBF1(EBF)/Near-E2A-ChIP-Seq(GSE21512)/Homer	1.00E+00	0.2924	0.2898
LXRE(NR),DR4/RAW-LXRb.biotin-ChIP-Seq(GSE21512)/Homer	1.00E+00	0.0089	0.0084
ETS:RUNX(ETS,Runt)/Jurkat-RUNX1-ChIP-Seq(GSE17954)/Homer	1.00E+00	0.0288	0.0279
ZSCAN22(Zf)/HEK293-ZSCAN22.GFP-ChIP-Seq(GSE58341)/Homer	1.00E+00	0.0226	0.0219
NFkB-p65-Rel(RHD)/ThioMac-LPS-Expression(GSE23622)/Homer	1.00E+00	0.0118	0.0113
Pdx1(Homeobox)/Islet-Pdx1-ChIP-Seq(SRA008281)/Homer	1.00E+00	0.1131	0.1115
PRDM9(Zf)/Testis-DMC1-ChIP-Seq(GSE35498)/Homer	1.00E+00	0.0922	0.0908
T1ISRE(IRF)/ThioMac-Ifnb-Expression/Homer	1.00E+00	0.0018	0.0016
Six1(Homeobox)/Myoblast-Six1-ChIP-Chip(GSE20150)/Homer	1.00E+00	0.0423	0.0414
ZNF692(Zf)/HEK293-ZNF692.GFP-ChIP-Seq(GSE58341)/Homer	1.00E+00	0.0449	0.0439
GRHL2(CP2)/HBE-GRHL2-ChIP-Seq(GSE46194)/Homer	1.00E+00	0.0627	0.0616
NFE2L2(bZIP)/HepG2-NFE2L2-ChIP-Seq(Encode)/Homer	1.00E+00	0.0084	0.0080
FOXK1(Forkhead)/HEK293-FOXK1-ChIP-Seq(GSE51673)/Homer	1.00E+00	0.1431	0.1416
Srebp1a(bHLH)/HepG2-Srebp1a-ChIP-Seq(GSE31477)/Homer	1.00E+00	0.0406	0.0397
Foxh1(Forkhead)/hESC-FOXH1-ChIP-Seq(GSE29422)/Homer	1.00E+00	0.0885	0.0874
Bcl6(Zf)/Liver-Bcl6-ChIP-Seq(GSE31578)/Homer	1.00E+00	0.2595	0.2580
EBF(EBF)/proBcell-EBF-ChIP-Seq(GSE21978)/Homer	1.00E+00	0.0576	0.0569
ZKSCAN1(Zf)/HepG2-ZKSCAN1-ChIP-Seq(Encode)/Homer	1.00E+00	0.0064	0.0061
GLIS3(Zf)/Thyroid-Glis3.GFP-ChIP-Seq(GSE103297)/Homer	1.00E+00	0.4492	0.4476
FOXA1(Forkhead)/MCF7-FOXA1-ChIP-Seq(GSE26831)/Homer	1.00E+00	0.1318	0.1308
PRDM14(Zf)/H1-PRDM14-ChIP-Seq(GSE22767)/Homer	1.00E+00	0.0648	0.0641
Zic(Zf)/Cerebellum-ZIC1.2-ChIP-Seq(GSE60731)/Homer	1.00E+00	0.2163	0.2152
HRE(HSF)/Striatum-HSF1-ChIP-Seq(GSE38000)/Homer	1.00E+00	0.0381	0.0376
Barx1(Homeobox)/Stomach-Barx1.3xFlag-ChIP-Seq(GSE69483)/Homer	1.00E+00	0.0542	0.0536
Hoxa9(Homeobox)/ChickenMSG-Hoxa9.Flag-ChIP-Seq(GSE86088)/Homer	1.00E+00	0.3876	0.3864
PAX5(Paired,Homeobox),condensed/GM12878-PAX5-ChIP-Seq(GSE32465)/Homer	1.00E+00	0.0283	0.0279
Foxf1(Forkhead)/Lung-Foxf1-ChIP-Seq(GSE77951)/Homer	1.00E+00	0.1191	0.1185
n-Myc(bHLH)/mES-nMyc-ChIP-Seq(GSE11431)/Homer	1.00E+00	0.1736	0.1729
RUNX-AML(Runt)/CD4+-PolII-ChIP-Seq(Barski_et_al.)/Homer	1.00E+00	0.1222	0.1217
AP-2alpha(AP2)/Hela-AP2alpha-ChIP-Seq(GSE31477)/Homer	1.00E+00	0.2808	0.2801
GATA3(Zf)/iTreg-Gata3-ChIP-Seq(GSE20898)/Homer	1.00E+00	0.1939	0.1933
FoxL2(Forkhead)/Ovary-FoxL2-ChIP-Seq(GSE60858)/Homer	1.00E+00	0.1080	0.1075
Tgif2(Homeobox)/mES-Tgif2-ChIP-Seq(GSE55404)/Homer	1.00E+00	0.5145	0.5138
ETS:E-box(ETS,bHLH)/HPC7-Scl-ChIP-Seq(GSE22178)/Homer	1.00E+00	0.0165	0.0164
ZNF416(Zf)/HEK293-ZNF416.GFP-ChIP-Seq(GSE58341)/Homer	1.00E+00	0.3092	0.3088
Pit1+1bp(Homeobox)/GCrat-Pit1-ChIP-Seq(GSE58009)/Homer	1.00E+00	0.0315	0.0314
ZFP3(Zf)/HEK293-ZFP3.GFP-ChIP-Seq(GSE58341)/Homer	1.00E+00	0.0002	0.0003
Pax7(Paired,Homeobox),long/Myoblast-Pax7-ChIP-Seq(GSE25064)/Homer	1.00E+00	0.0020	0.0019
CEBP:CEBP(bZIP)/MEF-Chop-ChIP-Seq(GSE35681)/Homer	1.00E+00	0.0149	0.0150
Brachyury(T-box)/Mesoendoderm-Brachyury-ChIP-exo(GSE54963)/Homer	1.00E+00	0.0406	0.0407
Nkx3.1(Homeobox)/LNCaP-Nkx3.1-ChIP-Seq(GSE28264)/Homer	1.00E+00	0.4160	0.4162
FOXA1(Forkhead)/LNCAP-FOXA1-ChIP-Seq(GSE27824)/Homer	1.00E+00	0.1596	0.1599
Myf5(bHLH)/GM-Myf5-ChIP-Seq(GSE24852)/Homer	1.00E+00	0.1520	0.1525
PAX3:FKHR-fusion(Paired,Homeobox)/Rh4-PAX3:FKHR-ChIP-Seq(GSE19063)/Homer	1.00E+00	0.0256	0.0259
Gata6(Zf)/HUG1N-GATA6-ChIP-Seq(GSE51936)/Homer	1.00E+00	0.1148	0.1155
ZBTB12(Zf)/HEK293-ZBTB12.GFP-ChIP-Seq(GSE58341)/Homer	1.00E+00	0.1048	0.1054
Unknown-ESC-element(?)/mES-Nanog-ChIP-Seq(GSE11724)/Homer	1.00E+00	0.1355	0.1362
MyoD(bHLH)/Myotube-MyoD-ChIP-Seq(GSE21614)/Homer	1.00E+00	0.1956	0.1968
PSE(SNAPc)/K562-mStart-Seq/Homer	1.00E+00	0.0724	0.0731
Tbx6(T-box)/ESC-Tbx6-ChIP-Seq(GSE93524)/Homer	1.00E+00	0.1976	0.1989
Zic3(Zf)/mES-Zic3-ChIP-Seq(GSE37889)/Homer	1.00E+00	0.1857	0.1872
NeuroD1(bHLH)/Islet-NeuroD1-ChIP-Seq(GSE30298)/Homer	1.00E+00	0.1626	0.1642
ZNF317(Zf)/HEK293-ZNF317.GFP-ChIP-Seq(GSE58341)/Homer	1.00E+00	0.0148	0.0154
ZBTB18(Zf)/HEK293-ZBTB18.GFP-ChIP-Seq(GSE58341)/Homer	1.00E+00	0.0960	0.0974
DMRT6(DM)/Testis-DMRT6-ChIP-Seq(GSE60440)/Homer	1.00E+00	0.0234	0.0241
KLF10(Zf)/HEK293-KLF10.GFP-ChIP-Seq(GSE58341)/Homer	1.00E+00	0.2199	0.2218
NeuroG2(bHLH)/Fibroblast-NeuroG2-ChIP-Seq(GSE75910)/Homer	1.00E+00	0.2870	0.2891
GATA3(Zf),DR8/iTreg-Gata3-ChIP-Seq(GSE20898)/Homer	1.00E+00	0.0089	0.0094
Phox2a(Homeobox)/Neuron-Phox2a-ChIP-Seq(GSE31456)/Homer	1.00E+00	0.0312	0.0321
Hoxd13(Homeobox)/ChickenMSG-Hoxd13.Flag-ChIP-Seq(GSE86088)/Homer	1.00E+00	0.2062	0.2087
GRE(NR),IR3/A549-GR-ChIP-Seq(GSE32465)/Homer	1.00E+00	0.0237	0.0247
Gata2(Zf)/K562-GATA2-ChIP-Seq(GSE18829)/Homer	1.00E+00	0.0840	0.0858
ZNF519(Zf)/HEK293-ZNF519.GFP-ChIP-Seq(GSE58341)/Homer	1.00E+00	0.1011	0.1031
TRPS1(Zf)/MCF7-TRPS1-ChIP-Seq(GSE107013)/Homer	1.00E+00	0.2491	0.2521
RORg(NR)/Liver-Rorc-ChIP-Seq(GSE101115)/Homer	1.00E+00	0.0122	0.0131
NFAT:AP1(RHD,bZIP)/Jurkat-NFATC1-ChIP-Seq(Jolma_et_al.)/Homer	1.00E+00	0.0209	0.0220
RUNX2(Runt)/PCa-RUNX2-ChIP-Seq(GSE33889)/Homer	1.00E+00	0.1372	0.1403
Hand2(bHLH)/Mesoderm-Hand2-ChIP-Seq(GSE61475)/Homer	1.00E+00	0.0878	0.0903
Gata1(Zf)/K562-GATA1-ChIP-Seq(GSE18829)/Homer	1.00E+00	0.0731	0.0755
ZNF415(Zf)/HEK293-ZNF415.GFP-ChIP-Seq(GSE58341)/Homer	1.00E+00	0.1532	0.1566
HNF1b(Homeobox)/PDAC-HNF1B-ChIP-Seq(GSE64557)/Homer	1.00E+00	0.0115	0.0126
Gata4(Zf)/Heart-Gata4-ChIP-Seq(GSE35151)/Homer	1.00E+00	0.1288	0.1321
GATA(Zf),IR3/iTreg-Gata3-ChIP-Seq(GSE20898)/Homer	1.00E+00	0.0133	0.0146
Max(bHLH)/K562-Max-ChIP-Seq(GSE31477)/Homer	1.00E+00	0.1438	0.1477
PPARE(NR),DR1/3T3L1-Pparg-ChIP-Seq(GSE13511)/Homer	1.00E+00	0.1985	0.2030
ZNF136(Zf)/HEK293-ZNF136.GFP-ChIP-Seq(GSE58341)/Homer	1.00E+00	0.0092	0.0104
DUX(Homeobox)/C2C12-Dux-ChIP-Seq(GSE87279)/Homer	1.00E+00	0.0002	0.0005
RBPJ:Ebox(?,bHLH)/Panc1-Rbpj1-ChIP-Seq(GSE47459)/Homer	1.00E+00	0.0671	0.0701
FXR(NR),IR1/Liver-FXR-ChIP-Seq(Chong_et_al.)/Homer	1.00E+00	0.0844	0.0877
Eomes(T-box)/H9-Eomes-ChIP-Seq(GSE26097)/Homer	1.00E+00	0.3126	0.3185
Hoxd12(Homeobox)/ChickenMSG-Hoxd12.Flag-ChIP-Seq(GSE86088)/Homer	1.00E+00	0.2220	0.2272
NPAS(bHLH)/Liver-NPAS-ChIP-Seq(GSE39860)/Homer	1.00E+00	0.2890	0.2949
Znf263(Zf)/K562-Znf263-ChIP-Seq(GSE31477)/Homer	1.00E+00	0.4964	0.5028
ZNF16(Zf)/HEK293-ZNF16.GFP-ChIP-Seq(GSE58341)/Homer	1.00E+00	0.0015	0.0021
CDX4(Homeobox)/ZebrafishEmbryos-Cdx4.Myc-ChIP-Seq(GSE48254)/Homer	1.00E+00	0.1123	0.1165
Phox2b(Homeobox)/CLBGA-PHOX2B-ChIP-Seq(GSE90683)/Homer	1.00E+00	0.0150	0.0167
Klf4(Zf)/mES-Klf4-ChIP-Seq(GSE11431)/Homer	1.00E+00	0.1514	0.1564
RAR:RXR(NR),DR5/ES-RAR-ChIP-Seq(GSE56893)/Homer	1.00E+00	0.0048	0.0058
FoxD3(forkhead)/ZebrafishEmbryo-Foxd3.biotin-ChIP-seq(GSE106676)/Homer	1.00E+00	0.1208	0.1254
BHLHA15(bHLH)/NIH3T3-BHLHB8.HA-ChIP-Seq(GSE119782)/Homer	1.00E+00	0.2689	0.2753
Pax7(Paired,Homeobox),longest/Myoblast-Pax7-ChIP-Seq(GSE25064)/Homer	1.00E+00	0.0020	0.0027
THRb(NR)/HepG2-THRb.Flag-ChIP-Seq(Encode)/Homer	1.00E+00	0.1458	0.1511
SCL(bHLH)/HPC7-Scl-ChIP-Seq(GSE13511)/Homer	1.00E+00	0.7507	0.7571
ZNF669(Zf)/HEK293-ZNF669.GFP-ChIP-Seq(GSE58341)/Homer	1.00E+00	0.0209	0.0231
ZNF165(Zf)/WHIM12-ZNF165-ChIP-Seq(GSE65937)/Homer	1.00E+00	0.0414	0.0445
GATA:SCL(Zf,bHLH)/Ter119-SCL-ChIP-Seq(GSE18720)/Homer	1.00E+00	0.0166	0.0186
HOXA1(Homeobox)/mES-Hoxa1-ChIP-Seq(SRP084292)/Homer	1.00E+00	0.0286	0.0312
Twist(bHLH)/HMLE-TWIST1-ChIP-Seq(Chang_et_al)/Homer	1.00E+00	0.0225	0.0248
DUX4(Homeobox)/Myoblasts-DUX4.V5-ChIP-Seq(GSE75791)/Homer	1.00E+00	0.0031	0.0040
Tcf12(bHLH)/GM12878-Tcf12-ChIP-Seq(GSE32465)/Homer	1.00E+00	0.2248	0.2314
ZNF189(Zf)/HEK293-ZNF189.GFP-ChIP-Seq(GSE58341)/Homer	1.00E+00	0.1845	0.1906
Hoxd10(Homeobox)/ChickenMSG-Hoxd10.Flag-ChIP-Seq(GSE86088)/Homer	1.00E+00	0.1531	0.1589
ERRg(NR)/Kidney-ESRRG-ChIP-Seq(GSE104905)/Homer	1.00E+00	0.1689	0.1750
TCFL2(HMG)/K562-TCF7L2-ChIP-Seq(GSE29196)/Homer	1.00E+00	0.0121	0.0140
Tcf3(HMG)/mES-Tcf3-ChIP-Seq(GSE11724)/Homer	1.00E+00	0.0363	0.0395
bZIP:IRF(bZIP,IRF)/Th17-BatF-ChIP-Seq(GSE39756)/Homer	1.00E+00	0.0559	0.0599
MNT(bHLH)/HepG2-MNT-ChIP-Seq(Encode)/Homer	1.00E+00	0.1885	0.1953
HOXA2(Homeobox)/mES-Hoxa2-ChIP-Seq(Donaldson_et_al.)/Homer	1.00E+00	0.0105	0.0123
Tbx20(T-box)/Heart-Tbx20-ChIP-Seq(GSE29636)/Homer	1.00E+00	0.0412	0.0448
Hnf1(Homeobox)/Liver-Foxa2-Chip-Seq(GSE25694)/Homer	1.00E+00	0.0104	0.0123
RORa(NR)/Liver-Rora-ChIP-Seq(GSE101115)/Homer	1.00E+00	0.0182	0.0208
TCF4(bHLH)/SHSY5Y-TCF4-ChIP-Seq(GSE96915)/Homer	1.00E+00	0.2835	0.2917
Tbet(T-box)/CD8-Tbet-ChIP-Seq(GSE33802)/Homer	1.00E+00	0.1512	0.1578
PGR(NR)/EndoStromal-PGR-ChIP-Seq(GSE69539)/Homer	1.00E+00	0.0298	0.0332
FOXM1(Forkhead)/MCF7-FOXM1-ChIP-Seq(GSE72977)/Homer	1.00E+00	0.1374	0.1444
Pax7(Paired,Homeobox)/Myoblast-Pax7-ChIP-Seq(GSE25064)/Homer	1.00E+00	0.0058	0.0075
Tcf21(bHLH)/ArterySmoothMuscle-Tcf21-ChIP-Seq(GSE61369)/Homer	1.00E+00	0.2029	0.2116
GRE(NR),IR3/RAW264.7-GRE-ChIP-Seq(Unpublished)/Homer	1.00E+00	0.0370	0.0412
MafB(bZIP)/BMM-Mafb-ChIP-Seq(GSE75722)/Homer	1.00E+00	0.0619	0.0672
RORgt(NR)/EL4-RORgt.Flag-ChIP-Seq(GSE56019)/Homer	1.00E+00	0.0157	0.0186
RORgt(NR)/EL4-RORgt.Flag-ChIP-Seq(GSE56019)/Homer	1.00E+00	0.0157	0.0186
GLI3(Zf)/Limb-GLI3-ChIP-Chip(GSE11077)/Homer	1.00E+00	0.0294	0.0333
ZNF341(Zf)/EBV-ZNF341-ChIP-Seq(GSE113194)/Homer	1.00E+00	0.1840	0.1927
Twist2(bHLH)/Myoblast-Twist2.Ty1-ChIP-Seq(GSE127998)/Homer	1.00E+00	0.3330	0.3436
c-Myc(bHLH)/mES-cMyc-ChIP-Seq(GSE11431)/Homer	1.00E+00	0.1079	0.1150
Bcl11a(Zf)/HSPC-BCL11A-ChIP-Seq(GSE104676)/Homer	1.00E+00	0.1300	0.1377
FOXA1:AR(Forkhead,NR)/LNCAP-AR-ChIP-Seq(GSE27824)/Homer	1.00E+00	0.0082	0.0104
Cux2(Homeobox)/Liver-Cux2-ChIP-Seq(GSE35985)/Homer	1.00E+00	0.0476	0.0528
PR(NR)/T47D-PR-ChIP-Seq(GSE31130)/Homer	1.00E+00	0.3747	0.3861
Ap4(bHLH)/AML-Tfap4-ChIP-Seq(GSE45738)/Homer	1.00E+00	0.2503	0.2606
EBNA1(EBV-virus)/Raji-EBNA1-ChIP-Seq(GSE30709)/Homer	1.00E+00	0.0024	0.0037
Esrrb(NR)/mES-Esrrb-ChIP-Seq(GSE11431)/Homer	1.00E+00	0.1242	0.1323
GATA(Zf),IR4/iTreg-Gata3-ChIP-Seq(GSE20898)/Homer	1.00E+00	0.0058	0.0078
RXR(NR),DR1/3T3L1-RXR-ChIP-Seq(GSE13511)/Homer	1.00E+00	0.2433	0.2537
SF1(NR)/H295R-Nr5a1-ChIP-Seq(GSE44220)/Homer	1.00E+00	0.0925	0.0998
p63(p53)/Keratinocyte-p63-ChIP-Seq(GSE17611)/Homer	1.00E+00	0.0643	0.0706
HNF6(Homeobox)/Liver-Hnf6-ChIP-Seq(ERP000394)/Homer	1.00E+00	0.0635	0.0699
ZNF41(Zf)/HEK293-ZNF41.GFP-ChIP-Seq(GSE58341)/Homer	1.00E+00	0.0034	0.0051
Reverb(NR),DR2/RAW-Reverba.biotin-ChIP-Seq(GSE45914)/Homer	1.00E+00	0.0245	0.0288
Nr5a2(NR)/mES-Nr5a2-ChIP-Seq(GSE19019)/Homer	1.00E+00	0.1156	0.1241
AR-halfsite(NR)/LNCaP-AR-ChIP-Seq(GSE27824)/Homer	1.00E+00	0.6572	0.6699
MafK(bZIP)/C2C12-MafK-ChIP-Seq(GSE36030)/Homer	1.00E+00	0.0398	0.0455
Nr5a2(NR)/Pancreas-LRH1-ChIP-Seq(GSE34295)/Homer	1.00E+00	0.1490	0.1590
MafA(bZIP)/Islet-MafA-ChIP-Seq(GSE30298)/Homer	1.00E+00	0.1527	0.1632
Cdx2(Homeobox)/mES-Cdx2-ChIP-Seq(GSE14586)/Homer	1.00E+00	0.0747	0.0829
PPARa(NR),DR1/Liver-Ppara-ChIP-Seq(GSE47954)/Homer	1.00E+00	0.2103	0.2228
EKLF(Zf)/Erythrocyte-Klf1-ChIP-Seq(GSE20478)/Homer	1.00E+00	0.0500	0.0568
ZNF322(Zf)/HEK293-ZNF322.GFP-ChIP-Seq(GSE58341)/Homer	1.00E+00	0.0653	0.0731
THRa(NR)/C17.2-THRa-ChIP-Seq(GSE38347)/Homer	1.00E+00	0.0878	0.0969
GATA3(Zf),DR4/iTreg-Gata3-ChIP-Seq(GSE20898)/Homer	1.00E+00	0.0064	0.0093
Zac1(Zf)/Neuro2A-Plagl1-ChIP-Seq(GSE75942)/Homer	1.00E+00	0.6048	0.6209
Tbx21(T-box)/GM12878-TBX21-ChIP-Seq(Encode)/Homer	1.00E+00	0.1413	0.1532
ZNF264(Zf)/HEK293-ZNF264.GFP-ChIP-Seq(GSE58341)/Homer	1.00E+00	0.1549	0.1673
BMAL1(bHLH)/Liver-Bmal1-ChIP-Seq(GSE39860)/Homer	1.00E+00	0.3094	0.3253
NPAS2(bHLH)/Liver-NPAS2-ChIP-Seq(GSE39860)/Homer	1.00E+00	0.2144	0.2289
Pit1(Homeobox)/GCrat-Pit1-ChIP-Seq(GSE58009)/Homer	1.00E+00	0.0955	0.1066
OCT:OCT(POU,Homeobox)/NPC-OCT6-ChIP-Seq(GSE43916)/Homer	1.00E+00	0.0079	0.0117
HIC1(Zf)/Treg-ZBTB29-ChIP-Seq(GSE99889)/Homer	1.00E+00	0.4785	0.4974
COUP-TFII(NR)/Artia-Nr2f2-ChIP-Seq(GSE46497)/Homer	1.00E+00	0.3361	0.3543
RARa(NR)/K562-RARa-ChIP-Seq(Encode)/Homer	1.00E+00	0.4819	0.5010
Egr2(Zf)/Thymocytes-Egr2-ChIP-Seq(GSE34254)/Homer	1.00E+00	0.0873	0.0985
LRF(Zf)/Erythroblasts-ZBTB7A-ChIP-Seq(GSE74977)/Homer	1.00E+00	0.4674	0.4870
HNF4a(NR),DR1/HepG2-HNF4a-ChIP-Seq(GSE25021)/Homer	1.00E+00	0.0797	0.0914
Hnf6b(Homeobox)/LNCaP-Hnf6b-ChIP-Seq(GSE106305)/Homer	1.00E+00	0.0913	0.1039
PRDM10(Zf)/HEK293-PRDM10.eGFP-ChIP-Seq(Encode)/Homer	1.00E+00	0.1096	0.1240
CUX1(Homeobox)/K562-CUX1-ChIP-Seq(GSE92882)/Homer	1.00E+00	0.0675	0.0796
Gli2(Zf)/GM2-Gli2-ChIP-Chip(GSE112702)/Homer	1.00E+00	0.0602	0.0720
MyoG(bHLH)/C2C12-MyoG-ChIP-Seq(GSE36024)/Homer	1.00E+00	0.2242	0.2445
ERE(NR),IR3/MCF7-ERa-ChIP-Seq(Unpublished)/Homer	1.00E+00	0.0454	0.0562
ARE(NR)/LNCAP-AR-ChIP-Seq(GSE27824)/Homer	1.00E+00	0.0424	0.0537
SCRT1(Zf)/HEK293-SCRT1.eGFP-ChIP-Seq(Encode)/Homer	1.00E+00	0.0512	0.0637
VDR(NR),DR3/GM10855-VDR+vitD-ChIP-Seq(GSE22484)/Homer	1.00E+00	0.0318	0.0423
COUP-TFII(NR)/K562-NR2F1-ChIP-Seq(Encode)/Homer	1.00E+00	0.2708	0.2956
Tbx5(T-box)/HL1-Tbx5.biotin-ChIP-Seq(GSE21529)/Homer	1.00E+00	0.5458	0.5732
TR4(NR),DR1/Hela-TR4-ChIP-Seq(GSE24685)/Homer	1.00E+00	0.0170	0.0255
EAR2(NR)/K562-NR2F6-ChIP-Seq(Encode)/Homer	1.00E+00	0.2475	0.2732
Ascl1(bHLH)/NeuralTubes-Ascl1-ChIP-Seq(GSE55840)/Homer	1.00E+00	0.3309	0.3603
Ascl2(bHLH)/ESC-Ascl2-ChIP-Seq(GSE97712)/Homer	1.00E+00	0.2515	0.2847
RAR:RXR(NR),DR0/ES-RAR-ChIP-Seq(GSE56893)/Homer	1.00E+00	0.0250	0.0373
E2A(bHLH)/proBcell-E2A-ChIP-Seq(GSE21978)/Homer	1.00E+00	0.2950	0.3451
E2A(bHLH),near_PU.1/Bcell-PU.1-ChIP-Seq(GSE21512)/Homer	1.00E+00	0.2559	0.3388
Erra(NR)/HepG2-Erra-ChIP-Seq(GSE31477)/Homer	1.00E+00	0.4268	0.4629
HEB(bHLH)/mES-Heb-ChIP-Seq(GSE53233)/Homer	1.00E+00	0.3913	0.4317
Ptf1a(bHLH)/Panc1-Ptf1a-ChIP-Seq(GSE47459)/Homer	1.00E+00	0.4902	0.5349
RARg(NR)/ES-RARg-ChIP-Seq(GSE30538)/Homer	1.00E+00	0.0071	0.0171
REST-NRSF(Zf)/Jurkat-NRSF-ChIP-Seq/Homer	1.00E+00	0.0002	0.0028
Snail1(Zf)/LS174T-SNAIL1.HA-ChIP-Seq(GSE127183)/Homer	1.00E+00	0.1608	0.2174
Slug(Zf)/Mesoderm-Snai2-ChIP-Seq(GSE61475)/Homer	1.00E+00	0.1128	0.1497
THRb(NR)/Liver-NR1A2-ChIP-Seq(GSE52613)/Homer	1.00E+00	0.6588	0.6902
ZEB1(Zf)/PDAC-ZEB1-ChIP-Seq(GSE64557)/Homer	1.00E+00	0.3040	0.3984
ZEB2(Zf)/SNU398-ZEB2-ChIP-Seq(GSE103048)/Homer	1.00E+00	0.1821	0.2481
