# Supplementary material for: A Sox2 enhancer cluster regulates region-specific neural fates from mouse embryonic stem cells
Source: G3 (Bethesda). 2025 Jan 24;15(4):jkaf012. doi: 10.1093/g3journal/jkaf012 (PMC12005160; doi:10.1093/g3journal/jkaf012)
Supplement: jkaf012_Supplementary_Data [file jkaf012_supplementary_data.zip › Table_S18_G3-2024-405518.csv]

goid	description	p	q	es	core_enrichment
GO:0022008	neurogenesis	3.05E-38	1.71E-35	-0.333632204	20679, 13508, 233781, 21413, 67703, 18028, 68703, 18163, 235106, 13131, 93742, 19266, 19270, 18189, 20678, 217692, 320790, 69743, 277360, 12561, 319387, 20512, 67916, 192167, 225207, 16880, 69601, 210933, 14270, 20356, 12661, 18213, 26921, 215690, 235402, 244667, 18845, 19876, 21416, 268902, 19055, 19242, 239985, 12558, 18514, 21406, 110596, 13865, 20358, 20689, 70762, 12767, 13175, 13518, 14360,…
GO:0048699	generation of neurons	5.18E-35	2.61E-32	-0.327491939	13508, 233781, 21413, 67703, 18028, 68703, 18163, 235106, 13131, 19266, 19270, 18189, 20678, 217692, 320790, 69743, 277360, 12561, 319387, 20512, 192167, 225207, 16880, 69601, 210933, 14270, 20356, 12661, 18213, 26921, 215690, 235402, 244667, 18845, 19876, 21416, 268902, 19055, 19242, 239985, 12558, 18514, 21406, 110596, 13865, 20358, 20689, 70762, 12767, 13175, 13518, 14360, 16001, 17967, 108655…
GO:0030182	neuron differentiation	1.40E-31	5.89E-29	-0.323795039	13508, 233781, 21413, 67703, 18028, 68703, 18163, 235106, 13131, 19266, 19270, 18189, 20678, 217692, 69743, 277360, 12561, 20512, 192167, 225207, 16880, 69601, 210933, 14270, 20356, 12661, 18213, 26921, 235402, 244667, 18845, 19876, 268902, 19055, 19242, 239985, 12558, 18514, 21406, 110596, 13865, 20358, 20689, 70762, 12767, 13175, 13518, 14360, 16001, 17967, 108655, 270120, 13196, 13405, 14362, …
GO:0045595	regulation of cell differentiation	8.33E-30	3.24E-27	-0.28819014	20679, 13508, 233781, 21413, 208727, 235106, 13131, 17132, 19266, 19270, 20602, 20678, 217692, 320790, 69743, 277360, 18708, 12561, 241324, 21813, 192167, 69601, 210933, 328365, 14270, 20356, 207259, 18213, 26921, 235402, 244667, 18845, 19876, 21416, 268902, 19055, 19242, 12558, 18514, 21406, 234515, 13865, 14013, 20358, 11480, 12767, 14360, 16001, 108655, 270120, 13196, 13405, 14362, 19317, 5650…
GO:0051960	regulation of nervous system development	1.57E-29	5.65E-27	-0.366405565	13508, 233781, 21413, 235106, 13131, 93742, 99633, 19266, 19270, 18189, 20678, 217692, 320790, 69743, 277360, 12561, 319387, 192167, 69601, 210933, 14270, 20356, 18213, 26921, 235402, 244667, 18845, 19876, 21416, 268902, 19055, 19242, 12558, 18514, 21406, 13865, 20358, 12767, 14360, 16001, 270120, 13196, 13405, 14362, 19317, 56508, 83814, 545156, 16373, 17260, 387609, 13869, 16981, 17756, 18109, …
GO:0006366	transcription from RNA polymerase II promoter	2.34E-29	7.66E-27	-0.280995529	319974, 18027, 27386, 20679, 71458, 21413, 18028, 208727, 81004, 17132, 20602, 211652, 73230, 20678, 320790, 18708, 56353, 241324, 16656, 69601, 328365, 17933, 76199, 207259, 21416, 80707, 100072, 433586, 19017, 19055, 16597, 18514, 21406, 66505, 13017, 13865, 14013, 14164, 20689, 270118, 11480, 13591, 21676, 108655, 14362, 17974, 228980, 242466, 11819, 17260, 17342, 94187, 208076, 231991, 387609…
GO:0060284	regulation of cell development	2.43E-29	7.66E-27	-0.361149165	13508, 233781, 21413, 208727, 235106, 13131, 19266, 19270, 20678, 217692, 320790, 69743, 277360, 12561, 192167, 69601, 210933, 14270, 20356, 18213, 26921, 235402, 244667, 18845, 19876, 21416, 268902, 19055, 19242, 12558, 18514, 21406, 13865, 20358, 12767, 14360, 16001, 108655, 270120, 13196, 13405, 14362, 19317, 56508, 83814, 330662, 545156, 16373, 17260, 387609, 13869, 17756, 18109, 110351, 1200…
GO:2000026	regulation of multicellular organismal development	1.71E-28	5.07E-26	-0.272219519	20679, 13508, 71458, 233781, 21413, 18028, 208727, 235106, 13131, 17132, 93742, 99633, 19266, 19270, 18189, 20678, 217692, 320790, 69743, 277360, 18708, 12561, 241324, 319387, 21813, 192167, 69601, 210933, 328365, 14270, 14758, 20356, 18213, 26921, 235402, 244667, 18845, 19876, 21416, 268902, 19055, 19242, 12558, 18514, 21406, 234515, 13865, 14164, 20358, 11480, 12767, 14360, 16001, 17967, 108655…
GO:0006357	regulation of transcription from RNA polymerase II promoter	1.86E-28	5.21E-26	-0.279659516	319974, 18027, 27386, 20679, 71458, 21413, 18028, 208727, 81004, 17132, 20602, 211652, 73230, 20678, 320790, 18708, 56353, 241324, 69601, 328365, 17933, 76199, 207259, 21416, 80707, 100072, 433586, 19017, 19055, 16597, 18514, 21406, 66505, 13017, 13865, 14013, 14164, 270118, 11480, 13591, 21676, 108655, 14362, 17974, 228980, 242466, 11819, 17260, 17342, 94187, 208076, 231991, 387609, 16468, 18109…
GO:0030030	cell projection organization	1.96E-28	5.21E-26	-0.305450815	13508, 233781, 67703, 18028, 68703, 208727, 18163, 235106, 13131, 19266, 19270, 18189, 217692, 277360, 12561, 53860, 192167, 16880, 69601, 210933, 14270, 20356, 12661, 18213, 26921, 235402, 244667, 18845, 19876, 268902, 19055, 19242, 57257, 239985, 12558, 110596, 13865, 20358, 66860, 12767, 13175, 13518, 14360, 16001, 17967, 74354, 108655, 270120, 13196, 13405, 14362, 14457, 17974, 19317, 56508, …
GO:0050767	regulation of neurogenesis	1.27E-27	3.21E-25	-0.371516564	13508, 233781, 21413, 235106, 13131, 19266, 19270, 20678, 217692, 320790, 69743, 277360, 12561, 192167, 69601, 210933, 14270, 20356, 18213, 26921, 235402, 244667, 18845, 19876, 21416, 268902, 19055, 19242, 12558, 18514, 21406, 13865, 20358, 12767, 14360, 16001, 270120, 13196, 13405, 14362, 19317, 56508, 83814, 545156, 16373, 17260, 387609, 13869, 17756, 18109, 110351, 14083, 17755, 21960, 23965, …
GO:0031175	neuron projection development	2.73E-27	6.55E-25	-0.349689552	13508, 233781, 67703, 18028, 68703, 18163, 235106, 13131, 19266, 19270, 217692, 277360, 12561, 192167, 16880, 69601, 210933, 14270, 20356, 12661, 18213, 26921, 235402, 244667, 18845, 19876, 268902, 19055, 19242, 239985, 12558, 110596, 13865, 20358, 12767, 13175, 13518, 14360, 16001, 17967, 108655, 270120, 13196, 13405, 14362, 14457, 17974, 19317, 56508, 83814, 545156, 11787, 17260, 17756, 21923, …
GO:0000902	cell morphogenesis	5.68E-26	1.30E-23	-0.335501651	20679, 13508, 67703, 18028, 68703, 18163, 13131, 93742, 19266, 217692, 277360, 12561, 20512, 192167, 16880, 69601, 210933, 14270, 20356, 12661, 18213, 54725, 235402, 244667, 18845, 19876, 268902, 19055, 19242, 27428, 71409, 12558, 110596, 20358, 12767, 13175, 13518, 14360, 16001, 108655, 270120, 14457, 74206, 83814, 330662, 545156, 11787, 17260, 17756, 108829, 14083, 17755, 20404, 21960, 228662, …
GO:0032989	cellular component morphogenesis	3.03E-25	6.65E-23	-0.318873023	20679, 13508, 67703, 18028, 68703, 18163, 13131, 93742, 19266, 217692, 277360, 12561, 20512, 192167, 16880, 69601, 210933, 14270, 20356, 12661, 18213, 54725, 235402, 244667, 18845, 19876, 268902, 19055, 19242, 27428, 71409, 12558, 110596, 20358, 12767, 13175, 13518, 14360, 16001, 108655, 270120, 14457, 74206, 83814, 330662, 545156, 11787, 17260, 17756, 108829, 14083, 17755, 20404, 21960, 228662, …
GO:0048666	neuron development	4.32E-25	9.09E-23	-0.314107715	13508, 233781, 67703, 18028, 68703, 18163, 235106, 13131, 19266, 19270, 18189, 217692, 277360, 12561, 20512, 192167, 16880, 69601, 210933, 14270, 20356, 12661, 18213, 26921, 235402, 244667, 18845, 19876, 268902, 19055, 19242, 239985, 12558, 110596, 13865, 20358, 20689, 70762, 12767, 13175, 13518, 14360, 16001, 17967, 108655, 270120, 13196, 13405, 14362, 14457, 17974, 19317, 56508, 83814, 545156, …
GO:0045664	regulation of neuron differentiation	2.15E-24	4.34E-22	-0.378180387	13508, 233781, 21413, 235106, 13131, 19266, 19270, 20678, 217692, 69743, 277360, 12561, 192167, 69601, 210933, 20356, 18213, 26921, 244667, 18845, 19876, 268902, 19055, 19242, 12558, 18514, 21406, 13865, 14360, 16001, 270120, 13196, 13405, 14362, 19317, 56508, 83814, 545156, 16373, 17260, 387609, 17756, 18109, 110351, 14083, 17755, 21960, 23965, 12323, 69807, 104156, 330222, 12286, 13047, 16449, …
GO:0051254	positive regulation of RNA metabolic process	6.70E-24	1.30E-21	-0.279247815	319974, 18027, 27386, 20679, 21413, 18028, 208727, 81004, 17132, 20678, 320790, 69743, 18708, 16656, 69601, 328365, 17933, 207259, 21416, 80707, 100072, 433586, 19017, 19055, 16597, 18514, 21406, 244579, 13017, 13865, 14013, 14164, 270118, 11480, 13591, 16001, 21676, 108655, 14362, 17974, 71375, 228980, 242466, 11819, 17260, 17342, 94187, 231991, 13869, 18109, 71137, 71389, 74370, 19883, 58172, 2…
GO:0010628	positive regulation of gene expression	1.12E-23	2.09E-21	-0.258491089	319974, 18027, 27386, 20679, 21413, 109676, 18028, 208727, 81004, 17132, 20602, 207181, 20678, 320790, 69743, 18708, 16656, 69601, 328365, 17933, 207259, 18213, 21416, 80707, 100072, 433586, 19017, 19055, 16597, 18514, 21406, 244579, 13017, 13865, 14013, 14164, 270118, 11480, 13591, 16001, 21676, 108655, 14362, 17974, 19317, 71375, 228980, 242466, 11819, 17260, 17342, 94187, 231991, 13869, 18109,…
GO:0045893	positive regulation of transcription, DNA-templated	1.93E-23	3.37E-21	-0.281381549	319974, 18027, 27386, 20679, 21413, 18028, 208727, 81004, 17132, 20678, 320790, 69743, 18708, 16656, 69601, 328365, 17933, 207259, 21416, 80707, 100072, 433586, 19017, 19055, 16597, 18514, 21406, 244579, 13017, 13865, 14013, 14164, 270118, 11480, 13591, 16001, 21676, 108655, 14362, 17974, 71375, 228980, 242466, 11819, 17260, 17342, 94187, 231991, 13869, 18109, 71137, 71389, 74370, 19883, 58172, 2…
GO:1903508	positive regulation of nucleic acid-templated transcription	1.93E-23	3.37E-21	-0.281381549	319974, 18027, 27386, 20679, 21413, 18028, 208727, 81004, 17132, 20678, 320790, 69743, 18708, 16656, 69601, 328365, 17933, 207259, 21416, 80707, 100072, 433586, 19017, 19055, 16597, 18514, 21406, 244579, 13017, 13865, 14013, 14164, 270118, 11480, 13591, 16001, 21676, 108655, 14362, 17974, 71375, 228980, 242466, 11819, 17260, 17342, 94187, 231991, 13869, 18109, 71137, 71389, 74370, 19883, 58172, 2…
GO:1902680	positive regulation of RNA biosynthetic process	2.17E-23	3.66E-21	-0.28057942	319974, 18027, 27386, 20679, 21413, 18028, 208727, 81004, 17132, 20678, 320790, 69743, 18708, 16656, 69601, 328365, 17933, 207259, 21416, 80707, 100072, 433586, 19017, 19055, 16597, 18514, 21406, 244579, 13017, 13865, 14013, 14164, 270118, 11480, 13591, 16001, 21676, 108655, 14362, 17974, 71375, 228980, 242466, 11819, 17260, 17342, 94187, 231991, 13869, 18109, 71137, 71389, 74370, 19883, 58172, 2…
GO:0007417	central nervous system development	2.26E-22	3.56E-20	-0.340740175	78286, 20679, 67703, 18028, 68703, 13131, 20602, 18189, 214968, 20678, 320790, 21813, 67916, 69601, 14270, 20356, 109934, 18213, 235402, 244667, 18845, 19876, 21416, 268902, 12558, 110596, 13865, 14013, 20689, 70762, 12767, 13175, 14360, 16001, 17967, 108655, 19317, 11819, 57752, 13869, 17756, 18109, 71137, 14083, 19883, 21960, 114873, 228662, 14042, 19271, 12286, 13649, 16975, 18032, 19206, 2034…
GO:0006928	movement of cell or subcellular component	3.59E-22	5.49E-20	-0.24782706	319939, 18578, 13508, 67703, 109676, 18028, 68703, 208727, 13131, 93742, 19270, 211652, 73230, 214968, 140580, 277360, 18708, 30953, 12561, 238871, 241324, 319387, 21813, 69601, 14270, 20356, 109934, 11928, 12661, 18213, 104099, 215690, 244667, 18845, 19876, 268902, 19017, 19242, 57257, 12558, 21961, 13865, 14164, 20358, 12767, 13175, 13518, 14360, 16001, 108655, 270120, 17974, 53618, 56508, 8381…
GO:0000904	cell morphogenesis involved in differentiation	8.15E-22	1.21E-19	-0.350391417	13508, 18028, 68703, 18163, 13131, 93742, 19266, 217692, 277360, 12561, 20512, 192167, 210933, 14270, 20356, 12661, 18213, 235402, 244667, 18845, 19876, 268902, 19055, 12558, 110596, 20358, 12767, 13175, 13518, 14360, 16001, 108655, 270120, 74206, 330662, 545156, 11787, 17260, 17756, 108829, 14083, 17755, 21960, 228662, 12323, 14042, 14107, 93691, 210293, 223254, 11735, 12286, 13047, 16975, 20346…
GO:0048858	cell projection morphogenesis	1.83E-21	2.64E-19	-0.367791927	13508, 67703, 18028, 68703, 18163, 13131, 19266, 217692, 12561, 192167, 16880, 69601, 210933, 14270, 20356, 12661, 18213, 235402, 244667, 18845, 19876, 268902, 19055, 12558, 110596, 20358, 12767, 13175, 13518, 14360, 16001, 108655, 14457, 83814, 545156, 11787, 17756, 14083, 17755, 20404, 21960, 228662, 12323, 14042, 93691, 210293, 223254, 234267, 11735, 12286, 13047, 13649, 16975, 20346, 24136, 7…
GO:0032990	cell part morphogenesis	2.92E-21	4.09E-19	-0.361517623	13508, 67703, 18028, 68703, 18163, 13131, 19266, 217692, 12561, 192167, 16880, 69601, 210933, 14270, 20356, 12661, 18213, 235402, 244667, 18845, 19876, 268902, 19055, 12558, 110596, 20358, 12767, 13175, 13518, 14360, 16001, 108655, 14457, 83814, 545156, 11787, 17756, 14083, 17755, 20404, 21960, 228662, 12323, 14042, 93691, 210293, 223254, 234267, 11735, 12286, 13047, 13649, 16975, 20346, 24136, 7…
GO:0045935	positive regulation of nucleobase-containing compound metabolic process	6.24E-21	8.44E-19	-0.245357631	319974, 18027, 27386, 20679, 21413, 18028, 208727, 81004, 17132, 20678, 320790, 69743, 18708, 16656, 69601, 328365, 17933, 207259, 21416, 80707, 100072, 433586, 19017, 19055, 16597, 18514, 21406, 244579, 13017, 13865, 14013, 14164, 270118, 11480, 13591, 16001, 21676, 108655, 14362, 17974, 71375, 228980, 242466, 11819, 17260, 17342, 94187, 231991, 13869, 18109, 71137, 71389, 74370, 19883, 58172, 2…
GO:0010557	positive regulation of macromolecule biosynthetic process	6.36E-21	8.44E-19	-0.249185913	319974, 18027, 27386, 20679, 21413, 18028, 208727, 81004, 17132, 20602, 207181, 20678, 320790, 69743, 18708, 16656, 69601, 328365, 17933, 207259, 21416, 80707, 100072, 433586, 19017, 19055, 16597, 18514, 21406, 244579, 13017, 13865, 14013, 14164, 270118, 11480, 13591, 16001, 21676, 108655, 14362, 17974, 71375, 228980, 242466, 11819, 17260, 17342, 94187, 231991, 13869, 18109, 71137, 71389, 74370, …
GO:0051173	positive regulation of nitrogen compound metabolic process	1.10E-20	1.43E-18	-0.238340855	319974, 18027, 27386, 20679, 21413, 18028, 208727, 81004, 17132, 20602, 207181, 20678, 320790, 69743, 18708, 16656, 69601, 328365, 17933, 207259, 21416, 80707, 100072, 433586, 19017, 19055, 16597, 18514, 21406, 244579, 13017, 13865, 14013, 14164, 270118, 11480, 13591, 16001, 21676, 108655, 14362, 17974, 71375, 228980, 242466, 11819, 17260, 17342, 94187, 231991, 13869, 15465, 18109, 71137, 71389, …
GO:0048812	neuron projection morphogenesis	3.26E-20	4.12E-18	-0.361148083	13508, 67703, 18028, 68703, 18163, 13131, 19266, 217692, 12561, 192167, 16880, 69601, 210933, 14270, 20356, 12661, 18213, 235402, 244667, 18845, 19876, 268902, 19055, 12558, 110596, 20358, 12767, 13175, 13518, 14360, 16001, 108655, 14457, 83814, 545156, 11787, 17756, 14083, 17755, 20404, 21960, 228662, 12323, 14042, 93691, 210293, 223254, 234267, 11735, 12286, 13047, 13649, 16975, 20346, 24136, 7…
GO:0022603	regulation of anatomical structure morphogenesis	3.96E-20	4.87E-18	-0.300148939	13508, 71458, 21413, 18028, 13131, 19266, 217692, 69743, 277360, 12561, 241324, 21813, 192167, 69601, 210933, 20356, 109934, 18213, 244667, 18845, 19876, 268902, 19017, 19055, 19242, 27428, 71409, 12558, 14164, 12767, 14360, 14362, 14457, 83814, 330662, 545156, 13642, 17260, 70097, 17756, 14083, 17755, 18751, 21960, 243362, 12323, 18590, 104156, 12286, 13047, 16975, 20346, 24136, 76089, 239337, 2…
GO:0051093	negative regulation of developmental process	6.76E-20	8.13E-18	-0.30159653	20679, 71458, 233781, 21413, 18028, 208727, 235106, 13131, 19270, 20602, 211652, 69743, 18708, 21813, 192167, 69601, 210933, 14270, 20356, 109934, 18213, 26921, 235402, 19876, 21416, 19017, 19055, 19242, 18514, 234515, 13865, 108655, 270120, 13196, 16373, 387609, 13869, 18109, 71137, 110351, 12006, 14083, 19883, 21960, 243362, 13649, 16449, 18858, 19206, 20346, 52662, 76089, 214444, 218772, 23933…
GO:0045944	positive regulation of transcription from RNA polymerase II promoter	1.24E-19	1.45E-17	-0.283463757	319974, 18027, 20679, 21413, 18028, 208727, 81004, 17132, 20678, 320790, 18708, 69601, 328365, 17933, 207259, 21416, 80707, 100072, 433586, 19017, 19055, 16597, 18514, 21406, 13017, 13865, 14013, 14164, 270118, 11480, 13591, 21676, 108655, 17974, 228980, 242466, 17260, 17342, 231991, 18109, 71137, 71389, 19883, 269389, 12554, 14245, 93691, 104156, 226075, 13649, 16449, 18032, 18986, 24136, 54169,…
GO:0040011	locomotion	1.35E-19	1.54E-17	-0.240750717	319939, 18578, 13508, 67703, 18028, 68703, 208727, 13131, 93742, 19270, 211652, 73230, 214968, 140580, 277360, 18708, 30953, 12561, 238871, 241324, 319387, 21813, 69601, 14270, 20356, 109934, 12661, 18213, 104099, 215690, 244667, 18845, 19876, 268902, 19017, 19242, 57257, 12558, 21961, 13865, 14164, 20358, 12767, 13175, 14360, 16001, 108655, 270120, 17974, 53618, 56508, 330662, 545156, 11787, 118…
GO:0016477	cell migration	2.04E-19	2.28E-17	-0.263886181	319939, 18578, 67703, 68703, 208727, 13131, 93742, 19270, 211652, 73230, 214968, 140580, 277360, 18708, 30953, 238871, 241324, 319387, 21813, 69601, 14270, 20356, 109934, 12661, 18213, 104099, 215690, 244667, 18845, 19876, 19017, 19242, 57257, 12558, 21961, 13865, 14164, 20358, 12767, 13175, 14360, 16001, 270120, 17974, 53618, 56508, 330662, 545156, 11787, 11819, 13642, 17260, 17342, 70097, 36001…
GO:0031328	positive regulation of cellular biosynthetic process	1.62E-18	1.78E-16	-0.226641111	319974, 18027, 27386, 20679, 21413, 18028, 208727, 81004, 17132, 20602, 207181, 20678, 320790, 69743, 18708, 16656, 69601, 328365, 17933, 207259, 21416, 80707, 100072, 433586, 19017, 19055, 16597, 18514, 21406, 244579, 13017, 13865, 14013, 14164, 270118, 11480, 13591, 16001, 21676, 108655, 14362, 17974, 71375, 228980, 242466, 11819, 17260, 17342, 94187, 231991, 13869, 15465, 18109, 71137, 71389, …
GO:0009891	positive regulation of biosynthetic process	8.84E-18	9.50E-16	-0.220097518	319974, 18027, 27386, 20679, 21413, 18028, 208727, 81004, 17132, 20602, 207181, 20678, 320790, 69743, 18708, 16656, 69601, 328365, 17933, 207259, 21416, 80707, 100072, 433586, 19017, 19055, 16597, 18514, 21406, 244579, 13017, 13865, 14013, 14164, 270118, 11480, 13591, 16001, 21676, 108655, 14362, 17974, 71375, 228980, 242466, 11819, 17260, 17342, 94187, 231991, 13869, 15465, 18109, 71137, 71389, …
GO:0031344	regulation of cell projection organization	1.47E-17	1.55E-15	-0.323892331	13508, 233781, 208727, 235106, 13131, 19266, 19270, 18189, 217692, 277360, 12561, 53860, 192167, 69601, 210933, 20356, 18213, 26921, 244667, 18845, 19876, 268902, 19055, 19242, 12558, 13865, 14360, 16001, 270120, 13196, 13405, 14362, 19317, 56508, 83814, 545156, 17260, 17756, 110351, 14083, 17755, 21960, 23965, 12323, 234267, 330222, 12286, 13047, 16975, 18858, 20346, 24136, 76089, 231532, 235180…
GO:0060322	head development	1.65E-17	1.70E-15	-0.331569943	67703, 18028, 68703, 13131, 20602, 18189, 214968, 320790, 30953, 21813, 69601, 14270, 20356, 109934, 244667, 18845, 19876, 21416, 268902, 12558, 13865, 14013, 20689, 70762, 12767, 13175, 14360, 16001, 17967, 11819, 57752, 13869, 71137, 19883, 21960, 114873, 228662, 14042, 12286, 13649, 16975, 18032, 19206, 20346, 24136, 56747, 76089, 214444, 218772, 11864, 18187, 20315, 22422, 52906, 66797, 67269…
GO:0007420	brain development	4.28E-17	4.32E-15	-0.338024706	67703, 18028, 68703, 13131, 20602, 18189, 214968, 320790, 21813, 69601, 14270, 20356, 109934, 244667, 18845, 19876, 21416, 268902, 12558, 13865, 14013, 20689, 70762, 12767, 13175, 14360, 16001, 17967, 11819, 57752, 13869, 71137, 19883, 21960, 114873, 228662, 14042, 12286, 13649, 16975, 18032, 19206, 20346, 24136, 56747, 76089, 214444, 218772, 11864, 18187, 20315, 22422, 52906, 66797, 67269, 81907…
GO:0009888	tissue development	4.57E-17	4.52E-15	-0.21318179	20679, 71458, 18028, 208727, 81004, 17132, 93742, 20602, 73230, 20678, 320790, 30953, 225115, 241324, 21813, 16656, 69601, 14758, 20356, 18213, 18845, 19876, 21416, 268902, 19017, 19055, 19242, 27428, 211401, 12558, 18514, 14013, 14164, 11480, 12767, 16001, 17967, 21676, 108655, 13405, 14362, 74206, 11819, 13642, 16373, 17260, 231991, 13869, 18109, 21923, 108829, 12006, 58250, 71529, 83925, 24336…
GO:0048870	cell motility	6.06E-17	5.78E-15	-0.237028529	319939, 18578, 67703, 68703, 208727, 13131, 93742, 19270, 211652, 73230, 214968, 140580, 277360, 18708, 30953, 238871, 241324, 319387, 21813, 69601, 14270, 20356, 109934, 12661, 18213, 104099, 215690, 244667, 18845, 19876, 19017, 19242, 57257, 12558, 21961, 13865, 14164, 20358, 12767, 13175, 14360, 16001, 270120, 17974, 53618, 56508, 330662, 545156, 11787, 11819, 13642, 17260, 17342, 70097, 36001…
GO:0051674	localization of cell	6.06E-17	5.78E-15	-0.237028529	319939, 18578, 67703, 68703, 208727, 13131, 93742, 19270, 211652, 73230, 214968, 140580, 277360, 18708, 30953, 238871, 241324, 319387, 21813, 69601, 14270, 20356, 109934, 12661, 18213, 104099, 215690, 244667, 18845, 19876, 19017, 19242, 57257, 12558, 21961, 13865, 14164, 20358, 12767, 13175, 14360, 16001, 270120, 17974, 53618, 56508, 330662, 545156, 11787, 11819, 13642, 17260, 17342, 70097, 36001…
GO:0051094	positive regulation of developmental process	6.29E-17	5.88E-15	-0.236568357	20679, 13508, 21413, 13131, 93742, 99633, 19266, 18189, 20678, 320790, 277360, 18708, 12561, 241324, 319387, 21813, 192167, 69601, 210933, 328365, 14758, 20356, 207259, 18213, 244667, 19876, 21416, 268902, 19017, 19242, 21406, 14013, 14164, 20358, 11480, 12767, 14360, 16001, 17967, 21676, 108655, 13405, 14362, 19317, 83814, 330662, 545156, 13642, 16373, 17260, 70097, 13869, 16981, 12006, 14083, 1…
GO:0007167	enzyme linked receptor protein signaling pathway	8.11E-17	7.45E-15	-0.288359778	21413, 73230, 217692, 18708, 30953, 241324, 21813, 16880, 69601, 18213, 21416, 14164, 11480, 14360, 16001, 14362, 17974, 53618, 94212, 13642, 16324, 94187, 13869, 14083, 18751, 58250, 83925, 12554, 16558, 18590, 19271, 13649, 19246, 20411, 26563, 52662, 76089, 109700, 239337, 12167, 18187, 18750, 50791, 52906, 54635, 74007, 75747, 81907, 108699, 224650, 13844, 14119, 14182, 14388, 18760, 329628, …
GO:0048667	cell morphogenesis involved in neuron differentiation	8.43E-17	7.60E-15	-0.340069378	13508, 18028, 68703, 18163, 13131, 19266, 217692, 12561, 20512, 192167, 210933, 20356, 12661, 18213, 235402, 244667, 18845, 19876, 268902, 19055, 12558, 110596, 20358, 12767, 13175, 13518, 14360, 16001, 108655, 545156, 11787, 17260, 17756, 14083, 17755, 21960, 228662, 12323, 14042, 93691, 210293, 223254, 11735, 12286, 13047, 16975, 20346, 24136, 76089, 235180, 241568, 12167, 16554, 18187, 18750, …
GO:0010975	regulation of neuron projection development	1.82E-16	1.61E-14	-0.349308719	13508, 233781, 235106, 13131, 19266, 19270, 217692, 277360, 12561, 192167, 69601, 210933, 20356, 18213, 26921, 244667, 18845, 19876, 268902, 19055, 19242, 12558, 13865, 14360, 16001, 270120, 13196, 13405, 14362, 19317, 56508, 83814, 545156, 17260, 17756, 14083, 17755, 21960, 23965, 12323, 330222, 12286, 13047, 16975, 18858, 20346, 24136, 76089, 235180, 241568, 16554, 20315, 50791, 52906, 108699, …
GO:0022604	regulation of cell morphogenesis	2.69E-16	2.34E-14	-0.368305261	13508, 13131, 19266, 217692, 277360, 12561, 192167, 210933, 20356, 18213, 244667, 18845, 19876, 268902, 19055, 19242, 27428, 71409, 12558, 14360, 14457, 83814, 330662, 545156, 17756, 14083, 17755, 21960, 12323, 12286, 13047, 16975, 20346, 24136, 76089, 241568, 16554, 20315, 68732, 108699, 13844, 17909, 68750, 103967, 14025, 19283, 22418, 73910, 107351, 665113, 13841, 18212, 56376, 244058, 12934, …
GO:1902531	regulation of intracellular signal transduction	3.40E-16	2.91E-14	-0.222105837	192198, 13131, 19266, 211652, 244668, 73230, 217692, 277360, 238871, 192167, 69601, 20356, 109934, 18213, 26921, 223435, 232227, 19876, 21416, 57257, 12558, 23984, 66505, 110596, 234353, 234515, 14013, 14164, 98402, 320127, 14360, 16001, 17967, 24066, 13405, 17974, 74206, 227801, 545156, 16324, 70097, 71302, 13869, 74370, 110351, 14083, 18751, 19883, 67393, 12554, 16438, 18590, 19271, 69807, 7405…
GO:0030029	actin filament-based process	9.52E-16	8.01E-14	-0.309429194	18578, 109676, 93742, 140580, 217692, 77569, 277360, 18708, 208846, 238871, 14270, 14758, 20356, 109934, 11928, 18213, 232227, 27428, 71409, 211401, 235431, 108655, 14457, 17974, 83814, 11787, 17260, 54004, 56419, 71302, 360013, 16518, 12288, 14107, 14245, 18590, 69807, 19246, 20411, 218194, 13824, 68732, 72754, 75547, 238161, 320878, 12293, 17118, 72313, 73910, 107351, 665113, 12296, 17912, 1092…
GO:0045596	negative regulation of cell differentiation	1.05E-15	8.66E-14	-0.302205546	20679, 233781, 208727, 235106, 13131, 19270, 20602, 69743, 18708, 192167, 69601, 14270, 20356, 18213, 26921, 235402, 21416, 19055, 19242, 18514, 234515, 13865, 108655, 270120, 13196, 16373, 387609, 13869, 18109, 110351, 12006, 14083, 19883, 21960, 13649, 16449, 18858, 19206, 20346, 52662, 76089, 214444, 218772, 239337, 18018, 22422, 11865, 12395, 13844, 14182, 15376, 17268, 20620, 22761, 103967, …
GO:0010648	negative regulation of cell communication	2.33E-15	1.90E-13	-0.239534685	192198, 13131, 19266, 211652, 73230, 50780, 277360, 69601, 26921, 19876, 21416, 80707, 19055, 12558, 66505, 14013, 20689, 98402, 320127, 14360, 16001, 24066, 13405, 14362, 17974, 56508, 545156, 16324, 71137, 74370, 12006, 18751, 19883, 21960, 58250, 83675, 666048, 12323, 16438, 19271, 22419, 69807, 208449, 16178, 19206, 19246, 52662, 75607, 109700, 114716, 231532, 239337, 241568, 18750, 20315, 22…
GO:0051241	negative regulation of multicellular organismal process	3.34E-15	2.64E-13	-0.240872006	18578, 20679, 71458, 233781, 21413, 18028, 208727, 235106, 13131, 19270, 211652, 69743, 18708, 238871, 21813, 192167, 69601, 210933, 14270, 20356, 109934, 11928, 18213, 26921, 235402, 19876, 21416, 19055, 19242, 18514, 234515, 13865, 108655, 270120, 13196, 11819, 16324, 16373, 17260, 387609, 13869, 16468, 18109, 71137, 110351, 12006, 14083, 21960, 238130, 243362, 18590, 13649, 16178, 16449, 16531…
GO:0023057	negative regulation of signaling	3.69E-15	2.86E-13	-0.237528193	192198, 13131, 19266, 211652, 73230, 50780, 277360, 69601, 26921, 19876, 21416, 80707, 19055, 12558, 66505, 14013, 20689, 98402, 320127, 14360, 16001, 24066, 13405, 14362, 17974, 56508, 545156, 16324, 71137, 74370, 12006, 18751, 19883, 21960, 58250, 83675, 666048, 12323, 16438, 19271, 22419, 69807, 208449, 16178, 19206, 19246, 52662, 75607, 109700, 114716, 231532, 239337, 241568, 18750, 20315, 22…
GO:0031399	regulation of protein modification process	9.67E-15	7.40E-13	-0.208270781	319974, 71458, 192198, 208727, 13131, 93742, 20602, 211652, 73230, 277360, 18708, 238871, 21813, 67916, 69601, 18213, 26921, 244667, 19017, 12558, 66505, 14013, 14164, 70729, 170719, 11480, 12767, 14360, 16001, 21676, 24066, 13405, 14362, 17974, 11819, 16324, 70097, 13869, 16468, 16981, 74370, 12006, 14083, 666048, 14245, 18590, 19271, 56040, 74055, 13649, 16543, 16975, 19246, 24136, 52662, 66647…
GO:0042325	regulation of phosphorylation	1.02E-14	7.63E-13	-0.220303401	13508, 192198, 208727, 13131, 93742, 211652, 73230, 277360, 18708, 238871, 21813, 67916, 69601, 18213, 26921, 19017, 57257, 12558, 66505, 14013, 14164, 11480, 12767, 14360, 16001, 21676, 24066, 13405, 14362, 17974, 11819, 16324, 70097, 13869, 16981, 74370, 234729, 12006, 14083, 18590, 19271, 56040, 74055, 13649, 16543, 16975, 19246, 24136, 52662, 75607, 76089, 109700, 114716, 218194, 241568, 1670…
GO:0045597	positive regulation of cell differentiation	1.03E-14	7.63E-13	-0.249171762	20679, 13508, 21413, 13131, 19266, 20678, 277360, 18708, 12561, 241324, 21813, 192167, 69601, 328365, 20356, 207259, 18213, 244667, 19876, 21416, 268902, 19242, 21406, 14013, 20358, 11480, 12767, 14360, 16001, 108655, 13405, 14362, 19317, 83814, 330662, 545156, 13642, 16373, 17260, 12006, 14083, 17755, 23965, 12323, 22419, 69807, 104156, 13047, 16449, 16975, 19206, 20346, 24136, 76089, 218772, 23…
GO:0051962	positive regulation of nervous system development	2.49E-14	1.82E-12	-0.310755761	13508, 21413, 13131, 93742, 99633, 19266, 18189, 12561, 319387, 192167, 69601, 210933, 20356, 18213, 244667, 19876, 268902, 19242, 21406, 20358, 12767, 14360, 16001, 13405, 14362, 19317, 83814, 545156, 16373, 17260, 16981, 14083, 17755, 23965, 12323, 69807, 104156, 13047, 16975, 20346, 24136, 76089, 218772, 235180, 18750, 20315, 50791, 52906, 13844, 14182, 15376, 18760, 20720, 12805, 13176, 14025…
GO:0045892	negative regulation of transcription, DNA-templated	2.81E-14	2.03E-12	-0.241008902	18027, 20679, 71458, 21413, 18028, 208727, 81004, 17132, 20602, 211652, 20678, 236663, 56353, 69601, 21416, 16597, 66505, 13017, 13865, 14013, 108655, 14362, 17974, 11819, 17260, 17342, 94187, 387609, 16468, 67393, 83925, 12014, 14245, 226075, 13047, 13435, 16543, 16975, 18032, 18986, 19206, 24136, 218772, 268515, 12023, 18018, 20181, 114142, 11865, 12395, 14182, 15376, 22761, 53975, 68750, 23198…
GO:0009968	negative regulation of signal transduction	3.12E-14	2.22E-12	-0.24234331	192198, 13131, 19266, 211652, 73230, 50780, 277360, 69601, 19876, 21416, 80707, 12558, 66505, 14013, 20689, 98402, 14360, 16001, 24066, 13405, 14362, 17974, 71137, 12006, 18751, 19883, 58250, 83675, 666048, 12323, 16438, 19271, 22419, 69807, 208449, 16178, 19206, 19246, 52662, 75607, 109700, 114716, 231532, 239337, 241568, 18750, 20315, 22422, 50791, 75747, 11865, 14119, 19277, 20720, 70122, 2066…
GO:0006468	protein phosphorylation	3.81E-14	2.67E-12	-0.196466103	192198, 13131, 93742, 211652, 73230, 277360, 18708, 238871, 21813, 67916, 69601, 18213, 26921, 223435, 19017, 12558, 66505, 14013, 14164, 70762, 328329, 11480, 12767, 13175, 14360, 16001, 21676, 24066, 13405, 14362, 17974, 545156, 11819, 16324, 17260, 70097, 13869, 16981, 74370, 12006, 14083, 18751, 12323, 18590, 19271, 56040, 74055, 215303, 13649, 16543, 16975, 19246, 24136, 26563, 52662, 75607,…
GO:0051649	establishment of localization in cell	4.01E-14	2.77E-12	-0.200843343	109676, 93742, 18189, 320790, 18708, 238871, 192167, 69601, 14758, 20356, 380752, 26921, 21416, 19055, 223754, 12558, 234515, 17120, 320127, 13518, 14360, 13405, 14362, 227801, 17260, 13869, 12006, 14083, 17755, 20404, 12014, 16438, 16558, 18190, 216810, 224129, 11735, 12286, 13649, 16543, 19206, 19246, 214444, 235180, 16554, 17920, 20192, 50791, 52906, 75547, 81907, 11865, 12290, 13608, 15376, 1…
GO:0051961	negative regulation of nervous system development	4.07E-14	2.77E-12	-0.404353751	233781, 235106, 13131, 19270, 69743, 192167, 14270, 20356, 18213, 26921, 235402, 19055, 19242, 18514, 13865, 270120, 13196, 16373, 387609, 13869, 18109, 71137, 110351, 14083, 21960, 16449, 18858, 20346, 76089, 214444, 22422, 13844, 15376, 17268, 20620, 103967, 14025, 19283, 20660, 22418, 107351, 11820, 13841, 14634, 20666, 192119, 242748, 244058, 15213, 20423, 56484, 13838, 19211, 12064, 16974, 2…
GO:0007264	small GTPase mediated signal transduction	4.31E-14	2.90E-12	-0.366023322	13131, 244668, 140580, 217692, 277360, 69601, 109934, 223435, 232227, 19876, 57257, 12558, 110596, 234353, 320127, 56508, 74206, 227801, 330662, 545156, 71302, 110351, 238130, 11861, 12554, 74055, 210293, 219140, 223254, 241308, 71704, 76089, 231532, 16706, 72754, 75547, 108699, 18760, 20620, 18129, 19731, 73910, 107351, 241694, 16443, 19419, 217944, 16476, 105445, 117600, 227743, 269608, 11517, …
GO:0019220	regulation of phosphate metabolic process	4.63E-14	3.07E-12	-0.201398193	13508, 192198, 208727, 81004, 13131, 93742, 211652, 73230, 277360, 18708, 238871, 21813, 67916, 69601, 18213, 26921, 19017, 57257, 12558, 66505, 14013, 14164, 11480, 12767, 14360, 16001, 21676, 24066, 13405, 14362, 17974, 11819, 16324, 17260, 70097, 13869, 16981, 74370, 234729, 12006, 14083, 18590, 19271, 56040, 74055, 223254, 13649, 16543, 16975, 19246, 24136, 52662, 75607, 76089, 109700, 114716…
GO:0010769	regulation of cell morphogenesis involved in differentiation	5.49E-14	3.60E-12	-0.413241541	13508, 13131, 19266, 217692, 277360, 12561, 192167, 210933, 20356, 18213, 244667, 18845, 19876, 268902, 19055, 12558, 330662, 545156, 17756, 14083, 17755, 21960, 12323, 12286, 13047, 16975, 20346, 24136, 76089, 241568, 16554, 20315, 68732, 108699, 13844, 68750, 103967, 14025, 19283, 22418, 107351, 665113, 13841, 18212, 56376, 244058, 12934, 74143, 13838, 18844, 19211, 21844, 64009, 110829, 338362…
GO:0007010	cytoskeleton organization	5.70E-14	3.69E-12	-0.234512337	93742, 140580, 217692, 77569, 277360, 18708, 208846, 225115, 70549, 192167, 14270, 14758, 20356, 109934, 18213, 215690, 232227, 244667, 27428, 71409, 211401, 110596, 235431, 70762, 13518, 74354, 108655, 14457, 17974, 74206, 330662, 17260, 54004, 56419, 57752, 60344, 71302, 360013, 17756, 14083, 17755, 14107, 14245, 18590, 69807, 19246, 20411, 214444, 218194, 13824, 68732, 72754, 75547, 20620, 702…
GO:0051253	negative regulation of RNA metabolic process	5.95E-14	3.80E-12	-0.231583164	18027, 20679, 71458, 21413, 18028, 208727, 81004, 17132, 20602, 211652, 20678, 236663, 56353, 69601, 21416, 19055, 16597, 66505, 13017, 13865, 14013, 56195, 108655, 14362, 17974, 11819, 17260, 17342, 94187, 387609, 16468, 67393, 83925, 12014, 14245, 69807, 226075, 13047, 13435, 16543, 16975, 18032, 18986, 19206, 24136, 218772, 268515, 12023, 18018, 20181, 114142, 11865, 12395, 14182, 15376, 22761…
GO:0051174	regulation of phosphorus metabolic process	6.13E-14	3.87E-12	-0.200174574	13508, 192198, 208727, 81004, 13131, 93742, 211652, 73230, 277360, 18708, 238871, 21813, 67916, 69601, 18213, 26921, 19017, 57257, 12558, 66505, 14013, 14164, 11480, 12767, 14360, 16001, 21676, 24066, 13405, 14362, 17974, 11819, 16324, 17260, 70097, 13869, 16981, 74370, 234729, 12006, 14083, 18590, 19271, 56040, 74055, 223254, 13649, 16543, 16975, 19246, 24136, 52662, 75607, 76089, 109700, 114716…
GO:2000113	negative regulation of cellular macromolecule biosynthetic process	7.15E-14	4.45E-12	-0.21893185	18027, 20679, 71458, 21413, 18028, 208727, 81004, 17132, 20602, 211652, 20678, 236663, 56353, 69601, 21416, 19055, 16597, 66505, 13017, 13865, 14013, 108655, 14362, 17974, 19317, 11819, 17260, 17342, 94187, 387609, 16468, 67393, 83925, 12014, 14245, 226075, 13047, 13435, 13649, 16543, 16975, 18032, 18986, 19206, 24136, 218772, 268515, 12023, 18018, 18750, 20181, 114142, 11865, 12395, 14182, 15376…
GO:0051049	regulation of transport	7.31E-14	4.48E-12	-0.190756763	18578, 109676, 93742, 18189, 320790, 18708, 238871, 192167, 69601, 116873, 14758, 20356, 109934, 380752, 11928, 16502, 26921, 54725, 21416, 217517, 19017, 19055, 223754, 12558, 234515, 70729, 11480, 12767, 14360, 17967, 13405, 14362, 56508, 83814, 545156, 16324, 17260, 360013, 13869, 56543, 74370, 110351, 12006, 14083, 16518, 17755, 18751, 20404, 12288, 12554, 16438, 18798, 224129, 11735, 12286, …
GO:0010720	positive regulation of cell development	7.36E-14	4.48E-12	-0.306119002	13508, 21413, 13131, 19266, 277360, 12561, 192167, 69601, 20356, 18213, 244667, 19876, 268902, 19242, 21406, 20358, 12767, 14360, 16001, 13405, 14362, 19317, 83814, 330662, 545156, 16373, 17260, 14083, 17755, 23965, 12323, 69807, 104156, 13047, 16975, 20346, 24136, 76089, 218772, 235180, 20315, 50791, 52906, 68732, 13844, 14182, 15376, 18760, 20720, 68750, 238161, 12805, 13176, 14025, 14633, 1928…
GO:0061564	axon development	8.03E-14	4.83E-12	-0.336059653	13508, 233781, 18028, 13131, 217692, 12561, 20356, 12661, 18213, 235402, 244667, 18845, 19876, 268902, 12558, 110596, 20358, 12767, 13175, 13518, 16001, 17967, 108655, 545156, 11787, 17756, 21923, 14083, 17755, 21960, 14042, 69807, 93691, 11735, 12286, 20346, 24136, 235180, 241568, 12167, 16554, 18187, 18750, 20315, 20357, 22422, 108699, 13844, 16980, 19277, 13176, 14009, 14025, 14183, 14633, 192…
GO:0030036	actin cytoskeleton organization	1.09E-13	6.48E-12	-0.30404556	140580, 217692, 77569, 277360, 18708, 208846, 14758, 20356, 109934, 18213, 232227, 27428, 71409, 211401, 235431, 108655, 14457, 17974, 17260, 54004, 56419, 71302, 360013, 14107, 14245, 18590, 69807, 19246, 20411, 218194, 13824, 68732, 72754, 75547, 320878, 17118, 72313, 73910, 107351, 665113, 17912, 109270, 14086, 17258, 22411, 227743, 14219, 17127, 18484, 194401, 286940, 11994, 13821, 14260, 223…
GO:0009790	embryo development	1.27E-13	7.47E-12	-0.230366613	20679, 20602, 20678, 320790, 241324, 21813, 67916, 328365, 109934, 18845, 21416, 27428, 211401, 18514, 14013, 11480, 21676, 108655, 14362, 11819, 13135, 16373, 17260, 13869, 18109, 12006, 58250, 114873, 12288, 14042, 16558, 18590, 94217, 13435, 13649, 18986, 19206, 20346, 24136, 56758, 218772, 243548, 11864, 17920, 18187, 20181, 22422, 52906, 54635, 114142, 380993, 13844, 14119, 14182, 14388, 153…
GO:0010721	negative regulation of cell development	1.29E-13	7.47E-12	-0.386406076	233781, 235106, 13131, 19270, 69743, 192167, 14270, 20356, 18213, 26921, 235402, 19055, 19242, 18514, 13865, 108655, 270120, 13196, 16373, 387609, 13869, 18109, 110351, 14083, 21960, 16449, 18858, 20346, 76089, 214444, 22422, 13844, 15376, 17268, 20620, 103967, 14025, 19283, 20660, 22418, 107351, 11820, 13841, 14634, 20666, 192119, 230126, 242748, 244058, 15213, 20423, 56484, 13838, 19211, 12064,…
GO:0048646	anatomical structure formation involved in morphogenesis	2.12E-13	1.22E-11	-0.233593549	21413, 18028, 18189, 73230, 241324, 21813, 69601, 210933, 20356, 18845, 19876, 19242, 27428, 57257, 214058, 14164, 66860, 12767, 108655, 270120, 14218, 14362, 13642, 16373, 17260, 70097, 12006, 14083, 18751, 19883, 243362, 12554, 16558, 18590, 72461, 12286, 16975, 18032, 18858, 18986, 19206, 24136, 231532, 243548, 18018, 18187, 18750, 20181, 20315, 22422, 52906, 67269, 75547, 13608, 13844, 14119,…
GO:0050768	negative regulation of neurogenesis	2.35E-13	1.33E-11	-0.405260109	233781, 235106, 13131, 19270, 69743, 192167, 14270, 20356, 18213, 26921, 235402, 19055, 19242, 18514, 13865, 270120, 13196, 16373, 387609, 13869, 18109, 110351, 14083, 21960, 16449, 18858, 20346, 76089, 214444, 22422, 13844, 15376, 17268, 20620, 103967, 14025, 19283, 20660, 22418, 107351, 11820, 13841, 14634, 20666, 192119, 242748, 244058, 15213, 20423, 56484, 13838, 19211, 12064, 269473, 12166, …
GO:1902679	negative regulation of RNA biosynthetic process	2.77E-13	1.56E-11	-0.229372169	18027, 20679, 71458, 21413, 18028, 208727, 81004, 17132, 20602, 211652, 20678, 236663, 56353, 69601, 21416, 16597, 66505, 13017, 13865, 14013, 108655, 14362, 17974, 11819, 17260, 17342, 94187, 387609, 16468, 67393, 83925, 12014, 14245, 69807, 226075, 13047, 13435, 16543, 16975, 18032, 18986, 19206, 24136, 218772, 268515, 12023, 18018, 20181, 114142, 11865, 12395, 14182, 15376, 22761, 53975, 68750…
GO:0048585	negative regulation of response to stimulus	3.90E-13	2.16E-11	-0.208263549	233781, 192198, 13131, 19266, 20602, 211652, 18189, 73230, 50780, 277360, 69601, 20356, 109934, 26921, 19876, 21416, 80707, 268902, 19055, 12558, 66505, 14013, 20689, 98402, 170719, 14360, 16001, 24066, 13405, 14362, 17974, 23959, 71137, 12006, 18751, 19883, 21960, 58250, 83675, 666048, 12323, 16438, 18590, 19271, 22419, 69807, 208449, 16178, 19206, 19246, 20346, 52662, 75607, 109700, 114716, 231…
GO:0010629	negative regulation of gene expression	4.04E-13	2.20E-11	-0.197799173	18027, 20679, 71458, 21413, 18028, 208727, 81004, 17132, 20602, 211652, 20678, 236663, 56353, 69601, 21416, 19055, 269037, 16597, 66505, 13017, 13865, 14013, 14360, 56195, 108655, 14362, 17974, 19317, 11819, 17260, 17342, 94187, 387609, 16468, 18109, 67393, 83925, 12014, 14245, 69807, 226075, 13047, 13435, 13649, 16178, 16543, 16975, 18032, 18986, 19206, 24136, 218772, 268515, 12023, 18018, 18750…
GO:0051130	positive regulation of cellular component organization	4.06E-13	2.20E-11	-0.21849157	319974, 13508, 208727, 93742, 99633, 19266, 18189, 277360, 12561, 319387, 53860, 192167, 69601, 210933, 20356, 109934, 18213, 244667, 19876, 268902, 19017, 19242, 211401, 14360, 16001, 13196, 13405, 14362, 17974, 19317, 83814, 330662, 545156, 17342, 360013, 16468, 16981, 110351, 14083, 17755, 23965, 666048, 12323, 14245, 19271, 234267, 13047, 13649, 16975, 20411, 24136, 76089, 235180, 18750, 2031…
GO:0000122	negative regulation of transcription from RNA polymerase II promoter	4.29E-13	2.30E-11	-0.267195861	18027, 20679, 71458, 21413, 18028, 208727, 81004, 17132, 20602, 211652, 56353, 69601, 21416, 16597, 66505, 13865, 108655, 17974, 11819, 17260, 17342, 387609, 16468, 67393, 83925, 12014, 14245, 226075, 13047, 13435, 16975, 18032, 19206, 24136, 218772, 12023, 18018, 20181, 114142, 14182, 15376, 22761, 53975, 68750, 231986, 14011, 14025, 14183, 14633, 18129, 56490, 14634, 16600, 20666, 21372, 21888,…
GO:1903507	negative regulation of nucleic acid-templated transcription	4.62E-13	2.46E-11	-0.228550296	18027, 20679, 71458, 21413, 18028, 208727, 81004, 17132, 20602, 211652, 20678, 236663, 56353, 69601, 21416, 16597, 66505, 13017, 13865, 14013, 108655, 14362, 17974, 11819, 17260, 17342, 94187, 387609, 16468, 67393, 83925, 12014, 14245, 226075, 13047, 13435, 16543, 16975, 18032, 18986, 19206, 24136, 218772, 268515, 12023, 18018, 20181, 114142, 11865, 12395, 14182, 15376, 22761, 53975, 68750, 23198…
GO:0010558	negative regulation of macromolecule biosynthetic process	6.25E-13	3.29E-11	-0.206796434	18027, 20679, 71458, 21413, 18028, 208727, 81004, 17132, 20602, 211652, 20678, 236663, 56353, 69601, 21416, 19055, 16597, 66505, 13017, 13865, 14013, 108655, 14362, 17974, 19317, 11819, 16324, 17260, 17342, 94187, 387609, 16468, 67393, 83925, 12014, 14245, 69807, 226075, 13047, 13435, 13649, 16543, 16975, 18032, 18986, 19206, 24136, 218772, 268515, 12023, 18018, 18750, 20181, 114142, 11865, 12395…
GO:0051240	positive regulation of multicellular organismal process	6.76E-13	3.52E-11	-0.190251513	18578, 20679, 13508, 21413, 13131, 93742, 99633, 19266, 18189, 20678, 320790, 18708, 12561, 241324, 319387, 21813, 67916, 192167, 69601, 210933, 328365, 14758, 20356, 11928, 18213, 54725, 244667, 19876, 21416, 268902, 19017, 19055, 19242, 21406, 14164, 20358, 11480, 12767, 14360, 16001, 17967, 21676, 108655, 13405, 14362, 19317, 56508, 83814, 330662, 545156, 13642, 16324, 16373, 17260, 70097, 138…
GO:0009967	positive regulation of signal transduction	7.57E-13	3.86E-11	-0.209372316	211652, 18189, 73230, 18708, 241324, 192167, 69601, 328365, 20356, 18213, 244667, 19876, 21416, 80707, 12558, 17079, 13017, 14164, 320127, 11480, 14360, 16001, 17967, 17084, 17974, 16324, 70097, 94187, 13869, 74370, 14083, 18751, 67393, 83925, 12323, 12554, 18590, 19271, 69807, 74055, 13649, 16449, 16543, 19246, 24136, 76089, 109700, 114716, 12167, 16706, 18750, 22422, 54635, 56224, 75547, 81907,…
GO:0007169	transmembrane receptor protein tyrosine kinase signaling pathway	7.71E-13	3.89E-11	-0.30421349	21413, 217692, 18708, 30953, 69601, 18213, 21416, 14164, 14360, 16001, 17974, 94212, 13642, 13869, 14083, 18751, 12554, 16558, 18590, 19271, 13649, 19246, 20411, 26563, 76089, 109700, 239337, 18187, 18750, 52906, 54635, 75747, 81907, 108699, 224650, 13844, 14182, 14388, 18760, 329628, 14183, 18803, 22418, 50915, 72043, 107351, 215114, 396184, 11601, 11820, 12827, 13841, 16009, 18212, 71371, 16008…
GO:0022610	biological adhesion	9.86E-13	4.93E-11	-0.211097517	13508, 67703, 268890, 18163, 235106, 13131, 93742, 19266, 18189, 277360, 18708, 12561, 319387, 21813, 67916, 70549, 192167, 328365, 14270, 14758, 20356, 12661, 54725, 104099, 244667, 19876, 217517, 268902, 19242, 57257, 214058, 12558, 14115, 210126, 11489, 17120, 207683, 13518, 17967, 233744, 270120, 13405, 17974, 94212, 330662, 13642, 23959, 233765, 21923, 110351, 14083, 21960, 22288, 23965, 114…
GO:0050769	positive regulation of neurogenesis	1.25E-12	6.17E-11	-0.30788832	13508, 21413, 13131, 19266, 12561, 192167, 69601, 20356, 18213, 244667, 19876, 268902, 19242, 21406, 20358, 12767, 14360, 16001, 13405, 14362, 19317, 83814, 545156, 16373, 17260, 14083, 17755, 23965, 12323, 69807, 104156, 13047, 16975, 20346, 24136, 76089, 218772, 235180, 20315, 50791, 52906, 13844, 14182, 15376, 18760, 20720, 12805, 13176, 14025, 14633, 19283, 22418, 227541, 11921, 14634, 17977,…
GO:0007409	axonogenesis	1.32E-12	6.47E-11	-0.330726369	13508, 18028, 13131, 217692, 12561, 20356, 12661, 18213, 235402, 244667, 18845, 19876, 268902, 12558, 110596, 20358, 12767, 13175, 13518, 16001, 108655, 545156, 11787, 17756, 14083, 17755, 21960, 14042, 93691, 11735, 12286, 20346, 24136, 235180, 241568, 12167, 16554, 18187, 18750, 20315, 20357, 22422, 108699, 13844, 16980, 19277, 13176, 14009, 14025, 14183, 14633, 19283, 22418, 226251, 319504, 11…
GO:1902589	single-organism organelle organization	1.37E-12	6.67E-11	-0.197509129	140580, 217692, 77569, 277360, 18708, 208846, 53860, 70549, 14270, 14758, 20356, 109934, 18213, 232227, 244667, 217517, 27428, 57257, 71409, 211401, 223754, 110596, 235431, 17120, 13518, 74354, 108655, 13196, 14457, 17974, 17260, 54004, 56419, 57752, 60344, 71302, 360013, 67946, 71137, 12006, 17755, 14107, 14245, 18590, 69807, 19246, 20411, 218194, 13824, 52906, 68732, 72754, 75547, 57915, 320878…
GO:0009890	negative regulation of biosynthetic process	1.39E-12	6.70E-11	-0.198293998	18027, 20679, 71458, 21413, 18028, 208727, 81004, 17132, 20602, 211652, 20678, 236663, 56353, 69601, 11928, 21416, 19055, 16597, 66505, 13017, 13865, 14013, 108655, 14362, 17974, 19317, 11819, 16324, 17260, 17342, 94187, 387609, 15465, 16468, 67393, 83925, 12014, 14245, 18590, 69807, 226075, 12286, 13047, 13435, 13649, 16543, 16975, 18032, 18986, 19206, 24136, 76089, 218772, 268515, 12023, 18018,…
GO:0007155	cell adhesion	1.51E-12	7.17E-11	-0.210133957	13508, 67703, 268890, 18163, 235106, 13131, 93742, 19266, 18189, 277360, 18708, 12561, 319387, 21813, 67916, 70549, 192167, 328365, 14270, 14758, 20356, 12661, 54725, 104099, 244667, 19876, 217517, 268902, 19242, 57257, 214058, 12558, 14115, 210126, 11489, 17120, 207683, 13518, 17967, 233744, 270120, 13405, 17974, 94212, 330662, 13642, 23959, 233765, 21923, 110351, 14083, 21960, 22288, 23965, 114…
GO:0001932	regulation of protein phosphorylation	1.60E-12	7.55E-11	-0.208419379	192198, 13131, 93742, 211652, 73230, 277360, 18708, 238871, 21813, 67916, 69601, 18213, 26921, 19017, 12558, 66505, 14013, 14164, 11480, 12767, 14360, 16001, 21676, 24066, 13405, 14362, 17974, 11819, 16324, 70097, 13869, 16981, 74370, 12006, 14083, 18590, 19271, 56040, 74055, 13649, 16543, 16975, 19246, 24136, 52662, 75607, 76089, 109700, 114716, 241568, 16706, 18750, 22422, 54635, 75547, 13608, …
GO:0045934	negative regulation of nucleobase-containing compound metabolic process	1.93E-12	9.01E-11	-0.207094603	18027, 20679, 71458, 21413, 18028, 208727, 81004, 17132, 20602, 211652, 20678, 236663, 56353, 69601, 21416, 19017, 19055, 16597, 66505, 13017, 13865, 14013, 56195, 108655, 14362, 17974, 11819, 17260, 17342, 94187, 387609, 16468, 67393, 83925, 12014, 14245, 69807, 226075, 13047, 13435, 16543, 16975, 18032, 18986, 19206, 24136, 218772, 268515, 12023, 18018, 20181, 114142, 11865, 12395, 14182, 15376…
GO:0042063	gliogenesis	2.20E-12	1.02E-10	-0.398683997	20679, 18028, 13131, 93742, 20678, 67916, 69601, 14270, 18213, 235402, 244667, 21416, 19242, 12558, 12767, 13405, 19317, 18109, 14083, 19271, 104156, 13649, 16975, 18032, 26563, 20720, 19283, 14634, 18212, 20666, 192119, 16878, 20238, 20423, 215798, 13838, 19211, 19247, 21844, 12977, 16974, 18441, 18991, 20336, 50914, 71918, 11350, 12579, 14733, 14766, 15205, 16842, 17356, 18128, 66277, 12387, 14…
GO:0008283	cell proliferation	3.06E-12	1.40E-10	-0.175160208	319939, 18028, 68703, 208727, 112407, 20602, 73230, 20678, 18708, 21813, 16880, 69601, 328365, 20356, 18213, 244667, 19876, 21416, 19017, 19242, 57257, 211401, 12558, 17079, 18514, 14013, 14164, 17120, 98402, 11480, 12767, 14360, 16001, 17967, 21676, 56195, 108655, 17974, 54353, 545156, 11819, 13642, 17260, 17342, 57752, 13869, 16468, 18109, 21923, 74370, 110351, 12006, 14083, 19883, 58250, 12554…
GO:0051172	negative regulation of nitrogen compound metabolic process	3.60E-12	1.64E-10	-0.193917261	18027, 20679, 71458, 21413, 18028, 208727, 81004, 17132, 20602, 211652, 20678, 236663, 56353, 69601, 21416, 19017, 19055, 16597, 66505, 13017, 13865, 14013, 56195, 108655, 14362, 17974, 19317, 11819, 17260, 17342, 94187, 387609, 16468, 67393, 83925, 12014, 14245, 69807, 226075, 13047, 13435, 13649, 16543, 16975, 18032, 18986, 19206, 24136, 218772, 268515, 12023, 18018, 18750, 20181, 114142, 11865…
GO:0031327	negative regulation of cellular biosynthetic process	3.68E-12	1.66E-10	-0.196290613	18027, 20679, 71458, 21413, 18028, 208727, 81004, 17132, 20602, 211652, 20678, 236663, 56353, 69601, 11928, 21416, 19055, 16597, 66505, 13017, 13865, 14013, 108655, 14362, 17974, 19317, 11819, 16324, 17260, 17342, 94187, 387609, 16468, 67393, 83925, 12014, 14245, 18590, 69807, 226075, 12286, 13047, 13435, 13649, 16543, 16975, 18032, 18986, 19206, 24136, 76089, 218772, 268515, 12023, 18018, 18750,…
GO:0070727	cellular macromolecule localization	4.48E-12	2.00E-10	-0.190152127	109676, 192198, 93742, 18189, 18708, 70549, 192167, 69601, 14758, 20356, 244667, 21416, 217517, 19055, 19242, 223754, 12558, 70762, 98402, 13175, 14360, 13405, 14362, 83814, 545156, 13869, 12006, 56079, 104156, 216810, 268566, 11735, 12286, 13649, 16543, 19206, 19246, 20411, 76089, 17920, 50791, 52906, 56224, 66797, 11865, 13608, 18760, 57915, 83397, 89867, 106572, 140493, 238161, 319924, 20660, …
GO:0050808	synapse organization	4.69E-12	2.08E-10	-0.396017422	18027, 67703, 192198, 18163, 99633, 19266, 18189, 319387, 192167, 69601, 210933, 18213, 54725, 55983, 244667, 19242, 12558, 545156, 17260, 13869, 16981, 21923, 14083, 21960, 22288, 12323, 18190, 104156, 223254, 234267, 268566, 11735, 12286, 56747, 17920, 18750, 22422, 50791, 81907, 243312, 13844, 103967, 14183, 22418, 396184, 11820, 12296, 13841, 18212, 56376, 269116, 16979, 74342, 319476, 18191,…
GO:0060341	regulation of cellular localization	5.20E-12	2.28E-10	-0.244926818	109676, 93742, 18189, 320790, 18708, 238871, 192167, 69601, 14758, 20356, 380752, 26921, 21416, 19055, 19242, 12558, 234515, 17120, 70762, 13175, 14360, 13405, 14362, 83814, 545156, 17260, 13869, 12006, 17755, 56079, 224129, 11735, 12286, 13649, 16543, 19246, 20411, 50791, 12290, 13608, 15376, 18760, 89867, 140493, 238161, 18803, 20660, 22418, 67847, 72043, 107351, 241694, 14634, 18212, 58244, 68…
GO:0071310	cellular response to organic substance	5.25E-12	2.28E-10	-0.173953718	18578, 20679, 21413, 192198, 20602, 18189, 73230, 20678, 18708, 238871, 241324, 21813, 16880, 69601, 11928, 26921, 19876, 21416, 80707, 19017, 19055, 17079, 13865, 14164, 98402, 11480, 12767, 14360, 16001, 21676, 108655, 13405, 14362, 17084, 17974, 53618, 735252, 11819, 16324, 17260, 70097, 94187, 13869, 15465, 17756, 56543, 74370, 110351, 14083, 18751, 19883, 20404, 58250, 12554, 14245, 16438, 1…
GO:0070848	response to growth factor	5.42E-12	2.34E-10	-0.290279976	20679, 21413, 73230, 20678, 241324, 21813, 69601, 21416, 80707, 19017, 14164, 11480, 14360, 16001, 13405, 14362, 53618, 17260, 94187, 13869, 56543, 110351, 14083, 18751, 20404, 58250, 16558, 13649, 19246, 52662, 76089, 239337, 12167, 18187, 50791, 81907, 14119, 14182, 14388, 18760, 329628, 14183, 18129, 18803, 22418, 68799, 72043, 396184, 12394, 12562, 12827, 16600, 20666, 26409, 244058, 16476, 1…
GO:0034613	cellular protein localization	6.34E-12	2.71E-10	-0.189318851	109676, 192198, 93742, 18189, 18708, 70549, 192167, 69601, 14758, 20356, 244667, 21416, 217517, 19055, 19242, 223754, 12558, 70762, 98402, 13175, 14360, 13405, 14362, 83814, 545156, 13869, 12006, 56079, 104156, 216810, 268566, 11735, 12286, 13649, 16543, 19206, 19246, 20411, 76089, 17920, 50791, 52906, 56224, 66797, 11865, 13608, 18760, 57915, 83397, 89867, 106572, 140493, 238161, 319924, 20660, …
GO:0030900	forebrain development	6.84E-12	2.90E-10	-0.341287881	67703, 18028, 13131, 20602, 320790, 69601, 14270, 20356, 244667, 19876, 21416, 268902, 12558, 13865, 14013, 20689, 70762, 12767, 13175, 14360, 17967, 11819, 57752, 13869, 71137, 21960, 228662, 14042, 13649, 16975, 20346, 24136, 76089, 218772, 18187, 20315, 22422, 66797, 67269, 81907, 13844, 14182, 329628, 14183, 14633, 20511, 22418, 11820, 11921, 14472, 14634, 18212, 192119, 20423, 58198, 18795, …
GO:0051270	regulation of cellular component movement	6.97E-12	2.91E-10	-0.23954609	18578, 13508, 109676, 208727, 19270, 73230, 214968, 277360, 18708, 238871, 21813, 67916, 69601, 14270, 20356, 109934, 11928, 18213, 18845, 19876, 19017, 19242, 14164, 20358, 12767, 16001, 56508, 330662, 11819, 70097, 13869, 14083, 16518, 238130, 243362, 12288, 12554, 18590, 19271, 22419, 69807, 72461, 210293, 219140, 13649, 20346, 52662, 54608, 76089, 102103, 18750, 20315, 50791, 54635, 67263, 68…
GO:0016358	dendrite development	6.97E-12	2.91E-10	-0.395343319	13508, 68703, 18163, 13131, 19266, 217692, 277360, 192167, 69601, 210933, 14270, 244667, 19876, 19055, 239985, 13175, 14360, 270120, 13196, 17974, 56508, 545156, 17260, 17756, 17755, 228662, 12323, 93691, 210293, 223254, 330222, 12286, 13047, 16975, 20346, 76089, 17920, 13844, 20620, 103967, 14025, 19283, 227541, 396184, 665113, 11820, 18212, 56376, 93686, 17258, 22359, 74143, 329934, 13838, 1921…
GO:0010647	positive regulation of cell communication	8.50E-12	3.52E-10	-0.186930512	211652, 18189, 73230, 18708, 241324, 20512, 192167, 69601, 328365, 20356, 18213, 244667, 19876, 21416, 80707, 12558, 17079, 13017, 14164, 320127, 11480, 14360, 16001, 17967, 17084, 17974, 56508, 545156, 16324, 70097, 94187, 13869, 74370, 14083, 18751, 21960, 67393, 83925, 12323, 12554, 18590, 19271, 69807, 74055, 11735, 13649, 16449, 16543, 19246, 24136, 76089, 109700, 114716, 12167, 16706, 18750…
GO:0008219	cell death	8.56E-12	3.52E-10	-0.172882799	109676, 208727, 112407, 14924, 140580, 18708, 56353, 21813, 16880, 69601, 20356, 12661, 18213, 26921, 54725, 19876, 21416, 80707, 19017, 19242, 66505, 103213, 244579, 14013, 20358, 70729, 170719, 12767, 14360, 16001, 17967, 108655, 14362, 17974, 19317, 330662, 11787, 13135, 16324, 17260, 17342, 360013, 13869, 18109, 12006, 14083, 18751, 58250, 83925, 12323, 16438, 69807, 208449, 12286, 13435, 136…
GO:0045666	positive regulation of neuron differentiation	1.01E-11	4.10E-10	-0.324607794	13508, 21413, 13131, 19266, 12561, 192167, 69601, 20356, 18213, 244667, 19876, 268902, 19242, 21406, 14360, 16001, 13405, 14362, 19317, 83814, 545156, 16373, 17260, 17755, 23965, 12323, 69807, 104156, 13047, 16975, 24136, 76089, 218772, 235180, 20315, 50791, 52906, 14182, 15376, 18760, 20720, 12805, 13176, 14025, 14633, 19283, 22418, 227541, 11921, 17977, 18212, 20666, 240843, 244058, 16878, 2042…
GO:0045665	negative regulation of neuron differentiation	1.04E-11	4.19E-10	-0.424135692	233781, 235106, 13131, 19270, 69743, 192167, 20356, 26921, 19055, 18514, 13865, 270120, 13196, 16373, 387609, 110351, 14083, 21960, 16449, 18858, 20346, 76089, 214444, 13844, 15376, 17268, 20620, 103967, 14025, 19283, 22418, 107351, 11820, 13841, 14634, 242748, 244058, 15213, 20423, 56484, 13838, 19211, 269473, 15205, 18128, 94245, 237847, 11302, 15228, 16814, 18007, 18208, 19762, 50913, 269784, …
GO:0071363	cellular response to growth factor stimulus	1.13E-11	4.52E-10	-0.289031165	20679, 21413, 73230, 20678, 241324, 21813, 69601, 21416, 80707, 19017, 14164, 11480, 14360, 16001, 13405, 14362, 53618, 17260, 94187, 13869, 56543, 110351, 14083, 18751, 20404, 58250, 16558, 13649, 19246, 52662, 76089, 239337, 12167, 18187, 50791, 81907, 14119, 14182, 18760, 329628, 14183, 18129, 18803, 22418, 68799, 72043, 396184, 12394, 12562, 12827, 16600, 20666, 26409, 244058, 16476, 17300, 2…
GO:0023056	positive regulation of signaling	1.16E-11	4.60E-10	-0.185371106	211652, 18189, 73230, 18708, 241324, 20512, 192167, 69601, 328365, 20356, 18213, 244667, 19876, 21416, 80707, 12558, 17079, 13017, 14164, 320127, 11480, 14360, 16001, 17967, 17084, 17974, 56508, 545156, 16324, 70097, 94187, 13869, 74370, 14083, 18751, 21960, 67393, 83925, 12323, 12554, 18590, 19271, 69807, 74055, 13649, 16449, 16543, 19246, 24136, 76089, 109700, 114716, 12167, 16706, 18750, 22422…
GO:0071495	cellular response to endogenous stimulus	1.73E-11	6.76E-10	-0.212721797	18578, 20679, 73230, 20678, 18708, 238871, 241324, 21813, 69601, 11928, 21416, 80707, 19017, 13865, 14164, 98402, 11480, 14360, 16001, 14362, 53618, 11819, 16324, 17260, 94187, 13869, 15465, 56543, 74370, 110351, 14083, 18751, 19883, 20404, 58250, 12554, 14245, 16438, 16558, 72461, 13435, 13649, 19246, 20411, 52662, 54608, 76089, 218772, 239337, 12167, 18750, 20181, 50791, 54635, 75547, 75747, 81…
GO:0044093	positive regulation of molecular function	1.76E-11	6.81E-10	-0.19746316	109676, 208727, 13131, 217692, 277360, 21813, 67916, 69601, 116873, 14270, 18213, 232227, 19876, 21416, 19017, 19055, 57257, 223754, 13017, 14164, 21676, 13405, 14362, 83814, 227801, 545156, 17260, 70097, 74370, 110351, 12006, 14083, 18751, 12323, 18590, 56040, 69807, 74055, 210293, 11735, 13649, 16543, 16975, 19246, 24136, 75607, 76089, 109700, 231532, 22422, 50791, 54635, 75547, 14182, 14388, 1…
GO:0045184	establishment of protein localization	1.77E-11	6.81E-10	-0.171488307	109676, 93742, 18189, 347722, 18708, 192167, 69601, 14758, 20356, 26921, 54725, 21416, 19055, 223754, 12558, 103213, 14360, 108655, 14362, 56508, 227801, 16324, 360013, 13869, 74370, 12006, 12288, 56079, 216810, 224129, 268566, 11735, 13649, 16178, 16543, 19206, 19246, 20411, 17920, 52906, 56224, 11865, 12290, 13608, 15376, 18760, 27414, 57915, 81500, 83397, 89867, 106572, 140493, 209773, 238161,…
GO:0060429	epithelium development	2.66E-11	1.02E-09	-0.206655043	18028, 17132, 93742, 20602, 73230, 320790, 241324, 21813, 20356, 18213, 18845, 19876, 21416, 268902, 27428, 211401, 12558, 18514, 14013, 14164, 12767, 16001, 21676, 108655, 13405, 14362, 74206, 11819, 13642, 16373, 17260, 13869, 18109, 21923, 108829, 12006, 71529, 83925, 243362, 14107, 18590, 56079, 104156, 13047, 13649, 16449, 16531, 19206, 20346, 24136, 76089, 76943, 218772, 231532, 239337, 120…
GO:0012501	programmed cell death	3.16E-11	1.20E-09	-0.174045128	109676, 208727, 112407, 140580, 18708, 56353, 21813, 16880, 69601, 20356, 12661, 18213, 26921, 54725, 19876, 21416, 80707, 19017, 19242, 66505, 103213, 244579, 14013, 20358, 170719, 12767, 14360, 16001, 17974, 19317, 330662, 11787, 13135, 16324, 17260, 17342, 360013, 13869, 14083, 18751, 58250, 83925, 12323, 16438, 69807, 208449, 12286, 13649, 16531, 19246, 20346, 76089, 109700, 218772, 11864, 12…
GO:0006915	apoptotic process	3.33E-11	1.25E-09	-0.175144949	109676, 208727, 112407, 140580, 18708, 56353, 21813, 16880, 69601, 20356, 12661, 18213, 26921, 54725, 19876, 21416, 80707, 19017, 19242, 66505, 103213, 244579, 20358, 170719, 14360, 16001, 17974, 19317, 330662, 11787, 13135, 16324, 17260, 17342, 360013, 13869, 14083, 18751, 58250, 83925, 12323, 16438, 69807, 208449, 12286, 13649, 16531, 19246, 20346, 76089, 109700, 218772, 11864, 12167, 18750, 20…
GO:0009792	embryo development ending in birth or egg hatching	3.89E-11	1.45E-09	-0.250788678	20679, 20602, 20678, 320790, 241324, 21813, 328365, 18845, 21416, 27428, 211401, 18514, 14013, 11480, 108655, 14362, 11819, 13135, 17260, 18109, 12006, 58250, 114873, 14042, 94217, 13649, 19206, 24136, 56758, 243548, 11864, 20181, 22422, 380993, 14182, 14388, 15376, 72475, 230857, 319924, 14183, 14633, 17979, 18129, 18803, 21872, 22418, 72043, 12125, 12394, 14048, 14472, 14634, 17977, 18552, 2066…
GO:0009719	response to endogenous stimulus	3.96E-11	1.46E-09	-0.191748485	18578, 20679, 73230, 20678, 18708, 238871, 241324, 319387, 20512, 21813, 69601, 11928, 21416, 80707, 19017, 13865, 14164, 98402, 11480, 14360, 16001, 17967, 14362, 53618, 545156, 11819, 16324, 17260, 94187, 13869, 15465, 56543, 74370, 110351, 14083, 18751, 19883, 20404, 58250, 12554, 14245, 16438, 16558, 72461, 330222, 13435, 13649, 16449, 16531, 19246, 20411, 52662, 54608, 76089, 218772, 239337,…
GO:0015833	peptide transport	3.98E-11	1.46E-09	-0.172453941	109676, 93742, 18189, 108116, 320790, 347722, 18708, 192167, 69601, 14758, 20356, 26921, 54725, 21416, 19055, 223754, 103213, 14360, 108655, 14362, 56508, 227801, 545156, 16324, 360013, 13869, 74370, 12006, 12288, 56079, 216810, 224129, 11735, 13649, 16178, 16543, 19206, 19246, 17920, 52906, 11865, 12290, 13608, 15376, 18760, 27414, 57915, 81500, 83397, 89867, 106572, 140493, 209773, 238161, 3199…
GO:0043009	chordate embryonic development	4.00E-11	1.46E-09	-0.251804078	20679, 20602, 20678, 320790, 241324, 21813, 328365, 18845, 21416, 27428, 211401, 18514, 14013, 11480, 108655, 14362, 11819, 13135, 17260, 18109, 12006, 58250, 114873, 14042, 94217, 13649, 19206, 24136, 56758, 243548, 11864, 20181, 22422, 380993, 14182, 14388, 15376, 72475, 230857, 319924, 14183, 14633, 17979, 18129, 18803, 21872, 22418, 72043, 12125, 12394, 14048, 14472, 14634, 17977, 18552, 2066…
GO:1905114	cell surface receptor signaling pathway involved in cell-cell signaling	4.52E-11	1.64E-09	-0.298232851	18163, 81004, 18189, 67916, 192167, 69601, 244667, 21416, 80707, 19055, 12558, 21887, 320127, 14362, 17260, 17342, 12006, 83675, 666048, 22419, 16543, 24136, 26563, 22422, 81907, 11865, 19277, 70122, 14183, 14633, 22418, 66743, 72043, 84035, 107351, 246317, 665113, 11426, 14634, 16600, 21372, 21888, 93960, 106042, 12234, 12443, 14804, 20238, 20423, 21951, 22411, 56484, 58198, 14369, 17127, 19211,…
GO:0040007	growth	4.55E-11	1.64E-09	-0.212476049	13508, 81004, 211652, 320790, 12561, 238871, 21813, 69601, 328365, 20356, 18213, 54725, 244667, 18845, 19876, 21416, 14164, 98402, 207683, 13175, 17967, 108655, 83814, 11787, 17260, 13869, 21923, 74370, 14083, 17755, 18751, 20404, 21960, 58172, 58250, 12288, 19271, 69807, 208449, 12286, 13649, 19206, 20346, 24136, 66647, 76943, 218772, 12167, 18187, 20181, 20315, 20357, 20496, 22422, 52906, 81907…
GO:0042886	amide transport	5.19E-11	1.86E-09	-0.170800544	109676, 93742, 18189, 108116, 320790, 347722, 18708, 192167, 69601, 14758, 20356, 26921, 54725, 21416, 19055, 223754, 103213, 27411, 14360, 108655, 14362, 56508, 227801, 545156, 16324, 360013, 13869, 74370, 12006, 12288, 56079, 216810, 224129, 11735, 13649, 16178, 16543, 19206, 19246, 17920, 52906, 11865, 12290, 13608, 15376, 18760, 27414, 57915, 81500, 83397, 89867, 106572, 140493, 209773, 23816…
GO:0015031	protein transport	5.29E-11	1.88E-09	-0.173500058	109676, 93742, 18189, 347722, 18708, 192167, 69601, 14758, 20356, 26921, 54725, 21416, 19055, 223754, 103213, 14360, 108655, 14362, 56508, 227801, 16324, 360013, 13869, 74370, 12006, 12288, 56079, 216810, 224129, 11735, 13649, 16178, 16543, 19206, 19246, 17920, 52906, 11865, 12290, 13608, 15376, 18760, 27414, 57915, 81500, 83397, 89867, 106572, 140493, 209773, 238161, 319924, 18129, 18803, 20660,…
GO:0016192	vesicle-mediated transport	5.82E-11	2.06E-09	-0.206388227	93742, 18189, 140580, 21813, 192167, 109934, 241576, 217517, 57257, 223754, 98402, 17967, 56508, 83814, 227801, 330662, 360013, 110351, 14083, 20404, 12288, 12554, 16558, 94217, 11735, 12286, 13047, 13649, 16975, 19246, 17920, 18750, 50791, 52906, 68732, 81907, 18760, 57915, 89867, 103967, 106572, 209773, 12890, 14183, 20660, 20778, 22418, 68861, 76483, 215114, 227541, 11820, 16443, 17912, 19128,…
GO:0042127	regulation of cell proliferation	6.05E-11	2.12E-09	-0.178266676	319939, 18028, 208727, 112407, 18708, 21813, 16880, 69601, 328365, 20356, 18213, 244667, 19876, 21416, 19017, 19242, 57257, 211401, 12558, 18514, 14013, 14164, 17120, 98402, 14360, 16001, 17967, 21676, 56195, 108655, 17974, 54353, 11819, 13642, 17260, 17342, 13869, 16468, 18109, 21923, 74370, 110351, 12006, 14083, 58250, 12554, 18590, 19271, 69807, 104156, 13649, 16449, 18858, 19206, 75607, 76089…
GO:0051056	regulation of small GTPase mediated signal transduction	9.26E-11	3.23E-09	-0.400215819	244668, 217692, 277360, 69601, 109934, 223435, 232227, 19876, 57257, 12558, 110596, 234353, 320127, 74206, 227801, 545156, 71302, 110351, 74055, 219140, 223254, 241308, 71704, 231532, 72754, 75547, 108699, 18129, 73910, 107351, 241694, 16443, 19419, 227743, 269608, 11517, 19157, 20403, 21844, 104418, 107746, 12977, 226970, 245666, 12053, 14766, 19414, 20779, 22325, 17311, 19762, 24001, 68016, 723…
GO:0046907	intracellular transport	1.09E-10	3.77E-09	-0.190040456	109676, 93742, 18708, 192167, 69601, 20356, 380752, 21416, 19055, 223754, 234515, 13518, 14360, 14362, 227801, 13869, 12006, 17755, 20404, 12014, 16558, 216810, 11735, 12286, 13649, 16543, 19206, 19246, 16554, 17920, 75547, 81907, 11865, 13608, 18760, 57915, 83397, 89867, 103967, 140493, 209773, 238161, 319924, 12890, 14183, 20660, 67952, 72043, 76483, 107351, 11426, 11820, 14634, 19419, 58244, 6…
GO:0010001	glial cell differentiation	1.55E-10	5.33E-09	-0.42156763	20679, 18028, 13131, 93742, 20678, 67916, 18213, 235402, 21416, 12558, 12767, 13405, 19317, 18109, 19271, 13649, 18032, 26563, 20720, 19283, 14634, 18212, 20666, 192119, 16878, 20423, 215798, 13838, 19211, 19247, 16974, 18991, 20336, 50914, 11350, 14733, 15205, 16842, 17356, 18128, 66277, 12387, 14184, 23966, 50913, 232232, 236539, 18508, 19262, 94185, 14432, 17988, 18015, 21367, 26564, 171469, 1…
GO:0031346	positive regulation of cell projection organization	1.96E-10	6.70E-09	-0.30839668	13508, 208727, 19266, 12561, 53860, 192167, 69601, 20356, 18213, 244667, 19876, 268902, 19242, 14360, 16001, 13405, 14362, 19317, 83814, 545156, 17755, 23965, 12323, 234267, 13047, 16975, 24136, 76089, 235180, 20315, 50791, 52906, 68732, 14182, 18760, 20720, 68750, 103967, 329421, 12805, 13176, 14025, 19283, 22418, 227541, 18212, 244058, 14086, 16878, 22359, 74143, 329934, 13838, 20403, 21844, 10…
GO:0007267	cell-cell signaling	2.58E-10	8.74E-09	-0.182005359	109676, 18163, 81004, 18189, 217692, 320790, 20512, 67916, 192167, 69601, 26921, 244667, 21416, 80707, 19055, 239985, 12558, 21887, 320127, 11480, 14362, 56508, 545156, 16324, 17260, 17342, 13869, 15465, 21923, 74370, 12006, 14083, 21960, 83675, 666048, 12288, 12323, 18190, 18590, 22419, 104156, 224129, 12286, 13649, 16531, 16543, 16975, 24136, 26563, 76089, 17920, 22422, 81907, 232333, 11865, 12…
GO:0009887	animal organ morphogenesis	3.38E-10	1.14E-08	-0.203246155	13508, 71458, 18028, 20602, 320790, 69743, 30953, 241324, 21813, 328365, 109934, 19876, 21416, 80707, 19242, 214058, 12558, 18514, 14164, 12767, 16001, 21676, 270120, 14362, 71375, 13642, 16373, 17260, 18109, 21923, 12006, 23965, 58250, 114873, 14107, 17345, 18590, 22419, 104156, 13649, 16449, 18986, 19206, 20346, 218772, 12023, 12167, 17920, 18018, 18187, 20181, 20496, 22422, 52906, 54635, 67269…
GO:0035239	tube morphogenesis	4.62E-10	1.54E-08	-0.299843255	18028, 320790, 21813, 69601, 20356, 19876, 21416, 27428, 211401, 18514, 14164, 12767, 21676, 14362, 13642, 16373, 17260, 18109, 21923, 243362, 104156, 13649, 19206, 24136, 239337, 18018, 20315, 20496, 52906, 13608, 15376, 329628, 14183, 14633, 17979, 18129, 22418, 71093, 12125, 13841, 14048, 14472, 14634, 16776, 20666, 26409, 29876, 106042, 192119, 244058, 11852, 12234, 15213, 16911, 20423, 21417…
GO:0051247	positive regulation of protein metabolic process	5.41E-10	1.80E-08	-0.176104163	319974, 208727, 13131, 20602, 207181, 211652, 73230, 18708, 21813, 67916, 69601, 18213, 244667, 19876, 21416, 19055, 12558, 14164, 70729, 11480, 12767, 14360, 16001, 21676, 14362, 17974, 83814, 16324, 70097, 13869, 16468, 16981, 74370, 12006, 14083, 666048, 14245, 18590, 56040, 69807, 74055, 13649, 16543, 16975, 19246, 24136, 66647, 76089, 109700, 16706, 18750, 20181, 22422, 50791, 54635, 75547, …
GO:0043549	regulation of kinase activity	5.94E-10	1.96E-08	-0.242112243	192198, 13131, 277360, 18708, 21813, 69601, 18213, 57257, 14164, 16001, 21676, 24066, 11819, 70097, 74370, 234729, 12006, 14083, 18590, 19271, 56040, 74055, 13649, 16543, 16975, 19246, 24136, 76089, 109700, 114716, 241568, 18750, 22422, 54635, 75547, 14182, 14388, 15376, 16906, 108099, 238161, 20660, 22418, 211770, 396184, 665113, 11820, 19419, 26409, 50501, 69726, 217410, 230126, 235584, 12443, …
GO:0051338	regulation of transferase activity	7.19E-10	2.36E-08	-0.2282295	192198, 13131, 277360, 18708, 21813, 69601, 18213, 57257, 14164, 16001, 21676, 24066, 11819, 70097, 74370, 234729, 12006, 14083, 18590, 19271, 56040, 74055, 13649, 16543, 16975, 19246, 24136, 76089, 109700, 114716, 241568, 18750, 22422, 54635, 75547, 14182, 14388, 15376, 16906, 108099, 238161, 20660, 22418, 211770, 396184, 665113, 11820, 16600, 19419, 26409, 50501, 69726, 217410, 230126, 235584, …
GO:0021537	telencephalon development	7.39E-10	2.41E-08	-0.375799352	67703, 18028, 13131, 20602, 320790, 69601, 14270, 244667, 19876, 268902, 12558, 13865, 20689, 70762, 12767, 57752, 13869, 71137, 21960, 228662, 14042, 13649, 16975, 20346, 24136, 218772, 18187, 20315, 67269, 81907, 13844, 14182, 329628, 20511, 22418, 11921, 14634, 18212, 192119, 20423, 58198, 18795, 19211, 16974, 13839, 14766, 15205, 16842, 17356, 19130, 58208, 237847, 12387, 15228, 16870, 20462,…
GO:0031400	negative regulation of protein modification process	1.01E-09	3.28E-08	-0.266635388	71458, 192198, 93742, 277360, 238871, 67916, 69601, 18213, 19017, 66505, 14013, 170719, 14360, 16001, 24066, 13405, 17974, 11819, 16468, 19271, 19246, 52662, 75607, 114716, 241568, 18750, 224650, 108099, 20660, 21859, 211770, 396184, 16009, 16600, 53416, 69274, 69726, 98432, 193796, 230126, 235584, 16476, 16878, 74342, 208650, 319476, 19211, 67603, 107746, 114715, 11789, 14586, 16973, 16974, 1973…
GO:0032880	regulation of protein localization	1.08E-09	3.46E-08	-0.203255856	18189, 18708, 192167, 69601, 14758, 20356, 26921, 54725, 21416, 19055, 19242, 12558, 70762, 13175, 14360, 14362, 56508, 83814, 545156, 16324, 360013, 13869, 74370, 12006, 56079, 224129, 11735, 13649, 16178, 16543, 19206, 19246, 20411, 52906, 11865, 12290, 13608, 15376, 18760, 27414, 57915, 70661, 89867, 140493, 238161, 20660, 22418, 72043, 107351, 241694, 14634, 19419, 19726, 58244, 68617, 320482…
GO:0007265	Ras protein signal transduction	1.35E-09	4.30E-08	-0.338447261	140580, 277360, 69601, 109934, 223435, 232227, 19876, 57257, 12558, 110596, 234353, 320127, 227801, 545156, 12554, 74055, 219140, 223254, 241308, 71704, 76089, 231532, 16706, 72754, 75547, 18760, 20620, 18129, 107351, 241694, 16443, 19419, 16476, 117600, 227743, 269608, 19157, 20403, 21844, 104418, 107746, 12977, 74012, 226970, 242687, 245666, 12053, 14766, 19414, 22325, 11302, 17311, 18208, 1976…
GO:0032270	positive regulation of cellular protein metabolic process	1.40E-09	4.46E-08	-0.177282758	319974, 208727, 13131, 20602, 207181, 211652, 73230, 18708, 21813, 67916, 69601, 18213, 244667, 19876, 19055, 12558, 14164, 70729, 11480, 12767, 14360, 16001, 21676, 14362, 17974, 16324, 70097, 13869, 16468, 16981, 74370, 12006, 14083, 666048, 14245, 18590, 56040, 69807, 74055, 13649, 16543, 16975, 19246, 24136, 66647, 76089, 109700, 16706, 18750, 20181, 22422, 50791, 54635, 75547, 13608, 14182, …
GO:1903827	regulation of cellular protein localization	1.53E-09	4.81E-08	-0.26052803	18189, 18708, 69601, 14758, 20356, 21416, 19055, 19242, 12558, 70762, 13175, 14360, 14362, 83814, 545156, 13869, 12006, 56079, 11735, 13649, 16543, 19246, 20411, 13608, 18760, 89867, 140493, 238161, 20660, 22418, 72043, 107351, 241694, 14634, 58244, 68617, 320482, 16878, 20423, 93679, 14369, 17127, 19247, 19250, 192193, 11789, 22350, 66632, 103583, 106522, 269473, 12166, 13483, 14367, 14371, 1445…
GO:0050770	regulation of axonogenesis	1.53E-09	4.81E-08	-0.429578649	13508, 13131, 217692, 12561, 20356, 18213, 244667, 18845, 19876, 268902, 12558, 17756, 14083, 17755, 21960, 12286, 20346, 24136, 241568, 16554, 20315, 108699, 13844, 14025, 22418, 13841, 18212, 244058, 12934, 13838, 18844, 19211, 21844, 338362, 12064, 11350, 13728, 14297, 20354, 22339, 22421, 23945, 11302, 18208, 56177, 67784, 20350, 21838, 54712, 330938, 19280, 21367, 232906, 382253, 12168, 1899…
GO:0040012	regulation of locomotion	1.56E-09	4.85E-08	-0.212221393	13508, 208727, 19270, 73230, 214968, 277360, 18708, 21813, 67916, 69601, 14270, 20356, 109934, 18213, 18845, 19876, 268902, 19017, 19242, 14164, 20358, 12767, 16001, 56508, 330662, 11819, 13642, 70097, 13869, 14083, 238130, 243362, 12554, 18590, 19271, 22419, 69807, 72461, 210293, 219140, 13649, 20346, 52662, 54608, 76089, 102103, 18750, 20315, 50791, 54635, 67263, 68732, 14182, 14388, 18760, 687…
GO:0016049	cell growth	1.64E-09	5.09E-08	-0.272685871	13508, 12561, 21813, 69601, 20356, 18213, 54725, 244667, 18845, 98402, 13175, 108655, 83814, 11787, 74370, 14083, 17755, 20404, 21960, 58172, 19271, 69807, 208449, 12286, 13649, 20346, 24136, 18187, 20315, 20357, 81907, 240396, 20720, 67768, 238161, 14025, 17979, 18129, 22418, 54616, 327743, 396184, 11820, 13841, 16009, 56376, 244058, 12934, 16008, 22411, 14219, 17127, 18844, 20403, 21844, 12064,…
GO:0098602	single organism cell adhesion	2.00E-09	6.11E-08	-0.24271905	18163, 13131, 93742, 18189, 277360, 18708, 21813, 67916, 192167, 328365, 14270, 214058, 12558, 17120, 17967, 17974, 94212, 330662, 13642, 23959, 233765, 110351, 14083, 21960, 14107, 223601, 11735, 13649, 18750, 20315, 22422, 26570, 68732, 17909, 20720, 68750, 22418, 72007, 107351, 319504, 12562, 13841, 14634, 16600, 16776, 19419, 23871, 192119, 230126, 16008, 20423, 21417, 67245, 208650, 13641, 1…
GO:2000145	regulation of cell motility	2.08E-09	6.33E-08	-0.219416712	208727, 19270, 73230, 214968, 277360, 18708, 21813, 67916, 69601, 14270, 20356, 109934, 18213, 18845, 19876, 19017, 19242, 14164, 20358, 12767, 16001, 56508, 330662, 11819, 70097, 13869, 14083, 238130, 243362, 12554, 18590, 19271, 22419, 69807, 72461, 210293, 219140, 13649, 20346, 52662, 54608, 76089, 102103, 18750, 20315, 50791, 54635, 67263, 68732, 14182, 14388, 18760, 68750, 259302, 13615, 188…
GO:0010941	regulation of cell death	2.30E-09	6.93E-08	-0.165616283	109676, 208727, 112407, 18708, 16880, 69601, 20356, 12661, 18213, 26921, 19876, 21416, 80707, 19017, 19242, 66505, 244579, 14013, 70729, 170719, 12767, 14360, 16001, 17967, 108655, 14362, 17974, 19317, 11787, 13135, 16324, 17260, 17342, 360013, 13869, 18109, 12006, 14083, 58250, 83925, 12323, 16438, 69807, 208449, 12286, 13435, 13649, 16531, 19246, 76089, 109700, 218772, 11864, 12167, 18750, 2011…
GO:0048729	tissue morphogenesis	2.31E-09	6.93E-08	-0.237010781	93742, 320790, 241324, 21813, 20356, 19876, 27428, 211401, 18514, 14164, 12767, 16001, 21676, 14362, 13642, 16373, 17260, 18109, 21923, 243362, 18590, 56079, 104156, 13649, 16449, 19206, 20346, 24136, 231532, 239337, 18018, 18187, 20181, 20315, 20496, 22422, 52906, 75415, 14182, 15376, 22761, 68750, 70122, 329628, 14183, 14633, 17979, 18129, 22418, 11426, 12394, 13841, 14048, 14472, 14634, 16600,…
GO:0060070	canonical Wnt signaling pathway	2.37E-09	7.07E-08	-0.367284314	18163, 81004, 67916, 69601, 244667, 21416, 12558, 14362, 17342, 12006, 83675, 22419, 22422, 11865, 19277, 70122, 14183, 22418, 66743, 72043, 84035, 14634, 16600, 21372, 93960, 106042, 12234, 12443, 20423, 21951, 22411, 56484, 14369, 17127, 19211, 21415, 76365, 107746, 11789, 16973, 16974, 18033, 56458, 64297, 233328, 407821, 14367, 14371, 16842, 18128, 18647, 20779, 22421, 50873, 59036, 72125, 80…
GO:0016055	Wnt signaling pathway	2.44E-09	7.24E-08	-0.295821259	18163, 81004, 67916, 69601, 244667, 21416, 80707, 12558, 21887, 14362, 17342, 12006, 83675, 666048, 22419, 16543, 24136, 26563, 22422, 11865, 19277, 70122, 14183, 22418, 66743, 72043, 84035, 107351, 665113, 11426, 14634, 16600, 21372, 21888, 93960, 106042, 12234, 12443, 20423, 21951, 22411, 56484, 58198, 14369, 17127, 19211, 21415, 21844, 76365, 107746, 11789, 12505, 16973, 16974, 18033, 56458, 6…
GO:0051129	negative regulation of cellular component organization	2.47E-09	7.29E-08	-0.240606385	71458, 233781, 235106, 13131, 19270, 18189, 192167, 20356, 26921, 19017, 19055, 19242, 13865, 17120, 14360, 270120, 13196, 16468, 110351, 14083, 17755, 21960, 216810, 18858, 20346, 52662, 76089, 214444, 231532, 235180, 20112, 68732, 13844, 20620, 103967, 14025, 14183, 17758, 19283, 20660, 22418, 107351, 13841, 26409, 98956, 193796, 244058, 16878, 16911, 21951, 74143, 74342, 13838, 18676, 19211, 2…
GO:0018193	peptidyl-amino acid modification	2.80E-09	8.18E-08	-0.196757261	319974, 71458, 208727, 93742, 112407, 238871, 21813, 67916, 18213, 70729, 70762, 170719, 328329, 13175, 14360, 16001, 13405, 17974, 53618, 244071, 13869, 16468, 74370, 14083, 18751, 12323, 18590, 215303, 13649, 16975, 19246, 54169, 114716, 18750, 20112, 54635, 67269, 70892, 13844, 14182, 18760, 20620, 68268, 108099, 108148, 329421, 12805, 14025, 14183, 19283, 22418, 227120, 227541, 11820, 13841, …
GO:0001667	ameboidal-type cell migration	2.80E-09	8.18E-08	-0.312220214	19270, 73230, 30953, 241324, 21813, 69601, 14270, 20356, 19876, 21961, 14164, 12767, 330662, 11819, 13642, 70097, 13869, 14083, 243362, 12554, 72461, 20346, 24136, 18187, 18750, 20315, 14182, 18760, 68750, 18803, 20778, 22418, 71093, 11426, 11601, 14472, 16600, 16776, 23871, 71371, 79221, 11852, 16476, 20423, 22411, 238328, 269608, 13641, 14172, 19211, 19247, 16401, 16973, 16974, 242687, 723924, …
GO:0048589	developmental growth	2.93E-09	8.49E-08	-0.227191358	13508, 81004, 211652, 320790, 12561, 238871, 21813, 328365, 20356, 18213, 54725, 244667, 18845, 19876, 21416, 14164, 13175, 17967, 108655, 83814, 17260, 13869, 21923, 14083, 17755, 20404, 21960, 58250, 12288, 19206, 20346, 24136, 76943, 218772, 12167, 18187, 20181, 20315, 20357, 20496, 22422, 81907, 240396, 14182, 70661, 238161, 319924, 14025, 14183, 14633, 17979, 18129, 20511, 22418, 26383, 6886…
GO:0030334	regulation of cell migration	3.39E-09	9.78E-08	-0.220578719	208727, 19270, 73230, 214968, 277360, 18708, 21813, 67916, 69601, 14270, 20356, 109934, 18213, 18845, 19876, 19017, 19242, 14164, 20358, 12767, 16001, 56508, 330662, 11819, 70097, 13869, 14083, 238130, 243362, 12554, 18590, 19271, 22419, 69807, 72461, 210293, 219140, 13649, 20346, 52662, 54608, 76089, 102103, 18750, 20315, 50791, 54635, 67263, 68732, 14182, 14388, 18760, 68750, 259302, 13615, 188…
GO:0198738	cell-cell signaling by wnt	3.69E-09	1.06E-07	-0.292262734	18163, 81004, 67916, 69601, 244667, 21416, 80707, 12558, 21887, 14362, 17342, 12006, 83675, 666048, 22419, 16543, 24136, 26563, 22422, 11865, 19277, 70122, 14183, 22418, 66743, 72043, 84035, 107351, 665113, 11426, 14634, 16600, 21372, 21888, 93960, 106042, 12234, 12443, 20423, 21951, 22411, 56484, 58198, 14369, 17127, 19211, 21415, 21844, 76365, 107746, 11789, 12505, 16973, 16974, 18033, 56458, 6…
GO:0045859	regulation of protein kinase activity	4.53E-09	1.29E-07	-0.239621038	192198, 13131, 277360, 21813, 69601, 18213, 14164, 16001, 21676, 24066, 11819, 70097, 74370, 12006, 14083, 18590, 19271, 56040, 74055, 13649, 16543, 16975, 19246, 24136, 76089, 109700, 114716, 241568, 18750, 22422, 54635, 75547, 14182, 14388, 16906, 108099, 238161, 20660, 22418, 211770, 396184, 665113, 11820, 19419, 26409, 50501, 69726, 217410, 230126, 235584, 12443, 22359, 56706, 67468, 74342, 2…
GO:0010976	positive regulation of neuron projection development	6.05E-09	1.69E-07	-0.315306684	13508, 19266, 12561, 192167, 69601, 20356, 18213, 244667, 19876, 268902, 19242, 14360, 16001, 13405, 14362, 19317, 83814, 545156, 17755, 23965, 12323, 13047, 16975, 24136, 76089, 235180, 20315, 50791, 52906, 14182, 18760, 20720, 12805, 13176, 14025, 19283, 22418, 227541, 18212, 244058, 16878, 22359, 74143, 329934, 13838, 20403, 21844, 107746, 12064, 16974, 64297, 231672, 320840, 13728, 14297, 203…
GO:0040008	regulation of growth	7.49E-09	2.08E-07	-0.229278442	13508, 211652, 320790, 12561, 21813, 69601, 20356, 18213, 244667, 18845, 21416, 98402, 207683, 17967, 108655, 83814, 11787, 17260, 13869, 74370, 14083, 17755, 18751, 21960, 58172, 12288, 19271, 69807, 13649, 19206, 20346, 66647, 20315, 52906, 14182, 20720, 67768, 238161, 14025, 14183, 17979, 22418, 26383, 54616, 327743, 11820, 12125, 13841, 16009, 93960, 244058, 12934, 16008, 17300, 22411, 14219,…
GO:0031345	negative regulation of cell projection organization	7.58E-09	2.09E-07	-0.411559177	233781, 235106, 13131, 19270, 18189, 192167, 20356, 26921, 19055, 13865, 14360, 270120, 13196, 110351, 14083, 21960, 18858, 20346, 76089, 231532, 13844, 20620, 103967, 14025, 17758, 19283, 22418, 107351, 13841, 244058, 13838, 19211, 269473, 15205, 94245, 237847, 11302, 18007, 18208, 18645, 19762, 13837, 19268, 20350, 21838, 24064, 14812, 16412, 19280, 63873, 74694, 668253, 12704, 16971, 18053, 20…
GO:0048584	positive regulation of response to stimulus	9.56E-09	2.61E-07	-0.148169995	18578, 13508, 211652, 18189, 73230, 18708, 241324, 67916, 192167, 69601, 328365, 20356, 18213, 54725, 244667, 19876, 21416, 80707, 19055, 57257, 12558, 17079, 13017, 14164, 320127, 11480, 12767, 14360, 16001, 17967, 108655, 17084, 17974, 54353, 16324, 17260, 70097, 94187, 13869, 74370, 14083, 18751, 67393, 83925, 12323, 12554, 18590, 19271, 69807, 74055, 223601, 13649, 16449, 16543, 19246, 24136,…
GO:0031589	cell-substrate adhesion	1.09E-08	2.96E-07	-0.318280291	277360, 18708, 14270, 14758, 244667, 19242, 14115, 13405, 330662, 14083, 22288, 12554, 19271, 20411, 109700, 239337, 68732, 68750, 19283, 72007, 107351, 11426, 11601, 12125, 16776, 18552, 107581, 14219, 14369, 17127, 19211, 21844, 110829, 226519, 12977, 14260, 16401, 11350, 12053, 14456, 18128, 19272, 20779, 22339, 64074, 69538, 83964, 192197, 380924, 12043, 12387, 12927, 56013, 208777, 11856, 13…
GO:0048598	embryonic morphogenesis	1.13E-08	3.04E-07	-0.229981288	320790, 241324, 21813, 67916, 109934, 21416, 27428, 18514, 14013, 11480, 21676, 14362, 16373, 17260, 18109, 58250, 114873, 12288, 14042, 16558, 18986, 19206, 24136, 56758, 218772, 17920, 22422, 52906, 13844, 14119, 14182, 15376, 230857, 320398, 14183, 14633, 17979, 18129, 22418, 71093, 11426, 11921, 12125, 14048, 14051, 14472, 14634, 16600, 16776, 17977, 20666, 26409, 106042, 110796, 192119, 2440…
GO:0042326	negative regulation of phosphorylation	1.22E-08	3.28E-07	-0.270495303	192198, 208727, 93742, 277360, 238871, 67916, 69601, 18213, 19017, 66505, 14013, 16001, 24066, 13405, 17974, 11819, 19271, 19246, 52662, 75607, 114716, 241568, 18750, 15376, 108099, 20660, 21859, 211770, 396184, 16009, 16600, 53416, 69274, 69726, 98432, 230126, 235584, 16476, 16878, 20238, 74342, 208650, 319476, 12398, 19211, 67603, 107746, 114715, 11789, 14586, 16973, 16974, 19735, 22350, 56458,…
GO:0043067	regulation of programmed cell death	1.28E-08	3.43E-07	-0.164289462	109676, 208727, 112407, 18708, 16880, 69601, 20356, 12661, 18213, 26921, 19876, 21416, 80707, 19017, 19242, 66505, 244579, 14013, 170719, 12767, 14360, 16001, 17974, 19317, 11787, 13135, 16324, 17260, 17342, 360013, 13869, 14083, 58250, 83925, 12323, 69807, 208449, 12286, 13649, 16531, 19246, 76089, 109700, 218772, 11864, 12167, 18750, 20112, 20181, 20315, 52906, 14182, 20620, 53975, 228094, 1418…
GO:0043085	positive regulation of catalytic activity	1.30E-08	3.44E-07	-0.190483716	13131, 217692, 277360, 21813, 69601, 14270, 18213, 232227, 19876, 57257, 223754, 14164, 21676, 227801, 545156, 17260, 70097, 74370, 110351, 12006, 14083, 12323, 18590, 56040, 74055, 210293, 13649, 16543, 16975, 19246, 24136, 76089, 109700, 231532, 22422, 50791, 54635, 75547, 14182, 14388, 16906, 18760, 57915, 108099, 238161, 13615, 14183, 20660, 20778, 22418, 76483, 211770, 215114, 241694, 665113…
GO:0046578	regulation of Ras protein signal transduction	1.44E-08	3.80E-07	-0.374993208	277360, 69601, 109934, 223435, 232227, 19876, 57257, 12558, 110596, 234353, 320127, 227801, 545156, 74055, 219140, 223254, 241308, 71704, 231532, 72754, 75547, 18129, 107351, 16443, 19419, 227743, 269608, 19157, 20403, 21844, 104418, 107746, 12977, 226970, 245666, 12053, 14766, 19414, 22325, 17311, 19762, 24001, 68016, 72318, 78255, 106952, 108058, 110279, 11303, 13856, 17207, 21808, 24064, 50768…
GO:0042327	positive regulation of phosphorylation	1.67E-08	4.39E-07	-0.193707922	13508, 13131, 211652, 73230, 18708, 21813, 67916, 69601, 18213, 57257, 12558, 14164, 11480, 12767, 14360, 16001, 21676, 14362, 16324, 70097, 13869, 16981, 74370, 12006, 14083, 18590, 56040, 74055, 13649, 16543, 16975, 19246, 24136, 76089, 109700, 16706, 18750, 22422, 54635, 75547, 13608, 14182, 14388, 16906, 18760, 29820, 108099, 238161, 12805, 13176, 14183, 19283, 22418, 230861, 665113, 11820, 1…
GO:0072657	protein localization to membrane	1.78E-08	4.66E-07	-0.280749463	109676, 192198, 93742, 18189, 18708, 192167, 19242, 12558, 14360, 545156, 104156, 268566, 11735, 12286, 13649, 19206, 20411, 76089, 50791, 56224, 106572, 665113, 11426, 12296, 16776, 68617, 269116, 21844, 27058, 66629, 16401, 16974, 18441, 20336, 22350, 106522, 13483, 14371, 14456, 50873, 11733, 22141, 72585, 74591, 84652, 226791, 268396, 20614, 20742, 57816, 74013, 80982, 98496, 12988, 13383, 14…
GO:0042981	regulation of apoptotic process	1.80E-08	4.68E-07	-0.163539496	109676, 208727, 112407, 18708, 16880, 69601, 20356, 12661, 18213, 26921, 19876, 21416, 80707, 19017, 19242, 66505, 244579, 170719, 14360, 16001, 17974, 19317, 11787, 13135, 16324, 17260, 17342, 360013, 13869, 14083, 58250, 83925, 12323, 69807, 208449, 12286, 13649, 16531, 19246, 76089, 109700, 218772, 11864, 12167, 18750, 20112, 20181, 20315, 52906, 14182, 20620, 53975, 228094, 14183, 14633, 1797…
GO:0031401	positive regulation of protein modification process	1.92E-08	4.96E-07	-0.180633787	319974, 208727, 13131, 20602, 211652, 73230, 18708, 21813, 67916, 69601, 18213, 244667, 12558, 14164, 70729, 11480, 12767, 14360, 16001, 21676, 14362, 16324, 70097, 13869, 16468, 16981, 74370, 12006, 14083, 666048, 14245, 18590, 56040, 74055, 13649, 16543, 16975, 19246, 24136, 66647, 76089, 109700, 16706, 18750, 22422, 50791, 54635, 75547, 13608, 14182, 14388, 16906, 18760, 29820, 108099, 238161,…
GO:0006897	endocytosis	2.11E-08	5.40E-07	-0.251523517	93742, 140580, 21813, 192167, 109934, 241576, 98402, 83814, 227801, 330662, 360013, 110351, 14083, 20404, 12554, 94217, 13649, 16975, 19246, 17920, 18750, 50791, 52906, 68732, 81907, 103967, 106572, 20660, 20778, 22418, 215114, 227541, 11820, 16443, 19128, 12934, 20423, 22359, 54598, 74342, 218038, 12778, 19211, 20403, 64009, 70417, 107746, 14799, 16401, 16973, 16974, 16976, 19401, 22350, 105722,…
GO:0044087	regulation of cellular component biogenesis	2.12E-08	5.40E-07	-0.20310575	208727, 99633, 18189, 277360, 18708, 319387, 53860, 192167, 69601, 210933, 14758, 18213, 217517, 211401, 17967, 13196, 17974, 83814, 17260, 17342, 16981, 110351, 14083, 17755, 666048, 19271, 234267, 52662, 76089, 214444, 231532, 235180, 18750, 68732, 72754, 75547, 13844, 17909, 20620, 103967, 329421, 17758, 18805, 20660, 22418, 67847, 73910, 107351, 396184, 11426, 12125, 13841, 18212, 18552, 2640…
GO:0008285	negative regulation of cell proliferation	2.17E-08	5.51E-07	-0.225879833	18028, 208727, 18708, 21813, 69601, 19876, 19017, 19242, 211401, 17120, 98402, 54353, 11819, 13642, 17260, 13869, 16468, 110351, 12006, 12554, 19271, 69807, 18858, 19206, 75607, 76089, 109700, 218772, 18018, 18750, 20112, 20181, 50791, 20720, 53975, 14183, 18129, 19283, 22418, 71093, 211770, 327743, 12226, 12394, 12562, 14634, 16009, 16600, 20666, 192119, 16476, 16878, 20423, 21417, 22411, 67245,…
GO:0050790	regulation of catalytic activity	2.30E-08	5.82E-07	-0.149933581	192198, 13131, 69993, 217692, 277360, 18708, 241324, 21813, 69601, 14270, 18213, 232227, 19876, 57257, 223754, 14164, 98402, 320127, 11480, 16001, 21676, 24066, 227801, 545156, 11819, 17260, 70097, 74370, 110351, 234729, 12006, 14083, 12323, 18590, 19271, 56040, 74055, 210293, 223254, 13649, 16543, 16975, 19246, 24136, 76089, 109700, 114716, 231532, 241568, 18750, 22422, 50791, 54635, 75547, 1086…
GO:0002009	morphogenesis of an epithelium	2.50E-08	6.27E-07	-0.23954029	93742, 21813, 20356, 19876, 27428, 211401, 18514, 14164, 12767, 16001, 21676, 14362, 13642, 16373, 17260, 18109, 21923, 243362, 18590, 56079, 104156, 13649, 16449, 19206, 20346, 24136, 231532, 239337, 18018, 20181, 20315, 20496, 22422, 52906, 75415, 14182, 15376, 68750, 70122, 329628, 14183, 14633, 17979, 18129, 22418, 12394, 13841, 14048, 14472, 14634, 16600, 16776, 20666, 26409, 29876, 93960, 1…
GO:0030111	regulation of Wnt signaling pathway	3.16E-08	7.90E-07	-0.33516592	18163, 67916, 69601, 244667, 21416, 80707, 12558, 12006, 83675, 666048, 22419, 16543, 24136, 11865, 19277, 70122, 14183, 22418, 66743, 72043, 84035, 107351, 11426, 14634, 93960, 106042, 12234, 12443, 20423, 21951, 22411, 56484, 58198, 21844, 76365, 107746, 11789, 16973, 16974, 18033, 56458, 64297, 233328, 407821, 11350, 14367, 14371, 16842, 18128, 18647, 20779, 22421, 50873, 59036, 72125, 229473,…
GO:0001933	negative regulation of protein phosphorylation	3.22E-08	8.01E-07	-0.273940179	192198, 93742, 277360, 238871, 67916, 69601, 18213, 19017, 66505, 14013, 16001, 24066, 13405, 17974, 11819, 19271, 19246, 52662, 75607, 114716, 241568, 18750, 108099, 20660, 21859, 211770, 396184, 16009, 16600, 53416, 69274, 69726, 98432, 230126, 235584, 16476, 16878, 74342, 208650, 319476, 19211, 67603, 107746, 114715, 11789, 14586, 16973, 16974, 19735, 22350, 56458, 97998, 233328, 11350, 20354,…
GO:0001558	regulation of cell growth	4.07E-08	1.01E-06	-0.280214337	13508, 12561, 69601, 20356, 18213, 244667, 18845, 98402, 108655, 83814, 11787, 74370, 14083, 17755, 21960, 58172, 19271, 69807, 13649, 20346, 20315, 20720, 67768, 238161, 14025, 17979, 22418, 54616, 327743, 13841, 16009, 244058, 12934, 16008, 22411, 14219, 17127, 18844, 20403, 12064, 12505, 11350, 12053, 14297, 16842, 20354, 22339, 23945, 50873, 71690, 11302, 12043, 18208, 30841, 56177, 240058, 1…
GO:0060560	developmental growth involved in morphogenesis	6.24E-08	1.54E-06	-0.334032958	13508, 12561, 21813, 20356, 18213, 54725, 244667, 18845, 19876, 14164, 13175, 83814, 21923, 17755, 20404, 21960, 20346, 24136, 18187, 20315, 20357, 20496, 22422, 81907, 14025, 14183, 22418, 396184, 11820, 13841, 93960, 244058, 12934, 20423, 22411, 58198, 18844, 20403, 21844, 12064, 12977, 14260, 16974, 22330, 76901, 11350, 13609, 14297, 18128, 20354, 22339, 23945, 50873, 71436, 11302, 16870, 1820…
GO:1902532	negative regulation of intracellular signal transduction	6.60E-08	1.62E-06	-0.249691838	192198, 13131, 19266, 211652, 277360, 69601, 66505, 14013, 98402, 16001, 24066, 13405, 19883, 16438, 19271, 69807, 19246, 75607, 114716, 231532, 241568, 18750, 20315, 50791, 75747, 11865, 20720, 20660, 21859, 107351, 396184, 16600, 98432, 235584, 13548, 16878, 74143, 74342, 227743, 319476, 12778, 19211, 67603, 80909, 104418, 107746, 114715, 320311, 11789, 12505, 19735, 22350, 56458, 74136, 97998,…
GO:0010562	positive regulation of phosphorus metabolic process	7.06E-08	1.71E-06	-0.175390597	13508, 13131, 211652, 73230, 18708, 21813, 67916, 69601, 18213, 19017, 57257, 12558, 14164, 11480, 12767, 14360, 16001, 21676, 14362, 16324, 17260, 70097, 13869, 16981, 74370, 12006, 14083, 18590, 56040, 74055, 13649, 16543, 16975, 19246, 24136, 76089, 109700, 16706, 18750, 22422, 50791, 54635, 75547, 13608, 14182, 14388, 16906, 18760, 29820, 83397, 108099, 230857, 238161, 12805, 13176, 14183, 19…
GO:0045937	positive regulation of phosphate metabolic process	7.06E-08	1.71E-06	-0.175390597	13508, 13131, 211652, 73230, 18708, 21813, 67916, 69601, 18213, 19017, 57257, 12558, 14164, 11480, 12767, 14360, 16001, 21676, 14362, 16324, 17260, 70097, 13869, 16981, 74370, 12006, 14083, 18590, 56040, 74055, 13649, 16543, 16975, 19246, 24136, 76089, 109700, 16706, 18750, 22422, 50791, 54635, 75547, 13608, 14182, 14388, 16906, 18760, 29820, 83397, 108099, 230857, 238161, 12805, 13176, 14183, 19…
GO:0044802	single-organism membrane organization	7.35E-08	1.78E-06	-0.218672291	109676, 192198, 19266, 18189, 18708, 192167, 217517, 19242, 57257, 211401, 223754, 12558, 12767, 13196, 545156, 104156, 268566, 11735, 13649, 19206, 20411, 76089, 50791, 56224, 66797, 57915, 103967, 106572, 329628, 67952, 319504, 665113, 12125, 12296, 16776, 58244, 80976, 269116, 74143, 11304, 19211, 66629, 210789, 11980, 12831, 16974, 18441, 22350, 105722, 106522, 209018, 317717, 13483, 14371, 1…
GO:0030902	hindbrain development	8.61E-08	2.07E-06	-0.407843086	18028, 68703, 13131, 18189, 18845, 71137, 19883, 12286, 18032, 56747, 52906, 67269, 114142, 15376, 20720, 12805, 14633, 14472, 93686, 14804, 17300, 20423, 17125, 19247, 13798, 16974, 11350, 15205, 16842, 19130, 22421, 12043, 12387, 30841, 30928, 235439, 11941, 16917, 18508, 20239, 50768, 74244, 330938, 14451, 16412, 19280, 171469, 18013, 18424, 18935, 77579, 13388, 13654, 13799, 14173, 15410, 171…
GO:0006886	intracellular protein transport	8.77E-08	2.10E-06	-0.185793701	109676, 93742, 18708, 192167, 69601, 20356, 21416, 19055, 223754, 14360, 14362, 13869, 12006, 216810, 11735, 13649, 16543, 19206, 19246, 17920, 11865, 13608, 18760, 57915, 83397, 89867, 140493, 238161, 319924, 20660, 67952, 72043, 107351, 11426, 14634, 58244, 68617, 72930, 106042, 269116, 320482, 11852, 16476, 20423, 67105, 99696, 380714, 14369, 17127, 19247, 19250, 27058, 67819, 192193, 210789, …
GO:0007423	sensory organ development	1.25E-07	2.97E-06	-0.221898602	13508, 17132, 73230, 320790, 69743, 21813, 109934, 18213, 19242, 214058, 270120, 74206, 16324, 17342, 18109, 23965, 12288, 14107, 234267, 13047, 13649, 16449, 16531, 18986, 24136, 218772, 12167, 17920, 20181, 52906, 67269, 114142, 13844, 14182, 17268, 230857, 320398, 329628, 14183, 14633, 18129, 22418, 269831, 11921, 12125, 14048, 14051, 14472, 14634, 16600, 17536, 18212, 20666, 29876, 110796, 19…
GO:0033043	regulation of organelle organization	1.27E-07	2.99E-06	-0.168310841	319974, 71458, 277360, 18708, 53860, 14758, 20356, 18213, 217517, 19017, 211401, 223754, 12558, 17120, 13518, 16001, 13196, 17974, 17260, 16468, 12006, 17755, 12323, 14245, 17345, 216810, 24136, 214444, 235180, 20112, 68732, 72754, 75547, 18760, 20620, 57915, 70292, 140493, 14183, 17758, 22418, 73910, 107351, 230861, 12125, 98956, 193796, 14086, 16878, 21951, 22411, 59125, 74143, 14219, 17127, 18…
GO:0030155	regulation of cell adhesion	1.41E-07	3.30E-06	-0.211105998	13508, 13131, 277360, 18708, 21813, 67916, 328365, 14758, 20356, 244667, 19242, 57257, 14115, 17120, 13405, 17974, 94212, 330662, 13642, 21923, 110351, 14083, 21960, 22288, 114873, 12554, 19271, 223601, 11735, 18750, 20315, 68732, 17909, 20720, 68750, 19283, 22418, 107351, 11426, 11601, 13841, 14634, 16600, 16776, 18552, 19419, 23871, 192119, 230126, 16008, 20423, 21417, 67245, 107581, 208650, 13…
GO:0072001	renal system development	1.52E-07	3.53E-06	-0.296258427	18027, 67703, 73230, 30953, 268902, 211401, 18514, 14013, 14164, 13642, 16373, 17260, 18590, 74055, 13047, 16449, 19206, 218772, 22422, 52906, 14182, 19277, 329628, 14183, 14633, 18129, 22418, 72043, 11601, 12125, 13841, 14048, 14634, 16776, 18552, 71371, 15213, 16878, 17300, 20423, 22411, 58198, 13838, 17125, 17127, 76365, 231470, 387236, 11789, 12064, 12505, 14260, 17129, 19401, 22061, 23908, 7…
GO:0061024	membrane organization	1.57E-07	3.64E-06	-0.200910674	109676, 192198, 19266, 18189, 140580, 18708, 192167, 217517, 19242, 57257, 211401, 223754, 12558, 12767, 13196, 545156, 360013, 104156, 268566, 11735, 13649, 19206, 20411, 76089, 50791, 56224, 66797, 57915, 89867, 103967, 106572, 329628, 67952, 319504, 665113, 12125, 12296, 16776, 58244, 80976, 269116, 74143, 11304, 19211, 66629, 70417, 210789, 11980, 12831, 16974, 18441, 22350, 105722, 106522, 2…
GO:0060828	regulation of canonical Wnt signaling pathway	1.59E-07	3.64E-06	-0.369244206	18163, 69601, 21416, 12558, 12006, 83675, 22419, 11865, 19277, 70122, 14183, 22418, 66743, 72043, 84035, 14634, 93960, 106042, 12234, 20423, 21951, 22411, 56484, 76365, 107746, 11789, 16973, 16974, 18033, 56458, 64297, 233328, 407821, 14367, 14371, 16842, 18128, 18647, 20779, 22421, 50873, 59036, 72125, 229473, 14184, 100201, 20674, 23988, 27373, 29806, 66725, 67122, 330938, 13653, 20680, 21833, …
GO:0097485	neuron projection guidance	1.68E-07	3.84E-06	-0.352247394	13508, 18028, 12561, 20356, 12661, 18845, 19876, 268902, 20358, 12767, 108655, 11787, 14042, 93691, 11735, 20346, 235180, 12167, 18187, 20315, 20357, 22422, 108699, 13844, 19277, 13176, 14009, 14633, 22418, 226251, 319504, 11820, 11921, 13841, 14472, 14634, 269116, 12934, 20423, 65254, 13641, 13838, 18844, 12064, 22253, 13839, 19274, 22339, 58208, 71436, 15228, 16870, 18007, 18208, 53625, 269784,…
GO:0034446	substrate adhesion-dependent cell spreading	1.71E-07	3.89E-06	-0.517733821	277360, 14270, 330662, 14083, 68732, 68750, 72007, 107351, 16776, 14369, 110829, 226519, 16401, 11350, 20779, 69538, 380924, 12927, 56013, 14114, 20440, 22174, 23790, 14158, 16416, 19303, 108911, 241226, 13430, 15117, 16413, 17289, 19353, 54126, 110253, 192176, 231858, 381293, 13132, 13829, 13845, 16410, 17926, 21687, 57342, 57373, 60595, 218952, 244895, 13640, 14268, 18606, 20194, 23828, 68813, …
GO:0010563	negative regulation of phosphorus metabolic process	1.85E-07	4.15E-06	-0.222539347	192198, 208727, 93742, 277360, 238871, 67916, 69601, 18213, 19017, 66505, 14013, 16001, 24066, 13405, 17974, 11819, 18590, 19271, 223254, 19246, 52662, 75607, 114716, 241568, 18750, 243312, 15376, 108099, 238161, 20660, 21859, 211770, 396184, 16009, 16600, 53416, 69274, 69726, 77771, 98432, 230126, 235584, 320482, 16476, 16878, 20238, 74342, 208650, 319476, 12398, 19211, 67603, 107746, 114715, 20…
GO:0045936	negative regulation of phosphate metabolic process	1.85E-07	4.15E-06	-0.222539347	192198, 208727, 93742, 277360, 238871, 67916, 69601, 18213, 19017, 66505, 14013, 16001, 24066, 13405, 17974, 11819, 18590, 19271, 223254, 19246, 52662, 75607, 114716, 241568, 18750, 243312, 15376, 108099, 238161, 20660, 21859, 211770, 396184, 16009, 16600, 53416, 69274, 69726, 77771, 98432, 230126, 235584, 320482, 16476, 16878, 20238, 74342, 208650, 319476, 12398, 19211, 67603, 107746, 114715, 20…
GO:0009894	regulation of catabolic process	1.92E-07	4.28E-06	-0.216046595	208727, 69601, 244667, 19017, 98402, 14360, 83814, 74370, 14083, 69807, 13649, 19246, 235180, 224650, 11865, 18760, 20620, 20720, 108099, 20660, 20778, 21859, 22418, 211770, 16009, 26409, 68617, 93960, 106042, 217410, 244058, 244416, 12234, 20423, 93679, 208650, 213988, 239528, 12398, 17127, 19211, 69635, 192193, 218215, 320311, 11789, 22350, 56458, 71878, 74374, 217351, 269473, 14367, 18263, 222…
GO:0001934	positive regulation of protein phosphorylation	2.49E-07	5.55E-06	-0.181565325	13131, 211652, 73230, 18708, 21813, 67916, 69601, 18213, 12558, 14164, 11480, 12767, 14360, 16001, 21676, 14362, 16324, 70097, 13869, 16981, 74370, 12006, 14083, 18590, 56040, 74055, 13649, 16543, 16975, 19246, 24136, 76089, 109700, 16706, 18750, 22422, 54635, 75547, 13608, 14182, 14388, 16906, 18760, 29820, 108099, 238161, 12805, 13176, 14183, 19283, 22418, 230861, 665113, 11820, 13841, 16009, 1…
GO:0060562	epithelial tube morphogenesis	2.56E-07	5.66E-06	-0.263430757	21813, 20356, 19876, 27428, 211401, 18514, 14164, 12767, 21676, 14362, 13642, 16373, 17260, 18109, 21923, 243362, 104156, 19206, 24136, 239337, 18018, 20315, 20496, 52906, 15376, 329628, 14183, 14633, 17979, 18129, 22418, 13841, 14048, 14472, 14634, 16776, 20666, 26409, 29876, 106042, 192119, 244058, 11852, 12234, 15213, 16911, 20423, 58198, 74143, 13838, 17127, 270685, 12505, 12977, 14260, 16973…
GO:0048813	dendrite morphogenesis	2.63E-07	5.79E-06	-0.379204425	13508, 68703, 18163, 19266, 217692, 192167, 210933, 19876, 19055, 13175, 14360, 545156, 228662, 12323, 93691, 210293, 223254, 12286, 13047, 16975, 20346, 76089, 13844, 103967, 19283, 665113, 56376, 93686, 17258, 22359, 74143, 13838, 19211, 21844, 64009, 14260, 231672, 13839, 20354, 22421, 59036, 77480, 94245, 17999, 56013, 243725, 19268, 66725, 235072, 12322, 16412, 108100, 211134, 382253, 12361,…
GO:1902533	positive regulation of intracellular signal transduction	2.84E-07	6.24E-06	-0.181709926	211652, 73230, 192167, 69601, 20356, 18213, 19876, 21416, 12558, 14164, 320127, 14360, 16001, 17967, 17974, 70097, 13869, 74370, 14083, 18751, 67393, 12554, 18590, 19271, 69807, 74055, 13649, 16543, 19246, 24136, 76089, 109700, 114716, 16706, 18750, 22422, 54635, 75547, 13608, 14182, 14388, 16906, 18760, 20620, 29820, 83397, 238161, 13176, 14183, 18129, 22418, 665113, 12125, 16009, 16443, 18212, …
GO:0010977	negative regulation of neuron projection development	3.82E-07	8.31E-06	-0.397092027	233781, 235106, 13131, 19270, 192167, 20356, 26921, 19055, 13865, 270120, 13196, 14083, 21960, 18858, 20346, 76089, 13844, 20620, 103967, 14025, 19283, 22418, 107351, 13841, 244058, 13838, 19211, 269473, 15205, 94245, 237847, 11302, 18007, 18208, 19762, 13837, 20350, 21838, 19280, 63873, 668253, 12704, 16971, 18053, 20187, 20562, 22629, 101490, 121021, 228357, 380711, 19664, 20370, 22084, 22240, …
GO:0001654	eye development	4.09E-07	8.86E-06	-0.258233673	13508, 17132, 320790, 69743, 21813, 18213, 19242, 214058, 270120, 74206, 16324, 17342, 23965, 12288, 14107, 234267, 13649, 16449, 18986, 24136, 218772, 12167, 20181, 52906, 67269, 114142, 13844, 17268, 14183, 18129, 269831, 14634, 16600, 17536, 18212, 20666, 29876, 16476, 16878, 17300, 20423, 21417, 17127, 225998, 11789, 12064, 12831, 15258, 16973, 16974, 19401, 19672, 108013, 252973, 723924, 133…
GO:0007411	axon guidance	4.12E-07	8.90E-06	-0.343607059	13508, 18028, 12561, 20356, 12661, 18845, 19876, 268902, 20358, 12767, 108655, 11787, 14042, 93691, 11735, 20346, 235180, 12167, 18187, 20315, 22422, 108699, 13844, 19277, 13176, 14009, 14633, 22418, 226251, 319504, 11820, 11921, 13841, 14472, 14634, 269116, 12934, 20423, 65254, 13641, 13838, 18844, 12064, 22253, 13839, 19274, 22339, 58208, 71436, 15228, 16870, 18007, 18208, 53625, 269784, 11876,…
GO:0043087	regulation of GTPase activity	4.33E-07	9.31E-06	-0.292712105	69993, 217692, 277360, 69601, 14270, 18213, 232227, 57257, 223754, 98402, 320127, 227801, 545156, 110351, 210293, 76089, 231532, 108699, 57915, 22418, 241694, 18212, 19419, 244058, 22411, 105445, 13838, 21844, 107746, 110829, 210789, 19735, 24012, 12053, 13609, 13839, 17356, 19414, 20354, 22325, 98910, 192197, 227937, 544963, 66691, 67784, 207592, 11856, 13837, 21838, 23790, 23988, 24064, 27494, …
GO:0060074	synapse maturation	5.35E-07	1.14E-05	-0.875177187	18027, 18189, 69601, 244667, 13869, 12323, 56747, 18191, 19211, 18011, 18013, 243961, 20370, 330814, 18483, 19699, 442801, 99152, 107995
GO:0043010	camera-type eye development	5.57E-07	1.19E-05	-0.271908238	13508, 17132, 320790, 69743, 21813, 18213, 19242, 214058, 270120, 17342, 23965, 12288, 14107, 234267, 13649, 16449, 18986, 24136, 218772, 12167, 20181, 52906, 67269, 114142, 13844, 17268, 14183, 18129, 269831, 14634, 16600, 18212, 20666, 29876, 16476, 16878, 17300, 20423, 21417, 17127, 225998, 11789, 15258, 16973, 16974, 19401, 19672, 108013, 252973, 723924, 13345, 14367, 19130, 19274, 22339, 298…
GO:0090150	establishment of protein localization to membrane	5.61E-07	1.19E-05	-0.305901128	109676, 93742, 18189, 18708, 12558, 14360, 11735, 19206, 20411, 56224, 106572, 11426, 12296, 16776, 68617, 269116, 27058, 66629, 20336, 22350, 106522, 13483, 14456, 11733, 84652, 226791, 20614, 20742, 57816, 74013, 80982, 98496, 12988, 13383, 16412, 16500, 16514, 20813, 23969, 52250, 56322, 56430, 66212, 75608, 76854, 98732, 225049, 235442, 242557, 11539, 11652, 11835, 12361, 16553, 20818, 76499,…
GO:0001525	angiogenesis	5.62E-07	1.19E-05	-0.236895066	21413, 73230, 21813, 69601, 210933, 20356, 19876, 19242, 57257, 14164, 12767, 13642, 70097, 14083, 18751, 19883, 243362, 12554, 18590, 72461, 231532, 18187, 18750, 20181, 20315, 22422, 13844, 14182, 17268, 18760, 14183, 18129, 18803, 22418, 269831, 327743, 11601, 12226, 12394, 12827, 14472, 16600, 23871, 26409, 29876, 50501, 79221, 192119, 230126, 11852, 16476, 16878, 17300, 20423, 54598, 238328,…
GO:0061351	neural precursor cell proliferation	5.76E-07	1.21E-05	-0.366110104	68703, 20602, 20678, 244667, 12558, 12767, 56195, 57752, 19883, 24136, 22422, 14182, 14183, 19283, 22418, 14472, 14634, 68519, 242748, 20423, 56484, 58198, 107746, 110829, 12064, 16974, 56458, 14371, 14766, 16842, 17356, 18128, 19130, 22339, 22421, 12387, 15228, 15245, 30841, 269060, 15251, 18508, 20674, 21335, 53626, 57810, 66725, 320165, 330938, 12385, 18015, 171469, 11878, 12227, 18016, 18053,…
GO:0021700	developmental maturation	5.89E-07	1.23E-05	-0.294976911	18027, 68703, 18189, 69601, 210933, 244667, 13869, 12323, 12286, 16531, 54608, 56747, 12023, 20112, 66797, 224650, 14182, 329628, 14025, 319504, 11820, 12394, 12562, 19726, 230126, 269116, 56484, 74143, 18191, 18795, 19211, 105722, 13609, 14367, 15205, 17095, 18128, 20354, 22339, 73121, 12043, 12387, 13819, 14184, 16598, 54352, 12393, 13856, 15251, 18011, 21808, 54611, 66725, 13618, 13842, 18015,…
GO:0021549	cerebellum development	6.02E-07	1.26E-05	-0.48396893	68703, 13131, 18189, 71137, 19883, 12286, 18032, 56747, 67269, 114142, 20720, 12805, 14633, 14472, 14804, 17300, 19247, 13798, 16974, 11350, 19130, 22421, 30928, 235439, 11941, 16917, 20239, 74244, 330938, 14451, 19280, 18013, 77579, 13388, 20370, 73750, 381293, 11352, 16825, 27419, 66620, 110648, 233033, 11977, 12569, 22241, 22408, 72393, 76484, 11609, 11990, 12404, 12411, 12570, 14828, 15114, 1…
GO:0061448	connective tissue development	6.15E-07	1.27E-05	-0.303230912	20679, 18028, 81004, 17132, 20678, 21813, 19017, 17260, 231991, 18109, 12006, 58250, 83925, 218772, 239337, 12023, 12167, 18750, 22422, 240396, 14182, 15376, 70661, 14633, 22418, 26383, 72043, 12394, 14634, 71371, 192119, 21417, 14172, 14219, 17125, 17127, 269941, 12831, 12977, 16973, 16974, 17129, 19401, 106522, 373864, 12166, 18128, 22421, 73121, 105171, 12387, 12839, 14184, 21834, 268396, 1239…
GO:1902580	single-organism cellular localization	6.18E-07	1.27E-05	-0.180782634	109676, 18189, 18708, 192167, 69601, 20356, 21416, 19055, 12558, 13518, 14362, 227801, 545156, 13869, 12006, 17755, 20404, 12014, 11735, 12286, 13649, 16543, 19206, 20411, 76089, 56224, 81907, 11865, 13608, 18760, 103967, 106572, 238161, 12890, 14183, 67952, 72043, 107351, 665113, 11820, 12296, 14634, 16776, 19419, 80976, 106042, 269116, 320482, 12934, 16476, 20423, 67105, 218038, 14369, 17127, 6…
GO:0034330	cell junction organization	6.18E-07	1.27E-05	-0.334453767	93742, 14758, 211401, 21961, 83814, 233765, 14083, 19271, 20411, 76089, 18750, 19277, 11426, 12562, 269116, 14086, 22411, 107581, 16774, 17127, 19211, 107746, 110829, 226519, 14260, 22330, 252973, 14367, 16582, 17356, 19272, 20779, 22339, 71228, 110380, 192197, 227937, 12043, 12387, 109333, 195733, 241431, 11856, 13837, 18755, 21808, 21838, 23790, 50768, 58235, 12385, 12988, 13383, 16412, 17131, …
GO:0051098	regulation of binding	6.35E-07	1.30E-05	-0.269356668	18028, 208727, 69601, 207259, 21416, 19055, 13017, 242466, 17260, 110351, 76089, 12395, 20620, 22761, 20660, 22418, 227120, 11820, 16600, 20666, 244058, 15213, 16476, 16878, 17300, 21951, 13838, 17127, 21844, 67819, 12064, 15258, 16401, 16976, 18441, 19401, 11350, 13345, 15205, 16842, 20779, 21814, 50754, 50873, 59036, 70834, 94245, 12043, 12387, 16870, 67784, 72400, 19268, 21808, 23802, 23988, 2…
GO:0007049	cell cycle	6.57E-07	1.34E-05	-0.143694106	93742, 53860, 69601, 21416, 19055, 18514, 14013, 17120, 16001, 71375, 11787, 11819, 57752, 60344, 72823, 74370, 12006, 243362, 12323, 17345, 69807, 216810, 448987, 11735, 13649, 18858, 19206, 66977, 102103, 214444, 18018, 18750, 20112, 50791, 11865, 14182, 16906, 20620, 14183, 17758, 18129, 22418, 69556, 230861, 11820, 12125, 14048, 23871, 68519, 69274, 72930, 109270, 192119, 230126, 240843, 5453…
GO:0048568	embryonic organ development	7.51E-07	1.52E-05	-0.227255042	320790, 241324, 21813, 109934, 21416, 18514, 21676, 11819, 17260, 18109, 58250, 114873, 18590, 13649, 19206, 218772, 17920, 22422, 52906, 380993, 13844, 14182, 14388, 22761, 320398, 14183, 14633, 17979, 18129, 22418, 11921, 12394, 14048, 14051, 14472, 14634, 17977, 18552, 20666, 110796, 15213, 16878, 17300, 20423, 21417, 22411, 58198, 238328, 17127, 22762, 76365, 270685, 11994, 13798, 15258, 1620…
GO:0043933	macromolecular complex subunit organization	8.05E-07	1.63E-05	-0.136127711	21413, 14007, 18189, 277360, 53860, 192167, 69601, 20356, 16502, 217517, 211401, 12558, 16001, 17967, 21676, 56195, 13196, 13405, 14218, 14457, 17974, 17342, 54004, 56543, 14083, 16518, 17755, 20404, 83925, 666048, 268566, 16531, 52662, 54169, 56758, 20181, 50791, 54635, 68732, 232333, 53975, 72475, 89867, 103967, 319924, 320878, 17118, 20660, 20778, 67952, 73910, 107351, 215114, 11820, 12125, 12…
GO:0023014	signal transduction by protein phosphorylation	8.13E-07	1.63E-05	-0.189707763	211652, 73230, 69601, 18213, 26921, 12558, 66505, 14013, 14164, 16001, 24066, 13405, 16324, 17260, 70097, 13869, 14083, 18590, 19271, 74055, 13649, 16543, 19246, 24136, 75607, 76089, 109700, 114716, 16706, 18750, 22422, 54635, 75547, 13608, 14182, 14388, 16906, 29820, 230857, 13176, 14183, 20660, 21859, 22418, 211770, 242083, 665113, 13841, 16009, 16600, 18212, 19419, 26409, 50501, 53416, 98432, …
GO:0098609	cell-cell adhesion	8.14E-07	1.63E-05	-0.192520694	67703, 18163, 13131, 93742, 19266, 18189, 18708, 12561, 319387, 21813, 67916, 192167, 328365, 54725, 19876, 217517, 268902, 214058, 12558, 17120, 17967, 270120, 17974, 94212, 13642, 23959, 233765, 110351, 14083, 21960, 23965, 114873, 12554, 14107, 223601, 11735, 13649, 18750, 20315, 22422, 26570, 12563, 17909, 20720, 329628, 22418, 319504, 12562, 13841, 14634, 16600, 19419, 23836, 23871, 56376, 1…
GO:0051348	negative regulation of transferase activity	8.89E-07	1.77E-05	-0.301986104	192198, 277360, 69601, 16001, 24066, 11819, 19271, 19246, 114716, 241568, 18750, 15376, 108099, 20660, 211770, 396184, 69726, 230126, 235584, 74342, 208650, 319476, 19211, 67603, 114715, 11789, 16973, 16974, 19735, 97998, 11350, 20779, 23882, 50873, 71436, 94245, 237847, 19085, 56013, 72400, 74155, 18769, 19252, 21838, 23790, 24064, 12702, 12988, 17131, 18015, 24063, 66959, 72828, 110532, 211187,…
GO:0050773	regulation of dendrite development	9.57E-07	1.89E-05	-0.358159928	19266, 217692, 277360, 192167, 69601, 210933, 244667, 19876, 19055, 270120, 13196, 56508, 545156, 17260, 12323, 330222, 13047, 16975, 76089, 20620, 103967, 14025, 19283, 227541, 665113, 18212, 56376, 22359, 74143, 329934, 13838, 19211, 21844, 64009, 231672, 20354, 94245, 17999, 56013, 243725, 18011, 19268, 66725, 14815, 19280, 23969, 108100, 211134, 382253, 12361, 12704, 13631, 18053, 18481, 2262…
GO:0048588	developmental cell growth	9.93E-07	1.96E-05	-0.319392938	13508, 12561, 21813, 20356, 18213, 244667, 18845, 13175, 108655, 83814, 17755, 20404, 21960, 20346, 24136, 18187, 20315, 20357, 81907, 240396, 238161, 14025, 22418, 396184, 11820, 13841, 56376, 244058, 12934, 18844, 20403, 21844, 12064, 22330, 76901, 11350, 14297, 20354, 22339, 23945, 50873, 71436, 11302, 16870, 18208, 56177, 108058, 234214, 240058, 20350, 23988, 116837, 235072, 11554, 12818, 148…
GO:0021575	hindbrain morphogenesis	1.05E-06	2.05E-05	-0.605189063	13131, 18189, 71137, 19883, 12286, 18032, 67269, 20720, 14633, 14804, 19247, 16974, 11350, 15205, 19130, 22421, 235439, 11941, 16917, 20239, 50768, 14451, 13388, 73750, 381293, 11352, 14843, 15207, 16825, 66620, 11977, 22241, 22408, 72393, 76484, 12404, 12411, 14828, 16873, 69539, 319757, 12568, 14632, 14712, 18541, 20743, 22284, 76889, 664805
GO:0033673	negative regulation of kinase activity	1.20E-06	2.34E-05	-0.313810049	192198, 277360, 69601, 16001, 24066, 11819, 19271, 19246, 114716, 241568, 18750, 15376, 108099, 20660, 211770, 396184, 69726, 230126, 235584, 74342, 208650, 319476, 19211, 67603, 114715, 11789, 16973, 16974, 19735, 97998, 11350, 23882, 50873, 71436, 94245, 237847, 19085, 56013, 74155, 18769, 19252, 21838, 23790, 24064, 12702, 12988, 18015, 24063, 66959, 72828, 110532, 211187, 12703, 13197, 14682,…
GO:1901564	organonitrogen compound metabolic process	1.25E-06	2.43E-05	-0.129092989	18578, 233781, 208727, 81004, 112407, 20602, 207181, 238871, 20512, 19017, 19055, 269037, 20088, 23984, 13405, 17974, 19317, 68916, 23959, 76898, 19883, 20521, 58250, 14042, 56040, 208449, 224129, 268566, 12286, 13649, 76943, 76952, 18750, 20181, 66355, 68732, 75612, 72899, 83397, 107272, 108099, 228094, 230857, 238161, 20660, 20778, 22418, 54616, 67847, 192166, 230861, 433182, 11820, 12040, 1855…
GO:0071375	cellular response to peptide hormone stimulus	1.35E-06	2.61E-05	-0.32950795	18708, 16001, 16324, 14083, 18751, 14245, 19246, 20411, 18750, 75747, 106572, 50915, 107351, 79221, 18795, 19247, 19267, 210789, 11789, 14732, 18033, 56458, 20779, 56017, 231207, 12387, 12927, 16367, 16591, 18746, 19262, 19268, 70556, 98496, 12322, 12702, 12988, 14158, 14600, 20383, 23921, 76854, 108100, 109241, 237542, 320706, 434246, 11652, 12703, 18053, 18124, 18519, 18761, 19303, 20846, 53322…
GO:0007015	actin filament organization	1.36E-06	2.62E-05	-0.262825248	277360, 18708, 20356, 211401, 14457, 17974, 54004, 14107, 20411, 218194, 68732, 72754, 320878, 17118, 72313, 73910, 107351, 17912, 14086, 22411, 14219, 17127, 194401, 11994, 14260, 22350, 242687, 11350, 13609, 19130, 20779, 50873, 73121, 104027, 110380, 207278, 319876, 544963, 12043, 12927, 18645, 67252, 234214, 243725, 268396, 11856, 20742, 21916, 50768, 54418, 56363, 104445, 11519, 12385, 13383…
GO:0010770	positive regulation of cell morphogenesis involved in differentiation	1.41E-06	2.70E-05	-0.363262769	13508, 19266, 277360, 12561, 20356, 18213, 244667, 19876, 268902, 330662, 545156, 17755, 12323, 13047, 16975, 24136, 20315, 68732, 68750, 14025, 18212, 74143, 13838, 21844, 110829, 12064, 231672, 14297, 20354, 22339, 380924, 18208, 67784, 19268, 54712, 330938, 108100, 382253, 12168, 12361, 13631, 16416, 18481, 18997, 13430, 15117, 19353, 54126, 56637, 66713, 110253, 192176, 11858, 13048, 13132, 1…
GO:0060996	dendritic spine development	1.45E-06	2.76E-05	-0.423869446	18163, 217692, 192167, 14270, 244667, 239985, 13196, 17974, 545156, 17260, 12323, 210293, 330222, 16975, 13844, 20620, 103967, 56376, 74143, 329934, 13838, 19211, 21844, 13839, 22421, 94245, 56013, 243725, 18011, 66725, 235072, 14815, 19280, 108100, 236794, 382253, 12361, 13631, 18053, 18481, 68166, 228880, 243961, 19353, 22084, 57138, 66713, 13048, 13845, 17919, 58234, 70584, 245537, 12569, 1369…
GO:0021953	central nervous system neuron differentiation	1.70E-06	3.23E-05	-0.312073686	18028, 18189, 20678, 235402, 244667, 19876, 268902, 110596, 20689, 70762, 13175, 13869, 17756, 14083, 19883, 12286, 18032, 19206, 20346, 24136, 76089, 18187, 18750, 67269, 13844, 14182, 13176, 14183, 14633, 22418, 14472, 14634, 18212, 192119, 14804, 16911, 20423, 58198, 13838, 19211, 15205, 16842, 19130, 22421, 58208, 12387, 15228, 16814, 50913, 233552, 235439, 11941, 16323, 16917, 18508, 20239, …
GO:0090087	regulation of peptide transport	1.71E-06	3.23E-05	-0.176955278	18189, 320790, 18708, 69601, 20356, 26921, 54725, 21416, 19055, 14360, 14362, 56508, 545156, 16324, 360013, 13869, 74370, 12006, 224129, 11735, 13649, 16178, 16543, 19246, 52906, 11865, 12290, 13608, 15376, 18760, 27414, 89867, 140493, 238161, 20660, 22418, 72043, 107351, 14634, 19419, 19726, 68617, 320482, 16878, 18575, 20423, 380714, 14369, 17127, 18484, 19247, 19250, 21844, 66629, 68655, 19219…
GO:0006605	protein targeting	1.89E-06	3.56E-05	-0.207989282	109676, 93742, 18708, 192167, 69601, 20356, 21416, 19055, 14360, 14362, 13869, 12006, 11735, 13649, 16543, 19206, 17920, 11865, 13608, 18760, 83397, 140493, 238161, 20660, 67952, 72043, 107351, 11426, 14634, 68617, 72930, 106042, 269116, 320482, 16476, 20423, 67105, 14369, 17127, 27058, 20336, 26422, 66632, 78482, 103583, 12053, 12166, 14367, 14456, 15205, 19177, 22631, 50754, 58869, 59036, 21399…
GO:0032868	response to insulin	2.20E-06	4.06E-05	-0.333891441	18708, 16001, 16324, 18751, 14245, 19246, 20411, 18750, 75747, 106572, 50915, 107351, 79221, 18795, 19247, 19267, 210789, 11789, 14590, 14732, 56458, 20779, 56017, 231207, 12927, 16367, 16591, 18746, 19262, 19268, 70556, 98496, 12702, 13653, 14158, 20383, 20661, 23921, 63873, 108100, 237542, 320706, 434246, 11652, 12703, 18053, 18519, 18761, 20846, 53322, 104215, 208188, 235344, 11545, 12953, 136…
GO:0051271	negative regulation of cellular component movement	2.22E-06	4.09E-05	-0.294755775	19270, 214968, 69601, 14270, 20356, 109934, 19876, 19017, 19242, 11819, 13869, 14083, 243362, 19271, 20346, 52662, 54608, 20315, 50791, 259302, 22418, 107351, 211770, 11601, 16009, 16600, 29876, 11852, 20423, 22411, 117600, 238328, 18795, 19211, 74012, 12166, 14766, 18128, 19272, 19274, 21814, 223255, 12043, 13078, 18645, 52392, 56177, 106952, 110279, 269951, 14114, 16011, 20350, 21838, 23790, 23…
GO:0045216	cell-cell junction organization	2.41E-06	4.42E-05	-0.330067824	93742, 14758, 211401, 83814, 233765, 14083, 19271, 20411, 18750, 19277, 11426, 12562, 269116, 14086, 22411, 107581, 17127, 19211, 110829, 14260, 22330, 252973, 14367, 16582, 17356, 19272, 20779, 22339, 71228, 110380, 192197, 227937, 12043, 12387, 109333, 195733, 241431, 11856, 13837, 18755, 21808, 21838, 23790, 50768, 58235, 12385, 12988, 13383, 16412, 17131, 21812, 63873, 75739, 76707, 235442, 1…
GO:0090287	regulation of cellular response to growth factor stimulus	2.51E-06	4.59E-05	-0.292296775	21413, 73230, 241324, 69601, 21416, 14164, 11480, 13405, 14362, 94187, 18751, 58250, 19246, 52662, 239337, 81907, 14119, 14182, 14183, 18129, 22418, 72043, 20666, 244058, 21417, 14172, 17127, 67603, 68939, 15258, 11350, 12579, 14733, 15205, 18128, 19245, 21814, 22339, 76829, 80288, 235505, 12387, 15245, 17999, 18007, 330119, 12393, 15251, 19268, 23988, 24064, 77794, 94093, 319922, 16007, 17130, 1…
GO:0071822	protein complex subunit organization	2.53E-06	4.61E-05	-0.142846072	18189, 277360, 53860, 192167, 69601, 20356, 16502, 217517, 211401, 12558, 16001, 17967, 21676, 13196, 13405, 14218, 14457, 17974, 17342, 54004, 56543, 14083, 16518, 17755, 20404, 83925, 666048, 268566, 16531, 52662, 20181, 50791, 54635, 68732, 232333, 72475, 89867, 103967, 319924, 320878, 17118, 20660, 67952, 73910, 107351, 215114, 11820, 12125, 16924, 18552, 19419, 26409, 14086, 16476, 16911, 17…
GO:1901653	cellular response to peptide	2.58E-06	4.68E-05	-0.313791528	18708, 16001, 16324, 14083, 18751, 14245, 19246, 20411, 18750, 75747, 106572, 50915, 107351, 79221, 18795, 19247, 19267, 210789, 11789, 14732, 18033, 56458, 20779, 56017, 231207, 12387, 12927, 16367, 16591, 18746, 19262, 19268, 70556, 98496, 12322, 12702, 12988, 14158, 14600, 20383, 23921, 76854, 108100, 109241, 237542, 320209, 320706, 434246, 11652, 12703, 18053, 18124, 18519, 18761, 19303, 2084…
GO:0022037	metencephalon development	2.75E-06	4.97E-05	-0.432715323	68703, 13131, 18189, 71137, 19883, 12286, 18032, 56747, 67269, 114142, 20720, 12805, 14633, 14472, 14804, 17300, 19247, 13798, 16974, 11350, 19130, 22421, 12043, 30928, 235439, 11941, 16917, 20239, 74244, 330938, 14451, 19280, 18013, 18424, 77579, 13388, 17172, 18423, 20370, 73750, 381293, 11352, 16825, 27419, 66620, 110648, 233033, 11977, 12569, 22241, 22408, 72393, 76484, 218756, 11609, 11859, …
GO:0048709	oligodendrocyte differentiation	2.81E-06	5.08E-05	-0.461982237	20679, 20678, 235402, 21416, 12767, 19317, 19271, 19283, 14634, 18212, 192119, 20423, 19211, 20336, 50914, 15205, 18128, 12387, 14184, 23966, 50913, 232232, 18508, 19262, 94185, 18015, 21367, 13392, 18424, 20681, 225908, 245880, 13138, 14912, 15208, 17172, 19016, 22388, 63953, 77630, 14843, 16513, 108067, 245537, 15902, 18377, 18606, 18823, 19744, 24088, 56717, 12799, 13390, 13866, 15182, 212980,…
GO:0009056	catabolic process	2.89E-06	5.18E-05	-0.123199526	18578, 208727, 81004, 238871, 69601, 244667, 19017, 269037, 23984, 234515, 98402, 14360, 329908, 83814, 23959, 387609, 74370, 99382, 14083, 228662, 14245, 16558, 69807, 74055, 448987, 13649, 18744, 19246, 54608, 208439, 235180, 239337, 20975, 74007, 224650, 11865, 18760, 20620, 20720, 108099, 230857, 18803, 18805, 20660, 20778, 21859, 22418, 192166, 211770, 433182, 12040, 12457, 16009, 16924, 213…
GO:0033554	cellular response to stress	2.89E-06	5.18E-05	-0.131300316	233781, 112407, 18708, 69601, 18213, 26921, 21416, 19017, 57257, 211401, 66505, 14013, 14164, 170719, 16001, 108655, 14362, 17974, 53618, 16324, 17260, 60344, 70097, 21923, 71389, 74370, 12006, 14083, 19883, 21960, 16438, 69807, 104156, 13649, 16543, 19246, 24136, 66647, 114716, 17920, 20315, 22422, 72754, 11865, 13608, 14388, 16906, 18760, 29820, 72899, 22418, 26383, 211770, 665113, 12125, 14048…
GO:0045747	positive regulation of Notch signaling pathway	3.11E-06	5.53E-05	-0.699829982	328365, 16449, 56224, 14048, 22061, 69638, 15205, 18128, 16590, 53870, 20674, 16848, 212547, 228875, 269774, 13388, 15208, 16413, 17172, 17305, 19664, 20848, 52588, 14843, 140780, 22408, 18133, 224143, 19719, 53614, 56426, 257632
GO:0050804	modulation of synaptic transmission	3.14E-06	5.56E-05	-0.234496185	18163, 18189, 217692, 20512, 192167, 244667, 19055, 12558, 320127, 56508, 545156, 17260, 13869, 15465, 14083, 21960, 12323, 12286, 13649, 16975, 76089, 17920, 81907, 232333, 13844, 20620, 20720, 12890, 67847, 108069, 227120, 246317, 18212, 74342, 19211, 76376, 387236, 12064, 14799, 19401, 108013, 245666, 723924, 723952, 14299, 14802, 22421, 23945, 50873, 94245, 99738, 104027, 107065, 108071, 2689…
GO:0051347	positive regulation of transferase activity	3.18E-06	5.60E-05	-0.212973592	13131, 21813, 69601, 18213, 57257, 14164, 21676, 70097, 74370, 12006, 14083, 18590, 56040, 74055, 13649, 16543, 16975, 19246, 24136, 76089, 109700, 22422, 54635, 75547, 14182, 14388, 16906, 108099, 238161, 20660, 22418, 211770, 665113, 16600, 19419, 26409, 50501, 217410, 12443, 16911, 21951, 22359, 56706, 59125, 67468, 13838, 14172, 19211, 19247, 21844, 12505, 12977, 64297, 252973, 11350, 14367, …
GO:0043043	peptide biosynthetic process	3.18E-06	5.60E-05	-0.210770348	20602, 207181, 19055, 269037, 20088, 13405, 17974, 19317, 68916, 56040, 13649, 18750, 20181, 230861, 11820, 18552, 68135, 56484, 74480, 213988, 239528, 387201, 27058, 69635, 80283, 104458, 207952, 18033, 19401, 19735, 110960, 217351, 233833, 13418, 20090, 56280, 64656, 65967, 66892, 68036, 108954, 231207, 13078, 69955, 81910, 13664, 13803, 14629, 16011, 18011, 19981, 20226, 29806, 68969, 73158, 2…
GO:0021915	neural tube development	3.19E-06	5.60E-05	-0.331026829	18845, 21416, 27428, 14362, 19206, 24136, 15376, 72475, 14633, 22418, 14472, 14634, 20666, 26409, 106042, 244058, 16911, 20423, 58198, 74143, 270685, 13798, 16974, 19401, 252973, 11350, 15205, 18128, 59036, 73916, 16870, 21414, 21815, 30841, 236539, 12042, 12614, 15251, 18508, 21808, 50768, 13800, 14451, 18015, 18509, 21418, 50524, 225164, 232906, 17684, 18749, 20348, 20677, 22034, 93760, 93840, …
GO:0006469	negative regulation of protein kinase activity	3.48E-06	6.08E-05	-0.311472811	192198, 277360, 69601, 16001, 24066, 11819, 19271, 19246, 114716, 241568, 18750, 108099, 20660, 211770, 396184, 69726, 230126, 235584, 74342, 208650, 319476, 19211, 67603, 114715, 11789, 16973, 16974, 19735, 97998, 11350, 23882, 71436, 94245, 237847, 19085, 56013, 74155, 18769, 19252, 21838, 23790, 24064, 12702, 18015, 24063, 66959, 72828, 110532, 211187, 12703, 13197, 14682, 18016, 18519, 19087,…
GO:0070201	regulation of establishment of protein localization	3.63E-06	6.30E-05	-0.170121778	18189, 18708, 69601, 20356, 26921, 54725, 21416, 19055, 14360, 14362, 56508, 16324, 360013, 13869, 74370, 12006, 224129, 11735, 13649, 16178, 16543, 19246, 20411, 52906, 11865, 12290, 13608, 15376, 18760, 27414, 89867, 140493, 238161, 20660, 22418, 72043, 107351, 14634, 19419, 19726, 68617, 320482, 18575, 20423, 380714, 14369, 17127, 18484, 19247, 19250, 21844, 66629, 68655, 192193, 14732, 16973,…
GO:0010810	regulation of cell-substrate adhesion	3.68E-06	6.37E-05	-0.324903471	277360, 18708, 14758, 244667, 19242, 14115, 13405, 330662, 14083, 22288, 12554, 19271, 68732, 68750, 19283, 107351, 11426, 11601, 18552, 107581, 14369, 17127, 19211, 110829, 12977, 14260, 12053, 18128, 20779, 22339, 64074, 192197, 380924, 12043, 12927, 11856, 13837, 14114, 20349, 20440, 21838, 23790, 50768, 319922, 13612, 16007, 16412, 18015, 18081, 76707, 12305, 12361, 16416, 20300, 74199, 74769…
GO:0050807	regulation of synapse organization	3.85E-06	6.63E-05	-0.367022217	192198, 99633, 18189, 319387, 192167, 69601, 210933, 18213, 244667, 19242, 12558, 17260, 16981, 14083, 12323, 104156, 18750, 13844, 22418, 396184, 13841, 18212, 56376, 16979, 74342, 319476, 18191, 21844, 12064, 14371, 22421, 71436, 107065, 17999, 21826, 243725, 18011, 58235, 107831, 230775, 245450, 74762, 211187, 239250, 13631, 18013, 18430, 20617, 21983, 208188, 228357, 228880, 12405, 65945, 216…
GO:0009126	purine nucleoside monophosphate metabolic process	3.98E-06	6.84E-05	-0.329496478	208727, 19017, 23959, 76952, 108099, 433182, 12398, 71207, 12064, 66218, 228033, 14297, 50873, 11639, 12867, 15251, 18746, 28080, 56409, 70556, 98496, 11717, 74747, 12495, 12857, 20617, 11486, 11545, 11931, 12122, 12183, 14121, 14751, 16337, 16828, 17319, 20848, 23917, 57320, 66152, 80752, 108079, 109674, 216019, 225600, 237823, 319801, 11637, 12534, 12861, 13382, 14433, 15481, 17869, 17928, 2046…
GO:0001701	in utero embryonic development	4.02E-06	6.87E-05	-0.223624683	20679, 20602, 20678, 320790, 21813, 328365, 211401, 14013, 108655, 11819, 13135, 94217, 13649, 19206, 56758, 243548, 11864, 20181, 22422, 380993, 14182, 14388, 15376, 319924, 14183, 14633, 17979, 18129, 18803, 21872, 12125, 12394, 14634, 17977, 77087, 15213, 16878, 17300, 56305, 238328, 11784, 17127, 22762, 74376, 16401, 19672, 50785, 231672, 252973, 12166, 14367, 15205, 16842, 17886, 18128, 2181…
GO:0090130	tissue migration	4.21E-06	7.18E-05	-0.286391184	19270, 73230, 21813, 69601, 20356, 19876, 14164, 330662, 11819, 13642, 70097, 14083, 243362, 12554, 72461, 20346, 24136, 18750, 14182, 18760, 68750, 18803, 20778, 22418, 71093, 11426, 11601, 16600, 23871, 79221, 11852, 16476, 238328, 269608, 14172, 19211, 19247, 252973, 723924, 17886, 18128, 19130, 19245, 19274, 20779, 21814, 22339, 22421, 50754, 192197, 12927, 13078, 16590, 18645, 67784, 109333,…
GO:0051223	regulation of protein transport	4.34E-06	7.36E-05	-0.174142611	18189, 18708, 69601, 20356, 26921, 54725, 21416, 19055, 14360, 14362, 56508, 16324, 360013, 13869, 74370, 12006, 224129, 11735, 13649, 16178, 16543, 19246, 52906, 11865, 12290, 13608, 15376, 18760, 27414, 89867, 140493, 238161, 20660, 22418, 72043, 107351, 14634, 19419, 19726, 68617, 320482, 18575, 20423, 380714, 14369, 17127, 18484, 19247, 19250, 21844, 66629, 68655, 192193, 14732, 16973, 18111,…
GO:0097581	lamellipodium organization	4.35E-06	7.36E-05	-0.482380529	208727, 14270, 57257, 17974, 12554, 219140, 68732, 19277, 68750, 107351, 226251, 14086, 66629, 22330, 226970, 242687, 13609, 20779, 22325, 16590, 11826, 23790, 14158, 19303, 170736, 245880, 12345, 13430, 19353, 22349, 54126, 83767, 224014, 229320, 237860, 244654, 13829, 20430, 11308, 11977, 13043, 17973, 18606, 20563, 22408, 50884, 56717, 73341, 74117, 140571, 231637, 12631, 13836, 56440, 57784, …
GO:0048638	regulation of developmental growth	4.44E-06	7.50E-05	-0.242150129	13508, 211652, 320790, 12561, 21813, 20356, 18213, 244667, 18845, 21416, 17967, 108655, 83814, 17260, 13869, 14083, 17755, 21960, 12288, 19206, 20346, 20315, 14182, 238161, 14025, 14183, 22418, 26383, 11820, 12125, 13841, 93960, 244058, 12934, 17300, 18795, 18844, 19211, 19247, 20403, 22762, 67603, 12064, 12977, 14732, 22350, 11350, 12166, 14297, 18128, 19130, 20354, 21814, 22339, 23945, 50873, 1…
GO:0031099	regeneration	4.53E-06	7.61E-05	-0.394365491	233781, 16880, 18213, 26921, 16001, 13869, 21923, 21960, 20315, 72043, 16600, 192119, 244058, 12443, 16476, 16878, 13838, 14369, 19211, 12064, 269473, 14371, 22421, 223255, 237847, 12043, 16795, 18007, 18746, 19268, 21838, 74318, 18081, 18509, 18933, 19280, 29862, 77578, 329252, 17181, 101490, 11535, 14609, 16452, 16952, 17319, 12534, 15234, 19015, 65079, 238505, 12633, 16000, 17390, 18377, 18815…
GO:0065003	macromolecular complex assembly	4.54E-06	7.61E-05	-0.13265589	21413, 14007, 18189, 277360, 53860, 192167, 69601, 16502, 217517, 211401, 12558, 16001, 17967, 21676, 56195, 13196, 13405, 14218, 14457, 17974, 17342, 54004, 56543, 14083, 16518, 17755, 83925, 666048, 268566, 16531, 52662, 54169, 56758, 20181, 50791, 54635, 68732, 232333, 53975, 72475, 89867, 103967, 319924, 17118, 20660, 67952, 73910, 107351, 215114, 11820, 12125, 12457, 16924, 18552, 19419, 264…
GO:0030031	cell projection assembly	4.59E-06	7.68E-05	-0.220460233	208727, 18189, 53860, 192167, 14270, 244667, 57257, 239985, 74354, 13196, 17974, 67946, 71137, 110351, 12554, 18590, 219140, 234267, 18858, 76089, 231532, 52906, 68732, 622434, 17909, 19277, 103967, 329421, 17758, 18805, 103765, 107351, 226251, 665113, 16776, 19726, 14086, 64009, 66629, 107589, 11789, 11994, 22330, 22350, 78802, 105722, 226970, 242687, 11350, 13609, 20779, 22325, 27205, 68099, 71…
GO:0033674	positive regulation of kinase activity	4.69E-06	7.82E-05	-0.223733781	13131, 21813, 69601, 18213, 57257, 14164, 21676, 70097, 74370, 12006, 14083, 18590, 56040, 74055, 13649, 16543, 16975, 19246, 24136, 76089, 109700, 22422, 54635, 75547, 14182, 14388, 16906, 108099, 238161, 22418, 665113, 19419, 26409, 50501, 12443, 16911, 22359, 56706, 67468, 13838, 14172, 19247, 21844, 12505, 12977, 64297, 11350, 14367, 14456, 19130, 20779, 21802, 22325, 22339, 23882, 50754, 666…
GO:0009161	ribonucleoside monophosphate metabolic process	4.71E-06	7.82E-05	-0.324875061	208727, 19017, 23959, 76952, 108099, 433182, 12398, 71207, 12064, 66218, 228033, 14297, 50873, 80914, 11639, 12867, 15251, 18746, 28080, 56409, 70556, 98496, 11717, 74747, 12495, 12857, 20617, 22247, 11486, 11545, 11931, 12122, 12183, 14121, 14751, 16337, 16828, 17319, 20848, 23917, 57320, 66152, 80752, 108079, 109674, 216019, 225600, 237823, 319801, 11637, 12534, 12861, 13382, 14433, 15481, 1786…
GO:0050803	regulation of synapse structure or activity	4.74E-06	7.85E-05	-0.357104016	192198, 99633, 18189, 319387, 192167, 69601, 210933, 18213, 244667, 19242, 12558, 17260, 16981, 14083, 12323, 104156, 18750, 13844, 22418, 396184, 11820, 13841, 18212, 56376, 16979, 74342, 319476, 18191, 21844, 12064, 14371, 22421, 71436, 107065, 17999, 21826, 243725, 18011, 19268, 58235, 107831, 230775, 245450, 74762, 211187, 239250, 13631, 18013, 18430, 20617, 21983, 208188, 228357, 228880, 124…
GO:0040013	negative regulation of locomotion	4.80E-06	7.92E-05	-0.275580427	19270, 214968, 69601, 14270, 20356, 109934, 19876, 268902, 19017, 19242, 11819, 13869, 14083, 243362, 19271, 69807, 20346, 52662, 54608, 20315, 50791, 259302, 22418, 107351, 211770, 11601, 16009, 16600, 29876, 11852, 20423, 22411, 93679, 117600, 238328, 18795, 19211, 74012, 12166, 14766, 18128, 19272, 19274, 21814, 105171, 108071, 223255, 12043, 13078, 18645, 52392, 56177, 106952, 110279, 269951,…
GO:0032386	regulation of intracellular transport	4.92E-06	8.06E-05	-0.213062817	18708, 192167, 69601, 20356, 380752, 21416, 19055, 234515, 14360, 14362, 13869, 12006, 17755, 11735, 13649, 16543, 19246, 13608, 18760, 89867, 140493, 238161, 20660, 72043, 107351, 14634, 68617, 320482, 20423, 14369, 17127, 19247, 19250, 192193, 22350, 66632, 103583, 12166, 14367, 14456, 15205, 19177, 20779, 50754, 59036, 192197, 18035, 18645, 72446, 218333, 380918, 16917, 18769, 21335, 22771, 66…
GO:0090132	epithelium migration	5.15E-06	8.42E-05	-0.284679452	19270, 73230, 21813, 69601, 20356, 19876, 14164, 330662, 11819, 13642, 70097, 14083, 243362, 12554, 72461, 20346, 24136, 18750, 14182, 18760, 68750, 18803, 20778, 22418, 71093, 11426, 11601, 16600, 23871, 79221, 11852, 16476, 238328, 269608, 14172, 19211, 19247, 252973, 723924, 17886, 18128, 19130, 19245, 19274, 20779, 21814, 22339, 22421, 50754, 192197, 12927, 13078, 16590, 18645, 67784, 109333,…
GO:0016337	single organismal cell-cell adhesion	5.18E-06	8.43E-05	-0.195884156	18163, 13131, 93742, 18189, 18708, 21813, 67916, 192167, 328365, 214058, 12558, 17120, 17967, 17974, 94212, 13642, 23959, 233765, 110351, 14083, 21960, 14107, 223601, 11735, 13649, 18750, 20315, 22422, 26570, 17909, 20720, 22418, 319504, 12562, 13841, 14634, 16600, 19419, 23871, 192119, 230126, 16008, 20423, 21417, 67245, 208650, 13641, 16774, 66629, 70417, 76365, 107746, 109594, 110829, 11877, 1…
GO:0051216	cartilage development	5.24E-06	8.50E-05	-0.318821701	20679, 18028, 17132, 20678, 21813, 17260, 18109, 12006, 58250, 83925, 218772, 239337, 12023, 12167, 18750, 22422, 240396, 14182, 70661, 14633, 22418, 72043, 12394, 14634, 192119, 21417, 14172, 14219, 17125, 17127, 269941, 16974, 17129, 19401, 106522, 373864, 12166, 22421, 73121, 12387, 12839, 14184, 21834, 12393, 15251, 21808, 108153, 12814, 16007, 17261, 18509, 18933, 21812, 21833, 23967, 26564,…
GO:0007219	Notch signaling pathway	5.29E-06	8.56E-05	-0.346614509	21813, 328365, 433586, 270118, 94187, 16449, 56224, 12563, 15376, 329628, 12805, 18129, 11820, 11921, 14048, 192119, 15213, 17300, 22061, 56381, 69638, 12053, 15205, 18128, 19245, 50754, 240055, 16590, 18035, 53870, 233552, 234214, 18011, 20674, 67122, 229700, 353156, 13855, 16848, 212547, 225164, 228875, 269774, 12396, 13392, 69068, 207521, 228368, 11602, 12571, 13388, 14357, 15208, 16413, 17172…
GO:0009167	purine ribonucleoside monophosphate metabolic process	5.36E-06	8.64E-05	-0.325897469	208727, 19017, 23959, 76952, 108099, 433182, 12398, 71207, 12064, 66218, 228033, 14297, 50873, 11639, 12867, 15251, 18746, 28080, 56409, 70556, 98496, 11717, 74747, 12495, 12857, 20617, 11486, 11545, 11931, 12122, 12183, 14121, 14751, 16337, 16828, 17319, 20848, 23917, 57320, 66152, 80752, 108079, 109674, 216019, 225600, 237823, 319801, 11637, 12534, 12861, 13382, 14433, 15481, 17869, 17928, 2046…
GO:0048732	gland development	5.41E-06	8.70E-05	-0.219445593	18028, 21813, 54725, 19876, 21416, 19242, 18514, 17120, 16001, 545156, 13869, 16468, 21923, 110351, 17345, 18590, 104156, 13649, 19206, 20346, 76943, 20181, 20496, 13608, 14182, 20720, 68268, 68750, 14183, 14633, 17979, 18129, 22418, 72043, 12125, 12394, 14634, 16776, 71371, 12234, 12443, 16476, 16911, 17300, 20423, 11855, 17127, 18844, 19211, 110829, 11789, 12505, 12977, 16973, 16974, 22061, 789…
GO:0051248	negative regulation of protein metabolic process	5.48E-06	8.79E-05	-0.151581808	71458, 192198, 93742, 20602, 277360, 18708, 238871, 241324, 67916, 69601, 18213, 19017, 19055, 66505, 14013, 170719, 14360, 16001, 24066, 13405, 17974, 19317, 11819, 16324, 16468, 19271, 13649, 16178, 19246, 52662, 75607, 114716, 241568, 18750, 224650, 20720, 22761, 108099, 20660, 21859, 211770, 396184, 11820, 16009, 16600, 53416, 69274, 69726, 98432, 192119, 193796, 217410, 230126, 235584, 16476…
GO:0021543	pallium development	5.65E-06	9.01E-05	-0.349510537	67703, 13131, 69601, 14270, 244667, 19876, 12558, 13865, 70762, 57752, 228662, 13649, 16975, 20346, 24136, 18187, 81907, 14182, 329628, 11921, 14634, 18212, 192119, 18795, 19211, 16974, 13839, 14766, 16842, 17356, 19130, 12387, 15228, 16870, 20462, 30928, 545428, 15251, 18508, 20674, 21335, 57810, 74244, 216850, 320165, 330938, 668158, 11922, 12032, 18015, 19280, 74762, 11878, 12227, 13392, 18016…
GO:0006518	peptide metabolic process	5.66E-06	9.01E-05	-0.188481931	20602, 207181, 19055, 269037, 20088, 13405, 17974, 19317, 68916, 56040, 13649, 18750, 20181, 230857, 20660, 230861, 11820, 18552, 68135, 56175, 56484, 72061, 74480, 213988, 239528, 387201, 18484, 27058, 69635, 80283, 104458, 207952, 18033, 19401, 19735, 110960, 217351, 233833, 13418, 20090, 56280, 64656, 65967, 66892, 68036, 68947, 108954, 231207, 13078, 56177, 66286, 69955, 70574, 81910, 13664, …
GO:0010631	epithelial cell migration	5.88E-06	9.33E-05	-0.284034893	19270, 73230, 21813, 69601, 20356, 19876, 14164, 330662, 11819, 13642, 70097, 14083, 243362, 12554, 72461, 20346, 24136, 18750, 14182, 18760, 68750, 18803, 20778, 22418, 71093, 11426, 11601, 16600, 23871, 79221, 11852, 16476, 238328, 269608, 14172, 19211, 19247, 723924, 17886, 18128, 19130, 19245, 19274, 20779, 21814, 22339, 22421, 50754, 192197, 12927, 13078, 16590, 18645, 67784, 109333, 11826, …
GO:0021695	cerebellar cortex development	6.01E-06	9.49E-05	-0.547224792	68703, 18189, 71137, 19883, 12286, 18032, 56747, 67269, 20720, 14633, 14804, 19247, 19130, 22421, 235439, 11941, 20239, 74244, 330938, 18013, 77579, 13388, 20370, 73750, 381293, 16825, 27419, 66620, 11977, 22241, 72393, 76484, 11609, 12404, 14828, 16873, 53418, 69539, 319757, 12568, 14056, 14632, 18293, 18541, 20743, 22272, 22284, 76889, 98985, 213827, 234734, 664805
GO:0048708	astrocyte differentiation	6.23E-06	9.80E-05	-0.491665306	20679, 13131, 67916, 18213, 18109, 13649, 18032, 26563, 20720, 16878, 20423, 13838, 19247, 11350, 15205, 18128, 14184, 18508, 18015, 21367, 26564, 171469, 20681, 23928, 13388, 15208, 15364, 20848, 11352, 21907, 14531, 15902, 17751, 18823, 21349, 26417, 28000, 74117, 11606, 14580, 17257, 18992, 20201, 22352, 30948, 56708, 224045, 230674, 319757, 12156, 12803, 13389, 13488, 16195, 16779, 17190, 202…
GO:0032869	cellular response to insulin stimulus	7.04E-06	1.10E-04	-0.340599594	18708, 16001, 16324, 18751, 14245, 19246, 20411, 18750, 75747, 106572, 50915, 107351, 79221, 18795, 19247, 19267, 210789, 11789, 14732, 56458, 20779, 56017, 231207, 12927, 16367, 16591, 18746, 19262, 19268, 70556, 98496, 12702, 14158, 20383, 23921, 108100, 237542, 320706, 434246, 11652, 12703, 18053, 18519, 18761, 20846, 53322, 104215, 208188, 235344, 11545, 14784, 16337, 16370, 17918, 18605, 190…
GO:0006412	translation	7.06E-06	1.10E-04	-0.207087572	20602, 207181, 19055, 269037, 20088, 17974, 19317, 68916, 56040, 13649, 18750, 20181, 230861, 11820, 68135, 56484, 74480, 213988, 239528, 387201, 27058, 69635, 80283, 104458, 207952, 18033, 19401, 19735, 110960, 217351, 233833, 13418, 20090, 56280, 64656, 65967, 66892, 68036, 108954, 231207, 13078, 69955, 81910, 13664, 13803, 16011, 18011, 19981, 20226, 29806, 68969, 73158, 238217, 387225, 387237…
GO:0021587	cerebellum morphogenesis	7.14E-06	1.11E-04	-0.577817059	13131, 18189, 71137, 19883, 12286, 18032, 67269, 20720, 14633, 14804, 19247, 16974, 11350, 19130, 22421, 235439, 11941, 16917, 20239, 14451, 13388, 73750, 381293, 11352, 16825, 66620, 11977, 22241, 22408, 72393, 76484, 12404, 12411, 14828, 16873, 69539, 319757, 12568, 14632, 14712, 18541, 20743, 22284, 76889, 664805
GO:0033365	protein localization to organelle	7.39E-06	1.15E-04	-0.169118625	109676, 18708, 69601, 20356, 244667, 21416, 19055, 70762, 98402, 13175, 14360, 14362, 545156, 13869, 12006, 13649, 16543, 52906, 11865, 13608, 18760, 89867, 140493, 238161, 20660, 67952, 72043, 107351, 11426, 14634, 72930, 106042, 320482, 16476, 16878, 20423, 21951, 67105, 93679, 14369, 17127, 27058, 64009, 66629, 11789, 22350, 66632, 71878, 78482, 103583, 12053, 12166, 14367, 14456, 15205, 19177…
GO:0072073	kidney epithelium development	7.43E-06	1.15E-04	-0.354053947	73230, 268902, 211401, 18514, 14164, 13642, 16373, 17260, 16449, 19206, 218772, 22422, 52906, 14182, 19277, 329628, 14183, 18129, 13841, 14048, 14634, 16776, 15213, 16878, 17300, 20423, 58198, 13838, 17125, 17127, 12064, 12505, 14260, 17129, 19401, 23908, 15205, 18128, 22339, 66277, 12043, 12387, 70350, 11826, 67087, 71805, 269152, 13003, 13383, 17130, 17131, 21412, 23967, 24063, 17128, 20681, 71…
GO:1990138	neuron projection extension	7.70E-06	1.19E-04	-0.336285194	13508, 12561, 20356, 18213, 244667, 18845, 13175, 83814, 17755, 20404, 21960, 20346, 18187, 20315, 20357, 81907, 14025, 22418, 396184, 12934, 18844, 20403, 21844, 12064, 22330, 76901, 11350, 14297, 22339, 23945, 50873, 71436, 11302, 16870, 18208, 56177, 240058, 20350, 116837, 16412, 19280, 236794, 382253, 12168, 12305, 18997, 20187, 20562, 20979, 20980, 76499, 13193, 13430, 20981, 56637, 68404, 8…
GO:0034329	cell junction assembly	8.17E-06	1.26E-04	-0.333396591	93742, 14758, 21961, 83814, 14083, 19271, 20411, 76089, 18750, 19277, 11426, 12562, 269116, 14086, 22411, 107581, 16774, 17127, 19211, 107746, 110829, 226519, 14260, 22330, 252973, 14367, 19272, 20779, 22339, 71228, 192197, 227937, 12043, 12387, 109333, 11856, 13837, 18755, 21838, 23790, 50768, 12385, 13383, 16412, 17131, 63873, 75739, 76707, 12527, 13605, 14613, 16416, 19303, 76499, 108911, 1928…
GO:0009123	nucleoside monophosphate metabolic process	8.26E-06	1.27E-04	-0.312721704	208727, 19017, 23959, 76952, 108099, 433182, 12398, 71207, 12064, 66218, 228033, 14297, 50873, 80914, 11639, 12867, 15251, 18746, 28080, 56409, 70556, 98496, 11717, 74747, 12495, 12857, 20617, 22247, 11486, 11545, 11931, 12122, 12183, 14121, 14751, 16337, 16828, 17319, 20848, 23917, 57320, 66152, 80752, 108079, 109674, 216019, 225600, 237823, 319801, 11637, 12534, 12861, 13382, 14433, 15481, 1786…
GO:0032970	regulation of actin filament-based process	8.71E-06	1.33E-04	-0.241625048	18578, 109676, 93742, 277360, 18708, 238871, 14758, 20356, 11928, 18213, 211401, 17974, 17260, 16518, 12288, 68732, 72754, 75547, 238161, 73910, 107351, 14086, 22411, 14219, 17127, 18484, 14260, 242687, 11350, 13609, 13839, 17886, 19130, 50873, 83964, 104027, 110380, 192197, 207278, 544963, 18645, 216033, 243725, 268396, 11856, 12614, 13837, 20349, 20742, 21808, 21916, 50768, 54418, 56363, 104445…
GO:0030324	lung development	8.80E-06	1.34E-04	-0.294388735	319939, 18028, 20602, 21813, 14164, 108655, 18109, 21923, 18590, 13047, 22422, 114142, 14182, 15376, 13615, 14183, 14633, 22418, 72007, 14048, 14634, 16776, 20666, 192119, 16878, 20238, 20423, 14172, 14219, 22762, 50785, 106522, 252973, 12166, 15205, 18128, 22339, 50754, 71228, 12387, 13819, 14184, 15245, 16598, 21834, 22773, 74155, 74591, 98711, 12614, 12912, 16011, 20674, 20687, 20692, 24064, 7…
GO:0009205	purine ribonucleoside triphosphate metabolic process	9.26E-06	1.41E-04	-0.324089431	208727, 19017, 268566, 108099, 433182, 12398, 12064, 66218, 228033, 14297, 50873, 11639, 12867, 15251, 18746, 28080, 66725, 70556, 98496, 11717, 74747, 12495, 12857, 20617, 104215, 11545, 11931, 12122, 12183, 14121, 14751, 16337, 16828, 17319, 20848, 23917, 57320, 66152, 80752, 108079, 109674, 216019, 319801, 11637, 12534, 12861, 13382, 14433, 15481, 17434, 17869, 17928, 20463, 21871, 50799, 5642…
GO:0010942	positive regulation of cell death	9.50E-06	1.44E-04	-0.183930828	208727, 69601, 18213, 19876, 21416, 80707, 19017, 19242, 14360, 108655, 17974, 11787, 16324, 17260, 13869, 18109, 12006, 83925, 12323, 13435, 16531, 76089, 109700, 218772, 12167, 20112, 20181, 53975, 18129, 19283, 21859, 22418, 215114, 227541, 12125, 12226, 13841, 16009, 17977, 21807, 72930, 77771, 11852, 16476, 22411, 56484, 14219, 17127, 19211, 67603, 68655, 69635, 11789, 12505, 16974, 20817, 2…
GO:0021954	central nervous system neuron development	9.53E-06	1.44E-04	-0.426140592	18028, 235402, 244667, 19876, 268902, 110596, 20689, 70762, 13175, 17756, 14083, 20346, 24136, 76089, 18187, 18750, 13844, 14182, 13176, 14183, 14633, 22418, 14472, 18212, 13838, 19211, 15228, 16917, 74244, 21367, 21418, 110532, 232906, 11878, 12227, 14682, 18935, 244152, 13193, 17172, 18227, 19353, 20664, 77630, 80297, 13845, 16874, 18080, 21907, 233033, 11924, 11977, 12552, 16846, 20563, 54713,…
GO:0006461	protein complex assembly	1.03E-05	1.56E-04	-0.139757861	18189, 277360, 53860, 192167, 69601, 16502, 217517, 211401, 12558, 16001, 17967, 21676, 13196, 13405, 14218, 14457, 17974, 17342, 54004, 56543, 14083, 16518, 17755, 83925, 666048, 268566, 16531, 52662, 20181, 50791, 54635, 68732, 232333, 72475, 89867, 103967, 319924, 17118, 20660, 67952, 73910, 107351, 215114, 11820, 12125, 16924, 18552, 19419, 26409, 14086, 16476, 16911, 67105, 74143, 107581, 12…
GO:0070271	protein complex biogenesis	1.12E-05	1.69E-04	-0.13916329	18189, 277360, 53860, 192167, 69601, 16502, 217517, 211401, 12558, 16001, 17967, 21676, 13196, 13405, 14218, 14457, 17974, 17342, 54004, 56543, 14083, 16518, 17755, 83925, 666048, 268566, 16531, 52662, 20181, 50791, 54635, 68732, 232333, 72475, 89867, 103967, 319924, 17118, 20660, 67952, 73910, 107351, 215114, 11820, 12125, 16924, 18552, 19419, 26409, 14086, 16476, 16911, 67105, 74143, 107581, 12…
GO:0010771	negative regulation of cell morphogenesis involved in differentiation	1.29E-05	1.93E-04	-0.451234722	13131, 192167, 20356, 19055, 14083, 21960, 20346, 76089, 13844, 103967, 14025, 22418, 107351, 13841, 244058, 19211, 94245, 11302, 12927, 18208, 14114, 20350, 21838, 23790, 19280, 12704, 20187, 20562, 22629, 108911, 228357, 16413, 22084, 56637, 13829, 15901, 22129, 22415, 52822, 60595, 65079, 213084, 218877, 245537, 12569, 13640, 20563, 22241, 68585, 70433, 74117, 13636, 14168, 19164, 22416, 29869…
GO:0043409	negative regulation of MAPK cascade	1.38E-05	2.07E-04	-0.345456712	69601, 66505, 14013, 16001, 24066, 13405, 19271, 19246, 75607, 114716, 18750, 20660, 21859, 16600, 98432, 235584, 16878, 19211, 67603, 107746, 114715, 11789, 19735, 22350, 56458, 11350, 59036, 74155, 14114, 19252, 23988, 24064, 215748, 12988, 13383, 18015, 24063, 66959, 76854, 17128, 18016, 18673, 224640, 12957, 13138, 16413, 18518, 22084, 22433, 52033, 56637, 63953, 11910, 12162, 13132, 18218, 2…
GO:0070997	neuron death	1.44E-05	2.14E-04	-0.231339202	208727, 112407, 14924, 12661, 19017, 244579, 70729, 170719, 14360, 14362, 17260, 16438, 12286, 16531, 109700, 13176, 19283, 20660, 11820, 12125, 13841, 16443, 18212, 72930, 14804, 16476, 56484, 12064, 13798, 15258, 20817, 22061, 74347, 80890, 11350, 14371, 22339, 50754, 50873, 94245, 11302, 12043, 12387, 14082, 14184, 18007, 30841, 12912, 13856, 14629, 15251, 19268, 21808, 22174, 23988, 26757, 66…
GO:0030279	negative regulation of ossification	1.46E-05	2.17E-04	-0.427164731	71458, 208727, 17260, 12006, 19206, 18018, 14182, 72007, 84035, 12457, 387201, 17127, 225998, 269941, 16973, 13345, 18128, 20354, 73121, 12043, 100201, 15251, 16011, 20674, 29806, 11555, 17130, 22057, 15903, 76566, 228357, 12571, 18605, 19664, 20481, 68667, 223332, 15901, 19229, 22160, 56233, 74499, 723954, 11625, 15902, 64654, 329278, 387155, 11839, 15184, 18022, 18442, 19073, 65960, 69504, 7578…
GO:0021987	cerebral cortex development	1.49E-05	2.21E-04	-0.38752133	13131, 69601, 14270, 244667, 19876, 12558, 13865, 57752, 228662, 13649, 16975, 20346, 18187, 14182, 329628, 11921, 14634, 18212, 192119, 18795, 16974, 14766, 17356, 12387, 15228, 16870, 20462, 30928, 545428, 15251, 18508, 20674, 21335, 57810, 74244, 320165, 330938, 668158, 18015, 19280, 74762, 11878, 244329, 13193, 17172, 19353, 19823, 56637, 76510, 192157, 319565, 381293, 16874, 21907, 77053, 24…
GO:0032870	cellular response to hormone stimulus	1.50E-05	2.22E-04	-0.206968679	18708, 11928, 19017, 13865, 16001, 11819, 16324, 17260, 14083, 18751, 19883, 14245, 72461, 19246, 20411, 54608, 218772, 18750, 20181, 75547, 75747, 11865, 106572, 17979, 50915, 107351, 17977, 18212, 26424, 69726, 79221, 93686, 16476, 26381, 18795, 19247, 19267, 210789, 225998, 11789, 12064, 14732, 17691, 18033, 19401, 56458, 237362, 13839, 18128, 20779, 56017, 231207, 12387, 12927, 16367, 16590, …
GO:0008593	regulation of Notch signaling pathway	1.55E-05	2.28E-04	-0.485832478	328365, 16449, 56224, 14048, 192119, 15213, 22061, 69638, 12053, 15205, 18128, 16590, 18035, 53870, 233552, 18011, 20674, 67122, 353156, 16848, 212547, 228875, 269774, 12396, 13392, 69068, 228368, 13388, 14357, 15208, 16413, 17172, 17305, 19664, 20848, 52588, 12162, 14843, 69065, 140780, 15214, 22408, 13390, 14461, 18133, 18222, 224143, 319594, 13389, 16195, 18132, 19719, 50706, 53614, 56426, 731…
GO:0009144	purine nucleoside triphosphate metabolic process	1.58E-05	2.32E-04	-0.310168675	208727, 19017, 268566, 108099, 433182, 12398, 12064, 66218, 228033, 14297, 50873, 11534, 11639, 12867, 15251, 18746, 28080, 66725, 70556, 98496, 11717, 74747, 12495, 12857, 20617, 104215, 11486, 11545, 11931, 12122, 12183, 14121, 14751, 16337, 16828, 17319, 20848, 23917, 57320, 66152, 80752, 108079, 109674, 216019, 319801, 11637, 12534, 12861, 13382, 14433, 15481, 17434, 17869, 17928, 20463, 2187…
GO:0009199	ribonucleoside triphosphate metabolic process	1.60E-05	2.35E-04	-0.313298093	208727, 19017, 268566, 108099, 433182, 12398, 12064, 66218, 228033, 14297, 50873, 11639, 12867, 15251, 18746, 28080, 66725, 70556, 98496, 11717, 74747, 12495, 12857, 20617, 104215, 11545, 11931, 12122, 12183, 14121, 14751, 16337, 16828, 17319, 20848, 23917, 57320, 66152, 80752, 108079, 109674, 216019, 319801, 11637, 12534, 12861, 13382, 14433, 15481, 17434, 17869, 17928, 20463, 21871, 50799, 5642…
GO:0003158	endothelium development	1.61E-05	2.35E-04	-0.385400806	73230, 14164, 12767, 13405, 11819, 243362, 16449, 76089, 239337, 22422, 622434, 21872, 71093, 12226, 12562, 29876, 50501, 11852, 15213, 21417, 107746, 22350, 12822, 17356, 18128, 19130, 22339, 22421, 12387, 21873, 216850, 17698, 19280, 21812, 228852, 11477, 12168, 17128, 18613, 13388, 19664, 77446, 223864, 15901, 16150, 18669, 20672, 20855, 207728, 216527, 100124491, 13610, 15214, 16456, 16840, 1…
GO:1901698	response to nitrogen compound	1.62E-05	2.35E-04	-0.16243876	18578, 20602, 18708, 238871, 319387, 20512, 19055, 98402, 14360, 16001, 17967, 545156, 16324, 17260, 15465, 74370, 14083, 18751, 14245, 16438, 330222, 13435, 13649, 16449, 19246, 20411, 66647, 76089, 18750, 54635, 75747, 232333, 106572, 238161, 18805, 20511, 50915, 107351, 11820, 12671, 16439, 18212, 79221, 192119, 12443, 16476, 21417, 67245, 107581, 239528, 387231, 387251, 18795, 19247, 19267, 1…
GO:0045860	positive regulation of protein kinase activity	1.62E-05	2.35E-04	-0.219853552	13131, 21813, 69601, 18213, 14164, 21676, 70097, 74370, 12006, 14083, 18590, 56040, 74055, 13649, 16543, 16975, 19246, 24136, 76089, 109700, 22422, 54635, 75547, 14182, 14388, 16906, 108099, 238161, 22418, 665113, 19419, 26409, 50501, 12443, 22359, 56706, 67468, 13838, 14172, 19247, 21844, 12977, 64297, 11350, 14367, 14456, 19130, 20779, 21802, 22339, 23882, 50754, 66671, 68652, 70834, 108071, 26…
GO:0018210	peptidyl-threonine modification	1.63E-05	2.36E-04	-0.37354569	93742, 21813, 70762, 13175, 74370, 18751, 12323, 215303, 114716, 18750, 18760, 108099, 108148, 329421, 22418, 227541, 53416, 13548, 21951, 22367, 114715, 15258, 12325, 12043, 108058, 24064, 66725, 80982, 245038, 12322, 17131, 21812, 23967, 74747, 213435, 238564, 11477, 13143, 104175, 14423, 14425, 23797, 26404, 52033, 56637, 110355, 207565, 228785, 667663, 12162, 12283, 12534, 13645, 13829, 11479…
GO:0051640	organelle localization	1.63E-05	2.36E-04	-0.206634462	13131, 93742, 18189, 192167, 380752, 18845, 21416, 12558, 17120, 20358, 13405, 227801, 57752, 14083, 17755, 20404, 12286, 214444, 235180, 20975, 50791, 52906, 89867, 103967, 12890, 14183, 17758, 68861, 14048, 19419, 80976, 12934, 17258, 74143, 218038, 12617, 19211, 64009, 16401, 20336, 22350, 71878, 17886, 22631, 50873, 54524, 78610, 94245, 110380, 11774, 12387, 16561, 16590, 18208, 18645, 67774,…
GO:0018107	peptidyl-threonine phosphorylation	1.68E-05	2.42E-04	-0.380073749	93742, 21813, 70762, 13175, 74370, 18751, 12323, 215303, 114716, 18750, 18760, 108099, 329421, 22418, 227541, 53416, 13548, 21951, 22367, 114715, 15258, 12325, 12043, 108058, 24064, 66725, 80982, 245038, 12322, 17131, 21812, 23967, 74747, 213435, 238564, 11477, 13143, 104175, 23797, 26404, 52033, 56637, 110355, 207565, 228785, 667663, 12162, 12283, 12534, 13645, 13829, 11479, 12569, 15275, 18753,…
GO:1901575	organic substance catabolic process	1.72E-05	2.47E-04	-0.122070574	18578, 208727, 81004, 238871, 69601, 244667, 19017, 269037, 23984, 234515, 14360, 329908, 83814, 23959, 387609, 99382, 14083, 228662, 14245, 16558, 69807, 74055, 448987, 13649, 18744, 19246, 54608, 208439, 239337, 20975, 74007, 224650, 11865, 20620, 20720, 108099, 230857, 18803, 18805, 20660, 20778, 21859, 22418, 192166, 211770, 433182, 12040, 12457, 16009, 16924, 21372, 56463, 93960, 106042, 192…
GO:0007389	pattern specification process	1.77E-05	2.53E-04	-0.205148494	71458, 241324, 21813, 18845, 27428, 18514, 13865, 14164, 11480, 11819, 16373, 17260, 13869, 71137, 12006, 83675, 19206, 20346, 24136, 12167, 18187, 22422, 52906, 14182, 15376, 70122, 72475, 14183, 14633, 18129, 22418, 320772, 14048, 14472, 14634, 18552, 19726, 110796, 15213, 17300, 20423, 21417, 13641, 17127, 21415, 67603, 76365, 269941, 11789, 13798, 15258, 16973, 16974, 22061, 12166, 14367, 147…
GO:0043434	response to peptide hormone	1.82E-05	2.60E-04	-0.263318283	18708, 16001, 16324, 14083, 18751, 14245, 19246, 20411, 18750, 75747, 106572, 18805, 50915, 107351, 79221, 18795, 19247, 19267, 210789, 11789, 14590, 14732, 18033, 56458, 20779, 56017, 231207, 12387, 12927, 16367, 12912, 16591, 18746, 19262, 19268, 70556, 98496, 12322, 12702, 12988, 13653, 14158, 14600, 20383, 20661, 23921, 63873, 76854, 108100, 109241, 237542, 320706, 434246, 11652, 12703, 18053…
GO:1902582	single-organism intracellular transport	1.90E-05	2.70E-04	-0.174324905	109676, 18708, 192167, 69601, 20356, 21416, 19055, 13518, 14362, 227801, 13869, 12006, 17755, 20404, 12014, 11735, 12286, 13649, 16543, 19206, 81907, 11865, 13608, 18760, 103967, 238161, 12890, 14183, 67952, 72043, 107351, 11820, 14634, 19419, 80976, 106042, 269116, 320482, 12934, 16476, 20423, 67105, 218038, 14369, 17127, 16974, 78482, 78802, 103583, 12053, 12166, 14456, 15205, 22631, 54524, 588…
GO:0030099	myeloid cell differentiation	1.90E-05	2.70E-04	-0.226643764	20679, 18708, 21813, 234515, 11480, 14218, 17260, 17342, 16449, 18018, 18750, 17268, 22761, 18129, 211770, 12394, 17536, 23871, 76527, 93686, 12611, 16476, 16878, 56484, 387231, 12398, 18795, 19247, 11789, 12977, 17129, 19401, 21847, 50794, 233328, 242687, 12053, 13345, 16842, 17886, 20779, 21814, 22339, 71982, 235505, 11733, 12387, 13819, 14082, 14184, 16590, 16598, 17311, 18035, 18718, 65113, 1…
GO:1901699	cellular response to nitrogen compound	1.96E-05	2.76E-04	-0.190229699	18578, 20602, 18708, 238871, 19055, 98402, 16001, 16324, 17260, 15465, 74370, 14083, 18751, 14245, 16438, 13435, 13649, 19246, 20411, 66647, 76089, 18750, 54635, 75747, 106572, 238161, 50915, 107351, 11820, 12671, 16439, 18212, 79221, 192119, 21417, 107581, 239528, 387231, 387251, 18795, 19247, 19267, 107746, 110862, 210789, 723847, 100124446, 11789, 14732, 18033, 22350, 56458, 20779, 56017, 2312…
GO:0046034	ATP metabolic process	1.96E-05	2.76E-04	-0.327747871	208727, 19017, 108099, 433182, 12398, 12064, 66218, 228033, 14297, 50873, 11639, 12867, 15251, 18746, 28080, 70556, 98496, 11717, 74747, 12495, 12857, 20617, 11545, 11931, 12122, 12183, 14121, 14751, 16337, 16828, 17319, 20848, 57320, 66152, 80752, 108079, 109674, 216019, 319801, 11637, 12534, 12861, 13382, 14433, 15481, 17869, 17928, 20463, 21871, 50799, 56421, 67059, 67942, 68197, 68943, 78330,…
GO:0051726	regulation of cell cycle	2.10E-05	2.95E-04	-0.155957731	69601, 21416, 18514, 14013, 17120, 16001, 11787, 11819, 74370, 12006, 12323, 17345, 69807, 216810, 13649, 18858, 19206, 214444, 18750, 20112, 50791, 11865, 14182, 16906, 20620, 14183, 18129, 22418, 230861, 11820, 12125, 23871, 69274, 192119, 230126, 240843, 11852, 12234, 12443, 16476, 16878, 17300, 21951, 56706, 238328, 14219, 17127, 18795, 19211, 19247, 24100, 104418, 11789, 16973, 16974, 17691,…
GO:2000146	negative regulation of cell motility	2.11E-05	2.96E-04	-0.274242833	19270, 214968, 69601, 14270, 109934, 19876, 19017, 19242, 11819, 13869, 14083, 243362, 19271, 20346, 52662, 54608, 20315, 50791, 259302, 107351, 211770, 11601, 16009, 16600, 29876, 11852, 20423, 22411, 117600, 238328, 18795, 19211, 74012, 12166, 14766, 18128, 19272, 19274, 21814, 223255, 12043, 13078, 18645, 52392, 56177, 106952, 110279, 269951, 14114, 16011, 21838, 23790, 23938, 23988, 50768, 56…
GO:0030178	negative regulation of Wnt signaling pathway	2.15E-05	3.01E-04	-0.348817311	69601, 21416, 80707, 12558, 12006, 83675, 666048, 22419, 19277, 70122, 22418, 84035, 14634, 93960, 106042, 12443, 20423, 22411, 56484, 76365, 107746, 11789, 16974, 56458, 407821, 16842, 18128, 50873, 59036, 72125, 229473, 100201, 20674, 24117, 27373, 29806, 67087, 13653, 15248, 26564, 50781, 74256, 140577, 269424, 16971, 18230, 50523, 228357, 244152, 260305, 12388, 15364, 16841, 21886, 22084, 582…
GO:0032535	regulation of cellular component size	2.16E-05	3.01E-04	-0.232632714	13508, 277360, 12561, 20356, 18213, 244667, 18845, 17974, 74370, 17755, 21960, 16531, 20346, 20315, 20496, 22422, 68732, 14025, 22418, 73910, 107351, 13841, 244058, 12934, 387201, 11855, 18844, 19211, 12064, 14260, 22350, 97998, 105722, 11350, 14297, 20354, 22339, 22421, 23945, 110380, 207278, 544963, 11302, 18208, 18645, 56177, 243725, 11826, 11941, 12912, 20350, 20742, 21916, 54418, 104445, 115…
GO:0043542	endothelial cell migration	2.22E-05	3.08E-04	-0.322364819	73230, 69601, 20356, 19876, 14164, 11819, 13642, 70097, 14083, 243362, 12554, 72461, 18750, 14182, 18760, 18803, 20778, 22418, 71093, 11601, 16600, 23871, 79221, 11852, 238328, 269608, 14172, 19211, 723924, 17886, 18128, 19130, 19245, 19274, 22339, 22421, 50754, 192197, 12927, 13078, 67784, 20692, 23938, 27494, 16412, 18015, 21812, 105450, 11600, 12168, 15289, 16416, 18613, 66214, 320924, 11602, …
GO:0051272	positive regulation of cellular component movement	2.27E-05	3.14E-04	-0.195614594	13508, 208727, 214968, 277360, 18708, 21813, 67916, 69601, 20356, 18213, 14164, 20358, 12767, 16001, 56508, 330662, 70097, 13869, 14083, 238130, 12554, 18590, 19271, 22419, 69807, 13649, 20346, 76089, 18750, 20315, 54635, 68732, 14182, 18760, 68750, 13615, 18803, 18805, 19283, 22418, 71093, 227541, 18552, 23871, 79221, 109270, 11852, 16476, 22411, 53374, 11855, 12778, 14172, 17127, 21844, 107589,…
GO:0030032	lamellipodium assembly	2.31E-05	3.19E-04	-0.495840816	208727, 14270, 57257, 17974, 12554, 219140, 68732, 19277, 226251, 14086, 66629, 22330, 226970, 242687, 13609, 22325, 16590, 11826, 14158, 19303, 170736, 245880, 12345, 13430, 19353, 54126, 224014, 229320, 237860, 13829, 20430, 11977, 17973, 20563, 22408, 50884, 56717, 73341, 74117, 140571, 231637, 12631, 13836, 57784, 108686, 234695, 319713, 11854, 15519, 16475, 19354, 20399, 23999, 76709, 101314…
GO:0048675	axon extension	2.38E-05	3.29E-04	-0.37095215	13508, 12561, 20356, 18213, 244667, 18845, 13175, 17755, 21960, 20346, 18187, 20315, 20357, 22418, 12934, 18844, 12064, 22330, 11350, 14297, 22339, 23945, 11302, 16870, 18208, 56177, 20350, 16412, 19280, 236794, 382253, 12168, 18997, 20187, 20562, 76499, 13193, 13430, 56637, 17762, 17919, 20361, 20430, 20807, 22415, 52822, 65079, 104382, 213084, 214585, 218877, 235611, 245537, 269878, 328572, 125…
GO:0033157	regulation of intracellular protein transport	2.39E-05	3.29E-04	-0.22639626	18708, 69601, 20356, 21416, 19055, 14360, 14362, 13869, 12006, 11735, 13649, 16543, 19246, 13608, 18760, 89867, 140493, 238161, 20660, 72043, 107351, 14634, 68617, 320482, 20423, 14369, 17127, 19247, 19250, 192193, 66632, 103583, 12166, 14367, 14456, 15205, 19177, 50754, 59036, 192197, 18035, 72446, 218333, 380918, 18769, 21335, 22771, 66725, 71805, 80982, 16500, 16514, 18015, 18247, 21812, 21833…
GO:0001649	osteoblast differentiation	2.42E-05	3.33E-04	-0.278131973	208727, 80707, 11480, 14362, 17260, 21923, 12006, 14083, 16449, 19206, 12167, 18018, 22422, 14119, 14182, 18760, 14633, 72007, 12457, 14634, 16009, 20666, 56463, 15213, 20423, 22411, 387201, 17125, 17127, 225998, 11789, 16973, 17129, 22061, 11647, 12166, 13345, 16842, 18128, 20354, 21814, 22339, 12387, 17534, 100201, 268396, 12393, 16011, 20674, 29806, 67087, 13003, 16007, 17261, 18015, 22057, 56…
GO:0070373	negative regulation of ERK1 and ERK2 cascade	2.46E-05	3.36E-04	-0.487191036	69601, 24066, 13405, 19246, 75607, 21859, 16600, 98432, 16878, 19211, 67603, 107746, 22350, 11350, 74155, 14114, 19252, 23988, 24064, 215748, 12988, 13383, 24063, 66959, 76854, 17128, 18673, 12957, 16413, 22433, 11910, 13132, 26941, 319520, 16000, 56705, 57783, 70008, 329659, 17096, 19279, 51791, 108995, 109689, 232339, 238555, 13669, 19255, 21898, 29811, 64384, 67071, 72349, 101568, 216805, 3784…
GO:0007163	establishment or maintenance of cell polarity	2.47E-05	3.37E-04	-0.301231828	93742, 209630, 241324, 232288, 16001, 74206, 360013, 17756, 17755, 14107, 214444, 243548, 22422, 17758, 22418, 107351, 11426, 12562, 14048, 68617, 14086, 15213, 20423, 22411, 227743, 19157, 66629, 110829, 338362, 11789, 20336, 22350, 13728, 15205, 17886, 22421, 71228, 83964, 192197, 16870, 67252, 232174, 11826, 18508, 24064, 27494, 107338, 269152, 12385, 13383, 17698, 24063, 76707, 232906, 12775,…
GO:0007009	plasma membrane organization	2.55E-05	3.46E-04	-0.249073847	109676, 18189, 18708, 211401, 12558, 12767, 13196, 545156, 11735, 13649, 19206, 20411, 76089, 56224, 106572, 329628, 665113, 12296, 16776, 269116, 19211, 66629, 12831, 16974, 18441, 22350, 105722, 106522, 13483, 14456, 170788, 11733, 72585, 74591, 84652, 226791, 20742, 21808, 56363, 57816, 73094, 98496, 12988, 13383, 16412, 16500, 16514, 17761, 17988, 23969, 76854, 108100, 225049, 235442, 241263,…
GO:0051402	neuron apoptotic process	2.62E-05	3.55E-04	-0.260170146	208727, 112407, 12661, 19017, 244579, 170719, 14360, 17260, 12286, 16531, 109700, 11820, 12125, 13841, 16443, 18212, 72930, 14804, 16476, 56484, 12064, 13798, 15258, 20817, 22061, 80890, 14371, 22339, 50754, 50873, 11302, 12043, 12387, 14082, 14184, 30841, 14629, 15251, 19268, 21808, 22174, 23988, 94185, 13653, 14815, 16500, 18008, 18015, 21418, 67579, 78928, 110532, 277432, 11600, 11652, 12227, …
GO:0072006	nephron development	2.65E-05	3.58E-04	-0.339118371	67703, 211401, 18514, 14164, 16373, 17260, 74055, 16449, 19206, 22422, 52906, 19277, 329628, 18129, 72043, 11601, 14048, 14634, 16776, 15213, 16878, 17300, 20423, 58198, 12505, 14260, 23908, 15205, 18128, 22339, 66277, 12043, 12387, 70350, 11826, 67087, 71805, 269152, 13383, 13653, 21412, 21418, 23967, 11600, 12829, 16416, 17128, 20681, 71602, 93840, 12388, 13388, 14173, 14573, 15208, 16371, 2260…
GO:0042330	taxis	2.72E-05	3.67E-04	-0.187683104	18578, 13508, 18028, 277360, 12561, 238871, 20356, 12661, 18213, 104099, 18845, 19876, 268902, 57257, 14164, 20358, 12767, 108655, 11787, 13642, 15465, 238130, 12554, 14042, 18590, 19271, 93691, 11735, 20346, 102103, 109700, 235180, 12167, 18187, 18750, 20315, 20357, 22422, 108699, 13844, 14182, 18760, 19277, 13176, 13615, 14009, 14633, 22418, 226251, 227541, 319504, 11601, 11820, 11921, 13841, 1…
GO:0090162	establishment of epithelial cell polarity	2.83E-05	3.80E-04	-0.697012398	93742, 209630, 232288, 74206, 360013, 22418, 15213, 19157, 66629, 15205, 17698, 93840, 14609, 15208, 19159, 71461, 26941, 217335, 11845, 15227, 21407, 56217, 241639
GO:0032269	negative regulation of cellular protein metabolic process	2.85E-05	3.82E-04	-0.143735552	71458, 192198, 93742, 20602, 277360, 18708, 238871, 241324, 67916, 69601, 18213, 19017, 19055, 66505, 14013, 170719, 14360, 16001, 24066, 13405, 17974, 19317, 11819, 16468, 19271, 13649, 16178, 19246, 52662, 75607, 114716, 241568, 18750, 224650, 20720, 108099, 20660, 21859, 211770, 396184, 11820, 16009, 16600, 53416, 69274, 69726, 98432, 192119, 193796, 230126, 235584, 16476, 16878, 20423, 74342,…
GO:1901652	response to peptide	2.98E-05	3.98E-04	-0.241560593	18708, 14360, 16001, 16324, 14083, 18751, 14245, 16449, 19246, 20411, 18750, 75747, 106572, 18805, 50915, 107351, 79221, 18795, 19247, 19267, 210789, 11789, 14590, 14732, 18033, 56458, 237362, 18128, 20779, 56017, 231207, 12387, 12927, 16367, 18035, 12912, 16591, 18746, 19262, 19268, 70556, 98496, 12322, 12702, 12988, 13653, 14158, 14600, 20383, 20661, 23921, 63873, 76854, 108100, 109241, 237542,…
GO:0006935	chemotaxis	3.04E-05	4.05E-04	-0.186851182	18578, 13508, 18028, 277360, 12561, 238871, 20356, 12661, 18213, 104099, 18845, 19876, 268902, 57257, 14164, 20358, 12767, 108655, 11787, 13642, 15465, 238130, 12554, 14042, 18590, 19271, 93691, 11735, 20346, 102103, 109700, 235180, 12167, 18187, 18750, 20315, 20357, 22422, 108699, 13844, 14182, 18760, 19277, 13176, 13615, 14009, 14633, 22418, 226251, 227541, 319504, 11601, 11820, 11921, 13841, 1…
GO:0010256	endomembrane system organization	3.05E-05	4.06E-04	-0.191295954	109676, 18189, 18708, 211401, 12558, 12767, 13196, 545156, 360013, 11735, 13649, 19206, 20411, 76089, 56224, 18760, 20720, 89867, 106572, 329628, 665113, 12296, 16776, 58244, 269116, 19211, 22367, 64009, 66629, 12831, 16974, 18441, 22350, 69190, 105722, 106522, 231672, 13483, 14456, 16582, 22631, 50873, 71982, 94245, 98910, 101187, 170788, 192197, 11733, 72585, 74591, 84652, 226791, 11303, 11826,…
GO:0030336	negative regulation of cell migration	3.17E-05	4.20E-04	-0.273850102	19270, 214968, 69601, 14270, 109934, 19876, 19017, 19242, 11819, 13869, 14083, 243362, 19271, 20346, 52662, 54608, 20315, 50791, 259302, 107351, 211770, 11601, 16009, 16600, 29876, 11852, 20423, 22411, 117600, 238328, 18795, 19211, 74012, 12166, 14766, 18128, 19272, 19274, 21814, 223255, 12043, 13078, 18645, 52392, 56177, 106952, 110279, 269951, 16011, 21838, 23790, 23938, 50768, 56363, 353156, 1…
GO:0019637	organophosphate metabolic process	3.22E-05	4.25E-04	-0.148598739	18578, 208727, 81004, 18708, 238871, 67916, 69601, 19017, 57257, 71795, 23984, 234515, 23959, 19883, 18590, 208449, 224129, 268566, 76952, 20975, 66355, 83397, 108099, 230857, 238161, 18803, 18805, 20778, 22418, 433182, 18575, 54598, 215798, 11517, 12398, 18795, 19211, 59027, 70025, 71207, 12064, 14732, 18441, 66218, 212111, 226518, 228033, 12298, 14297, 20779, 22325, 22339, 50493, 50873, 218442,…
GO:0043393	regulation of protein binding	3.28E-05	4.32E-04	-0.291062073	208727, 69601, 21416, 17260, 76089, 20620, 22761, 20660, 22418, 227120, 11820, 244058, 21844, 67819, 12064, 15258, 16401, 16976, 11350, 15205, 16842, 20779, 21814, 50873, 59036, 70834, 94245, 12043, 67784, 19268, 23802, 23988, 27373, 57810, 66725, 67087, 74318, 269587, 11519, 11555, 16848, 18509, 21812, 72828, 74256, 224860, 278507, 320209, 11600, 11804, 18763, 22032, 56273, 64209, 15893, 16413, …
GO:0043068	positive regulation of programmed cell death	3.83E-05	5.03E-04	-0.177719998	208727, 69601, 18213, 19876, 21416, 80707, 19017, 19242, 17974, 11787, 16324, 17260, 13869, 83925, 12323, 16531, 76089, 109700, 218772, 12167, 20112, 20181, 53975, 18129, 21859, 22418, 215114, 227541, 12125, 12226, 13841, 16009, 17977, 21807, 72930, 77771, 11852, 16476, 22411, 56484, 14219, 17127, 19211, 67603, 68655, 69635, 11789, 12505, 16974, 20817, 22061, 22253, 56458, 105722, 11350, 12053, 1…
GO:0001764	neuron migration	3.86E-05	5.04E-04	-0.294922918	67703, 13131, 319387, 69601, 14270, 12661, 18213, 215690, 244667, 13865, 20358, 12767, 13175, 14360, 270120, 11787, 11819, 17260, 13869, 14083, 234267, 20346, 76089, 18187, 20315, 67263, 215819, 13176, 19283, 11921, 18212, 269473, 13728, 14456, 14766, 22339, 239719, 12387, 15228, 18007, 18208, 56177, 215494, 12614, 16917, 18508, 74195, 21367, 74747, 74762, 382253, 11878, 17181, 18935, 77579, 9422…
GO:0061387	regulation of extent of cell growth	3.89E-05	5.08E-04	-0.376182442	13508, 12561, 20356, 18213, 244667, 18845, 17755, 21960, 20346, 20315, 14025, 22418, 13841, 244058, 12934, 18844, 12064, 11350, 14297, 20354, 22339, 23945, 11302, 18208, 56177, 20350, 19280, 382253, 12168, 18997, 20187, 20562, 76499, 13430, 56637, 11858, 17762, 17919, 20361, 20430, 20807, 22415, 52822, 65079, 104382, 213084, 218877, 269878, 328572, 12569, 13043, 13640, 13690, 14268, 16885, 18377,…
GO:0034332	adherens junction organization	4.01E-05	5.22E-04	-0.403139133	14758, 211401, 14083, 19271, 20411, 11426, 107581, 17127, 19211, 110829, 14260, 22330, 17356, 19272, 20779, 22339, 71228, 192197, 12043, 12387, 11856, 13837, 21838, 23790, 50768, 12988, 17131, 76707, 235442, 19303, 76499, 108911, 353310, 16413, 19353, 54126, 68606, 13829, 16410, 16825, 17926, 19229, 21687, 71323, 104831, 218952, 226352, 11815, 12550, 13043, 13640, 16398, 18606, 20194, 20874, 2097…
GO:0048534	hematopoietic or lymphoid organ development	4.15E-05	5.39E-04	-0.144867735	20679, 67703, 320790, 277360, 18708, 21813, 328365, 18514, 234515, 14013, 17120, 11480, 108655, 14218, 74206, 330662, 17260, 17342, 16468, 19883, 210293, 16449, 18018, 18750, 380993, 17268, 22761, 72475, 14011, 14025, 14183, 18129, 19283, 22418, 211770, 11601, 12125, 12394, 14634, 16600, 17536, 19419, 23871, 68519, 76527, 79221, 93686, 192119, 230126, 12611, 16476, 16878, 16911, 17300, 20423, 214…
GO:0060627	regulation of vesicle-mediated transport	4.27E-05	5.53E-04	-0.195007534	93742, 192167, 109934, 217517, 223754, 17967, 56508, 83814, 360013, 110351, 14083, 20404, 12554, 12286, 19246, 18750, 50791, 52906, 57915, 20660, 20778, 22418, 215114, 227541, 19128, 80976, 74342, 380714, 19211, 64009, 107746, 210789, 16976, 22350, 105722, 106522, 14299, 14456, 18128, 20779, 22339, 50873, 54524, 78610, 94245, 98910, 107065, 18645, 19762, 20969, 22141, 58226, 67295, 110279, 207592…
GO:0003002	regionalization	4.38E-05	5.66E-04	-0.217549765	241324, 18845, 18514, 13865, 14164, 11480, 11819, 16373, 17260, 71137, 12006, 19206, 20346, 24136, 12167, 18187, 22422, 14182, 15376, 70122, 72475, 14183, 14633, 18129, 22418, 14472, 14634, 18552, 110796, 15213, 17300, 20423, 17127, 21415, 67603, 76365, 269941, 11789, 13798, 15258, 16973, 16974, 22061, 12166, 14367, 14766, 15205, 16842, 18128, 22421, 73916, 241062, 12387, 15228, 15245, 16870, 204…
GO:0070570	regulation of neuron projection regeneration	4.43E-05	5.71E-04	-0.612882239	233781, 18213, 26921, 16001, 21960, 16600, 244058, 13838, 19211, 269473, 223255, 237847, 18007, 19268, 21838, 18933, 19280, 101490, 17319, 15234, 65079, 18377, 68585, 26396, 83431, 109880, 11491, 12803, 14226, 76893
GO:0043065	positive regulation of apoptotic process	4.47E-05	5.74E-04	-0.176891341	208727, 69601, 18213, 19876, 21416, 80707, 19017, 19242, 17974, 11787, 16324, 17260, 13869, 83925, 12323, 16531, 76089, 109700, 218772, 12167, 20112, 20181, 53975, 18129, 21859, 22418, 215114, 227541, 12125, 12226, 13841, 16009, 17977, 21807, 72930, 77771, 11852, 16476, 22411, 56484, 14219, 17127, 19211, 67603, 68655, 69635, 11789, 12505, 16974, 20817, 22061, 22253, 56458, 105722, 11350, 12053, 1…
GO:0008360	regulation of cell shape	4.53E-05	5.81E-04	-0.338833413	19242, 27428, 14360, 14457, 14083, 17909, 73910, 22367, 22350, 17886, 20354, 22339, 71960, 16590, 58194, 67784, 106952, 12545, 13822, 20349, 27373, 29806, 50768, 54712, 72729, 76117, 104445, 269587, 13383, 14191, 17698, 108100, 232906, 260409, 13860, 19303, 20203, 70425, 77579, 104215, 104318, 170736, 245880, 14673, 16952, 22349, 22388, 224014, 13829, 14163, 15451, 16404, 19229, 20351, 20430, 238…
GO:0010243	response to organonitrogen compound	4.57E-05	5.84E-04	-0.164444349	18578, 18708, 238871, 319387, 20512, 98402, 14360, 16001, 17967, 545156, 16324, 17260, 15465, 74370, 14083, 18751, 14245, 16438, 330222, 13435, 13649, 16449, 19246, 20411, 76089, 18750, 54635, 75747, 232333, 106572, 238161, 18805, 20511, 50915, 107351, 11820, 16439, 18212, 79221, 12443, 16476, 21417, 107581, 387231, 387251, 18795, 19247, 19267, 107746, 210789, 723847, 100124446, 11789, 14590, 147…
GO:0022612	gland morphogenesis	4.95E-05	6.31E-04	-0.313975849	18028, 21813, 19876, 19242, 16001, 21923, 17345, 18590, 104156, 13649, 19206, 20346, 20181, 20496, 13608, 14182, 14183, 14633, 17979, 18129, 22418, 72043, 14634, 16776, 12234, 20423, 18844, 110829, 12505, 12977, 16973, 16974, 22061, 18128, 19130, 20779, 21802, 12043, 18208, 67784, 214133, 16011, 18508, 14815, 17698, 11835, 12305, 20348, 12388, 13138, 14155, 20724, 21385, 22433, 327826, 12162, 145…
GO:0044248	cellular catabolic process	5.00E-05	6.36E-04	-0.115502021	18578, 81004, 238871, 69601, 244667, 269037, 23984, 98402, 329908, 83814, 23959, 387609, 74370, 99382, 14083, 228662, 14245, 16558, 69807, 448987, 19246, 54608, 208439, 235180, 239337, 74007, 224650, 11865, 18760, 20620, 230857, 18803, 18805, 20778, 21859, 192166, 211770, 12040, 12457, 16009, 16924, 21372, 26409, 56463, 68617, 106042, 192119, 217410, 244058, 244416, 387524, 12234, 18575, 20423, 7…
GO:1990778	protein localization to cell periphery	5.03E-05	6.38E-04	-0.260824462	109676, 18189, 18708, 12558, 545156, 11735, 13649, 19206, 20411, 76089, 56224, 106572, 665113, 12296, 16776, 269116, 66629, 16974, 18441, 22350, 106522, 13483, 14456, 11733, 16561, 22141, 72585, 74591, 84652, 226791, 20614, 20742, 57816, 98496, 12988, 13383, 16412, 16500, 16514, 17761, 23969, 56430, 76854, 225049, 235442, 241263, 11652, 11835, 12297, 12361, 16553, 20910, 56461, 76499, 104215, 108…
GO:0030097	hemopoiesis	5.16E-05	6.54E-04	-0.146786933	20679, 67703, 320790, 277360, 18708, 21813, 328365, 18514, 234515, 14013, 11480, 108655, 14218, 74206, 330662, 17260, 17342, 19883, 210293, 16449, 18018, 18750, 380993, 17268, 22761, 72475, 14011, 14025, 14183, 18129, 19283, 22418, 211770, 11601, 12394, 14634, 16600, 17536, 19419, 23871, 68519, 76527, 79221, 93686, 192119, 230126, 12611, 16476, 16878, 17300, 20423, 21417, 56484, 387231, 12398, 14…
GO:1901566	organonitrogen compound biosynthetic process	5.32E-05	6.71E-04	-0.133310113	233781, 20602, 207181, 20512, 19017, 19055, 269037, 20088, 13405, 17974, 19317, 68916, 23959, 76898, 58250, 14042, 56040, 208449, 224129, 268566, 13649, 18750, 20181, 83397, 107272, 228094, 230857, 238161, 54616, 230861, 11820, 18552, 68135, 53374, 54598, 56484, 74480, 213988, 215798, 239528, 387201, 11517, 20450, 27058, 59027, 69635, 70025, 80283, 104458, 207952, 269941, 270685, 18033, 19401, 19…
GO:0021846	cell proliferation in forebrain	5.34E-05	6.72E-04	-0.609935061	20602, 244667, 57752, 24136, 22422, 14182, 14183, 14634, 22421, 18508, 21335, 320165, 330938, 11878, 12140, 13190, 15364, 381293, 67299, 20473, 16873, 18222, 18223, 18536, 18992, 18993, 22416, 225523, 13797, 14179
GO:0051050	positive regulation of transport	5.62E-05	7.06E-04	-0.134911654	109676, 93742, 18708, 192167, 116873, 20356, 109934, 380752, 16502, 54725, 21416, 19055, 12558, 11480, 12767, 14360, 13405, 56508, 83814, 16324, 360013, 13869, 110351, 14083, 16518, 16438, 11735, 13649, 19206, 20411, 75607, 18750, 20315, 50791, 52906, 232333, 13608, 14182, 18760, 89867, 140493, 238161, 12293, 12805, 13615, 18803, 20511, 20660, 22418, 72043, 107351, 215114, 227541, 12296, 12394, 1…
GO:0072009	nephron epithelium development	5.78E-05	7.24E-04	-0.367801445	211401, 18514, 14164, 16373, 17260, 16449, 19206, 22422, 52906, 19277, 329628, 18129, 14048, 14634, 16776, 15213, 16878, 17300, 20423, 58198, 12505, 14260, 23908, 15205, 18128, 22339, 66277, 12043, 12387, 70350, 11826, 67087, 71805, 269152, 13383, 21412, 23967, 17128, 20681, 71602, 13388, 14173, 14573, 15208, 16371, 22601, 107515, 109674, 11608, 17869, 18654, 20472, 233651, 19126, 20471, 22408, 2…
GO:1903533	regulation of protein targeting	5.80E-05	7.25E-04	-0.240291025	18708, 69601, 20356, 19055, 14360, 14362, 13869, 12006, 11735, 13649, 16543, 13608, 18760, 140493, 238161, 72043, 107351, 14634, 68617, 320482, 20423, 14369, 17127, 66632, 103583, 12166, 14367, 14456, 15205, 19177, 50754, 59036, 18035, 380918, 18769, 21335, 22771, 66725, 71805, 80982, 16500, 16514, 18015, 21812, 21833, 66578, 74256, 225655, 11600, 11652, 13605, 14682, 17128, 18618, 18761, 18763, …
GO:0009725	response to hormone	5.83E-05	7.27E-04	-0.171655583	18708, 11928, 19017, 13865, 16001, 11819, 16324, 17260, 14083, 18751, 19883, 14245, 72461, 16531, 19246, 20411, 54608, 218772, 18750, 20181, 75547, 75747, 11865, 106572, 17979, 18805, 50915, 107351, 17977, 18212, 21372, 26424, 69726, 79221, 93686, 12443, 16476, 26381, 18795, 19247, 19267, 210789, 225998, 11789, 12064, 14590, 14732, 17691, 18033, 19401, 56458, 237362, 11647, 13839, 18128, 20779, 2…
GO:1901214	regulation of neuron death	6.03E-05	7.50E-04	-0.22598809	208727, 112407, 12661, 19017, 244579, 70729, 170719, 14360, 14362, 17260, 16438, 12286, 16531, 109700, 13176, 19283, 20660, 12125, 13841, 16443, 18212, 72930, 14804, 16476, 56484, 12064, 13798, 15258, 20817, 22061, 74347, 80890, 11350, 14371, 22339, 50754, 50873, 94245, 12043, 12387, 14184, 18007, 30841, 12912, 13856, 14629, 15251, 19268, 21808, 22174, 23988, 66725, 74244, 209456, 12652, 13653, 1…
GO:0030516	regulation of axon extension	6.32E-05	7.84E-04	-0.392741051	13508, 12561, 20356, 18213, 244667, 18845, 17755, 21960, 20346, 20315, 22418, 12934, 18844, 12064, 11350, 14297, 22339, 23945, 11302, 18208, 56177, 20350, 19280, 382253, 12168, 18997, 20187, 20562, 76499, 13430, 56637, 17762, 17919, 20361, 20430, 20807, 22415, 52822, 65079, 104382, 213084, 218877, 269878, 328572, 12569, 13043, 13690, 14268, 16885, 20563, 53869, 68585, 70433, 74117, 319740, 11538,…
GO:0008361	regulation of cell size	6.49E-05	8.03E-04	-0.295627589	13508, 12561, 20356, 18213, 244667, 18845, 74370, 17755, 21960, 16531, 20346, 20315, 20496, 14025, 22418, 13841, 244058, 12934, 387201, 11855, 18844, 19211, 12064, 97998, 105722, 11350, 14297, 20354, 22339, 23945, 11302, 18208, 56177, 11826, 11941, 12912, 20350, 19280, 382253, 12168, 18997, 20187, 20562, 76499, 380711, 13430, 19353, 22084, 23797, 56637, 223864, 11858, 12725, 17762, 17919, 19092, …
GO:0048678	response to axon injury	6.74E-05	8.33E-04	-0.50591023	233781, 18213, 16001, 21923, 21960, 16600, 244058, 16476, 20423, 13838, 19211, 269473, 71436, 223255, 237847, 12043, 14184, 18007, 19268, 19280, 17181, 101490, 14173, 16452, 17319, 22240, 17183, 20655, 65079, 238505, 17390, 18377, 269295, 12028, 13866, 26396, 83431, 109880, 11491, 12803, 13361, 14226, 16779, 20656, 76893
GO:0043604	amide biosynthetic process	6.78E-05	8.35E-04	-0.171540524	20602, 207181, 19055, 269037, 20088, 13405, 17974, 19317, 68916, 56040, 208449, 13649, 18750, 20181, 230861, 11820, 18552, 68135, 56484, 74480, 213988, 239528, 387201, 20450, 27058, 69635, 80283, 104458, 207952, 270685, 18033, 19401, 19735, 110960, 217351, 233833, 13418, 20090, 56280, 64656, 65967, 66892, 68036, 108954, 231207, 13078, 69955, 81910, 227231, 13664, 13803, 14629, 16011, 18011, 19981…
GO:0099537	trans-synaptic signaling	6.91E-05	8.47E-04	-0.164785114	18163, 18189, 217692, 20512, 192167, 244667, 19055, 239985, 12558, 320127, 56508, 545156, 17260, 13869, 15465, 14083, 21960, 12288, 12323, 18190, 104156, 12286, 13649, 16531, 16975, 76089, 17920, 81907, 232333, 13844, 20620, 20720, 319924, 12890, 67847, 108069, 227120, 246317, 12296, 12671, 18212, 80976, 14804, 20238, 74342, 11784, 18191, 19211, 76376, 387236, 12064, 14799, 16974, 19401, 20336, 1…
GO:1903829	positive regulation of cellular protein localization	6.93E-05	8.47E-04	-0.215052769	18189, 18708, 20356, 21416, 19055, 19242, 14360, 13869, 11735, 13649, 20411, 13608, 18760, 89867, 140493, 238161, 20660, 72043, 107351, 14634, 68617, 16878, 20423, 93679, 17127, 192193, 11789, 22350, 66632, 269473, 12166, 13483, 14367, 14456, 15205, 19177, 20779, 22339, 50754, 50873, 59036, 192197, 72400, 72446, 74591, 218333, 230872, 20742, 21808, 22771, 71805, 80982, 13383, 16412, 16500, 16514,…
GO:0070571	negative regulation of neuron projection regeneration	6.94E-05	8.47E-04	-0.798776875	233781, 26921, 21960, 244058, 13838, 19211, 269473, 237847, 18007, 21838, 19280, 101490, 65079, 68585, 76893
GO:0097435	supramolecular fiber organization	7.18E-05	8.74E-04	-0.172496966	277360, 18708, 20356, 211401, 13518, 108655, 14457, 17974, 17260, 54004, 57752, 60344, 17755, 14107, 20411, 218194, 68732, 72754, 75547, 320878, 17118, 72313, 73910, 107351, 11820, 17912, 14086, 17258, 17300, 20423, 22411, 14219, 17127, 194401, 11789, 11994, 12831, 14260, 19735, 22350, 242687, 11350, 13609, 19130, 20779, 50873, 73121, 104027, 110380, 207278, 319876, 544963, 12043, 12927, 13078, 1…
GO:0009141	nucleoside triphosphate metabolic process	7.85E-05	9.52E-04	-0.274833512	208727, 19017, 268566, 108099, 433182, 12398, 12064, 66218, 228033, 14297, 50873, 11534, 11639, 12867, 15251, 18746, 28080, 66725, 70556, 98496, 11717, 57319, 74747, 12495, 12857, 20617, 22169, 104215, 11486, 11545, 11931, 12122, 12183, 14121, 14751, 16337, 16828, 17319, 18605, 20848, 23917, 57320, 66152, 80752, 108079, 109674, 216019, 319801, 11637, 12534, 12861, 13382, 14433, 15481, 17434, 1786…
GO:0031102	neuron projection regeneration	7.96E-05	9.64E-04	-0.486311134	233781, 18213, 26921, 16001, 21923, 21960, 16600, 244058, 16476, 13838, 19211, 269473, 223255, 237847, 12043, 18007, 19268, 21838, 18933, 19280, 17181, 101490, 11535, 16452, 17319, 15234, 65079, 238505, 17390, 18377, 22241, 68585, 269295, 11806, 11816, 14102, 14580, 26396, 83431, 109880, 11491, 11808, 12803, 13361, 14226, 16779, 76893
GO:0016311	dephosphorylation	8.02E-05	9.69E-04	-0.215051415	19266, 19270, 67916, 19055, 234515, 17260, 19271, 223254, 19246, 109700, 20975, 50791, 243312, 19277, 238161, 19283, 76429, 242083, 14048, 14051, 27355, 72930, 77771, 98432, 235584, 320482, 12234, 17127, 19211, 19247, 19250, 19267, 67603, 114715, 207393, 71978, 103583, 212111, 11647, 19245, 19272, 19274, 20354, 108954, 545622, 12043, 14049, 435391, 19252, 19262, 19268, 21808, 23988, 50768, 13003,…
GO:0099536	synaptic signaling	8.11E-05	9.77E-04	-0.163133399	18163, 18189, 217692, 20512, 192167, 244667, 19055, 239985, 12558, 320127, 56508, 545156, 17260, 13869, 15465, 14083, 21960, 12288, 12323, 18190, 104156, 12286, 13649, 16531, 16975, 76089, 17920, 81907, 232333, 13844, 20620, 20720, 319924, 12890, 67847, 108069, 227120, 246317, 12296, 12671, 18212, 80976, 14804, 20238, 74342, 11784, 18191, 19211, 76376, 387236, 12064, 14799, 16974, 19401, 20336, 1…
GO:0071156	regulation of cell cycle arrest	8.15E-05	9.79E-04	-0.528334309	69601, 12443, 14371, 12454, 53626, 70556, 56190, 76854, 20677, 66214, 17319, 83383, 12905, 17248, 17928, 22642, 54394, 12569, 12578, 15902, 18432, 30923, 75613, 109113, 12317, 13924, 15516, 18747, 18764, 22671, 30948, 57913, 101867, 12189, 12366, 12380, 12567, 12575, 18854, 18996, 19941, 21803, 22059, 22062, 50883, 54601, 56289, 58805, 65019, 69034, 225849
GO:0032940	secretion by cell	8.19E-05	9.82E-04	-0.136808709	18189, 320790, 192167, 109934, 26921, 54725, 21416, 217517, 19055, 103213, 320127, 11480, 17967, 108655, 56508, 545156, 16324, 17260, 360013, 74370, 18751, 12288, 18190, 224129, 12286, 13649, 16178, 17920, 18750, 20315, 52906, 11865, 12290, 14182, 15376, 20720, 27414, 106572, 319924, 12890, 13615, 18129, 18803, 22418, 67847, 76483, 12394, 18212, 19419, 19726, 20666, 80976, 12934, 16878, 18575, 38…
GO:0009895	negative regulation of catabolic process	8.43E-05	0.001008089	-0.281891023	208727, 69601, 19017, 14360, 13649, 235180, 224650, 20720, 21859, 20423, 12398, 17127, 74374, 269473, 545622, 12043, 14813, 53325, 223453, 235439, 12801, 23988, 54418, 66725, 74244, 100855, 11548, 14198, 22057, 30955, 54375, 71169, 74747, 75608, 94190, 171543, 211134, 11539, 13010, 17128, 17772, 18673, 20617, 56150, 72416, 14121, 18126, 18458, 18772, 19165, 20848, 22084, 52033, 57320, 77116, 8075…
GO:0007272	ensheathment of neurons	8.64E-05	0.0010292	-0.332124644	93742, 21416, 12558, 12767, 14360, 19317, 18858, 218772, 20181, 192119, 269116, 215798, 19211, 18991, 19401, 14733, 83964, 218442, 12387, 14184, 17196, 23966, 50913, 84652, 94185, 387225, 13383, 17988, 18015, 21367, 11652, 12527, 17475, 18053, 59057, 225908, 245880, 11496, 13138, 13654, 14912, 15208, 17918, 18417, 20481, 22041, 67801, 77116, 103199, 225608, 234094, 381293, 15234, 16513, 17926, 19…
GO:0008366	axon ensheathment	8.64E-05	0.0010292	-0.332124644	93742, 21416, 12558, 12767, 14360, 19317, 18858, 218772, 20181, 192119, 269116, 215798, 19211, 18991, 19401, 14733, 83964, 218442, 12387, 14184, 17196, 23966, 50913, 84652, 94185, 387225, 13383, 17988, 18015, 21367, 11652, 12527, 17475, 18053, 59057, 225908, 245880, 11496, 13138, 13654, 14912, 15208, 17918, 18417, 20481, 22041, 67801, 77116, 103199, 225608, 234094, 381293, 15234, 16513, 17926, 19…
GO:0014013	regulation of gliogenesis	8.81E-05	0.001046028	-0.332903591	13131, 18213, 235402, 21416, 19242, 12558, 12767, 19317, 18109, 14083, 104156, 20720, 19283, 20666, 192119, 16878, 20238, 20423, 13838, 21844, 12977, 71918, 12579, 15205, 17356, 18128, 12387, 14184, 23966, 50913, 269951, 12912, 18755, 19262, 94185, 18015, 21367, 171469, 13392, 18016, 20681, 13138, 14912, 15208, 15364, 19016, 20481, 22041, 22388, 63953, 14843, 17869, 21907, 15902, 18606, 19744, 24…
GO:0009057	macromolecule catabolic process	8.83E-05	0.001046028	-0.135928371	81004, 69601, 244667, 269037, 14360, 329908, 83814, 387609, 99382, 14083, 228662, 16558, 69807, 448987, 13649, 18744, 19246, 208439, 239337, 74007, 224650, 11865, 20620, 20720, 20660, 21859, 22418, 211770, 12457, 16009, 16924, 21372, 56463, 93960, 106042, 192119, 217410, 244058, 244416, 387524, 12234, 20423, 56175, 74480, 208650, 213988, 229445, 239528, 12398, 17127, 19211, 67819, 80283, 192193, …
GO:0035148	tube formation	8.88E-05	0.001049817	-0.290772642	18028, 69601, 27428, 14362, 16373, 19206, 24136, 13608, 14183, 22418, 71093, 12125, 20666, 26409, 106042, 244058, 16911, 20423, 58198, 74143, 270685, 16974, 19401, 23908, 252973, 11350, 18128, 22339, 73916, 192197, 12387, 16870, 21815, 30841, 12042, 12614, 15251, 21808, 50768, 13800, 21418, 23967, 225164, 232906, 17684, 18749, 20677, 20681, 22034, 93760, 93840, 11535, 11783, 12808, 14573, 15208, …
GO:0060537	muscle tissue development	9.09E-05	0.001072731	-0.190059479	20679, 208727, 320790, 30953, 225115, 21813, 16656, 21416, 19017, 19055, 14164, 17967, 108655, 13405, 11819, 13642, 17260, 13869, 56758, 218772, 20181, 75547, 114142, 11865, 14182, 22761, 238161, 14183, 22418, 68861, 14048, 20666, 56376, 79221, 192119, 15213, 17258, 17300, 20423, 14369, 17125, 17127, 19211, 22762, 70417, 74376, 76365, 107589, 193385, 286940, 12064, 16974, 17691, 19401, 22061, 217…
GO:0001941	postsynaptic membrane organization	9.19E-05	0.001081662	-0.606632841	192198, 18189, 192167, 19242, 12558, 104156, 268566, 50791, 14371, 228357, 228880, 14573, 382864, 11603, 58234, 245537, 14658, 19400, 19699, 56724, 231637, 11816, 13385, 13542, 15550, 56320, 18198, 67830, 83945, 216856
GO:0045165	cell fate commitment	9.28E-05	0.001089452	-0.23643256	20679, 20678, 69743, 225207, 18213, 21416, 11819, 17260, 17342, 13869, 19883, 22419, 19206, 243548, 22422, 14182, 15376, 14183, 14633, 18129, 22418, 11921, 12394, 14048, 14634, 16911, 20423, 22411, 14369, 17125, 67603, 17129, 19401, 50914, 12166, 15205, 18128, 19130, 22421, 58208, 12043, 12387, 13819, 14184, 15228, 16814, 21679, 23966, 50913, 232174, 268396, 12393, 18508, 20674, 21808, 24064, 578…
GO:0007268	chemical synaptic transmission	9.56E-05	0.001117104	-0.161802617	18163, 18189, 217692, 20512, 192167, 244667, 19055, 239985, 12558, 320127, 56508, 545156, 17260, 13869, 15465, 14083, 21960, 12288, 12323, 18190, 104156, 12286, 13649, 16531, 16975, 76089, 17920, 81907, 232333, 13844, 20620, 20720, 319924, 12890, 67847, 108069, 227120, 246317, 12296, 12671, 18212, 80976, 14804, 20238, 74342, 11784, 18191, 19211, 76376, 387236, 12064, 14799, 16974, 19401, 20336, 1…
GO:0098916	anterograde trans-synaptic signaling	9.56E-05	0.001117104	-0.161802617	18163, 18189, 217692, 20512, 192167, 244667, 19055, 239985, 12558, 320127, 56508, 545156, 17260, 13869, 15465, 14083, 21960, 12288, 12323, 18190, 104156, 12286, 13649, 16531, 16975, 76089, 17920, 81907, 232333, 13844, 20620, 20720, 319924, 12890, 67847, 108069, 227120, 246317, 12296, 12671, 18212, 80976, 14804, 20238, 74342, 11784, 18191, 19211, 76376, 387236, 12064, 14799, 16974, 19401, 20336, 1…
GO:0021782	glial cell development	9.58E-05	0.001117104	-0.41331799	93742, 21416, 13405, 13649, 26563, 20666, 192119, 20423, 215798, 19211, 18991, 14184, 23966, 232232, 236539, 17988, 18015, 21367, 26564, 11652, 20677, 23928, 225908, 245880, 11496, 13138, 13388, 14912, 15208, 17172, 20481, 77630, 225608, 234094, 16513, 17926, 20655, 108067, 15902, 17751, 18377, 18823, 19058, 24088, 11606, 14580, 18591, 18693, 18992, 20201, 22352, 56217, 224045, 319757, 12568, 127…
GO:0050771	negative regulation of axonogenesis	9.66E-05	0.001123423	-0.515281025	13131, 20356, 14083, 21960, 20346, 13844, 14025, 22418, 13841, 244058, 19211, 11302, 18208, 20350, 21838, 19280, 20187, 20562, 228357, 22084, 22415, 52822, 65079, 213084, 218877, 12569, 20563, 22241, 68585, 70433, 74117, 14168, 19164, 22416, 29869, 12568, 14567, 18186, 18846, 20355, 74132, 171207, 229285, 320027
GO:0014706	striated muscle tissue development	9.72E-05	0.001127771	-0.194008056	20679, 208727, 320790, 225115, 21813, 16656, 21416, 19055, 14164, 17967, 108655, 13405, 11819, 13642, 17260, 13869, 56758, 218772, 20181, 75547, 114142, 11865, 14182, 22761, 238161, 14183, 22418, 68861, 14048, 20666, 56376, 79221, 192119, 15213, 17258, 17300, 20423, 14369, 17125, 17127, 19211, 22762, 70417, 74376, 76365, 193385, 286940, 12064, 16974, 17691, 19401, 217082, 12166, 13609, 14733, 168…
GO:0071417	cellular response to organonitrogen compound	9.82E-05	0.001137179	-0.186650075	18578, 18708, 238871, 98402, 16001, 16324, 17260, 15465, 74370, 14083, 18751, 14245, 16438, 13435, 13649, 19246, 20411, 76089, 18750, 54635, 75747, 106572, 238161, 50915, 107351, 11820, 16439, 18212, 79221, 21417, 107581, 387231, 387251, 18795, 19247, 19267, 107746, 210789, 723847, 100124446, 11789, 14732, 18033, 22350, 56458, 20779, 56017, 231207, 432442, 12387, 12927, 16367, 723853, 11826, 1601…
GO:0043603	cellular amide metabolic process	9.85E-05	0.001138557	-0.149619337	20602, 207181, 19055, 269037, 20088, 13405, 17974, 19317, 68916, 56040, 208449, 13649, 18750, 20181, 230857, 20660, 192166, 230861, 11820, 18552, 68135, 56175, 56484, 72061, 74480, 213988, 223753, 239528, 387201, 18484, 20450, 27058, 69635, 80283, 104458, 207952, 270685, 14420, 18033, 19401, 19735, 110960, 217351, 233833, 13418, 20090, 56280, 64656, 65967, 66892, 68036, 68947, 107747, 108954, 231…
GO:0060548	negative regulation of cell death	1.01E-04	0.001166443	-0.133835407	18708, 16880, 20356, 12661, 18213, 26921, 21416, 19017, 66505, 244579, 14013, 70729, 170719, 14360, 16001, 17967, 14362, 19317, 11787, 13135, 17260, 17342, 360013, 13869, 14083, 58250, 16438, 69807, 208449, 12286, 13649, 19246, 218772, 11864, 18750, 20315, 52906, 18760, 20620, 228094, 14183, 14633, 17979, 20660, 22418, 227541, 11921, 14048, 14051, 14634, 16443, 16600, 18212, 20666, 21807, 26409, …
GO:0008284	positive regulation of cell proliferation	1.02E-04	0.001174551	-0.137801254	319939, 208727, 21813, 16880, 328365, 20356, 18213, 244667, 21416, 19017, 19242, 57257, 18514, 14164, 16001, 17967, 108655, 17974, 13642, 17260, 13869, 18109, 21923, 74370, 14083, 12554, 18590, 104156, 13649, 218772, 11864, 18750, 20315, 22422, 54635, 114142, 14182, 18760, 68750, 72475, 13615, 14183, 14633, 18129, 19283, 22418, 72007, 14048, 14634, 18212, 20666, 21807, 23871, 50501, 76527, 242748…
GO:0021675	nerve development	1.05E-04	0.001207877	-0.415147103	78286, 320790, 20512, 13405, 20346, 18187, 13844, 20720, 72043, 14634, 192119, 58198, 12064, 16206, 269473, 15205, 12387, 14184, 20350, 21418, 77018, 110532, 239250, 17684, 18053, 18935, 13138, 13654, 15285, 15410, 18164, 54670, 225743, 14402, 15207, 16658, 22249, 103889, 15434, 18211, 20471, 270190, 11859, 15394, 15400, 18188, 18752, 18998, 21380, 53404, 68193, 243743, 382018, 11444, 13867, 1649…
GO:1900180	regulation of protein localization to nucleus	1.07E-04	0.001218993	-0.257784988	18708, 69601, 20356, 19055, 70762, 13175, 14360, 14362, 13869, 12006, 13649, 16543, 13608, 18760, 238161, 72043, 107351, 14634, 320482, 16878, 20423, 93679, 14369, 17127, 103583, 12166, 14456, 20779, 59036, 18035, 72400, 18769, 21335, 21808, 22771, 23988, 71805, 245038, 18015, 20019, 21812, 21833, 54354, 72169, 74256, 11600, 13605, 14682, 17128, 18016, 18053, 18761, 18763, 19042, 66233, 69068, 70…
GO:1901701	cellular response to oxygen-containing compound	1.07E-04	0.001218993	-0.134756285	18578, 18189, 18708, 238871, 69601, 26921, 21416, 19055, 17079, 98402, 170719, 16001, 21676, 108655, 17084, 735252, 16324, 17260, 70097, 74370, 14083, 18751, 19883, 14245, 16438, 224129, 13435, 13649, 19206, 19246, 20411, 76089, 18750, 20112, 54635, 75747, 12290, 15376, 18760, 106572, 238161, 17979, 50915, 107351, 211770, 11820, 12671, 16439, 18212, 69726, 79221, 240843, 11852, 16476, 21417, 5459…
GO:0042692	muscle cell differentiation	1.09E-04	0.001244655	-0.193108657	20679, 109676, 208727, 18708, 210933, 21416, 19055, 12558, 66860, 108655, 13405, 19317, 13642, 17260, 19883, 69807, 56758, 218772, 12023, 20181, 20315, 22422, 75547, 238161, 14183, 12226, 16009, 50501, 56376, 69726, 79221, 106042, 192119, 15213, 17258, 20423, 21417, 14369, 18795, 64009, 70417, 74376, 76365, 193385, 11906, 12064, 17691, 19401, 12298, 15205, 16842, 17886, 18019, 18128, 19130, 22339…
GO:0002062	chondrocyte differentiation	1.10E-04	0.001245961	-0.35447621	20679, 18028, 17132, 20678, 21813, 17260, 12006, 58250, 83925, 218772, 239337, 12167, 18750, 240396, 14182, 14633, 72043, 12394, 14634, 14172, 14219, 17127, 269941, 106522, 373864, 12166, 22421, 73121, 12387, 21834, 12393, 108153, 12814, 17261, 21812, 23967, 56788, 12168, 12406, 69605, 70235, 76566, 235320, 15530, 214855, 12824, 14180, 19228, 20340, 20429, 20472, 242291, 12020, 18159, 66175, 1075…
GO:0030308	negative regulation of cell growth	1.11E-04	0.001257723	-0.300309993	69601, 20356, 98402, 108655, 11787, 21960, 58172, 19271, 20346, 20720, 14025, 22418, 13841, 244058, 22411, 17127, 12053, 11302, 12043, 18208, 16323, 20350, 21808, 71007, 73379, 14451, 19280, 67155, 12168, 17128, 18016, 18673, 20187, 20562, 70925, 76500, 140742, 209212, 217124, 14121, 14199, 14419, 14609, 17906, 18605, 19016, 20586, 72269, 232441, 11490, 13132, 13205, 14706, 19015, 20378, 22415, 5…
GO:0001952	regulation of cell-matrix adhesion	1.11E-04	0.001261645	-0.3675755	18708, 14758, 244667, 13405, 14083, 22288, 12554, 19271, 11426, 18552, 107581, 17127, 19211, 110829, 12977, 14260, 12053, 20779, 22339, 192197, 12043, 11856, 13837, 20349, 21838, 23790, 50768, 18015, 18081, 76707, 12305, 12361, 16416, 20300, 74769, 76499, 108911, 12571, 13138, 16413, 19353, 50932, 56637, 68606, 11490, 12491, 13829, 16825, 17926, 19229, 21687, 56838, 226352, 230379, 11815, 12182, …
GO:0045667	regulation of osteoblast differentiation	1.12E-04	0.001262988	-0.319086462	208727, 11480, 17260, 12006, 14083, 16449, 19206, 12167, 18018, 22422, 14119, 14182, 18760, 72007, 12457, 14634, 20666, 15213, 387201, 17125, 17127, 225998, 11789, 16973, 17129, 22061, 12166, 13345, 18128, 20354, 22339, 12387, 100201, 12393, 16011, 20674, 29806, 67087, 16007, 22057, 56788, 11477, 12168, 14683, 15903, 71584, 215653, 320799, 12571, 14173, 14609, 16478, 20481, 64075, 68667, 80752, 2…
GO:0061572	actin filament bundle organization	1.18E-04	0.001331325	-0.312417564	18708, 211401, 14457, 20411, 218194, 68732, 72754, 17118, 17912, 14086, 22411, 14219, 17127, 11994, 22350, 242687, 13609, 20779, 50873, 73121, 104027, 18645, 243725, 268396, 11856, 50768, 54418, 56363, 11519, 21812, 76707, 108100, 13860, 18016, 18761, 20947, 66214, 68166, 76499, 76566, 243961, 13717, 16413, 16419, 19353, 22003, 22240, 22349, 68606, 109624, 114774, 192176, 223864, 230837, 234094, …
GO:0031329	regulation of cellular catabolic process	1.27E-04	0.001425938	-0.179862832	69601, 244667, 98402, 74370, 14083, 19246, 235180, 224650, 18760, 20620, 20778, 21859, 211770, 16009, 26409, 68617, 106042, 217410, 244058, 244416, 12234, 20423, 93679, 213988, 239528, 12398, 19211, 69635, 218215, 320311, 22350, 56458, 74374, 217351, 269473, 14367, 22224, 50754, 50873, 59036, 78610, 545622, 12043, 16367, 18718, 22333, 72446, 223453, 235439, 12801, 14629, 15251, 16917, 26874, 2737…
GO:0021885	forebrain cell migration	1.27E-04	0.001425938	-0.412191376	13131, 69601, 14270, 244667, 19876, 12767, 21960, 13649, 16975, 20346, 18187, 20315, 14182, 14634, 16974, 14766, 12387, 15228, 545428, 22174, 66725, 330938, 21367, 74762, 11878, 20562, 13193, 19353, 19823, 192157, 319565, 16874, 20807, 21907, 77053, 12569, 15565, 19699, 20563, 54713, 68585, 71877, 171167, 12570, 14168, 16777, 18472, 18992, 18993, 19164, 26362, 83431, 11848, 12568, 13488, 13797, 1…
GO:1904950	negative regulation of establishment of protein localization	1.34E-04	0.001495071	-0.256190509	69601, 26921, 19055, 14362, 16324, 74370, 12006, 16178, 16543, 27414, 18575, 19247, 22350, 103583, 106522, 14456, 50873, 66894, 67151, 16367, 18007, 18035, 56013, 65113, 226791, 269951, 380918, 14114, 18769, 21335, 66725, 94185, 98496, 12988, 16500, 16514, 18015, 21833, 74256, 11600, 18763, 19042, 20677, 66214, 70790, 104215, 208188, 215445, 218461, 11545, 16413, 16952, 19720, 56637, 57320, 72565…
GO:0030335	positive regulation of cell migration	1.35E-04	0.001508969	-0.181329822	208727, 214968, 277360, 18708, 21813, 67916, 69601, 20356, 18213, 14164, 20358, 12767, 16001, 56508, 330662, 70097, 13869, 14083, 238130, 12554, 18590, 19271, 22419, 69807, 13649, 20346, 76089, 18750, 20315, 54635, 68732, 14182, 18760, 68750, 13615, 18803, 18805, 19283, 22418, 71093, 227541, 18552, 23871, 79221, 109270, 11852, 16476, 22411, 11855, 12778, 14172, 17127, 21844, 107589, 11789, 11980,…
GO:0071625	vocalization behavior	1.36E-04	0.001518086	-0.805557451	319974, 18189, 18190, 66797, 71960, 243961, 58234, 68792, 245537, 76183, 13385, 210274, 18014, 56710, 212937
GO:2000147	positive regulation of cell motility	1.37E-04	0.001524344	-0.178822599	208727, 214968, 277360, 18708, 21813, 67916, 69601, 20356, 18213, 14164, 20358, 12767, 16001, 56508, 330662, 70097, 13869, 14083, 238130, 12554, 18590, 19271, 22419, 69807, 13649, 20346, 76089, 18750, 20315, 54635, 68732, 14182, 18760, 68750, 13615, 18803, 18805, 19283, 22418, 71093, 227541, 18552, 23871, 79221, 109270, 11852, 16476, 22411, 11855, 12778, 14172, 17127, 21844, 107589, 11789, 11980,…
GO:0043523	regulation of neuron apoptotic process	1.38E-04	0.001533687	-0.248466687	208727, 112407, 12661, 19017, 244579, 170719, 14360, 17260, 12286, 16531, 109700, 12125, 13841, 16443, 18212, 72930, 14804, 16476, 56484, 12064, 13798, 15258, 20817, 22061, 80890, 14371, 22339, 50754, 50873, 12043, 12387, 14184, 30841, 14629, 15251, 19268, 21808, 22174, 23988, 13653, 14815, 16500, 18008, 18015, 21418, 67579, 277432, 11600, 12227, 16971, 18053, 18124, 18481, 20617, 20910, 56461, 5…
GO:0008286	insulin receptor signaling pathway	1.39E-04	0.001535233	-0.36249481	18708, 18751, 19246, 20411, 18750, 75747, 50915, 107351, 18795, 19267, 11789, 56458, 20779, 56017, 12927, 16367, 16591, 19262, 19268, 98496, 12702, 14158, 20383, 23921, 108100, 237542, 320706, 434246, 11652, 12703, 18761, 53322, 104215, 235344, 14784, 16337, 16370, 18605, 22084, 56637, 192157, 12445, 20402, 207495, 11625, 13688, 16332, 16846, 17700, 18753, 20787, 20913, 74741, 83946, 108155, 2162…
GO:0009628	response to abiotic stimulus	1.42E-04	0.001564903	-0.134053375	233781, 18189, 18708, 20512, 20356, 11928, 14164, 66860, 14360, 13405, 83814, 545156, 16324, 15465, 234729, 18751, 19883, 12288, 16438, 18190, 69807, 13649, 16531, 66647, 225028, 100526525, 11864, 17920, 18750, 20357, 20496, 66797, 114142, 12290, 20720, 230857, 14009, 20511, 246317, 11820, 14048, 16439, 17536, 53416, 11852, 12443, 15939, 16476, 20238, 22359, 22411, 12398, 17127, 18484, 19211, 192…
GO:0090002	establishment of protein localization to plasma membrane	1.45E-04	0.001593589	-0.309575509	109676, 18189, 18708, 12558, 11735, 19206, 20411, 56224, 106572, 12296, 16776, 269116, 66629, 22350, 106522, 13483, 14456, 11733, 84652, 226791, 20742, 57816, 98496, 12988, 13383, 16412, 16500, 16514, 23969, 76854, 225049, 11835, 12361, 16553, 76499, 104215, 217124, 22349, 52588, 71648, 72293, 80297, 104718, 12306, 16150, 19092, 26941, 66352, 69660, 76260, 100017, 217893, 226849, 269109, 668212, …
GO:0042552	myelination	1.45E-04	0.001593589	-0.324213893	93742, 21416, 12558, 12767, 14360, 19317, 18858, 218772, 20181, 192119, 269116, 215798, 19211, 18991, 19401, 14733, 83964, 218442, 12387, 14184, 17196, 23966, 50913, 84652, 94185, 387225, 13383, 17988, 18015, 21367, 11652, 12527, 17475, 18053, 59057, 225908, 245880, 11496, 13138, 13654, 14912, 15208, 17918, 20481, 22041, 67801, 77116, 103199, 225608, 234094, 381293, 15234, 16513, 17926, 20655, 18…
GO:0072659	protein localization to plasma membrane	1.46E-04	0.001597155	-0.25443372	109676, 18189, 18708, 12558, 545156, 11735, 13649, 19206, 20411, 76089, 56224, 106572, 665113, 12296, 16776, 269116, 66629, 16974, 18441, 22350, 106522, 13483, 14456, 11733, 72585, 74591, 84652, 226791, 20742, 57816, 98496, 12988, 13383, 16412, 16500, 16514, 17761, 23969, 76854, 225049, 235442, 241263, 11652, 11835, 12297, 12361, 16553, 20910, 56461, 76499, 104215, 192786, 217124, 11931, 17918, 1…
GO:0051051	negative regulation of transport	1.46E-04	0.001603789	-0.174742494	69601, 14758, 109934, 26921, 19055, 14362, 83814, 545156, 16324, 74370, 12006, 17755, 18751, 18798, 11735, 16178, 16543, 18750, 52906, 20720, 27414, 13615, 16009, 53416, 16878, 18575, 20423, 74342, 19211, 19247, 210789, 18441, 22350, 103583, 106522, 14456, 15205, 18128, 50873, 66894, 67151, 107065, 12043, 16367, 17999, 18007, 18035, 22630, 56013, 65113, 108058, 110279, 226791, 243725, 269951, 319…
GO:0010632	regulation of epithelial cell migration	1.47E-04	0.001604668	-0.268859523	19270, 73230, 21813, 67916, 69601, 20356, 14164, 330662, 11819, 70097, 14083, 243362, 72461, 20346, 18750, 14182, 18760, 68750, 18803, 22418, 71093, 11426, 11601, 16600, 23871, 79221, 11852, 16476, 238328, 14172, 19211, 723924, 18128, 19130, 19274, 20779, 21814, 22339, 22421, 50754, 192197, 12927, 18645, 11826, 15251, 20692, 21808, 23790, 23938, 27494, 54357, 14389, 18015, 76707, 105450, 11600, 1…
GO:0044843	cell cycle G1/S phase transition	1.47E-04	0.001604668	-0.29144452	19055, 74370, 12323, 13649, 18018, 20620, 69274, 12443, 18795, 19211, 104418, 22061, 71878, 12325, 12579, 59036, 12043, 108058, 16323, 53317, 98496, 12322, 16412, 26992, 56190, 71810, 269424, 11477, 12914, 18763, 20677, 21423, 50523, 66214, 67991, 69068, 12122, 12447, 12571, 14199, 16952, 17420, 27401, 50496, 56469, 194655, 223332, 381293, 12444, 12905, 13205, 13555, 13684, 17863, 52468, 52679, 5…
GO:0021799	cerebral cortex radially oriented cell migration	1.47E-04	0.001604668	-0.55781035	13131, 69601, 14270, 244667, 16975, 14634, 14766, 12387, 15228, 545428, 330938, 74762, 13193, 19353, 19823, 192157, 319565, 16874, 21907, 77053, 12569, 19699, 68585, 171167, 12570, 16777, 18472, 18992, 18993, 83431, 12568, 67254, 75717, 77582, 268882
GO:0090090	negative regulation of canonical Wnt signaling pathway	1.51E-04	0.001636851	-0.356107858	69601, 21416, 12558, 12006, 83675, 22419, 19277, 70122, 22418, 84035, 14634, 93960, 106042, 20423, 22411, 56484, 76365, 107746, 11789, 56458, 407821, 16842, 18128, 50873, 59036, 72125, 229473, 100201, 20674, 29806, 13653, 26564, 50781, 74256, 140577, 269424, 50523, 228357, 260305, 12388, 21886, 58231, 72293, 13132, 20378, 74499, 235542, 328949, 12550, 14797, 20439, 22417, 23805, 56274, 56811, 677…
GO:0010464	regulation of mesenchymal cell proliferation	1.52E-04	0.001645055	-0.488575909	18028, 21813, 19242, 108655, 18109, 18590, 114142, 14182, 14183, 22418, 20423, 21417, 22411, 11855, 76365, 16973, 16974, 22061, 12166, 22339, 12387, 16367, 67087, 14451, 18933, 15289, 14180, 17869, 20429, 20471, 15227, 16542, 16905, 21380, 30838, 75725, 319757, 384783, 12667, 20204, 20682, 22413
GO:0018105	peptidyl-serine phosphorylation	1.54E-04	0.001665846	-0.220153126	238871, 21813, 18213, 70762, 328329, 13175, 13405, 17974, 74370, 18751, 12323, 215303, 18750, 20112, 18760, 20620, 329421, 22418, 227120, 227541, 18212, 53416, 69726, 13548, 16878, 21951, 22367, 12064, 12505, 14586, 15258, 12325, 14456, 20779, 22339, 29815, 59126, 12043, 18645, 108058, 109333, 329679, 387510, 12545, 13856, 18755, 24064, 27373, 57740, 66725, 215748, 245038, 269019, 12322, 17131, 1…
GO:0046847	filopodium assembly	1.55E-04	0.001677008	-0.465256903	18189, 192167, 14270, 219140, 234267, 17909, 103967, 329421, 14086, 22350, 226970, 192197, 243725, 18011, 14432, 21812, 12775, 18761, 104215, 192897, 217124, 228880, 12345, 16403, 22240, 75974, 667663, 11603, 13829, 14163, 20807, 56226, 57776, 18483, 18753, 19329, 29819, 30938, 69710, 74117, 11845, 56320, 216363, 12540, 14265, 14739, 21809, 56044, 73178, 75769, 76709, 271457
GO:0010811	positive regulation of cell-substrate adhesion	1.58E-04	0.001696589	-0.336287204	277360, 244667, 19242, 14115, 13405, 330662, 22288, 12554, 19271, 68732, 68750, 18552, 107581, 17127, 110829, 12977, 14260, 22339, 64074, 380924, 14114, 21838, 319922, 13612, 16007, 16412, 18081, 16416, 20300, 74199, 12571, 13138, 13430, 15117, 16403, 16413, 16452, 19353, 54126, 56637, 64075, 67896, 68606, 110253, 140709, 192176, 268780, 407800, 12491, 13132, 13829, 17926, 18073, 18167, 18754, 19…
GO:0002520	immune system development	1.58E-04	0.001696981	-0.130665933	20679, 67703, 320790, 277360, 18708, 21813, 328365, 18514, 234515, 14013, 17120, 11480, 108655, 14218, 74206, 330662, 17260, 17342, 16468, 19883, 12288, 210293, 16449, 18018, 18750, 380993, 17268, 22761, 72475, 14011, 14025, 14183, 18129, 19283, 22418, 211770, 11601, 12125, 12394, 14634, 16600, 17536, 19419, 23871, 68519, 76527, 79221, 93686, 98432, 192119, 230126, 12611, 16476, 16878, 16911, 173…
GO:0097061	dendritic spine organization	1.62E-04	0.001739323	-0.401687403	18163, 217692, 192167, 66860, 14360, 545156, 12323, 210293, 16975, 13844, 103967, 56376, 74143, 13838, 19211, 21844, 13839, 22421, 94245, 56013, 243725, 66725, 235072, 14812, 108100, 12361, 13631, 18481, 228880, 243961, 66713, 77116, 11352, 13048, 13845, 17919, 19122, 58234, 245537, 12569, 13043, 19699, 29819, 70237, 71974, 74117, 216831, 270190, 11816, 11840, 12631, 13385, 13542, 13636, 18472, 1…
GO:0071900	regulation of protein serine/threonine kinase activity	1.63E-04	0.001743631	-0.191133113	69601, 18213, 14164, 16001, 21676, 24066, 11819, 70097, 74370, 18590, 19271, 74055, 13649, 16543, 19246, 24136, 76089, 109700, 114716, 18750, 22422, 54635, 75547, 14182, 14388, 16906, 238161, 20660, 22418, 211770, 665113, 19419, 26409, 50501, 217410, 235584, 12443, 56706, 13838, 14172, 19211, 19247, 21844, 67603, 114715, 11789, 16973, 16974, 19735, 11350, 12579, 14367, 19130, 20779, 21802, 22339,…
GO:0048167	regulation of synaptic plasticity	1.65E-04	0.001756509	-0.248282175	18163, 217692, 192167, 320127, 545156, 17260, 15465, 21960, 12323, 76089, 17920, 13844, 20620, 20720, 12890, 246317, 18212, 74342, 19211, 76376, 387236, 12064, 14799, 19401, 245666, 723924, 723952, 23945, 104027, 107065, 108071, 723976, 16590, 243725, 11941, 12912, 18011, 20614, 72555, 116837, 208898, 214162, 387225, 387237, 11554, 12322, 13653, 14169, 14805, 14812, 14815, 16500, 18015, 21367, 10…
GO:0040017	positive regulation of locomotion	1.65E-04	0.001756509	-0.171492166	13508, 208727, 214968, 277360, 18708, 21813, 67916, 69601, 20356, 18213, 14164, 20358, 12767, 16001, 56508, 330662, 70097, 13869, 14083, 238130, 12554, 18590, 19271, 22419, 69807, 13649, 20346, 76089, 18750, 20315, 54635, 68732, 14182, 18760, 68750, 13615, 18803, 18805, 19283, 22418, 71093, 227541, 18552, 23871, 79221, 109270, 11852, 16476, 22411, 11855, 12778, 14172, 17127, 21844, 107589, 11789,…
GO:0048013	ephrin receptor signaling pathway	1.76E-04	0.001867704	-0.575911093	217692, 17974, 13642, 14083, 108699, 224650, 13844, 13841, 13641, 19247, 21844, 13839, 18128, 13837, 13842, 268996, 19664, 13845, 12569, 13637, 13640, 17973, 216963, 270190, 13636, 13638, 13836, 13846, 12928, 13639, 13643, 53972
GO:1905475	regulation of protein localization to membrane	1.81E-04	0.001914967	-0.332271612	18189, 18708, 19242, 12558, 14360, 545156, 11735, 13649, 20411, 68617, 22350, 106522, 13483, 14371, 50873, 72585, 226791, 20742, 80982, 98496, 12988, 13383, 16412, 16500, 16514, 76854, 11652, 11835, 104215, 217124, 228357, 228880, 13830, 16413, 17918, 22349, 72293, 74998, 13132, 13829, 15444, 17919, 19122, 56330, 58234, 67300, 69660, 100017, 170770, 226849, 269109, 12569, 16573, 53330, 53331, 538…
GO:0051493	regulation of cytoskeleton organization	1.81E-04	0.001917381	-0.184646201	277360, 18708, 14758, 20356, 18213, 211401, 13518, 17974, 17260, 17755, 214444, 68732, 72754, 75547, 20620, 70292, 73910, 107351, 14086, 22411, 14219, 17127, 18484, 11789, 14260, 19735, 242687, 11350, 13609, 13728, 13839, 19130, 50873, 83964, 104027, 110380, 192197, 207278, 544963, 12387, 17318, 18645, 102693, 243725, 268396, 11856, 12614, 13837, 20349, 20742, 21335, 21808, 21916, 50768, 54418, 5…
GO:0051100	negative regulation of binding	1.83E-04	0.001930664	-0.313652152	18028, 19055, 242466, 110351, 22761, 20660, 20666, 244058, 15213, 16476, 21951, 16401, 16976, 18441, 13345, 15205, 16842, 50754, 59036, 70834, 94245, 16870, 19268, 23988, 27373, 66725, 67087, 11555, 18005, 278507, 320209, 56273, 16413, 16452, 18627, 19165, 56637, 57320, 64143, 83383, 110213, 11490, 13132, 13555, 15901, 16153, 17869, 22751, 50505, 50755, 66849, 99982, 100102, 226352, 12578, 12933,…
GO:0003279	cardiac septum development	1.84E-04	0.001938876	-0.325834677	320790, 21813, 19876, 12767, 14362, 16449, 218772, 18018, 22761, 14183, 18129, 22418, 18552, 20666, 15213, 16911, 22411, 58198, 22762, 268977, 16974, 19401, 12166, 15205, 15531, 18128, 19130, 21814, 67784, 241431, 21808, 229700, 12142, 14725, 16007, 17130, 17131, 21812, 116701, 11477, 12168, 14613, 16971, 17128, 17684, 20677, 64010, 77579, 93840, 108154, 13430, 20586, 21385, 23863, 71461, 77446, …
GO:0071560	cellular response to transforming growth factor beta stimulus	1.86E-04	0.001951642	-0.269246826	20679, 20678, 21813, 80707, 19017, 14360, 16001, 53618, 17260, 14083, 58250, 52662, 12167, 14119, 12394, 12562, 12827, 26409, 16476, 21417, 17125, 17127, 68939, 268977, 15258, 17129, 12579, 19272, 20779, 21814, 80288, 235505, 12912, 14281, 21808, 23988, 77794, 94093, 14815, 17130, 17131, 21812, 27528, 278507, 11477, 17128, 17684, 19042, 19303, 78558, 108075, 241226, 246154, 353310, 11545, 11783, …
GO:0051224	negative regulation of protein transport	1.86E-04	0.001951642	-0.257111962	69601, 26921, 19055, 14362, 16324, 74370, 12006, 16178, 16543, 27414, 18575, 19247, 22350, 103583, 106522, 14456, 50873, 66894, 67151, 16367, 18007, 18035, 56013, 65113, 226791, 269951, 380918, 14114, 18769, 21335, 66725, 94185, 12988, 16500, 16514, 18015, 21833, 74256, 11600, 18763, 19042, 20677, 66214, 70790, 208188, 215445, 218461, 11545, 16413, 16952, 19720, 56637, 57320, 72565, 107515, 11021…
GO:0010608	posttranscriptional regulation of gene expression	1.86E-04	0.001951642	-0.195710943	20602, 207181, 19055, 269037, 17974, 19317, 12006, 56040, 13649, 18750, 20181, 230861, 11820, 12457, 192119, 56484, 74480, 213988, 239528, 387201, 27058, 69635, 207952, 18033, 19401, 19735, 217351, 233833, 13418, 22339, 65967, 66892, 68036, 108954, 231207, 13078, 13803, 16011, 18011, 29806, 73158, 230721, 387225, 387237, 13209, 17164, 22057, 22287, 56190, 63913, 67579, 242726, 11652, 12227, 14000…
GO:0034504	protein localization to nucleus	1.88E-04	0.001963394	-0.19916352	18708, 69601, 20356, 21416, 19055, 70762, 13175, 14360, 14362, 13869, 12006, 13649, 16543, 11865, 13608, 18760, 238161, 72043, 107351, 14634, 106042, 320482, 16476, 16878, 20423, 93679, 14369, 17127, 64009, 78482, 103583, 12053, 12166, 14456, 15205, 20779, 59036, 213990, 16367, 18035, 26423, 53325, 72400, 18769, 20742, 21335, 21808, 22771, 23988, 53317, 69482, 71805, 76582, 245038, 18015, 20019, …
GO:0007160	cell-matrix adhesion	2.04E-04	0.00213085	-0.26664619	18708, 14758, 244667, 13405, 14083, 22288, 12554, 19271, 20411, 109700, 239337, 11426, 12125, 18552, 107581, 14219, 17127, 19211, 21844, 110829, 12977, 14260, 16401, 12053, 19272, 20779, 22339, 83964, 192197, 12043, 12387, 208777, 11856, 13837, 18074, 20349, 21838, 23790, 50768, 246190, 16412, 18015, 18081, 19261, 21367, 76707, 329872, 12305, 12361, 16416, 18613, 19303, 20300, 74769, 76499, 10891…
GO:0071559	response to transforming growth factor beta	2.05E-04	0.00213085	-0.26592451	20679, 20678, 21813, 80707, 19017, 14360, 16001, 53618, 17260, 14083, 58250, 52662, 12167, 14119, 12394, 12562, 12827, 26409, 16476, 21417, 17125, 17127, 68939, 268977, 11906, 15258, 17129, 12579, 19272, 20779, 21814, 80288, 235505, 12912, 14281, 21808, 23988, 77794, 94093, 14815, 17130, 17131, 21812, 27528, 278507, 11477, 17128, 17684, 19042, 19303, 78558, 108075, 241226, 246154, 353310, 11545, …
GO:0034333	adherens junction assembly	2.05E-04	0.002132713	-0.398134778	14758, 14083, 19271, 20411, 11426, 107581, 17127, 19211, 110829, 14260, 22330, 19272, 20779, 22339, 71228, 192197, 12043, 12387, 11856, 13837, 21838, 23790, 50768, 17131, 76707, 19303, 76499, 108911, 353310, 16413, 19353, 54126, 68606, 13829, 16410, 16825, 17926, 19229, 21687, 218952, 226352, 11815, 13043, 13640, 16398, 18606, 20194, 20874, 20971, 22417, 208177, 216560, 12631, 15257, 16480, 16542…
GO:0043547	positive regulation of GTPase activity	2.06E-04	0.00213788	-0.252240679	217692, 277360, 14270, 18213, 232227, 223754, 227801, 545156, 110351, 210293, 76089, 231532, 57915, 22418, 241694, 19419, 244058, 22411, 105445, 21844, 107746, 110829, 210789, 19735, 24012, 13609, 17356, 20354, 98910, 192197, 227937, 207592, 11856, 21838, 23790, 23988, 29809, 58996, 67016, 100855, 329260, 381605, 11554, 16412, 18015, 71310, 71435, 71972, 74694, 217463, 232906, 320292, 382253, 116…
GO:0050772	positive regulation of axonogenesis	2.09E-04	0.002167434	-0.380387559	13508, 12561, 20356, 18213, 244667, 19876, 268902, 17755, 24136, 20315, 14025, 18212, 21844, 12064, 14297, 20354, 22339, 18208, 67784, 54712, 330938, 382253, 12168, 18997, 56637, 11858, 17762, 17919, 18080, 20361, 20429, 20430, 20482, 20807, 22415, 52822, 235611, 269878, 328572, 13640, 13690, 14268, 16885, 20869, 53869, 140570, 140571, 319740, 11538, 11816, 12904, 16728, 18049, 18472, 18479, 2241…
GO:0030010	establishment of cell polarity	2.11E-04	0.002182303	-0.3230493	93742, 209630, 232288, 16001, 74206, 360013, 17756, 17755, 214444, 243548, 17758, 22418, 107351, 12562, 14048, 14086, 15213, 20423, 19157, 66629, 338362, 20336, 13728, 15205, 17886, 22421, 83964, 192197, 232174, 18508, 24064, 27494, 107338, 269152, 17698, 24063, 76707, 12775, 18763, 93840, 244329, 14609, 15208, 16800, 19159, 22084, 56637, 71461, 74998, 233752, 15223, 19229, 26941, 52822, 67299, 7…
GO:0021680	cerebellar Purkinje cell layer development	2.13E-04	0.002194552	-0.601210143	68703, 19883, 12286, 18032, 56747, 67269, 235439, 11941, 20239, 74244, 77579, 13388, 20370, 73750, 381293, 16825, 27419, 11977, 72393, 14828, 16873, 53418, 20743, 22272, 76889, 213827, 234734, 664805
GO:0043069	negative regulation of programmed cell death	2.14E-04	0.002202617	-0.134010976	18708, 16880, 20356, 12661, 26921, 21416, 19017, 66505, 244579, 14013, 170719, 14360, 16001, 19317, 11787, 13135, 17260, 17342, 360013, 13869, 14083, 58250, 69807, 208449, 12286, 13649, 19246, 218772, 11864, 18750, 20315, 52906, 20620, 228094, 14183, 14633, 17979, 22418, 227541, 11921, 14048, 14051, 14634, 16443, 16600, 18212, 21807, 26409, 50501, 16476, 17300, 20423, 22411, 74143, 12778, 17127, …
GO:0090257	regulation of muscle system process	2.19E-04	0.002251561	-0.247132629	18578, 109676, 208727, 238871, 11928, 19055, 21676, 108655, 13405, 17260, 16468, 16518, 238130, 12288, 16531, 18018, 18750, 75547, 230857, 238161, 13615, 57080, 12671, 16600, 50501, 17258, 54598, 14219, 17127, 19735, 12325, 11534, 30926, 74155, 108058, 216033, 16011, 23988, 11548, 11549, 11554, 11555, 11749, 12652, 12818, 13383, 14815, 17131, 76854, 268860, 11539, 11553, 11739, 14613, 17128, 1812…
GO:0006470	protein dephosphorylation	2.21E-04	0.002264234	-0.248160918	19266, 19270, 19055, 19271, 19246, 109700, 50791, 19277, 238161, 19283, 242083, 14048, 14051, 27355, 72930, 98432, 235584, 12234, 19211, 19247, 19250, 19267, 67603, 71978, 103583, 19245, 19272, 19274, 108954, 545622, 12043, 14049, 435391, 19252, 19262, 19268, 23988, 50768, 13003, 17931, 19012, 19280, 54720, 66959, 72828, 228852, 11539, 17772, 19042, 20947, 26936, 77976, 217124, 381511, 12953, 164…
GO:0045926	negative regulation of growth	2.26E-04	0.002309102	-0.239833188	211652, 21813, 69601, 20356, 21416, 98402, 108655, 11787, 14083, 21960, 58172, 19271, 19206, 20346, 20720, 14025, 22418, 13841, 93960, 244058, 22411, 17127, 19211, 12053, 14297, 11302, 12043, 14184, 18208, 15251, 16011, 16160, 16323, 20239, 20350, 21808, 71007, 73379, 11554, 11555, 14451, 19280, 67155, 12168, 14683, 16526, 17128, 18016, 18673, 20187, 20562, 64010, 70925, 76500, 140742, 209212, 21…
GO:0090288	negative regulation of cellular response to growth factor stimulus	2.29E-04	0.002337822	-0.316204648	73230, 69601, 21416, 14362, 58250, 19246, 52662, 239337, 14119, 22418, 72043, 68939, 15258, 11350, 14733, 18128, 21814, 80288, 235505, 17999, 19268, 23988, 24064, 77794, 94093, 319922, 17130, 17131, 22057, 24063, 105450, 116701, 320460, 12361, 18053, 19042, 78558, 224640, 246154, 13430, 14118, 20481, 22433, 23863, 207667, 20340, 20482, 20901, 56213, 66313, 68010, 74499, 12633, 16840, 17826, 20563…
GO:0022411	cellular component disassembly	2.41E-04	0.002439223	-0.223915163	20356, 17755, 20404, 68732, 320878, 16009, 23871, 12611, 14086, 22367, 194401, 226519, 11789, 74374, 14367, 50754, 50873, 110380, 17318, 22333, 268396, 13421, 15251, 20742, 21808, 21916, 74244, 107338, 11519, 21812, 56471, 63873, 65973, 74747, 76707, 76854, 213556, 242557, 12305, 12332, 13860, 19704, 20740, 20947, 56273, 68041, 76499, 93760, 11783, 12344, 12345, 14186, 16800, 17997, 18627, 20586,…
GO:0060998	regulation of dendritic spine development	2.41E-04	0.002439223	-0.380483576	217692, 192167, 244667, 13196, 545156, 17260, 12323, 330222, 16975, 20620, 103967, 56376, 74143, 329934, 13838, 19211, 21844, 94245, 56013, 243725, 18011, 66725, 14815, 19280, 108100, 382253, 12361, 13631, 18053, 18481, 228880, 243961, 19353, 22084, 66713, 13048, 58234, 245537, 12569, 13690, 17165, 18483, 19699, 29819, 56717, 70237, 74117, 216831, 11816, 11840, 11845, 12631, 13636, 15182, 17257, …
GO:0044089	positive regulation of cellular component biogenesis	2.41E-04	0.002439223	-0.173514387	208727, 99633, 18189, 319387, 53860, 192167, 210933, 18213, 211401, 13196, 17974, 17342, 16981, 17755, 666048, 19271, 234267, 18750, 68732, 72754, 13844, 103967, 329421, 396184, 12125, 18212, 18552, 14086, 16476, 16979, 22411, 74342, 107581, 319476, 14219, 17127, 18191, 110829, 11789, 12064, 14260, 19735, 242687, 19130, 20779, 22339, 22421, 71436, 104027, 107065, 192197, 544963, 12387, 16590, 186…
GO:0045446	endothelial cell differentiation	2.46E-04	0.002477327	-0.34649775	73230, 12767, 13405, 11819, 16449, 76089, 22422, 622434, 21872, 71093, 12226, 12562, 29876, 50501, 15213, 21417, 107746, 22350, 12822, 17356, 18128, 19130, 22339, 22421, 12387, 21873, 216850, 17698, 19280, 21812, 228852, 11477, 12168, 17128, 18613, 13388, 19664, 77446, 223864, 15901, 16150, 18669, 20672, 20855, 207728, 216527, 100124491, 13610, 15214, 16456, 16840, 19878, 21937, 22344, 22346, 678…
GO:0021795	cerebral cortex cell migration	2.47E-04	0.002486315	-0.448439045	13131, 69601, 14270, 244667, 19876, 13649, 16975, 20346, 18187, 14182, 14634, 16974, 14766, 12387, 15228, 545428, 330938, 74762, 11878, 13193, 19353, 19823, 192157, 319565, 16874, 21907, 77053, 12569, 15565, 19699, 20563, 68585, 71877, 171167, 12570, 14168, 16777, 18472, 18992, 18993, 19164, 83431, 11848, 12568, 18186, 19305, 67254, 75717, 77582, 268882
GO:0043066	negative regulation of apoptotic process	2.50E-04	0.002508211	-0.133598137	18708, 16880, 20356, 12661, 26921, 21416, 19017, 66505, 244579, 170719, 14360, 16001, 19317, 11787, 13135, 17260, 17342, 360013, 13869, 14083, 58250, 69807, 208449, 12286, 13649, 19246, 218772, 11864, 18750, 20315, 52906, 20620, 228094, 14183, 14633, 17979, 22418, 227541, 11921, 14048, 14051, 14634, 16443, 16600, 18212, 21807, 26409, 50501, 16476, 17300, 20423, 22411, 74143, 12778, 17127, 19211, …
GO:0018209	peptidyl-serine modification	2.53E-04	0.002531432	-0.207202994	238871, 21813, 18213, 70762, 328329, 13175, 13405, 17974, 74370, 18751, 12323, 215303, 18750, 20112, 18760, 20620, 108148, 329421, 22418, 227120, 227541, 18212, 53416, 69726, 13548, 16878, 21951, 22367, 12064, 12505, 14586, 15258, 71738, 12325, 14456, 20779, 22339, 29815, 59126, 12043, 18645, 108058, 109333, 329679, 387510, 12545, 13856, 18755, 24064, 27373, 57740, 66725, 215748, 245038, 269019, …
GO:0051345	positive regulation of hydrolase activity	2.57E-04	0.002566597	-0.173730187	217692, 277360, 14270, 18213, 232227, 19876, 223754, 227801, 545156, 17260, 110351, 12323, 210293, 76089, 109700, 231532, 50791, 14182, 18760, 57915, 238161, 14183, 22418, 76483, 215114, 241694, 12125, 19419, 68617, 244058, 22411, 99349, 105445, 11517, 14219, 17127, 21844, 69635, 107746, 110829, 210789, 19735, 24012, 13609, 17356, 20354, 22339, 69538, 73916, 98910, 192197, 227937, 14082, 14184, 1…
GO:0007173	epidermal growth factor receptor signaling pathway	2.63E-04	0.002624091	-0.3511361	69601, 14083, 12554, 16558, 19271, 13649, 109700, 14388, 18803, 215114, 11820, 208650, 19247, 72543, 226250, 11350, 20779, 21802, 50754, 12927, 74155, 18011, 19268, 14158, 21418, 76854, 239463, 100042150, 11539, 11553, 11804, 20418, 215653, 381126, 19165, 19349, 20662, 22349, 208994, 231125, 11352, 11551, 13645, 14103, 17969, 19229, 19248, 59079, 217344, 12223, 22088, 232431, 11552, 11606, 11839,…
GO:0022402	cell cycle process	2.64E-04	0.002630835	-0.123069832	69601, 21416, 19055, 18514, 17120, 16001, 11787, 57752, 60344, 74370, 12006, 12323, 17345, 216810, 448987, 11735, 13649, 18858, 66977, 214444, 18018, 20112, 50791, 14182, 16906, 20620, 14183, 17758, 18129, 22418, 69556, 230861, 11820, 14048, 68519, 69274, 192119, 240843, 11852, 12443, 16878, 21951, 67455, 238328, 12617, 14219, 17127, 18795, 19211, 22367, 24100, 104418, 11789, 16973, 22061, 22350,…
GO:0072080	nephron tubule development	2.66E-04	0.002632118	-0.354303129	211401, 18514, 14164, 16373, 17260, 16449, 19206, 22422, 52906, 329628, 18129, 14048, 14634, 16776, 15213, 16878, 20423, 58198, 12505, 14260, 23908, 15205, 18128, 22339, 12043, 12387, 11826, 67087, 269152, 13383, 21412, 23967, 17128, 20681, 13388, 14173, 14573, 15208, 16371, 22601, 107515, 11608, 17869, 18654, 20472, 233651, 19126, 20471, 22408, 22417, 56198, 66333, 74533, 94275, 114249, 11606, 1…
GO:0043502	regulation of muscle adaptation	2.66E-04	0.002632118	-0.384240966	208727, 19055, 21676, 108655, 17260, 16468, 18018, 18750, 75547, 230857, 238161, 57080, 16600, 17258, 17127, 19735, 11534, 30926, 74155, 108058, 16011, 23988, 11554, 12818, 14815, 11739, 17128, 18124, 18585, 20271, 106393, 11545, 56637, 69642, 11640, 14489, 17928, 30937, 328572, 11938, 14886, 16000, 21955, 56717, 76469, 110196, 140781, 606496, 11606, 11629, 12154, 18438, 18479, 21952, 22065, 2240…
GO:0007044	cell-substrate junction assembly	2.67E-04	0.002641484	-0.38876088	14758, 21961, 14083, 19271, 20411, 11426, 107581, 16774, 17127, 19211, 110829, 226519, 14260, 19272, 20779, 22339, 192197, 12043, 11856, 13837, 21838, 23790, 50768, 76707, 16416, 19303, 76499, 108911, 192897, 16413, 19353, 54126, 68606, 13829, 16410, 16825, 17926, 19229, 21687, 218952, 226352, 11815, 13043, 13640, 14268, 16398, 18606, 20194, 20874, 20971, 22417, 208177, 216560, 12631, 16542, 1860…
GO:0051017	actin filament bundle assembly	2.72E-04	0.002677604	-0.299551227	18708, 211401, 14457, 20411, 218194, 68732, 72754, 17118, 17912, 14086, 22411, 14219, 17127, 11994, 22350, 242687, 13609, 20779, 50873, 104027, 18645, 243725, 268396, 11856, 50768, 54418, 56363, 11519, 21812, 76707, 108100, 13860, 18016, 18761, 20947, 66214, 68166, 76499, 243961, 13717, 16413, 16419, 19353, 22003, 22240, 22349, 68606, 109624, 114774, 192176, 223864, 230837, 234094, 11352, 13829, …
GO:0007266	Rho protein signal transduction	2.74E-04	0.002691638	-0.278500813	277360, 109934, 223435, 19876, 57257, 12558, 110596, 545156, 12554, 219140, 223254, 71704, 72754, 75547, 107351, 16443, 117600, 269608, 20403, 21844, 226970, 12053, 14766, 22325, 18208, 19762, 24001, 68016, 106952, 110279, 330914, 11303, 12614, 17207, 50768, 104445, 11548, 11549, 11554, 16412, 71972, 108100, 232906, 260409, 13605, 18053, 18613, 20663, 71544, 93840, 232237, 236915, 13998, 14673, 1…
GO:0048562	embryonic organ morphogenesis	2.74E-04	0.002691638	-0.206778114	320790, 241324, 21813, 109934, 21416, 21676, 17260, 18109, 58250, 114873, 218772, 17920, 52906, 13844, 14182, 320398, 14183, 14633, 18129, 22418, 11921, 14048, 14051, 14472, 14634, 20666, 110796, 20423, 21417, 22411, 58198, 17127, 76365, 270685, 11994, 15258, 16206, 16974, 252973, 13345, 14367, 15205, 15531, 18128, 19130, 73916, 12387, 15228, 16814, 18208, 21414, 22773, 30841, 98711, 110279, 2247…
GO:0000082	G1/S transition of mitotic cell cycle	2.77E-04	0.002718932	-0.286451813	19055, 74370, 12323, 13649, 18018, 20620, 69274, 12443, 18795, 19211, 104418, 22061, 12325, 12579, 59036, 12043, 108058, 16323, 53317, 98496, 12322, 16412, 26992, 56190, 71810, 269424, 11477, 12914, 18763, 20677, 21423, 50523, 66214, 67991, 12122, 12447, 12571, 14199, 16952, 17420, 27401, 50496, 56469, 194655, 223332, 381293, 12444, 12905, 13205, 13555, 13684, 17863, 52468, 52679, 54394, 67628, 8…
GO:0019693	ribose phosphate metabolic process	2.81E-04	0.002751239	-0.180185581	18578, 208727, 81004, 238871, 19017, 23984, 23959, 19883, 224129, 268566, 76952, 83397, 108099, 230857, 238161, 22418, 433182, 18575, 54598, 215798, 11517, 12398, 70025, 71207, 12064, 66218, 228033, 12298, 14297, 22339, 50873, 432530, 14601, 19762, 67252, 80914, 11303, 11639, 11826, 11941, 12867, 15251, 18746, 19895, 28080, 54611, 56409, 66725, 70556, 98496, 11554, 11555, 11717, 12652, 18015, 671…
GO:1904062	regulation of cation transmembrane transport	2.83E-04	0.002759135	-0.218187355	18578, 109676, 18189, 320790, 238871, 192167, 116873, 16502, 19017, 70729, 14360, 13405, 83814, 17260, 16518, 11735, 75607, 18760, 238161, 12293, 18803, 246317, 12296, 53416, 269994, 18795, 69635, 140723, 105722, 11350, 12298, 13483, 54377, 66894, 72978, 381812, 432442, 545622, 108058, 319239, 12289, 13856, 14167, 21808, 21838, 54376, 57816, 72555, 80982, 215748, 11554, 13383, 14169, 16514, 23967…
GO:0071526	semaphorin-plexin signaling pathway	2.84E-04	0.0027657	-0.612903514	20356, 18845, 20358, 20346, 18187, 18844, 20354, 67784, 20349, 20350, 54712, 19353, 192176, 20351, 235611, 12933, 140570, 140571, 17295, 20353, 227377, 243743, 387216, 18186, 18846
GO:0050673	epithelial cell proliferation	2.86E-04	0.002782438	-0.18499522	18028, 73230, 69601, 20356, 19876, 21416, 19242, 211401, 14164, 11480, 108655, 11819, 13642, 17260, 13869, 74370, 110351, 12554, 17345, 13649, 19206, 18750, 20315, 114142, 18760, 68750, 14183, 18129, 20778, 22418, 71093, 72043, 14048, 16009, 20666, 12234, 12443, 15213, 16476, 20423, 238328, 387201, 14369, 17127, 19211, 76365, 110829, 11789, 16974, 22061, 12166, 12579, 13345, 15205, 18128, 19130, …
GO:0000278	mitotic cell cycle	2.87E-04	0.002782438	-0.138019328	19055, 18514, 17120, 16001, 60344, 74370, 12323, 17345, 216810, 448987, 11735, 13649, 19206, 66977, 214444, 18018, 18750, 50791, 14182, 16906, 20620, 14183, 17758, 69556, 11820, 14048, 68519, 69274, 72930, 230126, 240843, 12443, 17300, 21951, 67455, 12617, 17127, 18795, 19211, 19247, 22367, 24100, 104418, 11789, 16973, 17691, 22061, 71702, 71878, 71978, 226250, 11350, 12228, 12325, 12579, 15205, …
GO:0060428	lung epithelium development	2.98E-04	0.002892634	-0.463599926	18028, 20602, 108655, 22422, 114142, 15376, 14183, 72007, 14048, 20423, 252973, 14184, 16598, 21834, 74155, 12912, 77794, 21833, 64010, 14186, 15364, 17172, 19664, 22601, 74123, 233752, 15223, 15375, 30051, 101706, 14178, 16000, 19058, 67996, 76123, 18222, 26396, 12540, 15402, 20682, 20897, 22413, 23795, 231872
GO:0007178	transmembrane receptor protein serine/threonine kinase signaling pathway	3.00E-04	0.002906257	-0.201147945	73230, 241324, 21813, 21416, 11480, 14362, 53618, 16324, 94187, 14083, 58250, 83925, 52662, 12167, 50791, 74007, 14119, 18129, 22418, 68799, 71093, 242083, 12562, 20666, 26409, 244058, 16476, 21417, 387231, 17125, 17127, 68939, 268977, 15258, 17129, 76901, 11350, 12166, 12579, 15205, 16842, 18128, 19272, 20779, 21814, 80288, 235505, 432442, 18007, 21815, 12393, 12912, 14281, 16323, 20742, 21808, …
GO:0048863	stem cell differentiation	3.04E-04	0.002938484	-0.254525034	20679, 20678, 76626, 14362, 17260, 13869, 16468, 234267, 16449, 20346, 24136, 18187, 22422, 14183, 17979, 14472, 16776, 20666, 106042, 192119, 16878, 17300, 20423, 13641, 21415, 387236, 16974, 22061, 723952, 12166, 15205, 16842, 18128, 22421, 12454, 16590, 17311, 98711, 243574, 244059, 12393, 15251, 15526, 18508, 20350, 20674, 21808, 23790, 13618, 21418, 23967, 11477, 17128, 17684, 18935, 20348, …
GO:0001763	morphogenesis of a branching structure	3.18E-04	0.003064692	-0.226265738	68703, 18163, 21813, 20356, 18514, 14164, 12767, 18109, 21923, 18590, 104156, 19206, 20346, 18018, 20181, 20315, 20496, 14182, 15376, 329628, 14025, 14183, 14633, 17979, 22418, 13841, 14048, 14472, 14634, 16776, 29876, 192119, 12234, 20423, 58198, 18844, 12505, 12977, 16973, 16974, 22061, 252973, 14367, 16842, 18128, 19130, 20779, 22339, 71228, 12043, 12387, 15245, 67784, 98711, 12614, 20349, 206…
GO:0006091	generation of precursor metabolites and energy	3.22E-04	0.003098005	-0.223091397	208727, 20512, 21416, 19017, 20917, 20411, 108099, 433182, 244416, 12398, 12064, 66218, 14297, 16367, 269951, 12867, 15251, 16591, 18746, 70556, 11548, 11554, 74747, 110078, 11652, 12857, 14683, 15289, 18124, 20203, 20617, 20916, 217166, 239017, 12122, 12183, 14121, 14751, 16337, 16828, 17202, 17319, 18605, 18627, 20848, 56637, 57320, 66152, 74114, 108079, 110094, 216019, 319801, 11428, 12534, 12…
GO:0060485	mesenchyme development	3.23E-04	0.003098005	-0.226257199	241324, 21813, 69601, 21676, 17260, 13869, 12006, 16449, 20346, 24136, 52662, 18018, 18187, 20181, 22422, 14182, 15376, 14183, 22418, 14472, 16776, 20666, 192119, 15213, 17300, 20423, 22411, 13641, 17127, 19211, 21844, 16401, 16974, 20336, 71878, 12166, 15205, 16842, 18128, 21814, 80288, 12043, 12387, 17311, 17999, 98711, 102693, 242509, 243574, 13837, 15251, 18508, 20350, 21808, 23790, 67525, 13…
GO:0021696	cerebellar cortex morphogenesis	3.29E-04	0.003151872	-0.524387909	18189, 71137, 19883, 12286, 18032, 67269, 20720, 14633, 14804, 19247, 19130, 22421, 235439, 11941, 20239, 13388, 73750, 381293, 16825, 66620, 11977, 22241, 72393, 76484, 12404, 16873, 69539, 319757, 12568, 14632, 18541, 20743, 22284, 76889, 664805
GO:0032446	protein modification by small protein conjugation	3.30E-04	0.00315522	-0.155639099	71458, 208727, 56353, 55983, 244667, 14360, 83814, 70097, 99382, 14083, 228662, 69807, 448987, 18744, 66647, 208439, 74007, 224650, 14025, 66743, 211770, 14048, 16924, 106042, 217410, 387524, 12234, 21951, 67245, 67455, 208650, 19211, 67819, 80283, 207952, 218215, 320311, 381534, 76901, 80890, 103583, 231672, 407821, 11350, 22194, 50754, 50873, 66894, 68501, 93834, 105171, 108086, 264064, 12043, …
GO:0048679	regulation of axon regeneration	3.32E-04	0.003166607	-0.593655816	233781, 18213, 16001, 21960, 16600, 244058, 13838, 19211, 269473, 223255, 237847, 18007, 19268, 19280, 101490, 17319, 65079, 18377, 26396, 83431, 109880, 11491, 12803, 14226, 76893
GO:0030855	epithelial cell differentiation	3.37E-04	0.003200366	-0.151270053	18028, 17132, 93742, 20602, 73230, 18213, 27428, 211401, 12558, 12767, 108655, 13405, 14362, 74206, 11819, 17260, 13869, 18109, 108829, 71529, 14107, 13047, 16449, 16531, 19206, 24136, 76089, 76943, 218772, 17920, 20181, 22422, 52906, 622434, 11865, 14182, 15376, 19277, 329628, 14183, 14633, 17979, 18129, 21872, 22418, 71093, 72007, 11921, 12226, 12562, 14048, 16600, 19726, 20666, 26424, 29876, 5…
GO:0061326	renal tubule development	3.38E-04	0.003200366	-0.338748468	211401, 18514, 14164, 16373, 17260, 16449, 19206, 22422, 52906, 329628, 18129, 14048, 14634, 16776, 15213, 16878, 20423, 58198, 12505, 14260, 23908, 15205, 18128, 22339, 12043, 12387, 11826, 67087, 269152, 13383, 21412, 23967, 17128, 20681, 20846, 13388, 14173, 14573, 15208, 16371, 22601, 107515, 11608, 14160, 17869, 18654, 20472, 76260, 233651, 19126, 20471, 22408, 22417, 56198, 66333, 74533, 94…
GO:0022029	telencephalon cell migration	3.42E-04	0.003229791	-0.392498053	13131, 69601, 14270, 244667, 19876, 12767, 21960, 13649, 16975, 20346, 18187, 20315, 14182, 14634, 16974, 14766, 12387, 15228, 545428, 66725, 330938, 21367, 74762, 11878, 20562, 13193, 19353, 19823, 192157, 319565, 16874, 20807, 21907, 77053, 12569, 15565, 19699, 20563, 54713, 68585, 71877, 171167, 12570, 14168, 16777, 18472, 18992, 18993, 19164, 83431, 11848, 12568, 13488, 18183, 18186, 18293, 1…
GO:0001570	vasculogenesis	3.65E-04	0.003442807	-0.354709493	21813, 328365, 14164, 19317, 14083, 19271, 76089, 22422, 14182, 14183, 18212, 50501, 15213, 20423, 12778, 22762, 74376, 18128, 21814, 22421, 50754, 12387, 13856, 27494, 353156, 65255, 11600, 17684, 71602, 11535, 15117, 20586, 22601, 55982, 77446, 99929, 12490, 14180, 20672, 21687, 56233, 216527, 12192, 15214, 16477, 20997, 67888, 109905, 13731, 13805, 13836, 13857, 14463, 14615, 15227, 16542, 185…
GO:0035924	cellular response to vascular endothelial growth factor stimulus	3.69E-04	0.003475373	-0.539217199	21413, 69601, 239337, 18187, 18760, 17300, 18128, 19245, 22339, 330119, 17164, 320924, 13388, 13655, 16413, 22433, 14254, 12512, 15370, 15507, 16542, 17913, 18591, 18595, 18596, 26416, 54409, 78560, 78943, 101540, 13179, 18186
GO:0046777	protein autophosphorylation	3.70E-04	0.003477743	-0.227274317	18213, 14360, 16001, 13869, 14083, 12323, 18590, 13649, 75607, 18750, 54635, 14182, 18760, 329421, 14183, 665113, 13841, 18212, 53416, 13548, 16476, 13838, 22367, 69635, 14586, 74012, 11350, 12325, 13728, 20779, 22339, 59126, 223255, 11302, 14184, 16590, 20868, 74155, 108058, 110279, 21838, 22174, 51789, 66725, 12322, 12988, 13842, 14158, 14191, 17164, 18005, 21812, 269774, 382253, 12305, 13631, …
GO:0045927	positive regulation of growth	3.75E-04	0.00352293	-0.213256191	13508, 320790, 12561, 20356, 18213, 244667, 17967, 83814, 17260, 13869, 74370, 14083, 17755, 69807, 13649, 20315, 52906, 14182, 67768, 238161, 14025, 14183, 17979, 54616, 18795, 20403, 22762, 12064, 12977, 14732, 22350, 12166, 14297, 16842, 18128, 19130, 20354, 21814, 22339, 50873, 12043, 14601, 18208, 30841, 240058, 268396, 12912, 21808, 23938, 23988, 70556, 74318, 116837, 11554, 11555, 13383, 1…
GO:0003205	cardiac chamber development	3.76E-04	0.003524535	-0.256099676	320790, 21813, 19876, 12767, 14362, 17260, 16449, 218772, 18018, 20181, 22761, 14183, 18129, 22418, 18552, 20666, 15213, 16911, 17300, 22411, 58198, 215798, 22762, 268977, 16974, 19401, 252973, 12166, 15205, 15531, 18128, 19130, 21814, 12387, 67784, 241431, 13856, 15251, 21808, 63958, 229700, 12142, 12814, 14725, 16007, 17130, 17131, 21812, 116701, 11477, 12168, 14200, 14613, 16971, 17128, 17684,…
GO:0050885	neuromuscular process controlling balance	3.88E-04	0.003618164	-0.394562072	18189, 20512, 109934, 100072, 21960, 12323, 224129, 12286, 16531, 11820, 93686, 11994, 11350, 14813, 110279, 224796, 235439, 11941, 20674, 56847, 64378, 11804, 18124, 18997, 19289, 22295, 77579, 218461, 243961, 14912, 17918, 57340, 117197, 229320, 319984, 11352, 17921, 58234, 12751, 26889, 53321, 268859, 13385, 13663, 14387, 14667, 18472, 18998, 108012, 227331, 16470, 18014, 18996, 27354, 170758,…
GO:0021801	cerebral cortex radial glia guided migration	3.90E-04	0.003621904	-0.615694322	13131, 69601, 14270, 244667, 16975, 14634, 14766, 12387, 15228, 13193, 192157, 319565, 21907, 77053, 12569, 19699, 68585, 12570, 16777, 18472, 12568, 67254, 77582
GO:0022030	telencephalon glial cell migration	3.90E-04	0.003621904	-0.615694322	13131, 69601, 14270, 244667, 16975, 14634, 14766, 12387, 15228, 13193, 192157, 319565, 21907, 77053, 12569, 19699, 68585, 12570, 16777, 18472, 12568, 67254, 77582
GO:0048639	positive regulation of developmental growth	3.97E-04	0.00368153	-0.248713388	13508, 320790, 12561, 20356, 18213, 244667, 17967, 83814, 17260, 13869, 17755, 20315, 14182, 238161, 14025, 14183, 18795, 20403, 22762, 12064, 12977, 14732, 22350, 12166, 14297, 18128, 19130, 20354, 21814, 22339, 50873, 12043, 14601, 18208, 240058, 268396, 12912, 23988, 74318, 116837, 11554, 11555, 13383, 14600, 14815, 56449, 382253, 11739, 11878, 12168, 17772, 18997, 20979, 20980, 208188, 13388,…
GO:0006941	striated muscle contraction	4.06E-04	0.003764754	-0.282234587	18578, 109676, 208727, 238871, 11928, 12767, 13405, 83814, 16518, 12288, 20192, 238161, 12293, 12296, 14219, 17129, 19735, 71960, 26399, 108058, 216033, 12289, 11548, 11549, 11554, 11555, 12652, 13383, 17131, 140492, 246133, 11539, 12291, 14613, 16511, 20271, 53311, 11931, 12373, 17906, 17929, 19165, 20541, 20648, 21956, 22003, 66106, 68667, 110355, 110809, 192176, 228785, 330953, 11603, 12292, 2…
GO:0007528	neuromuscular junction development	4.10E-04	0.003789265	-0.472013586	55983, 19242, 545156, 21923, 22288, 104156, 268566, 14183, 11820, 12296, 18212, 12298, 14371, 17999, 66725, 16716, 12297, 228357, 231134, 20648, 382864, 11603, 12292, 22249, 56808, 11435, 19400, 20471, 12295, 12300, 12826, 13542, 13866, 18479, 382018, 12647, 12830, 16779, 18198, 67830, 69597, 74018, 83945
GO:1903828	negative regulation of cellular protein localization	4.11E-04	0.003792915	-0.299310435	69601, 14758, 70762, 13175, 14362, 83814, 12006, 56079, 16543, 103583, 106522, 14371, 14456, 18035, 72585, 226791, 380918, 18769, 21335, 66725, 98496, 245038, 12988, 18015, 20019, 21833, 72169, 74256, 11600, 18763, 19042, 20677, 26914, 104215, 16413, 56637, 57320, 72565, 106052, 11640, 12491, 13132, 13829, 17762, 21749, 26941, 67300, 69660, 70377, 207728, 226849, 11815, 12021, 14084, 17826, 19052…
GO:0080135	regulation of cellular response to stress	4.24E-04	0.003908345	-0.155172318	233781, 18708, 69601, 18213, 26921, 66505, 14013, 170719, 16001, 108655, 14362, 17974, 53618, 60344, 70097, 12006, 21960, 69807, 13649, 16543, 19246, 24136, 114716, 20315, 22422, 11865, 13608, 14388, 16906, 29820, 22418, 665113, 14048, 14051, 16600, 19419, 26409, 98432, 244058, 12611, 13548, 15939, 56484, 74143, 238328, 12778, 13838, 14219, 18795, 19211, 21844, 107746, 114715, 192193, 12505, 1525…
GO:0007229	integrin-mediated signaling pathway	4.26E-04	0.003914073	-0.377918464	104099, 57257, 53618, 14083, 109700, 16776, 18552, 14219, 19247, 110829, 16401, 20779, 12927, 21838, 12385, 14191, 14389, 16412, 232906, 16416, 19303, 108911, 192897, 241226, 16403, 16413, 16419, 16420, 192176, 11490, 13132, 13829, 16404, 16410, 19229, 20361, 27027, 218952, 378460, 12512, 12557, 16398, 18823, 20963, 21682, 319480, 11806, 13731, 16399, 16407, 16408, 16421, 16950, 22165, 26554, 100…
GO:0034248	regulation of cellular amide metabolic process	4.28E-04	0.003928782	-0.191421872	20602, 207181, 19055, 269037, 17974, 19317, 56040, 13649, 18750, 20181, 20660, 230861, 11820, 192119, 56484, 74480, 213988, 239528, 387201, 27058, 69635, 207952, 18033, 19401, 19735, 217351, 233833, 13418, 65967, 66892, 68036, 108954, 231207, 13078, 56177, 13803, 16011, 18011, 27373, 29806, 73158, 387225, 387237, 13209, 16007, 22057, 63913, 67579, 242726, 11652, 12227, 14000, 19704, 20617, 20677,…
GO:0045879	negative regulation of smoothened signaling pathway	4.34E-04	0.003976333	-0.598833885	20689, 71137, 19206, 22422, 20720, 14634, 58198, 14184, 15245, 12393, 14451, 171469, 18749, 81896, 22158, 74019, 83396, 24069, 240888, 18747, 19645, 71742, 12667, 14734, 16576
GO:0003007	heart morphogenesis	4.35E-04	0.003976333	-0.217442821	20602, 320790, 21813, 328365, 21676, 14362, 17260, 12006, 16449, 19206, 218772, 18018, 20181, 52906, 22761, 329628, 14183, 18129, 22418, 14048, 20666, 192119, 15213, 16476, 17300, 20423, 22411, 215798, 17127, 22762, 12831, 16974, 19401, 252973, 12166, 13609, 15205, 18128, 19130, 21814, 22339, 73916, 239719, 12387, 16814, 17999, 22773, 67784, 241431, 13856, 15251, 21808, 50768, 63958, 229700, 1281…
GO:0006325	chromatin organization	4.54E-04	0.004135356	-0.143150341	319974, 71458, 68703, 208727, 81004, 320790, 236663, 56353, 239985, 66505, 242466, 16468, 71389, 108829, 18751, 70127, 14245, 17345, 13435, 54169, 268515, 18750, 15376, 18760, 22761, 109151, 14048, 14051, 17977, 21372, 69726, 79221, 192119, 193796, 11569, 12611, 16878, 381813, 18676, 19231, 22367, 381534, 22061, 76901, 12053, 16842, 22194, 22339, 226830, 235441, 12387, 14049, 30841, 53325, 81703,…
GO:0046031	ADP metabolic process	4.58E-04	0.004165465	-0.412335528	208727, 19017, 108099, 433182, 12398, 15251, 18746, 11717, 74747, 12183, 14121, 14751, 16337, 16828, 17319, 20848, 108079, 216019, 319801, 11637, 14433, 17869, 17928, 56421, 11636, 11674, 15275, 15277, 16000, 19013, 56012, 74246, 105787, 108155, 110119, 11676, 14555, 14635, 16548, 18439, 18640, 18642, 18655, 56248, 56428, 72141, 209692, 226265, 12499, 13807, 14430, 14447, 15937, 16418, 18293, 186…
GO:0061138	morphogenesis of a branching epithelium	4.70E-04	0.004272222	-0.229737539	21813, 20356, 18514, 14164, 12767, 18109, 21923, 18590, 104156, 19206, 20346, 18018, 20181, 20315, 20496, 14182, 15376, 329628, 14183, 14633, 17979, 22418, 14048, 14472, 14634, 16776, 29876, 192119, 12234, 20423, 58198, 18844, 12505, 12977, 16973, 16974, 22061, 252973, 14367, 16842, 18128, 19130, 20779, 22339, 71228, 12043, 12387, 15245, 67784, 98711, 12614, 20349, 20674, 24064, 67087, 67122, 229…
GO:0050678	regulation of epithelial cell proliferation	4.72E-04	0.004278166	-0.194157023	18028, 69601, 20356, 19876, 21416, 19242, 211401, 14164, 108655, 11819, 13642, 17260, 13869, 74370, 110351, 12554, 13649, 19206, 18750, 20315, 114142, 18760, 68750, 14183, 22418, 71093, 72043, 14048, 20666, 12443, 15213, 16476, 20423, 238328, 387201, 14369, 17127, 19211, 76365, 110829, 11789, 16974, 22061, 12166, 12579, 13345, 15205, 18128, 19130, 19272, 19274, 21802, 21814, 22339, 22421, 58208, …
GO:0007050	cell cycle arrest	4.78E-04	0.004322066	-0.306706762	69601, 21416, 11787, 18858, 50791, 18129, 240843, 12443, 238328, 17127, 11789, 12579, 14371, 12454, 16160, 16323, 20674, 21808, 53626, 70556, 14451, 56190, 76854, 13197, 18763, 20677, 66214, 67874, 244329, 16159, 17319, 57748, 65964, 72927, 83383, 215378, 12905, 17248, 17869, 17928, 20482, 22642, 54394, 11636, 12569, 12577, 12578, 15902, 18095, 18432, 20869, 21825, 22088, 30923, 75613, 78926, 105…
GO:0060997	dendritic spine morphogenesis	4.84E-04	0.004373351	-0.411099819	18163, 217692, 192167, 545156, 12323, 210293, 16975, 13844, 103967, 56376, 74143, 13838, 19211, 21844, 13839, 22421, 94245, 56013, 243725, 66725, 235072, 108100, 12361, 13631, 18481, 243961, 66713, 13048, 13845, 17919, 58234, 245537, 12569, 19699, 29819, 70237, 71974, 74117, 216831, 270190, 12631, 13385, 13542, 13636, 18472, 56320, 67414, 232560, 12540, 12568, 15185, 53872, 53972, 73178, 74006, 2…
GO:0032409	regulation of transporter activity	4.87E-04	0.004387191	-0.232693817	18578, 109676, 18189, 238871, 192167, 116873, 19017, 70729, 13405, 83814, 17260, 11735, 75607, 18750, 238161, 12293, 18803, 246317, 12296, 53416, 269994, 18795, 69635, 140723, 12298, 54377, 66894, 72978, 381812, 432442, 545622, 12043, 65113, 108058, 12289, 13856, 14167, 54376, 57816, 72555, 214162, 215748, 11554, 13383, 14169, 15561, 16514, 23967, 65973, 246133, 11739, 12297, 16539, 20617, 22629,…
GO:0045668	negative regulation of osteoblast differentiation	4.91E-04	0.004422503	-0.431161911	208727, 12006, 19206, 18018, 14182, 72007, 12457, 387201, 17127, 225998, 16973, 13345, 18128, 20354, 100201, 16011, 20674, 29806, 22057, 15903, 12571, 20481, 68667, 223332, 15901, 22160, 56233, 723954, 15902, 64654, 329278, 387155, 11839, 15184, 65960, 69504, 387153, 387200, 387216, 723964, 12667, 12705, 15399, 17283, 17966
GO:2001257	regulation of cation channel activity	5.02E-04	0.004509955	-0.289594098	18578, 109676, 18189, 238871, 192167, 116873, 19017, 70729, 13405, 83814, 17260, 11735, 238161, 12293, 18803, 246317, 12296, 269994, 69635, 140723, 12298, 54377, 72978, 381812, 432442, 13856, 14167, 54376, 72555, 11554, 13383, 14169, 16514, 65973, 246133, 12297, 16539, 56379, 243961, 11438, 12373, 13830, 14419, 17918, 19091, 50932, 53357, 57340, 83997, 241794, 16150, 19229, 58234, 59091, 66240, 2…
GO:0003012	muscle system process	5.18E-04	0.004642753	-0.185130407	18578, 109676, 208727, 238871, 11928, 19055, 12767, 21676, 108655, 13405, 83814, 17260, 16468, 16518, 238130, 12288, 16531, 18018, 18750, 20192, 75547, 230857, 238161, 12293, 13615, 57080, 72043, 12296, 12671, 16600, 50501, 56376, 17258, 54598, 14219, 17127, 21844, 107589, 17129, 18441, 19735, 12325, 66277, 71960, 11534, 26399, 30926, 74155, 108058, 216033, 234214, 12289, 16011, 21916, 23988, 115…
GO:0007017	microtubule-based process	5.22E-04	0.004669476	-0.147178956	93742, 14270, 215690, 244667, 70762, 13518, 74354, 57752, 60344, 17756, 14083, 17755, 16558, 214444, 16554, 81907, 20620, 72972, 17758, 11426, 11820, 14048, 19419, 19726, 68519, 68617, 192119, 21951, 75465, 11789, 16560, 19735, 22350, 78802, 228730, 11350, 13728, 16582, 17886, 20501, 73916, 78610, 94245, 192197, 11774, 12387, 16561, 16564, 16565, 17318, 67774, 67886, 69926, 102693, 230872, 320244…
GO:1901700	response to oxygen-containing compound	5.28E-04	0.004719568	-0.103470503	18578, 18189, 18708, 238871, 319387, 20512, 21813, 69601, 109934, 26921, 21416, 19055, 17079, 98402, 170719, 14360, 16001, 17967, 21676, 108655, 17084, 545156, 735252, 16324, 17260, 70097, 74370, 14083, 18751, 19883, 14245, 16438, 224129, 330222, 13435, 13649, 16449, 16531, 19206, 19246, 20411, 54608, 76089, 18750, 20112, 20181, 54635, 75747, 12290, 15376, 18760, 106572, 238161, 17979, 18805, 205…
GO:0040034	regulation of development, heterochronic	5.35E-04	0.004772967	-0.773559223	20678, 20720, 15205, 18128, 233552, 18508, 13388, 17172, 19664, 14180, 15207, 21907, 15331, 18119, 15312
GO:0022898	regulation of transmembrane transporter activity	5.41E-04	0.004819484	-0.237027418	18578, 109676, 18189, 238871, 192167, 116873, 19017, 70729, 13405, 83814, 17260, 11735, 75607, 18750, 238161, 12293, 18803, 246317, 12296, 53416, 269994, 18795, 69635, 140723, 12298, 54377, 66894, 72978, 381812, 432442, 545622, 12043, 108058, 12289, 13856, 14167, 54376, 57816, 72555, 215748, 11554, 13383, 14169, 15561, 16514, 23967, 65973, 246133, 11739, 12297, 16539, 22629, 56379, 243961, 11438,…
GO:0021510	spinal cord development	5.53E-04	0.004908497	-0.347901742	13131, 108655, 71137, 12286, 16975, 19206, 13176, 14633, 14634, 20666, 192119, 16911, 20423, 22359, 16814, 50913, 233552, 236539, 18508, 18516, 22771, 16872, 18015, 18509, 19280, 110532, 20677, 94222, 13172, 13388, 14912, 15285, 17172, 20664, 81896, 104360, 14842, 14843, 16871, 22158, 238057, 14561, 19699, 20667, 21349, 22408, 24069, 26889, 56717, 70300, 70433, 654470, 11859, 14461, 16873, 16950,…
GO:0032956	regulation of actin cytoskeleton organization	5.54E-04	0.004908497	-0.203722081	277360, 18708, 14758, 20356, 18213, 211401, 17974, 17260, 68732, 72754, 75547, 73910, 107351, 14086, 22411, 14219, 17127, 18484, 14260, 242687, 11350, 13609, 13839, 19130, 50873, 83964, 104027, 110380, 192197, 207278, 544963, 18645, 243725, 268396, 11856, 12614, 13837, 20349, 20742, 21808, 21916, 50768, 54418, 56363, 104445, 330938, 11519, 13383, 14158, 14191, 21812, 76707, 99889, 108100, 170643,…
GO:1900024	regulation of substrate adhesion-dependent cell spreading	5.54E-04	0.004908497	-0.467873114	277360, 330662, 14083, 68732, 68750, 107351, 110829, 380924, 12927, 14114, 20440, 23790, 16416, 108911, 13430, 15117, 16413, 19353, 54126, 110253, 192176, 13132, 13829, 17926, 60595, 13640, 18606, 20194, 68813, 70450, 11806, 12317, 23991, 30060, 56320, 109880, 211556, 12261, 12928, 12929, 50706, 50918, 56349, 76709, 170758
GO:0030198	extracellular matrix organization	5.63E-04	0.004975201	-0.240478852	14758, 20356, 11787, 14083, 21960, 72043, 11820, 23871, 78892, 207596, 14086, 17300, 14219, 17127, 226519, 320078, 12831, 373864, 11350, 12822, 18128, 64074, 69538, 69675, 13078, 16782, 102693, 268396, 14114, 16917, 21808, 77794, 12814, 12818, 14238, 16007, 18015, 18451, 21418, 21810, 21812, 76707, 223838, 237360, 11804, 12305, 12406, 12829, 15118, 16416, 66214, 71602, 74199, 76499, 234356, 24122…
GO:0030100	regulation of endocytosis	5.65E-04	0.004988224	-0.232889135	93742, 192167, 109934, 83814, 360013, 110351, 14083, 20404, 12554, 19246, 18750, 50791, 52906, 20778, 22418, 215114, 227541, 19128, 74342, 19211, 64009, 107746, 16976, 105722, 14456, 20779, 22339, 94245, 107065, 19762, 22141, 110279, 20239, 51789, 73094, 74244, 12988, 13855, 14191, 16412, 19261, 23969, 71435, 94190, 225164, 269774, 11600, 12775, 13631, 15289, 20617, 54525, 108800, 224671, 13388, …
GO:0044092	negative regulation of molecular function	5.72E-04	0.005038379	-0.122397487	192198, 18028, 208727, 277360, 241324, 69601, 21416, 19017, 19055, 18514, 98402, 16001, 24066, 83814, 242466, 11819, 110351, 19271, 223254, 11735, 19206, 19246, 114716, 241568, 18750, 243312, 15376, 20720, 22761, 108099, 20660, 21859, 211770, 396184, 11820, 16600, 20666, 53416, 69726, 77771, 217410, 230126, 235584, 244058, 12611, 15213, 16476, 21951, 67245, 74342, 208650, 319476, 19211, 67603, 11…
GO:0048008	platelet-derived growth factor receptor signaling pathway	5.75E-04	0.005058616	-0.41929043	30953, 18590, 19271, 19246, 54635, 14388, 215114, 71371, 19211, 19247, 107746, 269473, 11350, 20779, 22339, 12927, 110279, 14158, 16416, 16971, 20617, 71602, 76499, 234593, 16452, 99929, 101476, 11352, 26941, 56338, 11815, 14066, 16332, 18791, 22682, 18591, 18595, 18596, 29816, 51791, 75725, 231887, 14309, 18186, 19255, 20397, 29875, 93692, 215418
GO:0009135	purine nucleoside diphosphate metabolic process	5.92E-04	0.005193317	-0.393825538	208727, 19017, 108099, 433182, 12398, 15251, 18746, 11717, 74747, 12495, 12183, 14121, 14751, 16337, 16828, 17319, 20848, 108079, 216019, 319801, 11637, 14433, 17869, 17928, 56421, 11636, 11674, 15275, 15277, 16000, 19013, 56012, 74246, 105787, 108155, 110119, 213484, 11676, 14555, 14635, 16548, 18439, 18640, 18642, 18655, 56248, 56428, 72141, 209692, 226265, 12499, 13807, 14430, 14447, 14923, 15…
GO:0009179	purine ribonucleoside diphosphate metabolic process	5.92E-04	0.005193317	-0.393825538	208727, 19017, 108099, 433182, 12398, 15251, 18746, 11717, 74747, 12495, 12183, 14121, 14751, 16337, 16828, 17319, 20848, 108079, 216019, 319801, 11637, 14433, 17869, 17928, 56421, 11636, 11674, 15275, 15277, 16000, 19013, 56012, 74246, 105787, 108155, 110119, 213484, 11676, 14555, 14635, 16548, 18439, 18640, 18642, 18655, 56248, 56428, 72141, 209692, 226265, 12499, 13807, 14430, 14447, 14923, 15…
GO:0010638	positive regulation of organelle organization	5.97E-04	0.005220277	-0.14869251	319974, 53860, 20356, 18213, 19017, 211401, 16001, 13196, 17974, 16468, 17755, 12323, 14245, 68732, 72754, 18760, 140493, 22418, 230861, 12125, 14086, 16878, 21951, 22411, 59125, 74143, 14219, 17127, 18795, 11789, 14260, 16973, 19735, 66632, 74374, 12053, 14367, 15205, 19130, 19177, 20779, 21802, 22339, 50754, 50873, 68501, 104027, 192197, 544963, 11733, 12387, 18645, 18718, 20969, 72587, 81703, …
GO:0048762	mesenchymal cell differentiation	6.00E-04	0.005235649	-0.240800561	241324, 21813, 69601, 17260, 13869, 12006, 16449, 20346, 24136, 52662, 18018, 18187, 14182, 15376, 14183, 22418, 14472, 16776, 20666, 192119, 15213, 17300, 20423, 22411, 13641, 17127, 19211, 21844, 16974, 71878, 12166, 15205, 16842, 18128, 21814, 80288, 12043, 12387, 17311, 98711, 102693, 243574, 13837, 15251, 18508, 20350, 21808, 23790, 67525, 13618, 17131, 21412, 21418, 21812, 23967, 76707, 114…
GO:0048814	regulation of dendrite morphogenesis	6.00E-04	0.005235649	-0.32448115	19266, 217692, 192167, 210933, 19876, 19055, 545156, 12323, 13047, 16975, 76089, 103967, 19283, 665113, 56376, 74143, 13838, 19211, 21844, 64009, 231672, 20354, 94245, 17999, 56013, 243725, 19268, 66725, 108100, 211134, 382253, 12361, 12704, 13631, 18481, 22629, 56637, 66713, 13048, 15901, 17919, 20393, 21907, 58234, 76108, 213084, 245537, 12569, 15529, 17344, 19699, 20869, 29819, 70237, 74117, 7…
GO:0009611	response to wounding	6.03E-04	0.005250559	-0.168264044	233781, 93742, 20512, 18213, 12767, 16001, 13869, 21923, 21960, 18590, 19271, 72461, 13649, 54608, 231532, 18750, 26570, 54635, 15376, 20720, 68750, 18129, 20511, 22418, 72043, 107351, 11426, 16600, 19128, 192119, 244058, 16476, 20423, 238328, 13838, 14369, 17127, 19211, 107589, 12505, 12831, 18441, 22330, 74012, 105722, 269473, 13713, 14371, 14456, 17886, 22325, 22421, 71436, 94245, 223255, 2355…
GO:1902745	positive regulation of lamellipodium organization	6.17E-04	0.005365976	-0.589504194	208727, 68732, 68750, 14086, 242687, 20779, 11826, 23790, 13430, 19353, 22349, 54126, 229320, 11977, 18606, 22408, 50884, 56717, 74117, 12631, 234695, 15519, 19354, 23789, 23999, 76709, 101314
GO:0030163	protein catabolic process	6.25E-04	0.005419891	-0.132773517	81004, 69601, 244667, 14360, 329908, 83814, 99382, 14083, 228662, 69807, 448987, 13649, 18744, 208439, 239337, 74007, 224650, 11865, 20620, 20720, 20660, 21859, 22418, 211770, 16924, 21372, 93960, 106042, 217410, 244058, 387524, 12234, 20423, 56175, 208650, 229445, 12398, 17127, 19211, 67819, 80283, 192193, 207952, 218215, 381534, 11789, 22350, 56458, 66967, 71878, 74374, 78896, 103583, 231672, 2…
GO:0010506	regulation of autophagy	6.36E-04	0.005505201	-0.241811313	98402, 74370, 235180, 18760, 20620, 26409, 68617, 93679, 69635, 320311, 56458, 74374, 14367, 22224, 50754, 50873, 78610, 12043, 18718, 22333, 223453, 235439, 15251, 16917, 66725, 73158, 74244, 100855, 11555, 23947, 75608, 98732, 171543, 211134, 320706, 15289, 17772, 19338, 20617, 20788, 22084, 22433, 51800, 56637, 64143, 71648, 74302, 108079, 227738, 229722, 233979, 319801, 17762, 19328, 21425, 2…
GO:0009150	purine ribonucleotide metabolic process	6.58E-04	0.005686149	-0.172861834	18578, 208727, 81004, 238871, 19017, 23984, 23959, 19883, 224129, 268566, 76952, 83397, 108099, 230857, 238161, 22418, 433182, 18575, 54598, 215798, 11517, 12398, 70025, 71207, 12064, 66218, 228033, 12298, 14297, 22339, 50873, 432530, 14601, 19762, 67252, 11303, 11639, 11826, 11941, 12867, 15251, 18746, 28080, 54611, 56409, 66725, 70556, 98496, 11554, 11555, 11717, 12652, 18015, 74747, 76854, 114…
GO:0007369	gastrulation	6.63E-04	0.005714878	-0.254509421	241324, 21813, 67916, 11480, 14042, 16558, 14182, 15376, 22418, 71093, 11426, 14048, 16600, 17300, 22411, 14369, 17125, 17127, 67603, 12831, 16973, 16974, 20336, 217351, 12166, 16842, 50493, 59036, 12387, 14043, 17196, 21815, 23966, 102693, 12614, 16323, 19252, 20674, 23938, 27494, 216850, 20680, 23967, 76707, 11477, 12168, 17128, 18016, 18124, 18424, 21423, 68592, 76499, 93760, 93840, 13138, 147…
GO:0035023	regulation of Rho protein signal transduction	6.63E-04	0.005714878	-0.293158851	277360, 109934, 223435, 19876, 57257, 12558, 110596, 545156, 219140, 223254, 71704, 72754, 75547, 107351, 16443, 269608, 20403, 21844, 226970, 12053, 14766, 22325, 19762, 24001, 68016, 106952, 110279, 11303, 17207, 50768, 11548, 11549, 16412, 71972, 232906, 13605, 18053, 20663, 71544, 232237, 236915, 13998, 16800, 20662, 26382, 54126, 78134, 224014, 234094, 239530, 11352, 14064, 14163, 16765, 179…
GO:0048736	appendage development	6.90E-04	0.005928021	-0.236613071	320790, 18845, 18514, 14013, 20689, 11819, 18109, 58250, 12288, 19206, 56758, 218772, 12167, 14119, 14182, 70661, 230857, 14183, 14633, 18129, 22418, 84035, 12125, 14634, 18552, 20666, 192119, 20423, 58198, 16764, 231470, 13798, 14260, 16973, 16974, 19401, 22061, 106522, 252973, 12166, 16842, 18128, 22421, 12387, 98711, 232174, 11695, 12393, 16917, 21808, 27078, 14451, 18933, 21418, 23967, 26564,…
GO:0060173	limb development	6.90E-04	0.005928021	-0.236613071	320790, 18845, 18514, 14013, 20689, 11819, 18109, 58250, 12288, 19206, 56758, 218772, 12167, 14119, 14182, 70661, 230857, 14183, 14633, 18129, 22418, 84035, 12125, 14634, 18552, 20666, 192119, 20423, 58198, 16764, 231470, 13798, 14260, 16973, 16974, 19401, 22061, 106522, 252973, 12166, 16842, 18128, 22421, 12387, 98711, 232174, 11695, 12393, 16917, 21808, 27078, 14451, 18933, 21418, 23967, 26564,…
GO:0007162	negative regulation of cell adhesion	6.94E-04	0.005950429	-0.213643198	13508, 13131, 18708, 20356, 17120, 94212, 21923, 14083, 21960, 114873, 12554, 20315, 20720, 19283, 107351, 11601, 14634, 16600, 20423, 67245, 208650, 14369, 19211, 19247, 12505, 213208, 11350, 12053, 13839, 16842, 18128, 20354, 20779, 22339, 27205, 192197, 229473, 12927, 13078, 17196, 56013, 65113, 67784, 11856, 14114, 20349, 23790, 23938, 50768, 54712, 67122, 94185, 11555, 11898, 13383, 17131, 1…
GO:0043062	extracellular structure organization	7.01E-04	0.006002087	-0.235897982	14758, 20356, 11787, 14083, 21960, 72043, 11820, 23871, 78892, 207596, 14086, 17300, 14219, 17127, 226519, 320078, 12831, 373864, 11350, 12822, 18128, 64074, 69538, 69675, 13078, 16782, 102693, 268396, 14114, 16917, 21808, 77794, 12814, 12818, 14238, 16007, 18015, 18451, 21418, 21810, 21812, 76707, 223838, 237360, 11804, 12305, 12406, 12829, 15118, 16416, 66214, 71602, 74199, 76499, 234356, 24122…
GO:0060411	cardiac septum morphogenesis	7.11E-04	0.006070447	-0.366457586	320790, 21813, 14362, 16449, 218772, 18018, 22761, 14183, 18129, 22418, 20666, 15213, 22411, 22762, 16974, 19401, 12166, 15205, 18128, 19130, 21814, 21808, 229700, 16007, 17130, 17131, 21812, 116701, 11477, 12168, 14613, 17128, 17684, 20677, 64010, 93840, 21385, 12162, 57342, 15214, 15902, 20148, 56198, 13805, 14463, 21380, 57246, 57265, 319757, 723905, 12160, 13544, 14179, 15110, 18091, 21821, 2…
GO:0043410	positive regulation of MAPK cascade	7.22E-04	0.006161612	-0.161545085	211652, 73230, 69601, 18213, 12558, 14164, 16001, 70097, 13869, 18590, 74055, 13649, 16543, 19246, 24136, 76089, 109700, 16706, 18750, 22422, 54635, 75547, 13608, 14182, 14388, 16906, 29820, 13176, 14183, 22418, 665113, 16009, 18212, 19419, 26409, 50501, 16476, 16878, 12778, 13838, 14172, 14219, 18795, 19211, 19247, 21844, 107746, 12505, 15258, 18441, 19401, 11350, 14367, 14456, 20779, 21802, 223…
GO:0046496	nicotinamide nucleotide metabolic process	7.33E-04	0.006240942	-0.30665652	208727, 19017, 108099, 433182, 12398, 59027, 226518, 50493, 269951, 15251, 18746, 19895, 27402, 14571, 74747, 12183, 14121, 14751, 16337, 16828, 17319, 17436, 17970, 20848, 100198, 108079, 216019, 319801, 13382, 14433, 15483, 16498, 16832, 17869, 17928, 17969, 21881, 56421, 68646, 333433, 11674, 14149, 14261, 15275, 15277, 16000, 18115, 19013, 56012, 67834, 68263, 74246, 78914, 105787, 108155, 11…
GO:0034762	regulation of transmembrane transport	7.43E-04	0.00631279	-0.16786569	18578, 109676, 18189, 320790, 238871, 192167, 116873, 16502, 19017, 70729, 14360, 13405, 83814, 17260, 56543, 16518, 12288, 11735, 12286, 16531, 75607, 18750, 12290, 18760, 238161, 12293, 18803, 246317, 12296, 29876, 53416, 269994, 18795, 69635, 110862, 140723, 105722, 11350, 12298, 13483, 54377, 66894, 72978, 99738, 381812, 432442, 545622, 12043, 16515, 16517, 22630, 57814, 58226, 108058, 224796…
GO:0045444	fat cell differentiation	7.48E-04	0.006341536	-0.220744377	81004, 20602, 207259, 21416, 13017, 14013, 16324, 231991, 19883, 11861, 14245, 22419, 69807, 16449, 240396, 11865, 12395, 22761, 22418, 26383, 72007, 12457, 16600, 21372, 71371, 217410, 12443, 17127, 18795, 22762, 16973, 16974, 19735, 56458, 15205, 22339, 59036, 81703, 100201, 268396, 319845, 12224, 12912, 24117, 11554, 11555, 17130, 20661, 23921, 63873, 76854, 100604, 237542, 12703, 14773, 16780…
GO:0010594	regulation of endothelial cell migration	7.49E-04	0.006341536	-0.295402462	73230, 67916, 69601, 20356, 14164, 11819, 70097, 243362, 72461, 18750, 14182, 18760, 18803, 22418, 71093, 11601, 16600, 23871, 79221, 11852, 238328, 14172, 723924, 18128, 19130, 19274, 22339, 22421, 50754, 192197, 12927, 20692, 23938, 27494, 18015, 105450, 11600, 12168, 16416, 66214, 320924, 11602, 11745, 14173, 16413, 17286, 19229, 20351, 20855, 21687, 21907, 56233, 68792, 18024, 19878, 20563, 2…
GO:0060412	ventricular septum morphogenesis	7.54E-04	0.006375208	-0.457906274	21813, 14362, 18018, 22761, 14183, 22418, 20666, 15213, 22411, 22762, 16974, 15205, 18128, 19130, 21814, 21808, 229700, 17131, 21812, 116701, 11477, 12168, 14613, 17128, 17684, 20677, 64010, 93840, 15214, 15902, 56198, 57265, 723905, 18091, 107823, 112405
GO:0045785	positive regulation of cell adhesion	7.70E-04	0.006500907	-0.176857093	277360, 21813, 67916, 328365, 244667, 19242, 57257, 14115, 13405, 17974, 330662, 13642, 110351, 14083, 22288, 12554, 19271, 223601, 11735, 18750, 20315, 68732, 17909, 68750, 22418, 14634, 18552, 19419, 23871, 230126, 16008, 20423, 107581, 13641, 17127, 76365, 110829, 11789, 12505, 12977, 14260, 14732, 16401, 19401, 12053, 14766, 15205, 16842, 20779, 22339, 64074, 380924, 11534, 11774, 14082, 1204…
GO:1903391	regulation of adherens junction organization	7.72E-04	0.006510862	-0.434252868	14758, 14083, 19271, 11426, 107581, 17127, 19211, 110829, 14260, 20779, 22339, 192197, 11856, 13837, 21838, 23790, 50768, 76707, 76499, 108911, 16413, 19353, 68606, 13829, 16825, 17926, 21687, 104831, 226352, 11815, 13640, 18606, 20194, 20874, 20971, 22417, 208177, 216560, 11518, 12631, 16542, 19684, 11482, 11854, 19877, 29875, 64930
GO:0009259	ribonucleotide metabolic process	7.75E-04	0.006520203	-0.168860665	18578, 208727, 81004, 238871, 19017, 23984, 23959, 19883, 224129, 268566, 76952, 83397, 108099, 230857, 238161, 22418, 433182, 18575, 54598, 215798, 11517, 12398, 70025, 71207, 12064, 66218, 228033, 12298, 14297, 22339, 50873, 432530, 14601, 19762, 67252, 80914, 11303, 11639, 11826, 11941, 12867, 15251, 18746, 28080, 54611, 56409, 66725, 70556, 98496, 11554, 11555, 11717, 12652, 18015, 67153, 747…
GO:0043500	muscle adaptation	7.82E-04	0.00656839	-0.327829918	19055, 21676, 108655, 17260, 16468, 18018, 18750, 75547, 230857, 238161, 57080, 16600, 17258, 17127, 19735, 66277, 11534, 30926, 74155, 108058, 16011, 23988, 11554, 12818, 14815, 11739, 11835, 17128, 18124, 18585, 101490, 11545, 56637, 67092, 69642, 11640, 12292, 14489, 17926, 17928, 18021, 30937, 328572, 11938, 12633, 14886, 15214, 16000, 17700, 21393, 21955, 56717, 76469, 110196, 140781, 216874…
GO:0044057	regulation of system process	7.84E-04	0.006579054	-0.153429989	18578, 109676, 208727, 93742, 18708, 238871, 192167, 11928, 19055, 11480, 17967, 21676, 108655, 13405, 56508, 16324, 17260, 15465, 16468, 56543, 16518, 21960, 238130, 12288, 13649, 16531, 20346, 18018, 18750, 75547, 12290, 14182, 19277, 230857, 238161, 12293, 13615, 26383, 57080, 108069, 12296, 12394, 12671, 16600, 50501, 53416, 192119, 16878, 17258, 54598, 14219, 17127, 19211, 19247, 19735, 1232…
GO:0009185	ribonucleoside diphosphate metabolic process	7.86E-04	0.006579054	-0.376051697	208727, 19017, 108099, 433182, 12398, 15251, 18746, 11717, 74747, 12495, 12183, 14121, 14751, 16337, 16828, 17319, 20848, 108079, 216019, 319801, 11637, 14433, 17869, 17928, 56421, 11636, 11674, 15275, 15277, 16000, 19013, 56012, 74246, 76025, 105787, 108155, 110119, 213484, 11676, 14555, 14635, 16548, 18439, 18640, 18642, 18655, 53893, 56248, 56428, 72141, 209692, 226265, 12499, 13807, 14430, 14…
GO:0007416	synapse assembly	7.98E-04	0.006673105	-0.261459825	67703, 99633, 19266, 18189, 319387, 192167, 210933, 18213, 54725, 12558, 17260, 16981, 14083, 18190, 223254, 234267, 12286, 17920, 18750, 50791, 13844, 103967, 22418, 396184, 11820, 13841, 18212, 56376, 16979, 74342, 319476, 18191, 19211, 12064, 22421, 71436, 107065, 21826, 67784, 243725, 58235, 107831, 230775, 245450, 74762, 211187, 239250, 13631, 18430, 20617, 21983, 208188, 228357, 12405, 6594…
GO:0048754	branching morphogenesis of an epithelial tube	8.28E-04	0.006909543	-0.241030575	21813, 20356, 18514, 14164, 12767, 18109, 21923, 104156, 19206, 18018, 20315, 20496, 15376, 329628, 14183, 14633, 17979, 22418, 14048, 14472, 14634, 16776, 29876, 192119, 12234, 20423, 58198, 12505, 12977, 16973, 16974, 16842, 18128, 20779, 22339, 71228, 12043, 12387, 15245, 67784, 98711, 12614, 20349, 20674, 24064, 67087, 67122, 229700, 13383, 21412, 24063, 11477, 11600, 11835, 12305, 17128, 187…
GO:0032412	regulation of ion transmembrane transporter activity	8.62E-04	0.007172515	-0.231895305	18578, 109676, 18189, 238871, 192167, 116873, 19017, 70729, 13405, 83814, 17260, 11735, 75607, 18750, 238161, 12293, 18803, 246317, 12296, 53416, 269994, 18795, 69635, 140723, 12298, 54377, 66894, 72978, 381812, 432442, 545622, 108058, 12289, 13856, 14167, 54376, 57816, 72555, 215748, 11554, 13383, 14169, 15561, 16514, 23967, 65973, 246133, 12297, 16539, 22629, 56379, 243961, 11438, 11931, 12373,…
GO:0051893	regulation of focal adhesion assembly	8.76E-04	0.007253473	-0.44105239	14758, 14083, 19271, 11426, 107581, 17127, 19211, 110829, 14260, 20779, 22339, 192197, 11856, 13837, 21838, 23790, 50768, 76707, 76499, 108911, 16413, 19353, 68606, 13829, 16825, 17926, 21687, 226352, 11815, 13640, 18606, 20194, 20874, 20971, 22417, 208177, 216560, 12631, 16542, 11482, 11854, 19877, 29875, 64930
GO:0090109	regulation of cell-substrate junction assembly	8.76E-04	0.007253473	-0.44105239	14758, 14083, 19271, 11426, 107581, 17127, 19211, 110829, 14260, 20779, 22339, 192197, 11856, 13837, 21838, 23790, 50768, 76707, 76499, 108911, 16413, 19353, 68606, 13829, 16825, 17926, 21687, 226352, 11815, 13640, 18606, 20194, 20874, 20971, 22417, 208177, 216560, 12631, 16542, 11482, 11854, 19877, 29875, 64930
GO:0045685	regulation of glial cell differentiation	8.81E-04	0.007279071	-0.35644176	13131, 18213, 235402, 21416, 12767, 19317, 18109, 20720, 192119, 16878, 20423, 13838, 15205, 18128, 12387, 14184, 23966, 50913, 19262, 94185, 18015, 21367, 171469, 13392, 13138, 14912, 15208, 15364, 19016, 22388, 63953, 14843, 21907, 15902, 18606, 19744, 24088, 28000, 56717, 68585, 74117, 83557, 13390, 15182, 17257, 22671, 30948, 56708, 212980, 230674, 387216, 723904, 12156, 13389, 16195, 17190, …
GO:0045787	positive regulation of cell cycle	8.87E-04	0.007316702	-0.19262283	69601, 18514, 16001, 74370, 12323, 69807, 13649, 18750, 14182, 16906, 14183, 22418, 230861, 11820, 12125, 230126, 12443, 56706, 14219, 18795, 19247, 16973, 16974, 19401, 20817, 22061, 71878, 11350, 14371, 15205, 16842, 19130, 20779, 21802, 66671, 68501, 227937, 12454, 15228, 109333, 233552, 12545, 19363, 21808, 53317, 53626, 56190, 71810, 76854, 320209, 12704, 12914, 13605, 15289, 17684, 18124, 1…
GO:0009117	nucleotide metabolic process	8.91E-04	0.007331529	-0.149967172	18578, 208727, 81004, 238871, 19017, 23984, 23959, 19883, 224129, 268566, 76952, 66355, 83397, 108099, 230857, 238161, 22418, 433182, 18575, 54598, 215798, 11517, 12398, 59027, 70025, 71207, 12064, 66218, 226518, 228033, 12298, 14297, 22339, 50493, 50873, 432530, 11534, 14601, 19762, 67252, 76654, 80914, 107766, 269951, 11303, 11639, 11826, 11941, 12867, 15251, 18746, 19895, 27402, 28080, 54611, …
GO:0017038	protein import	8.92E-04	0.007331529	-0.191994916	18708, 69601, 20356, 21416, 19055, 14362, 13869, 12006, 13649, 16543, 11865, 13608, 18760, 238161, 67952, 72043, 107351, 14634, 106042, 320482, 16476, 20423, 67105, 14369, 17127, 78482, 103583, 12053, 12166, 14456, 15205, 58869, 59036, 213990, 18035, 18769, 20742, 21335, 21808, 22771, 69482, 71805, 76582, 14725, 18015, 21812, 21833, 22057, 56322, 66212, 71810, 74256, 227720, 235442, 11600, 13605,…
GO:0048839	inner ear development	9.07E-04	0.007443403	-0.231557196	17132, 73230, 320790, 109934, 18109, 13047, 16449, 16531, 17920, 52906, 13844, 14182, 320398, 329628, 14183, 14633, 22418, 11921, 14048, 14472, 14634, 192119, 15213, 20423, 21417, 22283, 19247, 76365, 11994, 12064, 16206, 15205, 18128, 19130, 14184, 15228, 18208, 110279, 224796, 11941, 12614, 20674, 21808, 24064, 56847, 242022, 12814, 17164, 18933, 21418, 26564, 235312, 239250, 13409, 18124, 1842…
GO:0031929	TOR signaling	9.15E-04	0.007500195	-0.312388352	277360, 244667, 98402, 74370, 75747, 11865, 109270, 227743, 66629, 80909, 320311, 71878, 97998, 14456, 54170, 72446, 15251, 73158, 74747, 17772, 56692, 140742, 11987, 12957, 14673, 22084, 22433, 23797, 56637, 67046, 71962, 75425, 108079, 66443, 224826, 268706, 11836, 13688, 15565, 16846, 17165, 19699, 19744, 20869, 56717, 68576, 83557, 105787, 231510, 270802, 271981, 606496, 15183, 16542, 52187, …
GO:0009798	axis specification	9.17E-04	0.007502909	-0.327479969	71458, 12006, 19206, 52906, 15376, 18129, 22418, 15213, 20423, 21415, 76365, 11789, 16973, 16974, 12166, 14367, 18128, 22421, 241062, 12387, 18508, 18553, 67122, 17130, 17128, 17684, 18424, 228357, 277939, 12808, 13388, 20481, 327826, 13645, 16825, 17126, 17427, 20472, 20807, 20855, 22415, 27412, 74499, 76260, 226352, 15214, 17240, 18119, 20473, 22408, 23872, 50884, 68151, 382089, 13198, 14296, 1…
GO:0019362	pyridine nucleotide metabolic process	9.20E-04	0.007513373	-0.297837895	208727, 19017, 108099, 433182, 12398, 59027, 226518, 50493, 107766, 269951, 15251, 18746, 19895, 27402, 14571, 74747, 12183, 14121, 14751, 16337, 16828, 17319, 17436, 17970, 20848, 100198, 108079, 216019, 319801, 13382, 14433, 15483, 16498, 16832, 17869, 17928, 17969, 21881, 56421, 68646, 333433, 11674, 14149, 14261, 15275, 15277, 16000, 18115, 19013, 56012, 67834, 68263, 74246, 78914, 105787, 10…
GO:0021783	preganglionic parasympathetic fiber development	9.34E-04	0.007615981	-0.682091105	78286, 20346, 18187, 15205, 20350, 21418, 110532, 13654, 15207, 103889, 20471, 11859, 15394, 21380, 243743, 18186, 18846
GO:0035411	catenin import into nucleus	9.36E-04	0.007619429	-0.549336306	69601, 20356, 21416, 14362, 12006, 13649, 72043, 107351, 14369, 17127, 59036, 14682, 70790, 13645, 26941, 68010, 23805, 11606, 22416, 97064, 629378, 12005, 20319, 54612
GO:0031103	axon regeneration	9.43E-04	0.007664053	-0.469993951	233781, 18213, 16001, 21923, 21960, 16600, 244058, 16476, 13838, 19211, 269473, 223255, 237847, 12043, 18007, 19268, 19280, 101490, 16452, 17319, 65079, 238505, 17390, 18377, 269295, 26396, 83431, 109880, 11491, 12803, 13361, 14226, 16779, 76893
GO:0043954	cellular component maintenance	9.44E-04	0.007665458	-0.50745939	210933, 211401, 66860, 14360, 233765, 16582, 17356, 110380, 14812, 66961, 69605, 228880, 73750, 77116, 11352, 19122, 71323, 13043, 23829, 67451, 11816, 12631, 17769, 18693, 19339, 20926, 218973, 12978, 16400, 56513, 69697, 228550, 338359
GO:1901135	carbohydrate derivative metabolic process	9.52E-04	0.007711771	-0.114753616	18578, 233781, 208727, 81004, 238871, 21416, 19017, 23984, 53618, 13135, 23959, 76898, 107895, 19883, 58250, 14042, 224129, 268566, 76952, 171212, 239337, 75612, 223827, 72899, 83397, 108099, 108148, 230857, 238161, 22418, 54616, 72043, 76483, 218138, 433182, 17300, 18575, 21951, 53374, 54598, 56175, 215798, 11517, 12398, 18795, 20450, 26879, 66629, 70025, 71207, 192193, 234309, 268880, 269941, 1…
GO:0006753	nucleoside phosphate metabolic process	9.61E-04	0.007775214	-0.148175786	18578, 208727, 81004, 238871, 19017, 23984, 23959, 19883, 224129, 268566, 76952, 66355, 83397, 108099, 230857, 238161, 22418, 433182, 18575, 54598, 215798, 11517, 12398, 59027, 70025, 71207, 12064, 66218, 226518, 228033, 12298, 14297, 22339, 50493, 50873, 432530, 11534, 14601, 19762, 67252, 76654, 80914, 107766, 269951, 11303, 11639, 11826, 11941, 12867, 15251, 18746, 19895, 27402, 28080, 54611, …
GO:0090596	sensory organ morphogenesis	9.73E-04	0.007847358	-0.189411862	13508, 320790, 69743, 109934, 19242, 214058, 270120, 23965, 14107, 16449, 18986, 218772, 17920, 52906, 67269, 13844, 14182, 17268, 320398, 14183, 14633, 18129, 22418, 269831, 11921, 14048, 14051, 14472, 14634, 18212, 20666, 110796, 20423, 21417, 58198, 76365, 225998, 11994, 12064, 12831, 15258, 16206, 16973, 16974, 14367, 19130, 19274, 22339, 29815, 64379, 110380, 170788, 12043, 12387, 14184, 152…
GO:2000737	negative regulation of stem cell differentiation	9.75E-04	0.007847358	-0.655672088	16449, 17979, 106042, 15205, 18128, 12454, 15526, 12193, 15208, 20848, 22601, 69562, 171506, 18024, 19712, 22416, 69131
GO:0006612	protein targeting to membrane	9.79E-04	0.007867355	-0.31559255	109676, 93742, 14360, 11735, 19206, 11426, 68617, 269116, 27058, 20336, 14456, 11733, 20742, 57816, 80982, 16500, 16514, 20813, 66212, 75608, 235442, 242557, 11539, 11652, 12361, 20818, 13830, 16413, 72293, 107513, 666468, 12306, 13829, 15444, 17969, 19092, 19122, 27008, 53421, 56535, 217893, 12569, 18483, 66384, 67437, 74117, 74741, 108155, 239766, 12295, 13866, 16509, 17913, 18479, 19062, 19298…
GO:0006909	phagocytosis	9.85E-04	0.007904916	-0.262813385	140580, 109934, 330662, 360013, 110351, 14083, 20778, 227541, 19128, 19211, 70417, 107746, 19401, 105722, 11350, 14456, 17886, 22141, 71853, 110279, 11303, 12545, 14134, 22174, 23790, 72729, 74244, 12988, 14191, 19261, 12775, 15289, 16971, 18613, 54525, 11745, 13430, 16803, 16952, 17289, 19016, 19349, 19353, 105245, 108797, 140579, 11352, 12491, 12725, 15481, 16410, 17921, 21817, 70676, 99237, 10…
GO:0036293	response to decreased oxygen levels	9.86E-04	0.007904916	-0.240421555	18751, 19883, 16438, 16531, 11864, 230857, 16439, 22359, 12398, 17127, 19211, 68655, 12325, 18128, 22339, 56017, 231207, 12043, 13819, 108058, 11826, 13856, 15251, 21335, 21808, 29806, 54418, 11555, 13653, 16508, 18015, 67579, 74747, 268860, 11539, 16526, 17128, 17684, 18430, 20657, 20677, 66214, 66774, 246154, 11438, 11486, 11727, 11931, 14688, 17189, 18126, 18227, 19664, 20541, 22084, 72018, 11…
GO:0045786	negative regulation of cell cycle	9.97E-04	0.007978157	-0.169860656	69601, 21416, 17120, 11787, 11819, 216810, 13649, 18858, 214444, 20112, 50791, 20620, 14183, 18129, 23871, 69274, 240843, 11852, 12443, 16878, 17300, 21951, 238328, 17127, 19211, 19247, 24100, 104418, 11789, 22061, 71702, 11350, 12228, 12579, 14371, 19130, 19272, 50754, 59036, 59126, 545622, 12043, 12387, 12454, 14184, 16160, 16323, 18611, 20674, 21808, 53626, 70556, 71007, 13383, 14451, 15574, 1…
GO:0048841	regulation of axon extension involved in axon guidance	0.001001757	0.008002961	-0.639618515	13508, 20356, 18845, 20346, 20315, 22418, 18844, 22339, 20350, 12168, 20187, 20562, 22415, 269878, 22416, 243743, 18186, 18846
GO:0060348	bone development	0.001030935	0.008223051	-0.230840808	21813, 54725, 71375, 17260, 12006, 18590, 218772, 54635, 75547, 17268, 22761, 70661, 329628, 14183, 72043, 14634, 77087, 17300, 14172, 17125, 19247, 269941, 16973, 16974, 17129, 19401, 69190, 105722, 233328, 242687, 373864, 11647, 20354, 20779, 73121, 12839, 14184, 16590, 18718, 216892, 232174, 268396, 12393, 20692, 21873, 29809, 72055, 17261, 21418, 56788, 238377, 329872, 12406, 14683, 17684, 64…
GO:0046903	secretion	0.001042196	0.008299758	-0.107731805	18189, 320790, 192167, 109934, 26921, 54725, 21416, 217517, 19055, 103213, 320127, 11480, 17967, 108655, 56508, 545156, 16324, 17260, 360013, 13869, 74370, 18751, 12288, 18190, 224129, 12286, 13649, 16178, 16531, 17920, 18750, 20315, 52906, 232333, 11865, 12290, 14182, 15376, 20720, 27414, 106572, 319924, 12890, 13615, 18129, 18803, 22418, 67847, 76483, 12394, 12671, 16009, 18212, 19419, 19726, 2…
GO:0001954	positive regulation of cell-matrix adhesion	0.001062568	0.008448667	-0.442391294	244667, 13405, 22288, 12554, 19271, 18552, 107581, 17127, 110829, 12977, 14260, 22339, 21838, 18081, 16416, 20300, 12571, 13138, 16413, 19353, 56637, 68606, 12491, 17926, 19229, 21687, 56838, 226352, 18606, 20194, 20971, 22417, 83436, 12631, 13731, 16542, 18762, 22341, 23991, 19877, 21667, 29875, 64930
GO:1903530	regulation of secretion by cell	0.001066121	0.008463592	-0.129491437	18189, 320790, 192167, 109934, 26921, 54725, 21416, 19055, 11480, 17967, 56508, 545156, 16324, 17260, 360013, 74370, 18751, 224129, 12286, 13649, 16178, 18750, 20315, 52906, 11865, 12290, 14182, 15376, 27414, 13615, 22418, 67847, 12394, 18212, 19419, 19726, 20666, 80976, 12934, 16878, 18575, 380714, 18484, 19247, 21844, 66629, 14732, 16973, 18111, 18441, 22350, 215999, 11350, 13418, 13839, 14299,…
GO:0006163	purine nucleotide metabolic process	0.001073462	0.008507042	-0.163850124	18578, 208727, 81004, 238871, 19017, 23984, 23959, 19883, 224129, 268566, 76952, 83397, 108099, 230857, 238161, 22418, 433182, 18575, 54598, 215798, 11517, 12398, 70025, 71207, 12064, 66218, 228033, 12298, 14297, 22339, 50873, 432530, 11534, 14601, 19762, 67252, 11303, 11639, 11826, 11941, 12867, 15251, 18746, 28080, 54611, 56409, 66725, 70556, 98496, 11554, 11555, 11717, 12652, 14198, 18015, 747…
GO:0030307	positive regulation of cell growth	0.001074964	0.008507042	-0.248832791	13508, 12561, 20356, 18213, 244667, 83814, 74370, 14083, 17755, 69807, 13649, 20315, 67768, 238161, 14025, 17979, 54616, 20403, 12064, 14297, 16842, 20354, 22339, 50873, 12043, 18208, 30841, 240058, 21808, 23938, 23988, 70556, 116837, 11554, 14815, 21812, 382253, 11739, 12168, 18997, 20979, 20980, 70925, 20981, 56637, 74996, 110058, 11487, 11858, 12954, 13205, 14489, 15451, 17762, 17919, 19229, 2…
GO:0006417	regulation of translation	0.001079125	0.008526608	-0.185706307	20602, 207181, 19055, 269037, 17974, 19317, 56040, 13649, 18750, 20181, 230861, 11820, 192119, 56484, 74480, 213988, 239528, 387201, 27058, 69635, 207952, 18033, 19401, 19735, 217351, 233833, 13418, 65967, 66892, 68036, 108954, 231207, 13078, 13803, 16011, 18011, 29806, 73158, 387225, 387237, 13209, 22057, 63913, 67579, 242726, 11652, 12227, 14000, 19704, 20677, 66774, 72416, 11727, 12193, 17855,…
GO:0045637	regulation of myeloid cell differentiation	0.001089296	0.008571041	-0.232184635	18708, 234515, 11480, 17260, 17342, 16449, 18750, 17268, 22761, 18129, 211770, 12394, 17536, 23871, 76527, 93686, 16476, 16878, 56484, 11789, 12977, 19401, 21847, 50794, 13345, 16842, 12387, 14082, 14184, 17311, 18035, 65113, 100201, 12912, 14281, 15251, 15526, 16160, 16323, 21873, 57816, 67087, 229700, 18015, 26564, 72828, 238377, 14683, 15289, 16416, 18997, 22034, 27220, 57259, 97165, 215653, 2…
GO:0003231	cardiac ventricle development	0.00108965	0.008571041	-0.266190127	320790, 21813, 19876, 12767, 14362, 17260, 16449, 18018, 20181, 22761, 14183, 22418, 20666, 15213, 16911, 17300, 22411, 58198, 22762, 268977, 16974, 252973, 12166, 15205, 18128, 19130, 21814, 12387, 241431, 13856, 15251, 21808, 63958, 229700, 12142, 12814, 14725, 16007, 17130, 17131, 21812, 116701, 11477, 12168, 14613, 17128, 17684, 20271, 20348, 20677, 64010, 93840, 12876, 13430, 17906, 19664, 2…
GO:0007045	cell-substrate adherens junction assembly	0.001091539	0.008571041	-0.37414	14758, 14083, 19271, 20411, 11426, 107581, 17127, 19211, 110829, 14260, 19272, 20779, 22339, 192197, 12043, 11856, 13837, 21838, 23790, 50768, 76707, 19303, 76499, 108911, 16413, 19353, 54126, 68606, 13829, 16410, 16825, 17926, 19229, 21687, 218952, 226352, 11815, 13043, 13640, 16398, 18606, 20194, 20874, 20971, 22417, 208177, 216560, 12631, 16542, 18607, 109711, 230661, 11472, 11482, 11854, 1647…
GO:0048041	focal adhesion assembly	0.001091539	0.008571041	-0.37414	14758, 14083, 19271, 20411, 11426, 107581, 17127, 19211, 110829, 14260, 19272, 20779, 22339, 192197, 12043, 11856, 13837, 21838, 23790, 50768, 76707, 19303, 76499, 108911, 16413, 19353, 54126, 68606, 13829, 16410, 16825, 17926, 19229, 21687, 218952, 226352, 11815, 13043, 13640, 16398, 18606, 20194, 20874, 20971, 22417, 208177, 216560, 12631, 16542, 18607, 109711, 230661, 11472, 11482, 11854, 1647…
GO:0072594	establishment of protein localization to organelle	0.001095811	0.008591228	-0.151738909	18708, 69601, 20356, 21416, 19055, 14362, 13869, 12006, 13649, 16543, 11865, 13608, 18760, 140493, 238161, 20660, 67952, 72043, 107351, 11426, 14634, 72930, 106042, 320482, 16476, 20423, 67105, 14369, 17127, 27058, 66632, 78482, 103583, 12053, 12166, 14367, 14456, 15205, 19177, 22631, 50754, 58869, 59036, 213990, 11774, 18035, 53375, 380918, 18769, 20742, 21335, 21808, 22771, 30058, 66725, 69482,…
GO:0050890	cognition	0.001109177	0.008682531	-0.191269696	18163, 18189, 320790, 210933, 12661, 19242, 66860, 320127, 17967, 545156, 17260, 15465, 21960, 12288, 18190, 13649, 18750, 66797, 114142, 232333, 12290, 13844, 20620, 19283, 246317, 11820, 17536, 18212, 16476, 20238, 218038, 329934, 18795, 19211, 76376, 11980, 12064, 13798, 14266, 14799, 14371, 50873, 104027, 108071, 268934, 432530, 16590, 19085, 22333, 12801, 12912, 15251, 16917, 18508, 20614, 2…
GO:0044265	cellular macromolecule catabolic process	0.001112573	0.008695639	-0.125631126	81004, 69601, 244667, 269037, 329908, 83814, 387609, 99382, 14083, 228662, 69807, 448987, 208439, 239337, 74007, 224650, 11865, 20620, 211770, 12457, 16009, 16924, 21372, 56463, 106042, 192119, 217410, 387524, 12234, 20423, 74480, 213988, 229445, 239528, 12398, 19211, 67819, 80283, 192193, 207952, 218215, 381534, 22350, 66967, 74374, 78896, 103583, 217351, 231672, 407821, 14733, 17463, 19177, 222…
GO:0043583	ear development	0.001147109	0.008951705	-0.211554617	17132, 73230, 320790, 109934, 18109, 13047, 16449, 16531, 17920, 52906, 13844, 14182, 230857, 320398, 329628, 14183, 14633, 22418, 11921, 12125, 14048, 14051, 14472, 14634, 110796, 192119, 15213, 20423, 21417, 22283, 58198, 19247, 76365, 11994, 12064, 16206, 15205, 18128, 19130, 110380, 12043, 14184, 15228, 18208, 98711, 110279, 224796, 11941, 12614, 20674, 21808, 24064, 56847, 242022, 12814, 144…
GO:0002064	epithelial cell development	0.001166587	0.00908385	-0.210728347	93742, 27428, 12767, 13405, 74206, 108829, 14107, 16449, 76089, 218772, 22422, 622434, 11865, 14182, 14183, 18129, 21872, 22418, 12562, 19726, 29876, 192119, 387201, 107746, 286940, 11994, 19401, 22061, 22350, 252973, 12822, 17356, 18128, 19130, 22421, 58208, 12387, 14184, 20675, 224796, 11941, 12224, 15251, 18508, 21873, 21916, 53626, 71805, 319710, 12142, 17698, 17761, 19280, 21418, 228852, 239…
GO:0072148	epithelial cell fate commitment	0.001167641	0.00908385	-0.714850556	11819, 11921, 19401, 15205, 18128, 19130, 14184, 11477, 11878, 13388, 15208, 19664, 14463, 15398
GO:0016567	protein ubiquitination	0.001173046	0.009111863	-0.145738252	71458, 56353, 55983, 244667, 14360, 83814, 70097, 99382, 14083, 228662, 69807, 448987, 18744, 66647, 208439, 74007, 224650, 66743, 211770, 16924, 106042, 217410, 387524, 12234, 21951, 67245, 67455, 208650, 19211, 67819, 80283, 207952, 218215, 320311, 381534, 76901, 80890, 103583, 231672, 407821, 11350, 22194, 50754, 50873, 66894, 68501, 93834, 105171, 108086, 264064, 12043, 14184, 17999, 22193, 3…
GO:0021545	cranial nerve development	0.001175043	0.009113349	-0.430407576	78286, 320790, 20512, 13405, 20346, 18187, 13844, 14634, 58198, 15205, 12387, 20350, 21418, 110532, 239250, 17684, 18935, 13654, 15410, 54670, 15207, 16658, 103889, 15434, 20471, 270190, 11859, 15394, 15400, 18998, 21380, 53404, 68193, 243743, 11444, 13867, 16490, 18014, 18186, 18504, 18846, 18996, 66271, 107751, 212937
GO:0007611	learning or memory	0.001197898	0.009250081	-0.20032826	18163, 18189, 210933, 19242, 66860, 320127, 17967, 545156, 17260, 15465, 21960, 12288, 18190, 13649, 18750, 66797, 114142, 232333, 12290, 13844, 20620, 19283, 246317, 11820, 17536, 18212, 16476, 20238, 218038, 329934, 18795, 19211, 76376, 11980, 12064, 13798, 14266, 14799, 14371, 50873, 104027, 108071, 268934, 432530, 16590, 19085, 22333, 12801, 12912, 15251, 16917, 18508, 20614, 214162, 11548, 1…
GO:2000311	regulation of AMPA receptor activity	0.001198169	0.009250081	-0.61415437	18189, 192167, 17260, 269994, 140723, 54377, 72978, 54376, 72555, 243961, 50932, 58234, 245537, 12794, 19699, 81905, 12300, 81904, 11838, 60597, 216856
GO:0001738	morphogenesis of a polarized epithelium	0.00120451	0.009284837	-0.380648454	14362, 56079, 22422, 52906, 70122, 329628, 22418, 16776, 93960, 22411, 16974, 22061, 407821, 11350, 59036, 71228, 12614, 14238, 17698, 26564, 140577, 20187, 93840, 12388, 19353, 22388, 53310, 71461, 230824, 11352, 13132, 26941, 74019, 76260, 233651, 13543, 14365, 70300, 13542, 15227, 18222, 18472, 21407, 57265, 99683, 107934, 13544, 14368, 14734, 20319, 54612, 59024, 73692, 236266, 244585
GO:0008038	neuron recognition	0.001212884	0.009335136	-0.478590254	13508, 20356, 19876, 268902, 17967, 114873, 20346, 66797, 13844, 19283, 22418, 11820, 13838, 12064, 15228, 12801, 13837, 14432, 21367, 232906, 13845, 19649, 269878, 12569, 54713, 68585, 16728, 107934, 229715, 13643, 18186
GO:0034101	erythrocyte homeostasis	0.001221561	0.009387614	-0.289382929	20679, 20088, 11480, 22761, 23871, 93686, 12611, 56484, 387231, 18795, 17129, 50794, 12053, 21814, 22339, 11733, 13819, 16590, 16598, 13856, 15251, 15526, 16323, 20687, 11717, 21833, 14057, 17684, 18771, 97165, 107371, 12183, 12571, 14751, 16452, 17189, 20044, 20586, 237339, 12367, 13829, 14151, 16658, 16825, 20807, 50875, 98366, 99982, 11479, 12192, 15902, 16331, 18174, 20850, 21349, 21399, 5641…
GO:0044724	single-organism carbohydrate catabolic process	0.001231977	0.009453273	-0.32753648	208727, 19017, 108099, 433182, 244416, 12398, 16973, 319625, 15251, 18746, 11548, 11554, 74747, 110078, 15289, 12183, 14121, 14751, 16337, 16828, 17319, 20848, 108079, 216019, 319801, 14433, 17869, 17928, 19309, 56421, 72157, 11674, 15275, 15277, 16000, 19013, 19046, 20322, 56012, 74246, 105787, 108155, 110095, 110119, 11676, 14387, 14555, 14635, 14667, 16548, 18439, 18640, 18642, 18655, 52331, 5…
GO:0007405	neuroblast proliferation	0.001245532	0.009542779	-0.378047342	20678, 244667, 14182, 14183, 14634, 68519, 20423, 12064, 16974, 14371, 16842, 18128, 22339, 12387, 15228, 15245, 269060, 15251, 18508, 20674, 66725, 12385, 18015, 13190, 17172, 66993, 327826, 11923, 18420, 26934, 67299, 216739, 242620, 14365, 19325, 20312, 20473, 22326, 26419, 140570, 329559, 12484, 14168, 18222, 18223, 18472, 22341, 22416, 231871, 319757, 12316, 14599, 19716, 20665, 21678, 21803…
GO:2000027	regulation of organ morphogenesis	0.001250277	0.009564623	-0.221864523	71458, 18028, 69743, 21813, 19242, 14164, 14362, 18590, 104156, 20181, 22422, 52906, 114142, 14182, 70122, 14183, 22418, 72043, 14048, 93960, 192119, 16878, 17300, 20423, 22411, 58198, 110829, 11789, 12064, 12977, 16974, 18511, 407821, 11350, 12166, 15205, 18128, 22339, 59036, 12043, 12387, 12393, 12614, 21808, 21418, 21812, 24063, 26564, 140577, 11477, 11835, 12168, 17128, 17684, 18053, 20187, 2…
GO:0007005	mitochondrion organization	0.001258159	0.009610357	-0.164473831	19017, 13869, 14245, 20975, 67269, 103967, 140493, 67952, 12125, 72930, 16476, 17258, 67105, 74143, 215798, 66629, 72759, 66632, 74374, 14297, 14367, 15205, 19177, 22631, 50754, 50873, 71960, 12043, 13819, 14049, 22333, 53375, 66278, 114874, 380918, 14629, 15251, 30058, 66725, 70556, 73582, 74244, 78617, 98496, 12322, 56322, 66578, 76854, 171543, 192287, 225655, 242557, 11739, 17772, 18618, 18673…
GO:0016525	negative regulation of angiogenesis	0.001262312	0.009627511	-0.330504592	21413, 69601, 210933, 19242, 243362, 327743, 11601, 12827, 16600, 16878, 17300, 238328, 18128, 19274, 319909, 12387, 15245, 21826, 20349, 20692, 23938, 27494, 107831, 230775, 269120, 11555, 18015, 105450, 18053, 20846, 66214, 11504, 11602, 12766, 16413, 17286, 12491, 12828, 14103, 20351, 21687, 14886, 16840, 18815, 19878, 21825, 192187, 11606, 13836, 15184, 18655, 319197, 11848, 12922, 13179, 154…
GO:0002262	myeloid cell homeostasis	0.001306055	0.009946112	-0.256396306	18578, 20679, 20088, 14013, 11480, 22761, 12125, 23871, 93686, 12611, 56484, 387231, 18795, 12505, 17129, 50794, 12053, 21814, 22339, 83964, 11733, 13819, 16590, 16598, 17311, 13856, 15251, 15526, 16323, 20687, 11717, 21833, 14057, 17684, 18771, 74769, 97165, 107371, 12183, 12571, 14751, 16452, 16952, 17189, 17289, 20044, 20586, 80885, 237339, 12367, 13829, 14151, 16658, 16825, 20655, 20807, 5087…
GO:0050821	protein stabilization	0.001398998	0.010637865	-0.278158873	109676, 18708, 67916, 11787, 215114, 17127, 19211, 50754, 50873, 66671, 18645, 12912, 23988, 57816, 71007, 17131, 269774, 14682, 18673, 20677, 20910, 21423, 64010, 215653, 11931, 29810, 53376, 57320, 58231, 192176, 224727, 252870, 13507, 14433, 68943, 72114, 232430, 328572, 11933, 12465, 12578, 15161, 16000, 16784, 18712, 18715, 20913, 22404, 50884, 56274, 56401, 68350, 68585, 69747, 73162, 19223…
GO:0051301	cell division	0.001424636	0.010800282	-0.144795846	93742, 20678, 53860, 19242, 14164, 17120, 16001, 60344, 72823, 18590, 104156, 448987, 11735, 19206, 66977, 54635, 14182, 14183, 17758, 17979, 69556, 192119, 545370, 11852, 12443, 20423, 21951, 67455, 12617, 14369, 22367, 24100, 194401, 11789, 16974, 22061, 71878, 16842, 17886, 18003, 18128, 18647, 21802, 22339, 22421, 59126, 68501, 78610, 208718, 227937, 12454, 14677, 16590, 26380, 30928, 109333,…
GO:0006913	nucleocytoplasmic transport	0.001456134	0.011022521	-0.166922726	18708, 69601, 20356, 21416, 19055, 234515, 14362, 13869, 12006, 12014, 13649, 16543, 75547, 11865, 13608, 18760, 238161, 72043, 107351, 14634, 106042, 320482, 16476, 20238, 20423, 14369, 17127, 19247, 19250, 78482, 103583, 12053, 12166, 14456, 15205, 59036, 213990, 18035, 15526, 18769, 20422, 20742, 21335, 21808, 22771, 69482, 71805, 76582, 208104, 17931, 18015, 21812, 21833, 22057, 66212, 71810,…
GO:1903053	regulation of extracellular matrix organization	0.001461362	0.011045535	-0.519706468	20356, 23871, 14086, 17127, 11350, 18128, 69538, 102693, 21808, 76707, 12305, 16416, 66214, 76499, 13138, 14186, 11352, 12633, 13482, 208177, 11606, 21407, 30060, 234695, 18214, 20682, 56373, 214685, 380664
GO:0060538	skeletal muscle organ development	0.001475308	0.011134277	-0.231384348	208727, 225115, 16656, 21416, 19055, 108655, 13405, 11819, 17260, 56758, 114142, 11865, 20666, 79221, 20423, 70417, 193385, 286940, 217082, 14733, 18128, 71960, 80288, 12043, 12387, 16795, 30928, 232174, 12224, 14281, 14605, 17932, 57810, 75805, 11555, 13653, 14236, 17261, 18015, 18509, 21412, 54720, 56449, 68897, 77578, 116701, 12227, 17684, 17772, 18935, 20203, 20681, 26443, 224640, 12804, 1338…
GO:0032835	glomerulus development	0.001478625	0.011136945	-0.380768	67703, 211401, 17260, 74055, 16449, 19277, 18129, 72043, 11601, 17300, 15205, 18128, 66277, 12043, 70350, 11826, 71805, 13653, 21412, 23967, 11600, 12829, 16416, 71602, 93840, 12388, 107515, 109674, 12162, 12828, 18073, 18131, 12633, 19126, 56198, 11609, 11622, 18591, 18595, 18596, 97064, 319197, 13809, 16779, 17527, 18504, 19713, 240725
GO:0051046	regulation of secretion	0.001489032	0.011178285	-0.121493132	18189, 320790, 192167, 109934, 26921, 54725, 21416, 19055, 11480, 17967, 56508, 545156, 16324, 17260, 360013, 74370, 18751, 224129, 12286, 13649, 16178, 17920, 18750, 20315, 52906, 232333, 11865, 12290, 14182, 15376, 27414, 13615, 22418, 67847, 12394, 16009, 18212, 19419, 19726, 20666, 53416, 80976, 12934, 16878, 18575, 380714, 18484, 19247, 21844, 66629, 14732, 16973, 18111, 18441, 22350, 215999…
GO:0038127	ERBB signaling pathway	0.001489995	0.011178285	-0.295240971	69601, 14083, 12554, 16558, 19271, 13649, 109700, 14388, 18803, 215114, 11820, 208650, 19247, 72543, 226250, 11350, 20779, 21802, 50754, 12927, 74155, 18011, 19268, 14158, 21418, 76854, 239463, 100042150, 11539, 11553, 11804, 20418, 215653, 381126, 19165, 19349, 19664, 20662, 22349, 208994, 225608, 231125, 11352, 11551, 13645, 14103, 17926, 17969, 19229, 19248, 59079, 217344, 12223, 22088, 68585,…
GO:0048592	eye morphogenesis	0.001494183	0.011193075	-0.234266165	13508, 69743, 19242, 214058, 270120, 23965, 14107, 16449, 18986, 218772, 52906, 67269, 13844, 17268, 18129, 269831, 14634, 18212, 20666, 21417, 225998, 12064, 12831, 15258, 16973, 16974, 14367, 19130, 19274, 22339, 29815, 64379, 110380, 170788, 12043, 12387, 14184, 30841, 54352, 58998, 229759, 11826, 15251, 18508, 20674, 20687, 21838, 56847, 57810, 58235, 12142, 14238, 14451, 18015, 21418, 12790,…
GO:1902743	regulation of lamellipodium organization	0.001505569	0.011261659	-0.470146874	208727, 68732, 68750, 107351, 14086, 242687, 20779, 11826, 23790, 14158, 12345, 13430, 19353, 22349, 54126, 229320, 237860, 13829, 11977, 18606, 20563, 22408, 50884, 56717, 74117, 140571, 231637, 12631, 13836, 57784, 234695, 15519, 19354, 23789, 23999, 76709, 101314
GO:0060976	coronary vasculature development	0.001514381	0.011310816	-0.354178821	19876, 14164, 20181, 14182, 14183, 18552, 50501, 106042, 20423, 22762, 268977, 15531, 18128, 21814, 22339, 12387, 67784, 13856, 12142, 14725, 17130, 21812, 76854, 11600, 16971, 77579, 93840, 108154, 13430, 14173, 20586, 71461, 14180, 20807, 58182, 207728, 269878, 15214, 24069, 70300, 77044, 11421, 13857, 14463, 18591, 18596, 21380, 22666, 26920, 66513, 99683, 110350, 14734, 16576, 18186, 22340, 5…
GO:2000736	regulation of stem cell differentiation	0.001530901	0.011417313	-0.441017266	20679, 20678, 16449, 17979, 106042, 192119, 17300, 15205, 18128, 12454, 15526, 21808, 12193, 12571, 15208, 20848, 22601, 56637, 69562, 171506, 74048, 76804, 18024, 14463, 18595, 19712, 22416, 233904, 11772, 15412, 16998, 18091, 19106, 20682, 21677, 69131, 72843, 104263, 170574
GO:0060048	cardiac muscle contraction	0.001581305	0.011758484	-0.282017282	18578, 109676, 208727, 238871, 11928, 12767, 13405, 83814, 16518, 12288, 238161, 12293, 12296, 14219, 17129, 19735, 26399, 108058, 216033, 12289, 11548, 11549, 11554, 12652, 13383, 17131, 140492, 246133, 11539, 12291, 14613, 16511, 20271, 11931, 12373, 17906, 19165, 20541, 20648, 21956, 22003, 68667, 110355, 110809, 192176, 330953, 11603, 20855, 66240, 98660, 333433, 11938, 13009, 16535, 17896, 2…
GO:0046580	negative regulation of Ras protein signal transduction	0.001593255	0.01182992	-0.434202806	69601, 231532, 107351, 227743, 104418, 107746, 12053, 19414, 106952, 21808, 24064, 50768, 11548, 11549, 16412, 18015, 24063, 232906, 71544, 14121, 11352, 16765, 17926, 330863, 21858, 216831, 216963, 218397, 226525, 233877, 17295, 18226, 19053, 19415, 26554, 54153, 114713, 170731, 16400, 20262, 21927, 56715, 216805, 320271
GO:0003179	heart valve morphogenesis	0.001609536	0.011915761	-0.458105659	21813, 17260, 16449, 18018, 22761, 18129, 15213, 22762, 12166, 18128, 21808, 16007, 17130, 116701, 11477, 12168, 13876, 14613, 17128, 20677, 17248, 22160, 233651, 15214, 56198, 56717, 13636, 14463, 20289, 57246, 12156, 14462, 20682, 20897, 21803
GO:0010717	regulation of epithelial to mesenchymal transition	0.001638775	0.012114457	-0.335717411	241324, 21813, 69601, 21416, 12006, 52662, 15376, 17300, 17127, 19211, 21844, 16842, 18128, 21814, 80288, 12387, 102693, 13837, 21808, 67525, 17131, 21812, 76707, 11477, 17128, 66214, 76499, 246154, 353310, 13138, 22084, 114774, 13132, 14538, 15375, 15451, 17126, 20613, 20901, 22160, 68010, 80294, 226352, 19052, 56717, 70300, 208177, 13636, 13805, 15182, 53378, 57246, 97064, 629378, 12156, 12842,…
GO:0006812	cation transport	0.00165263	0.012199022	-0.105831363	18578, 109676, 18189, 320790, 238871, 192167, 116873, 14758, 11928, 16502, 226025, 19017, 19055, 70729, 12767, 14360, 13405, 83814, 17260, 15465, 56543, 16518, 18751, 12288, 12323, 16438, 18798, 11735, 12286, 16531, 75607, 18018, 20192, 20315, 20496, 320508, 12290, 18760, 20720, 140493, 238161, 12293, 12805, 18803, 54403, 246317, 338365, 12296, 16439, 53416, 100434, 269994, 52076, 54598, 67972, 7…
GO:0001666	response to hypoxia	0.001667307	0.012289009	-0.233007074	18751, 19883, 16438, 16531, 11864, 230857, 16439, 22359, 12398, 17127, 19211, 68655, 12325, 18128, 22339, 56017, 231207, 12043, 13819, 108058, 11826, 13856, 15251, 21335, 21808, 29806, 54418, 11555, 13653, 16508, 18015, 74747, 268860, 11539, 16526, 17128, 17684, 20657, 20677, 66214, 246154, 11438, 11486, 11727, 11931, 14688, 17189, 18126, 18227, 19664, 20541, 22084, 72018, 110213, 235623, 236900,…
GO:0031641	regulation of myelination	0.001669689	0.012289009	-0.459725284	93742, 21416, 12558, 218772, 20181, 192119, 19211, 19401, 12387, 23966, 94185, 13383, 18053, 225908, 245880, 13138, 15208, 22041, 77116, 103199, 381293, 15234, 56717, 19411, 21819, 387216, 723904, 13666, 20182, 22687, 50849, 64383, 67188, 72962, 211323, 230822, 723823
GO:0060041	retina development in camera-type eye	0.001673805	0.012301369	-0.247011071	13508, 320790, 69743, 19242, 214058, 270120, 234267, 218772, 12167, 52906, 67269, 269831, 18212, 29876, 16878, 225998, 11789, 15258, 16973, 16974, 108013, 723924, 19130, 19274, 22339, 64379, 13078, 16870, 21815, 22141, 54352, 58998, 320244, 15251, 18508, 20674, 21808, 21838, 57810, 58235, 210992, 12168, 12790, 13392, 17986, 18997, 20681, 23928, 77579, 260305, 13388, 14688, 17158, 17289, 20481, 66…
GO:0014066	regulation of phosphatidylinositol 3-kinase signaling	0.001683112	0.012351795	-0.325959627	69601, 14360, 16001, 13869, 14083, 18590, 13649, 54635, 20720, 68861, 16600, 18212, 19419, 109270, 19401, 20354, 72446, 21808, 14191, 76854, 228852, 11600, 12957, 16452, 22084, 14254, 15234, 17926, 17969, 19015, 19249, 21687, 22160, 26941, 93735, 235611, 11542, 12359, 12985, 16000, 16846, 18095, 19699, 216439, 11606, 12402, 13866, 14063, 16173, 16542, 18591, 18596, 28106, 65962, 83490, 107449, 23…
GO:0085029	extracellular matrix assembly	0.001717122	0.012564855	-0.538055911	14758, 207596, 17127, 226519, 18128, 69538, 16782, 102693, 76707, 15118, 66214, 76499, 13138, 15117, 17880, 11977, 76293, 208177, 11606, 54409, 73940, 15116, 20682, 21803, 23876, 26433
GO:0061614	pri-miRNA transcription from RNA polymerase II promoter	0.001738154	0.012700347	-0.475801265	18028, 208727, 21676, 23871, 16476, 17125, 17127, 18033, 12166, 14281, 15251, 17130, 18053, 20586, 20848, 18021, 19015, 20807, 19013, 15182, 18591, 21752, 22632, 12156, 13018, 13207, 14283, 19697, 20375, 20682, 21803, 67040
GO:0072521	purine-containing compound metabolic process	0.001756524	0.012783108	-0.149823761	18578, 208727, 81004, 238871, 19017, 23984, 23959, 19883, 20521, 224129, 268566, 76952, 66355, 68732, 72899, 83397, 108099, 230857, 238161, 22418, 433182, 18575, 54598, 215798, 11517, 12398, 70025, 71207, 270685, 12064, 66218, 74340, 228033, 12298, 14297, 22339, 50873, 432530, 11534, 14601, 19762, 67252, 11303, 11639, 11826, 11941, 12867, 15251, 18746, 28080, 54611, 56409, 66725, 70556, 98496, 11…
GO:0072524	pyridine-containing compound metabolic process	0.001758598	0.012783108	-0.277739497	208727, 19017, 108099, 433182, 12398, 59027, 226518, 50493, 107766, 269951, 15251, 18746, 19895, 27402, 14571, 74747, 12183, 14121, 14751, 16337, 16828, 17319, 17436, 17970, 20848, 100198, 108079, 216019, 319801, 13382, 14433, 15483, 16498, 16832, 17869, 17928, 17969, 21881, 56421, 68646, 333433, 11674, 14149, 14261, 15275, 15277, 16000, 18115, 19013, 56012, 67834, 68263, 74246, 78914, 105787, 10…
GO:0007610	behavior	0.001759608	0.012783108	-0.123198637	78286, 319974, 27386, 13508, 67703, 268890, 18163, 13131, 18189, 320790, 319387, 20512, 192167, 210933, 12661, 19242, 66860, 170719, 320127, 17967, 545156, 17260, 60344, 15465, 21960, 12288, 18190, 104156, 224129, 330222, 12286, 13649, 16531, 56747, 17920, 18750, 20315, 52906, 66797, 67269, 114142, 232333, 12290, 13844, 15376, 17268, 20620, 20720, 319924, 14009, 19283, 20511, 246317, 11820, 12394…
GO:0051169	nuclear transport	0.001778302	0.012880819	-0.16327556	18708, 69601, 20356, 21416, 19055, 234515, 14362, 13869, 12006, 12014, 13649, 16543, 75547, 11865, 13608, 18760, 238161, 72043, 107351, 14634, 106042, 320482, 16476, 20238, 20423, 14369, 17127, 19247, 19250, 78482, 103583, 12053, 12166, 14456, 15205, 59036, 213990, 18035, 15526, 18769, 20422, 20742, 21335, 21808, 22771, 69482, 71805, 76582, 208104, 17931, 18015, 21812, 21833, 22057, 66212, 71810,…
GO:0043268	positive regulation of potassium ion transport	0.001780711	0.012880819	-0.461942089	109676, 16502, 16518, 238161, 53416, 105722, 13483, 432442, 11555, 13383, 11539, 16511, 73389, 11931, 13430, 14199, 14419, 17319, 19091, 192176, 223864, 66240, 268345, 11933, 14428, 16535, 16573, 11932, 16509, 20927, 229715, 230899, 11472, 14825, 16533, 433809
GO:0034765	regulation of ion transmembrane transport	0.001811652	0.01308588	-0.158427656	18578, 109676, 18189, 320790, 238871, 192167, 116873, 16502, 19017, 70729, 14360, 13405, 83814, 17260, 56543, 16518, 12288, 11735, 12286, 16531, 75607, 18750, 12290, 18760, 238161, 12293, 18803, 246317, 12296, 29876, 53416, 269994, 18795, 69635, 110862, 140723, 105722, 11350, 12298, 13483, 54377, 66894, 72978, 99738, 381812, 432442, 545622, 16515, 16517, 22630, 57814, 58226, 108058, 224796, 31923…
GO:0009132	nucleoside diphosphate metabolic process	0.001824307	0.013158466	-0.324300113	208727, 19017, 108099, 433182, 12398, 11639, 15251, 18746, 11717, 74747, 12495, 22169, 12183, 14121, 14751, 16337, 16828, 17319, 20848, 108079, 216019, 319801, 11637, 14433, 17869, 17928, 56421, 79059, 11636, 11674, 15275, 15277, 16000, 19013, 56012, 73412, 74246, 76025, 105787, 108155, 110119, 213484, 11676, 14555, 14635, 16548, 18439, 18640, 18642, 18655, 53893, 56248, 56428, 72141, 209692, 215…
GO:1901888	regulation of cell junction assembly	0.001837194	0.013232511	-0.342445745	14758, 83814, 14083, 19271, 76089, 11426, 107581, 17127, 19211, 107746, 110829, 14260, 14367, 20779, 22339, 192197, 11856, 13837, 18755, 21838, 23790, 50768, 76707, 76499, 108911, 260305, 14609, 16413, 19353, 68606, 13829, 16150, 16825, 17926, 20613, 21687, 226352, 11815, 13640, 18606, 19878, 20194, 20874, 20971, 22417, 67451, 70008, 109905, 208177, 216560, 11421, 11606, 12631, 16542, 17913, 1874…
GO:0051147	regulation of muscle cell differentiation	0.00184143	0.013236231	-0.233221934	20679, 208727, 18708, 108655, 13642, 17260, 69807, 20315, 75547, 238161, 14183, 12226, 16009, 79221, 106042, 20423, 21417, 14369, 18795, 70417, 11906, 12064, 17691, 18019, 18128, 19130, 12043, 16590, 232174, 23988, 57810, 74318, 75805, 244723, 11554, 12818, 14815, 21833, 26408, 56190, 76854, 117606, 213435, 434246, 11739, 15903, 17128, 20681, 171170, 13388, 17341, 19664, 22433, 56469, 56637, 6699…
GO:0035904	aorta development	0.001842953	0.013236231	-0.378393663	320790, 12767, 13642, 16449, 14048, 106042, 15213, 107589, 268977, 12166, 15205, 15531, 18128, 19130, 67784, 21808, 12142, 14725, 17130, 16971, 18053, 20677, 77579, 108154, 13430, 19664, 20586, 21385, 20807, 207728, 244349, 15214, 18095, 20471, 24069, 70300, 207304, 13805, 13846, 18596, 21380, 26920, 66513, 99683, 11482, 12825, 14179, 16576, 17168, 18132, 59288, 71770, 387161
GO:0035567	non-canonical Wnt signaling pathway	0.001868207	0.013398547	-0.410618478	14362, 22422, 70122, 22418, 93960, 22411, 14369, 21844, 16974, 407821, 11350, 22421, 59036, 12614, 27373, 26564, 140577, 20187, 72780, 93840, 104318, 19353, 71461, 230824, 11352, 13132, 17926, 13543, 14365, 22417, 13542, 20379, 57265, 107934, 13544, 14366, 14368, 14734, 20319, 54612, 59024, 68259, 192199
GO:0048713	regulation of oligodendrocyte differentiation	0.001897945	0.013592515	-0.440032643	235402, 21416, 12767, 19317, 192119, 20423, 15205, 18128, 12387, 23966, 50913, 19262, 94185, 18015, 13392, 13138, 15208, 19016, 22388, 63953, 14843, 15902, 18606, 19744, 24088, 56717, 13390, 15182, 212980, 387216, 723904, 22062, 27374, 64383, 433759, 723823, 100313531
GO:0003281	ventricular septum development	0.001906581	0.013635028	-0.323944953	21813, 19876, 12767, 14362, 18018, 22761, 14183, 22418, 20666, 15213, 16911, 22411, 58198, 22762, 268977, 16974, 15205, 18128, 19130, 21814, 241431, 21808, 229700, 12142, 14725, 16007, 17130, 17131, 21812, 116701, 11477, 12168, 14613, 17128, 17684, 20677, 64010, 93840, 13430, 20586, 23863, 71461, 77446, 327826, 17248, 207728, 15214, 15902, 24069, 56198, 207304, 14463, 26920, 57265, 269593, 723905…
GO:0021697	cerebellar cortex formation	0.001917878	0.013696416	-0.539373858	18189, 19883, 12286, 18032, 67269, 14804, 19247, 19130, 22421, 235439, 11941, 20239, 13388, 73750, 16825, 11977, 22241, 72393, 76484, 12404, 16873, 12568, 664805
GO:0061098	positive regulation of protein tyrosine kinase activity	0.001930406	0.013734024	-0.510639172	16975, 19246, 64297, 14456, 21802, 50754, 56013, 18011, 11539, 11553, 231134, 11551, 11603, 13645, 17969, 13543, 19699, 22248, 11421, 11552, 11606, 18591, 22416, 11491, 12978, 13867, 13874, 15505, 58991
GO:0016569	covalent chromatin modification	0.00193051	0.013734024	-0.144540458	319974, 71458, 208727, 81004, 320790, 56353, 66505, 16468, 71389, 108829, 18751, 70127, 14245, 13435, 54169, 18750, 15376, 18760, 109151, 14048, 14051, 17977, 21372, 69726, 79221, 193796, 11569, 16878, 381813, 18676, 22367, 381534, 76901, 12053, 16842, 22194, 22339, 226830, 235441, 12387, 14049, 30841, 53325, 81703, 93762, 214133, 232232, 244059, 12418, 20230, 66867, 74195, 74244, 74318, 192285, …
GO:0001837	epithelial to mesenchymal transition	0.001932543	0.013734024	-0.271029189	241324, 21813, 69601, 12006, 52662, 18018, 15376, 14183, 22418, 15213, 17300, 22411, 17127, 19211, 21844, 16974, 71878, 16842, 18128, 21814, 80288, 12387, 102693, 243574, 13837, 15251, 21808, 67525, 17131, 21812, 76707, 11477, 13876, 17128, 66214, 76499, 76566, 93840, 246154, 353310, 13138, 14609, 15117, 19664, 21453, 22084, 56637, 114774, 192176, 11490, 13132, 14538, 15375, 15451, 17126, 20613, …
GO:0071407	cellular response to organic cyclic compound	0.001934025	0.013734024	-0.150834105	18578, 20602, 238871, 11928, 19055, 13865, 108655, 11819, 16324, 17260, 15465, 19883, 16438, 224129, 13649, 19206, 54608, 76089, 218772, 20181, 75547, 11865, 238161, 14633, 17979, 11820, 16439, 18212, 26424, 69726, 93686, 192119, 12234, 26381, 239528, 17125, 18795, 107746, 225998, 12064, 16974, 17129, 18033, 18441, 19401, 22350, 71702, 11647, 13839, 20501, 20779, 268903, 432442, 12387, 13078, 146…
GO:1902893	regulation of pri-miRNA transcription from RNA polymerase II promoter	0.001941722	0.013769319	-0.492825131	18028, 208727, 21676, 16476, 17125, 17127, 18033, 12166, 14281, 15251, 17130, 18053, 20586, 20848, 18021, 19015, 20807, 19013, 15182, 18591, 21752, 22632, 12156, 13018, 19697, 20375, 20682, 21803
GO:0060479	lung cell differentiation	0.001952958	0.013819017	-0.481369929	18028, 20602, 108655, 15376, 72007, 14048, 252973, 12387, 16598, 21834, 12912, 21833, 64010, 17172, 19664, 22601, 74123, 233752, 15223, 15375, 30051, 101706, 16000, 19058, 76123, 18222, 15402, 20682, 23795, 231872
GO:0046939	nucleotide phosphorylation	0.001954204	0.013819017	-0.349667429	208727, 19017, 108099, 433182, 12398, 11639, 15251, 18746, 74747, 22169, 12183, 14121, 14751, 16337, 17319, 20848, 108079, 216019, 319801, 14433, 17869, 17928, 56421, 79059, 11636, 11674, 15275, 15277, 16000, 19013, 56012, 73412, 74246, 105787, 108155, 110119, 11676, 14555, 14635, 16548, 18439, 18640, 18642, 18655, 56428, 72141, 209692, 226265, 12499, 13807, 14430, 14447, 14923, 15937, 16418, 181…
GO:0014888	striated muscle adaptation	0.001998591	0.014073763	-0.446256808	19055, 21676, 17260, 18018, 57080, 17127, 66277, 74155, 16011, 11835, 101490, 12292, 17926, 17928, 18021, 11938, 12633, 14886, 15214, 17700, 21393, 21955, 56717, 76469, 140781, 216874, 227753, 12154, 14463, 17927, 21952, 22065, 76055, 230674, 230899, 381290, 14056, 18158, 114674, 100124433
GO:0031647	regulation of protein stability	0.002018359	0.01419317	-0.212603552	109676, 18708, 67916, 11787, 18760, 215114, 12234, 17127, 19211, 67819, 66632, 103583, 20779, 50754, 50873, 59036, 66671, 235441, 12043, 18645, 72400, 380918, 12912, 23988, 57816, 68339, 71007, 218203, 17131, 65973, 269774, 14682, 18016, 18673, 20617, 20677, 20910, 21423, 64010, 70790, 70925, 215653, 11931, 22433, 29810, 53376, 57320, 58231, 70315, 106052, 192176, 224727, 252870, 13481, 13507, 14…
GO:0048872	homeostasis of number of cells	0.002029813	0.014253859	-0.183810256	18578, 20679, 12558, 20088, 14013, 11480, 17260, 210293, 22761, 12125, 23871, 93686, 12611, 53374, 56484, 387231, 18795, 19247, 109594, 12505, 12977, 14732, 17129, 50794, 213208, 11350, 12053, 17356, 21814, 22339, 83964, 11733, 12043, 13819, 14082, 16590, 16598, 17311, 30928, 68275, 110279, 214133, 216892, 12042, 13856, 14605, 15251, 15526, 16323, 20239, 20687, 21808, 214162, 11717, 12818, 17761,…
GO:0044770	cell cycle phase transition	0.002035545	0.01426455	-0.173814036	19055, 18514, 17120, 74370, 12323, 448987, 13649, 18018, 16906, 20620, 11820, 69274, 12443, 18795, 19211, 24100, 104418, 11789, 22061, 71878, 12325, 12579, 18647, 59036, 59126, 68501, 12043, 108058, 12545, 16323, 19363, 21335, 53317, 71007, 98496, 238271, 12322, 15574, 16412, 26992, 56190, 67153, 71810, 75608, 76707, 211134, 269424, 11477, 12314, 12704, 12914, 13860, 18761, 18763, 19704, 20677, 2…
GO:0031032	actomyosin structure organization	0.002036986	0.01426455	-0.228760821	77569, 18708, 108655, 17260, 360013, 20411, 218194, 13824, 68732, 72754, 75547, 17258, 22411, 14219, 17127, 13821, 242687, 13609, 17886, 19130, 20779, 71960, 104027, 18645, 68016, 243725, 268396, 11856, 13822, 21916, 50768, 54357, 56363, 71994, 269587, 319710, 16412, 21812, 76707, 213435, 226751, 228564, 17128, 18016, 18761, 53311, 66214, 76499, 77579, 225288, 12373, 13717, 16413, 16419, 17906, 1…
GO:0060079	excitatory postsynaptic potential	0.002066087	0.014447264	-0.346705113	18189, 192167, 19055, 320127, 17260, 81907, 246317, 14804, 20238, 19211, 12064, 108013, 22421, 50873, 14813, 243725, 66725, 116837, 11555, 14805, 14812, 108100, 11539, 18053, 20617, 228880, 243961, 11438, 20370, 50997, 56637, 77116, 13048, 14811, 18167, 19229, 54615, 58234, 116838, 245537, 19699, 20907, 56216, 63959, 226407, 231637, 13385, 13491, 13542, 17257, 17295, 18438, 18762, 56320, 72961, 1…
GO:0003206	cardiac chamber morphogenesis	0.002086817	0.014552952	-0.255537203	320790, 21813, 14362, 17260, 16449, 218772, 18018, 20181, 22761, 14183, 18129, 22418, 20666, 15213, 17300, 22411, 215798, 22762, 16974, 19401, 252973, 12166, 15205, 18128, 19130, 21814, 12387, 13856, 15251, 21808, 63958, 229700, 12814, 16007, 17130, 17131, 21812, 116701, 11477, 12168, 14200, 14613, 17128, 17684, 20348, 20677, 64010, 93840, 11504, 12876, 17906, 19664, 20586, 20662, 21385, 21956, 2…
GO:0038179	neurotrophin signaling pathway	0.002109077	0.014687902	-0.47149592	76089, 50791, 81907, 19247, 107746, 20779, 76829, 77480, 12927, 19268, 24064, 20661, 24063, 74747, 236794, 20662, 83767, 12367, 20430, 18211, 22241, 109905, 231876, 319740, 11606, 11609, 12721, 15114, 18049, 21770, 110157, 19716, 76884, 225849
GO:0006165	nucleoside diphosphate phosphorylation	0.002143417	0.014906489	-0.349105538	208727, 19017, 108099, 433182, 12398, 11639, 15251, 18746, 74747, 22169, 12183, 14121, 14751, 16337, 17319, 20848, 108079, 216019, 319801, 14433, 17869, 17928, 56421, 79059, 11636, 11674, 15275, 15277, 16000, 19013, 56012, 73412, 74246, 105787, 108155, 110119, 11676, 14555, 14635, 16548, 18439, 18640, 18642, 18655, 56428, 72141, 209692, 226265, 12499, 13807, 14430, 14447, 15937, 16418, 18102, 181…
GO:0043632	modification-dependent macromolecule catabolic process	0.002162229	0.015016638	-0.146071815	81004, 244667, 329908, 83814, 99382, 14083, 228662, 69807, 448987, 208439, 74007, 224650, 11865, 20620, 211770, 16924, 21372, 106042, 217410, 387524, 12234, 20423, 12398, 19211, 67819, 80283, 192193, 207952, 218215, 381534, 66967, 74374, 78896, 103583, 231672, 407821, 17463, 22224, 50754, 50873, 66894, 74841, 108086, 213990, 235441, 17999, 27362, 243574, 14629, 23802, 26931, 27373, 63958, 66725, …
GO:0070555	response to interleukin-1	0.002179469	0.01510655	-0.341608947	208727, 69601, 19883, 16178, 239337, 18750, 18795, 18033, 20779, 22224, 21353, 108153, 13653, 108960, 213435, 19704, 20300, 20617, 22034, 18518, 73086, 16150, 14268, 14797, 16963, 20297, 20312, 26417, 66824, 107765, 231130, 240255, 12608, 12631, 16362, 20295, 20302, 20308, 20339, 22632, 56221, 69922, 230738, 381305, 12705, 15586, 15587, 16177, 16179, 16365, 17874, 18759, 18787, 19655, 19697, 2029…
GO:0010463	mesenchymal cell proliferation	0.00218116	0.01510655	-0.364789036	18028, 21813, 19242, 108655, 18109, 18590, 114142, 14182, 329628, 14183, 22418, 20423, 21417, 22411, 11855, 76365, 16973, 16974, 22061, 12166, 22339, 12387, 16367, 67087, 14451, 18933, 23967, 15289, 12162, 14180, 17869, 20429, 20472, 233651, 14178, 20471, 15227, 16542, 16905, 21380, 30838, 75725, 319757, 384783, 12156, 12667, 14734, 20204, 20682, 22413
GO:0030218	erythrocyte differentiation	0.002200738	0.015221267	-0.287133356	20679, 11480, 22761, 23871, 93686, 12611, 56484, 387231, 18795, 17129, 50794, 12053, 21814, 22339, 11733, 13819, 16590, 16598, 13856, 15251, 15526, 16323, 20687, 21833, 14057, 17684, 18771, 97165, 107371, 12183, 12571, 16452, 17189, 20044, 20586, 237339, 12367, 13829, 14151, 16658, 16825, 20807, 50875, 98366, 99982, 11479, 12192, 15902, 16331, 18174, 20850, 21349, 21399, 56417, 78926, 238247, 115…
GO:1901216	positive regulation of neuron death	0.00221414	0.01529301	-0.3030412	208727, 14360, 16531, 109700, 19283, 12125, 13841, 72930, 16476, 56484, 20817, 11350, 50754, 50873, 12387, 14184, 19268, 21808, 23988, 209456, 13653, 14812, 14815, 18015, 21418, 26408, 74747, 18053, 18481, 11545, 17172, 17970, 56637, 114774, 11603, 12367, 14103, 16150, 17762, 18104, 19122, 21981, 100102, 170770, 12569, 19400, 21937, 26419, 56717, 231637, 606496, 12017, 12028, 12123, 13198, 15183,…
GO:1902593	single-organism nuclear import	0.002221437	0.015322452	-0.187890714	18708, 69601, 20356, 21416, 19055, 14362, 13869, 12006, 12014, 13649, 16543, 11865, 13608, 18760, 238161, 72043, 107351, 14634, 106042, 320482, 16476, 20423, 14369, 17127, 78482, 103583, 12053, 12166, 14456, 15205, 59036, 213990, 18035, 18769, 20742, 21335, 21808, 22771, 69482, 71805, 76582, 18015, 21812, 21833, 22057, 66212, 71810, 74256, 227720, 11600, 13605, 14682, 17128, 18761, 18763, 19042, …
GO:0051170	nuclear import	0.002241739	0.01544139	-0.187376925	18708, 69601, 20356, 21416, 19055, 14362, 13869, 12006, 12014, 13649, 16543, 11865, 13608, 18760, 238161, 72043, 107351, 14634, 106042, 320482, 16476, 20423, 14369, 17127, 78482, 103583, 12053, 12166, 14456, 15205, 59036, 213990, 18035, 18769, 20742, 21335, 21808, 22771, 69482, 71805, 76582, 18015, 21812, 21833, 22057, 66212, 71810, 74256, 227720, 11600, 13605, 14682, 17128, 18761, 18763, 19042, …
GO:1900076	regulation of cellular response to insulin stimulus	0.002249996	0.015477151	-0.344603239	18708, 18751, 19246, 18750, 75747, 50915, 107351, 19247, 19267, 20779, 16367, 19268, 98496, 12702, 237542, 434246, 11652, 12703, 18053, 18761, 53322, 235344, 17918, 18605, 19016, 22084, 12445, 11625, 16332, 16846, 17700, 18753, 24014, 74741, 105787, 108155, 216233, 338346, 606496, 11606, 12700, 17913, 18479, 18762, 19062, 20186, 22608, 26379, 68421, 71660, 232339, 240675, 12567, 14756, 19255, 196…
GO:0048705	skeletal system morphogenesis	0.002268335	0.015578443	-0.198372252	30953, 21813, 80707, 71375, 17260, 18109, 12006, 58250, 114873, 218772, 12023, 12167, 14119, 70661, 14183, 14048, 14634, 20666, 71371, 77087, 17300, 21417, 14172, 14219, 17127, 269941, 270685, 14260, 16973, 16974, 19401, 252973, 373864, 11647, 13345, 15531, 22339, 22421, 73121, 12387, 12839, 14184, 15245, 98711, 232174, 268396, 11695, 12393, 21384, 21808, 12814, 13383, 14451, 17261, 18933, 21418,…
GO:0051146	striated muscle cell differentiation	0.002274087	0.015578443	-0.184264505	20679, 208727, 210933, 19055, 12558, 66860, 108655, 13405, 13642, 17260, 69807, 218772, 12023, 20181, 20315, 75547, 238161, 56376, 69726, 79221, 192119, 17258, 20423, 14369, 74376, 193385, 12064, 17691, 19401, 12298, 16842, 17886, 18019, 18128, 19130, 22339, 70834, 12043, 18007, 68016, 108058, 232174, 234214, 16011, 21916, 23988, 57810, 74244, 74318, 75805, 216850, 11554, 12818, 14815, 16412, 206…
GO:0006096	glycolytic process	0.002277063	0.015578443	-0.377291782	208727, 19017, 108099, 433182, 12398, 15251, 18746, 74747, 12183, 14121, 14751, 16337, 17319, 20848, 108079, 216019, 319801, 14433, 17869, 17928, 56421, 11674, 15275, 15277, 16000, 19013, 56012, 74246, 105787, 108155, 110119, 11676, 14555, 14635, 16548, 18439, 18640, 18642, 18655, 56428, 72141, 209692, 226265, 12499, 13807, 14430, 14447, 15937, 16418, 18293, 18648, 20185, 21991, 22059, 58805, 103…
GO:0006757	ATP generation from ADP	0.002277063	0.015578443	-0.377291782	208727, 19017, 108099, 433182, 12398, 15251, 18746, 74747, 12183, 14121, 14751, 16337, 17319, 20848, 108079, 216019, 319801, 14433, 17869, 17928, 56421, 11674, 15275, 15277, 16000, 19013, 56012, 74246, 105787, 108155, 110119, 11676, 14555, 14635, 16548, 18439, 18640, 18642, 18655, 56428, 72141, 209692, 226265, 12499, 13807, 14430, 14447, 15937, 16418, 18293, 18648, 20185, 21991, 22059, 58805, 103…
GO:0060487	lung epithelial cell differentiation	0.00230431	0.015743519	-0.482186356	18028, 20602, 108655, 15376, 72007, 14048, 252973, 16598, 21834, 12912, 21833, 64010, 17172, 19664, 22601, 74123, 233752, 15223, 15375, 30051, 101706, 16000, 19058, 76123, 18222, 15402, 20682, 23795, 231872
GO:0010564	regulation of cell cycle process	0.002351524	0.016044383	-0.145374812	69601, 18514, 17120, 16001, 74370, 12006, 12323, 17345, 216810, 13649, 214444, 20112, 14182, 16906, 20620, 14183, 22418, 230861, 11820, 69274, 12443, 16878, 21951, 14219, 18795, 19211, 24100, 104418, 11789, 16973, 22061, 71878, 12579, 14371, 16842, 21802, 50754, 59036, 59126, 68501, 78610, 223970, 227937, 12043, 12387, 12454, 14184, 108058, 109333, 12545, 19363, 21335, 23988, 53317, 53626, 54611,…
GO:2000177	regulation of neural precursor cell proliferation	0.00236309	0.01610154	-0.291417604	244667, 12558, 56195, 14633, 19283, 22418, 14634, 242748, 20423, 56484, 58198, 107746, 110829, 12064, 56458, 14371, 14766, 17356, 18128, 19130, 22339, 12387, 15228, 30841, 15251, 18508, 20674, 53626, 57810, 66725, 12385, 18015, 171469, 12227, 18016, 18053, 13190, 14173, 17172, 22041, 66993, 192176, 13645, 18420, 21907, 99982, 242620, 636931, 100124451, 14365, 15902, 16000, 20312, 20473, 22326, 26…
GO:1901861	regulation of muscle tissue development	0.002420716	0.016449793	-0.239826498	20679, 208727, 21813, 21416, 19017, 17967, 108655, 13642, 17260, 13869, 11865, 14182, 238161, 14183, 79221, 20423, 14369, 17127, 19211, 22762, 70417, 12064, 16974, 12166, 14733, 16842, 18128, 21814, 239719, 12043, 12387, 232174, 12912, 14605, 16011, 23988, 57810, 75805, 11554, 11555, 12818, 14815, 21812, 56449, 117606, 11739, 16526, 17128, 17772, 20203, 64010, 108000, 13388, 14173, 14609, 19664, …
GO:1902903	regulation of supramolecular fiber organization	0.002426269	0.016465369	-0.180977723	277360, 18708, 20356, 211401, 17974, 17260, 17755, 68732, 72754, 75547, 73910, 107351, 22411, 14219, 17127, 11789, 14260, 19735, 242687, 11350, 13609, 19130, 50873, 104027, 110380, 207278, 544963, 17318, 18645, 243725, 268396, 11856, 20742, 21916, 50768, 54418, 56363, 104445, 11519, 13383, 14158, 21812, 56430, 63873, 76707, 99889, 108100, 170643, 213435, 213556, 232906, 242894, 260409, 12332, 127…
GO:0048486	parasympathetic nervous system development	0.002493598	0.016899562	-0.583327259	78286, 20346, 18187, 15205, 20350, 21418, 110532, 18935, 13654, 14573, 17172, 15207, 103889, 20471, 11859, 15394, 21380, 243743, 18186, 18846
GO:0071901	negative regulation of protein serine/threonine kinase activity	0.002507344	0.016925038	-0.291971165	69601, 24066, 11819, 19271, 19246, 114716, 18750, 20660, 235584, 19211, 67603, 114715, 11789, 16973, 16974, 19735, 11350, 94245, 19085, 18769, 19252, 24064, 18015, 24063, 18519, 19087, 26914, 50523, 22084, 56637, 63953, 83383, 12162, 12367, 18218, 19088, 70686, 319520, 12578, 16332, 18753, 66824, 68082, 240754, 11816, 12576, 12580, 14154, 15357, 17096, 18226, 19062, 19084, 19099, 21929, 22223, 51…
GO:0006606	protein import into nucleus	0.002507413	0.016925038	-0.186860031	18708, 69601, 20356, 21416, 19055, 14362, 13869, 12006, 13649, 16543, 11865, 13608, 18760, 238161, 72043, 107351, 14634, 106042, 320482, 16476, 20423, 14369, 17127, 78482, 103583, 12053, 12166, 14456, 15205, 59036, 213990, 18035, 18769, 20742, 21335, 21808, 22771, 69482, 71805, 76582, 18015, 21812, 21833, 22057, 66212, 71810, 74256, 227720, 11600, 13605, 14682, 17128, 18761, 18763, 19042, 66233, …
GO:0044744	protein targeting to nucleus	0.002507413	0.016925038	-0.186860031	18708, 69601, 20356, 21416, 19055, 14362, 13869, 12006, 13649, 16543, 11865, 13608, 18760, 238161, 72043, 107351, 14634, 106042, 320482, 16476, 20423, 14369, 17127, 78482, 103583, 12053, 12166, 14456, 15205, 59036, 213990, 18035, 18769, 20742, 21335, 21808, 22771, 69482, 71805, 76582, 18015, 21812, 21833, 22057, 66212, 71810, 74256, 227720, 11600, 13605, 14682, 17128, 18761, 18763, 19042, 66233, …
GO:0070647	protein modification by small protein conjugation or removal	0.002519594	0.016984554	-0.121247391	71458, 208727, 56353, 55983, 244667, 14360, 329908, 83814, 70097, 99382, 14083, 228662, 69807, 448987, 18744, 66647, 208439, 74007, 224650, 14025, 66743, 211770, 14048, 16924, 70948, 106042, 217410, 387524, 12234, 21951, 67245, 67455, 208650, 19211, 67819, 80283, 207952, 218215, 320311, 381534, 76901, 80890, 103583, 231672, 407821, 11350, 22194, 22224, 50754, 50873, 66894, 68501, 74841, 93834, 10…
GO:1903706	regulation of hemopoiesis	0.002524998	0.016998287	-0.16313813	18708, 21813, 328365, 234515, 11480, 17260, 17342, 16449, 18750, 17268, 22761, 18129, 211770, 12394, 14634, 17536, 19419, 23871, 76527, 93686, 192119, 230126, 16476, 16878, 17300, 20423, 21417, 56484, 11789, 12505, 12977, 19401, 21847, 50794, 74039, 12053, 13345, 14456, 15205, 16842, 18128, 22339, 229473, 11774, 12387, 14082, 14184, 17311, 18035, 65113, 100201, 232174, 12912, 14281, 15251, 15526,…
GO:0061035	regulation of cartilage development	0.002591698	0.017377803	-0.351236294	20679, 17132, 20678, 12006, 83925, 218772, 239337, 14633, 22418, 14634, 14172, 14219, 17125, 17127, 19401, 106522, 73121, 12387, 21834, 12393, 21808, 108153, 16007, 21812, 69605, 76566, 235320, 20340, 20378, 20429, 20472, 12020, 16846, 66175, 216795, 12153, 12154, 14563, 18984, 19411, 20289, 12156, 12161, 15431, 16998, 19697, 20682, 21803, 59035, 214685, 242316
GO:1902806	regulation of cell cycle G1/S phase transition	0.00261151	0.017487422	-0.289863402	74370, 13649, 69274, 12443, 18795, 19211, 104418, 22061, 71878, 12579, 59036, 12043, 53317, 98496, 26992, 56190, 269424, 12914, 18763, 20677, 21423, 66214, 67991, 69068, 12122, 14199, 16952, 381293, 12444, 12905, 13205, 13555, 52468, 52679, 67628, 71733, 81702, 218793, 387218, 12544, 12795, 14726, 15902, 18712, 19054, 20913, 27375, 67941, 105837, 233805, 11629, 13924, 18764, 19090, 19192, 19645, …
GO:0048593	camera-type eye morphogenesis	0.002619295	0.017516322	-0.249968134	13508, 69743, 19242, 214058, 270120, 23965, 14107, 16449, 18986, 52906, 13844, 17268, 18129, 269831, 14634, 20666, 21417, 225998, 15258, 16973, 16974, 14367, 19130, 19274, 22339, 29815, 64379, 110380, 12387, 14184, 30841, 54352, 58998, 11826, 15251, 18508, 20674, 20687, 21838, 56847, 57810, 58235, 14238, 18015, 21418, 12790, 17684, 20681, 93760, 244152, 13388, 17158, 20481, 20664, 21385, 81896, 3…
GO:0051058	negative regulation of small GTPase mediated signal transduction	0.002657897	0.017750955	-0.410507633	69601, 231532, 107351, 227743, 104418, 107746, 12053, 19414, 106952, 21808, 24064, 50768, 11548, 11549, 16412, 18015, 24063, 232906, 71544, 14121, 11352, 16765, 17926, 330863, 20563, 21858, 216831, 216963, 218397, 226525, 233877, 17295, 18226, 19053, 19415, 26554, 54153, 114713, 170731, 16400, 20262, 21927, 56715, 216805, 320271
GO:0021772	olfactory bulb development	0.002744708	0.018306514	-0.407502624	320790, 19876, 268902, 20689, 13869, 14042, 20346, 67269, 14182, 22418, 192119, 58198, 16870, 18508, 66725, 11878, 13392, 20562, 387133, 723967, 19353, 20481, 381293, 14843, 20807, 21907, 76260, 15902, 20563, 22255, 723968, 12978, 13813, 18293, 18541, 73191, 107503, 244585, 387159
GO:0035412	regulation of catenin import into nucleus	0.002773943	0.018477098	-0.519574606	69601, 20356, 14362, 12006, 13649, 72043, 107351, 14369, 17127, 59036, 14682, 70790, 13645, 26941, 68010, 23805, 22416, 97064, 629378, 12005, 20319, 54612
GO:0015980	energy derivation by oxidation of organic compounds	0.002820634	0.01876335	-0.21349761	20512, 21416, 19017, 20917, 20411, 108099, 244416, 12398, 12064, 66218, 14297, 16367, 269951, 12867, 15251, 16591, 11548, 11554, 110078, 11652, 12857, 14683, 15289, 18124, 20203, 20617, 20916, 217166, 239017, 12122, 16337, 16828, 17202, 18605, 18627, 56637, 57320, 66152, 110094, 319801, 11428, 12534, 12861, 13382, 17869, 18021, 19309, 50799, 66849, 68197, 68943, 69089, 72157, 74178, 76487, 78330,…
GO:0001885	endothelial cell development	0.00285118	0.01894159	-0.362517162	13405, 76089, 22422, 622434, 21872, 12562, 29876, 107746, 22350, 12822, 17356, 22421, 12387, 21873, 17698, 19280, 228852, 18613, 77446, 223864, 15901, 16150, 18669, 20672, 20855, 207728, 216527, 100124491, 13610, 16456, 16840, 19878, 21937, 22344, 72065, 109905, 11518, 11606, 13805, 14063, 17295, 19123, 19684, 73940, 215449, 14739, 15398, 17874, 18132, 19877, 21821, 26433, 50918, 64103
GO:2000179	positive regulation of neural precursor cell proliferation	0.002869567	0.019038691	-0.373018284	244667, 14633, 14634, 242748, 20423, 14371, 14766, 18128, 19130, 22339, 12387, 15228, 15251, 18508, 20674, 53626, 57810, 171469, 18053, 13190, 14173, 17172, 22041, 66993, 192176, 13645, 18420, 21907, 99982, 242620, 14365, 16000, 20312, 26419, 329559, 15184, 16873, 17096, 18742, 20163, 22341, 22416, 233904, 319757, 12316, 14632, 19716, 20665, 231580
GO:0006511	ubiquitin-dependent protein catabolic process	0.002884958	0.019093125	-0.143218806	81004, 244667, 329908, 83814, 99382, 14083, 228662, 69807, 448987, 208439, 74007, 224650, 11865, 20620, 211770, 16924, 21372, 106042, 217410, 387524, 12234, 20423, 12398, 19211, 67819, 80283, 192193, 207952, 218215, 381534, 66967, 74374, 78896, 103583, 231672, 407821, 17463, 22224, 50754, 50873, 66894, 74841, 108086, 213990, 235441, 17999, 27362, 243574, 14629, 23802, 26931, 27373, 63958, 66725, …
GO:0014014	negative regulation of gliogenesis	0.002885335	0.019093125	-0.401252917	13131, 18213, 235402, 19242, 18109, 20666, 192119, 12579, 15205, 18128, 12387, 14184, 269951, 18015, 171469, 13392, 14912, 15208, 15364, 20481, 63953, 21907, 15902, 83557, 13390, 17257, 18742, 20927, 21752, 230674, 11516, 13389, 17190, 50849, 64383, 67254, 76893, 107503
GO:0021879	forebrain neuron differentiation	0.002899429	0.019145843	-0.322655847	244667, 19876, 268902, 20689, 70762, 13869, 20346, 76089, 18187, 14182, 14183, 22418, 14472, 192119, 58198, 15205, 16842, 19130, 58208, 15228, 16323, 18508, 20674, 74244, 21367, 21418, 11878, 13392, 14682, 387133, 723967, 13193, 15208, 17172, 19353, 20664, 14843, 16874, 18420, 58234, 11977, 18994, 20563, 54713, 94229, 212712, 13390, 14461, 16873, 19218, 22255, 723968, 12005, 12978, 13488, 14179, …
GO:2000181	negative regulation of blood vessel morphogenesis	0.002906806	0.019145843	-0.301311831	21413, 69601, 210933, 19242, 243362, 327743, 11601, 12827, 16600, 16878, 17300, 238328, 18128, 19274, 319909, 12387, 15245, 21826, 20349, 20692, 23938, 27494, 107831, 230775, 269120, 11555, 18015, 105450, 18053, 20846, 66214, 11504, 11602, 12766, 16413, 17286, 12491, 12828, 14103, 20351, 21687, 14886, 16840, 18815, 19878, 21825, 22417, 192187, 11606, 13836, 15184, 18655, 19219, 319197, 11848, 129…
GO:0071772	response to BMP	0.002910782	0.019145843	-0.225223915	73230, 241324, 21416, 11480, 14362, 94187, 56543, 239337, 12167, 18129, 22418, 68799, 20666, 244058, 387231, 17125, 15258, 17129, 11350, 12166, 15205, 16842, 18128, 21814, 18007, 12393, 21808, 94093, 108153, 319922, 13653, 16007, 17130, 17131, 22057, 26564, 320460, 11477, 12168, 17128, 18935, 19042, 78558, 224640, 228357, 14118, 14313, 14559, 15208, 19664, 20481, 23863, 207667, 217342, 225743, 12…
GO:0071773	cellular response to BMP stimulus	0.002910782	0.019145843	-0.225223915	73230, 241324, 21416, 11480, 14362, 94187, 56543, 239337, 12167, 18129, 22418, 68799, 20666, 244058, 387231, 17125, 15258, 17129, 11350, 12166, 15205, 16842, 18128, 21814, 18007, 12393, 21808, 94093, 108153, 319922, 13653, 16007, 17130, 17131, 22057, 26564, 320460, 11477, 12168, 17128, 18935, 19042, 78558, 224640, 228357, 14118, 14313, 14559, 15208, 19664, 20481, 23863, 207667, 217342, 225743, 12…
GO:0035335	peptidyl-tyrosine dephosphorylation	0.002912261	0.019145843	-0.547805894	19271, 19246, 19277, 19283, 14048, 235584, 19247, 67603, 19268, 19280, 72828, 240672, 19248, 19249, 319520, 56405, 67078, 19255, 19259, 72349, 75219
GO:0035264	multicellular organism growth	0.002935496	0.019271509	-0.209454794	81004, 320790, 238871, 21416, 19206, 218772, 20496, 70661, 319924, 14183, 17979, 18129, 20511, 26383, 11820, 29876, 71371, 77087, 192119, 11784, 19247, 11994, 12977, 13798, 14732, 19401, 22350, 106522, 252973, 14297, 12043, 14601, 16598, 209039, 268396, 12912, 20239, 11554, 11555, 13383, 14571, 14600, 109241, 110532, 239250, 11835, 14683, 57434, 102247, 208188, 15078, 15364, 19377, 20662, 20848, …
GO:1901215	negative regulation of neuron death	0.00293901	0.019271509	-0.206307067	12661, 19017, 244579, 70729, 170719, 14360, 14362, 17260, 16438, 12286, 20660, 16443, 18212, 16476, 12064, 13798, 15258, 74347, 14371, 22339, 50873, 94245, 12043, 12387, 18007, 30841, 12912, 13856, 14629, 15251, 22174, 23988, 66725, 74244, 12652, 14600, 18008, 21418, 67579, 75608, 277432, 11600, 12227, 16971, 18053, 18124, 20617, 20910, 57434, 108138, 12804, 13799, 14573, 14751, 16452, 18227, 185…
GO:0044772	mitotic cell cycle phase transition	0.002953892	0.019343967	-0.173268759	19055, 18514, 17120, 74370, 12323, 448987, 13649, 18018, 16906, 20620, 11820, 69274, 12443, 18795, 19211, 24100, 104418, 11789, 22061, 12325, 12579, 18647, 59036, 59126, 68501, 12043, 108058, 12545, 16323, 19363, 21335, 53317, 71007, 98496, 238271, 12322, 15574, 16412, 26992, 56190, 67153, 71810, 75608, 76707, 211134, 269424, 11477, 12314, 12704, 12914, 13860, 18761, 18763, 20677, 21423, 50523, 5…
GO:0034470	ncRNA processing	0.002957844	0.019344757	-0.193986941	320790, 20088, 68916, 98956, 192119, 239528, 57316, 207615, 57773, 68736, 104721, 208718, 68626, 69955, 140546, 195434, 217109, 66966, 78651, 319582, 212728, 14000, 67390, 68510, 217038, 20044, 28088, 52705, 53379, 67493, 67994, 68045, 68533, 72026, 72133, 74778, 77065, 101861, 328162, 381802, 59014, 66637, 69499, 72171, 72462, 110109, 215201, 216987, 12578, 14791, 24014, 28114, 50911, 50912, 562…
GO:0021872	forebrain generation of neurons	0.002967819	0.019384887	-0.305268444	244667, 19876, 268902, 20689, 70762, 13869, 20346, 76089, 18187, 14182, 14183, 22418, 14472, 14634, 192119, 58198, 16974, 15205, 16842, 19130, 58208, 15228, 16323, 18508, 20674, 74244, 21367, 21418, 11878, 13392, 14682, 387133, 723967, 13190, 13193, 15208, 17172, 19353, 20664, 14843, 16874, 18420, 21907, 58234, 11977, 18994, 20563, 54713, 94229, 212712, 13390, 14461, 16873, 18222, 18223, 19218, 2…
GO:0023061	signal release	0.002980917	0.019445287	-0.144974759	18189, 320790, 192167, 26921, 21416, 19055, 320127, 11480, 56508, 545156, 16324, 17260, 74370, 12288, 18190, 224129, 12286, 13649, 11865, 12290, 14182, 15376, 12890, 13615, 67847, 12394, 18212, 19726, 20666, 80976, 16878, 18575, 18191, 19247, 21844, 16973, 18111, 18441, 215999, 13839, 20501, 22421, 22631, 50873, 54003, 54524, 58869, 67151, 94245, 99738, 14601, 16367, 18645, 243725, 11826, 12614, …
GO:0007626	locomotory behavior	0.003010111	0.01958182	-0.185617045	78286, 27386, 13508, 268890, 13131, 320790, 319387, 12661, 170719, 545156, 60344, 21960, 12288, 104156, 224129, 12286, 16531, 56747, 17920, 20315, 67269, 12290, 15376, 17268, 319924, 11820, 20238, 74342, 11784, 13838, 19211, 11906, 11994, 13798, 15258, 26414, 64297, 320840, 12298, 14297, 50873, 105171, 108071, 227717, 11941, 12614, 14167, 16917, 18516, 20614, 21916, 22771, 56847, 66725, 74244, 24…
GO:1901381	positive regulation of potassium ion transmembrane transport	0.003013483	0.01958182	-0.500511493	109676, 16502, 16518, 238161, 105722, 13483, 432442, 16511, 11931, 13430, 14419, 19091, 192176, 223864, 66240, 268345, 11933, 14428, 16535, 11932, 16509, 20927, 229715, 230899, 11472, 16533, 433809
GO:0010498	proteasomal protein catabolic process	0.003062678	0.019875911	-0.167560634	81004, 69601, 83814, 99382, 228662, 448987, 74007, 11865, 20620, 211770, 21372, 106042, 217410, 387524, 12234, 20423, 12398, 67819, 80283, 192193, 218215, 381534, 66967, 74374, 78896, 103583, 17463, 50754, 50873, 66894, 108086, 213990, 27362, 13803, 14629, 23802, 26931, 27373, 63958, 66725, 67338, 74244, 94090, 14198, 17131, 22214, 66212, 94190, 246133, 434246, 17772, 18763, 19359, 30945, 56207, …
GO:0046822	regulation of nucleocytoplasmic transport	0.003116237	0.020197538	-0.203980272	18708, 69601, 20356, 21416, 19055, 234515, 14362, 13869, 12006, 13649, 16543, 13608, 18760, 238161, 72043, 107351, 14634, 320482, 20423, 14369, 17127, 19247, 19250, 103583, 12166, 14456, 59036, 18035, 18769, 21335, 22771, 71805, 17931, 18015, 21812, 21833, 74256, 215280, 11600, 13605, 14682, 17128, 18761, 18763, 19042, 20677, 66233, 69068, 70790, 11545, 16452, 22433, 29810, 56637, 57320, 70572, 7…
GO:0007612	learning	0.003127066	0.020241741	-0.230333707	18163, 18189, 210933, 19242, 66860, 320127, 545156, 15465, 21960, 12288, 18190, 66797, 114142, 232333, 12290, 13844, 246317, 11820, 17536, 18212, 16476, 20238, 218038, 76376, 11980, 12064, 13798, 50873, 104027, 108071, 268934, 16590, 22333, 12912, 15251, 20614, 214162, 11548, 11555, 14812, 16412, 18015, 21367, 64378, 12227, 18013, 18574, 218461, 234593, 243961, 11419, 15466, 22335, 56469, 57138, …
GO:0055086	nucleobase-containing small molecule metabolic process	0.003135953	0.020273275	-0.128327941	18578, 208727, 81004, 238871, 19017, 23984, 23959, 19883, 224129, 268566, 76952, 66355, 72899, 83397, 108099, 230857, 238161, 22418, 433182, 18575, 54598, 215798, 11517, 12398, 59027, 70025, 71207, 270685, 12064, 66218, 74340, 226518, 228033, 12298, 14297, 22339, 50493, 50873, 432530, 11534, 14601, 19762, 67252, 76654, 80914, 107766, 214133, 227231, 269951, 11303, 11639, 11826, 11941, 12867, 1525…
GO:0019941	modification-dependent protein catabolic process	0.003152441	0.020353804	-0.1412921	81004, 244667, 329908, 83814, 99382, 14083, 228662, 69807, 448987, 208439, 74007, 224650, 11865, 20620, 211770, 16924, 21372, 106042, 217410, 387524, 12234, 20423, 12398, 19211, 67819, 80283, 192193, 207952, 218215, 381534, 66967, 74374, 78896, 103583, 231672, 407821, 17463, 22224, 50754, 50873, 66894, 74841, 108086, 213990, 235441, 17999, 27362, 243574, 14629, 23802, 26931, 27373, 63958, 66725, …
GO:0002065	columnar/cuboidal epithelial cell differentiation	0.003175974	0.020479559	-0.249753984	27428, 12558, 108655, 18109, 13047, 16449, 16531, 218772, 17920, 20181, 11865, 14182, 14183, 22418, 11921, 19726, 20666, 192119, 15213, 22411, 11994, 19401, 22061, 11350, 15205, 16842, 17356, 18128, 19130, 224796, 11941, 12224, 15251, 18508, 27078, 53626, 12142, 239250, 12396, 13409, 20677, 22295, 64010, 102247, 433899, 12571, 13388, 14173, 15208, 17172, 19353, 19664, 73750, 74123, 80752, 214597,…
GO:0032388	positive regulation of intracellular transport	0.003194104	0.020570194	-0.175837442	18708, 192167, 20356, 380752, 21416, 19055, 14360, 13869, 11735, 13649, 13608, 18760, 89867, 140493, 238161, 20660, 72043, 107351, 14634, 68617, 20423, 17127, 192193, 22350, 66632, 12166, 14367, 14456, 15205, 19177, 50754, 59036, 192197, 72446, 218333, 22771, 71805, 80982, 116837, 14191, 14389, 16500, 16514, 17698, 18247, 21812, 65973, 66578, 215280, 225655, 11652, 13605, 17128, 18618, 18761, 190…
GO:1905477	positive regulation of protein localization to membrane	0.003221482	0.020720078	-0.326879766	18189, 19242, 14360, 11735, 13649, 20411, 68617, 22350, 13483, 50873, 20742, 80982, 13383, 16412, 16500, 16514, 76854, 11652, 217124, 228357, 13830, 16413, 17918, 22349, 72293, 74998, 15444, 17919, 19122, 56330, 170770, 269109, 12569, 16573, 53869, 74117, 74741, 76686, 231637, 11845, 13836, 13866, 17846, 17913, 18479, 18607, 20908, 22416, 23991, 54673, 58801, 66437, 77574, 12568, 14694, 16400, 18…
GO:0016242	negative regulation of macroautophagy	0.003288025	0.02112117	-0.580813085	235180, 74374, 66725, 75608, 211134, 17772, 22084, 319801, 68943, 104009, 56717, 67811, 100502698, 18145, 78246, 94232, 110147, 225020, 15368, 22059, 64930, 67588, 76983, 237782
GO:0043537	negative regulation of blood vessel endothelial cell migration	0.003309953	0.021235008	-0.571527474	243362, 11601, 16600, 238328, 18128, 23938, 105450, 66214, 11602, 14173, 16413, 17286, 21825, 11816, 15184, 11482, 11848, 13001, 21803, 56426
GO:0090066	regulation of anatomical structure size	0.00331477	0.021238924	-0.134862919	13508, 277360, 12561, 20356, 18213, 244667, 18845, 17974, 15465, 74370, 14083, 17755, 21960, 238130, 12288, 13649, 16531, 20346, 109700, 20315, 20496, 22422, 68732, 230857, 13615, 14025, 22418, 73910, 107351, 12671, 13841, 244058, 12934, 17300, 387201, 11855, 18844, 19211, 12064, 14260, 18441, 19735, 22350, 97998, 105722, 11350, 14297, 19274, 20354, 21814, 22339, 22421, 23945, 110380, 207278, 544…
GO:0048103	somatic stem cell division	0.003336927	0.02132566	-0.53002958	20678, 14182, 14183, 14369, 16974, 16842, 18128, 22421, 16590, 21808, 93840, 12193, 13190, 67299, 12578, 19325, 14168, 18222, 18223, 22416, 12151, 12316, 15412, 21678
GO:0043269	regulation of ion transport	0.003357985	0.021407152	-0.121291806	18578, 109676, 18189, 320790, 238871, 192167, 116873, 14758, 11928, 16502, 19017, 70729, 12767, 14360, 13405, 83814, 17260, 56543, 16518, 18751, 12288, 16438, 18798, 11735, 12286, 16531, 75607, 18750, 20315, 232333, 12290, 18760, 20720, 238161, 12293, 12805, 18803, 246317, 12296, 29876, 53416, 269994, 12934, 11517, 18795, 69635, 107589, 110862, 140723, 11980, 17691, 18441, 105722, 269513, 11350, …
GO:0045017	glycerolipid biosynthetic process	0.003394734	0.02161414	-0.275586891	21416, 14245, 18590, 18805, 20778, 14732, 17691, 241062, 240752, 21835, 210992, 12660, 19012, 64898, 78928, 16835, 16956, 18618, 102247, 230801, 11727, 14173, 18784, 53357, 68393, 327942, 13481, 28042, 67556, 216739, 225326, 329777, 14178, 15560, 16332, 18717, 20787, 26457, 56176, 66461, 110911, 214932, 231293, 231510, 270084, 382030, 11806, 13026, 13139, 16592, 16816, 18591, 18719, 20186, 22260,…
GO:0019216	regulation of lipid metabolic process	0.003478827	0.022074235	-0.171712279	81004, 18708, 69601, 11928, 21416, 19017, 57257, 14164, 16001, 15465, 234729, 19883, 18590, 16531, 20411, 76943, 15376, 53975, 108099, 20778, 76483, 242748, 14732, 17691, 18033, 19130, 20779, 22325, 58208, 264064, 14184, 16367, 21834, 12801, 12912, 21835, 26874, 74244, 210992, 11555, 13653, 13842, 14191, 14815, 16007, 18563, 21833, 30955, 50781, 71111, 71597, 76854, 11539, 11652, 16835, 18124, 20…
GO:0021988	olfactory lobe development	0.003480113	0.022074235	-0.390574029	320790, 19876, 268902, 20689, 13869, 14042, 20346, 67269, 14182, 22418, 192119, 58198, 16870, 18508, 66725, 11878, 13392, 20562, 387133, 723967, 19353, 20481, 381293, 14843, 20361, 20807, 21907, 76260, 15902, 20563, 22255, 723968, 12978, 13813, 15194, 18293, 18541, 73191, 107503, 244585, 387159
GO:0043405	regulation of MAP kinase activity	0.00349193	0.022121398	-0.176706443	69601, 18213, 14164, 16001, 24066, 70097, 18590, 19271, 74055, 13649, 16543, 19246, 24136, 109700, 114716, 18750, 22422, 54635, 75547, 14182, 14388, 20660, 22418, 211770, 665113, 19419, 26409, 50501, 217410, 235584, 13838, 14172, 19247, 21844, 67603, 114715, 19735, 14367, 20779, 21802, 22339, 23882, 70834, 94245, 108071, 268934, 16590, 17311, 26399, 19252, 23938, 24064, 66725, 12988, 14600, 14678…
GO:0099565	chemical synaptic transmission, postsynaptic	0.003502795	0.02216242	-0.306345366	18189, 192167, 19055, 320127, 17260, 81907, 246317, 14804, 20238, 19211, 12064, 14799, 108013, 22421, 50873, 108071, 14813, 235086, 243725, 66725, 116837, 11554, 11555, 14805, 14812, 108100, 268860, 11539, 18053, 20617, 228880, 243961, 11438, 20370, 50997, 56637, 77116, 13048, 14402, 14811, 18167, 19229, 22249, 54615, 58234, 116838, 245537, 18216, 19699, 20312, 20907, 56216, 63959, 226407, 231637…
GO:0018205	peptidyl-lysine modification	0.003511203	0.022187813	-0.177890409	319974, 71458, 208727, 16468, 54169, 14025, 14048, 17977, 69726, 79221, 193796, 16878, 76901, 16842, 66277, 226830, 12387, 214133, 12418, 66867, 73582, 74195, 74244, 214162, 13653, 26992, 194388, 208266, 223770, 269424, 381022, 12914, 17128, 18519, 20617, 20677, 21423, 26914, 27878, 66233, 73390, 76719, 17692, 20586, 55982, 56397, 56469, 57320, 68667, 73086, 77630, 116848, 214855, 224727, 228714,…
GO:0035329	hippo signaling	0.003517228	0.022198103	-0.510370103	211652, 21676, 329628, 20666, 21679, 27494, 29806, 56332, 18016, 50523, 64010, 22601, 52357, 58231, 224938, 233651, 56274, 75723, 101543, 68473, 97064, 140859, 16475, 16798, 21677, 21678, 232157
GO:0007519	skeletal muscle tissue development	0.00352964	0.022248627	-0.217775832	208727, 225115, 16656, 21416, 19055, 108655, 13405, 11819, 17260, 56758, 114142, 11865, 20666, 79221, 20423, 70417, 193385, 286940, 217082, 14733, 18128, 71960, 80288, 12043, 12387, 30928, 232174, 12224, 14281, 14605, 57810, 75805, 11555, 13653, 14236, 17261, 18015, 18509, 21412, 54720, 56449, 77578, 12227, 17684, 17772, 18935, 20203, 20681, 26443, 224640, 13388, 13654, 13717, 15284, 17286, 20481…
GO:0030166	proteoglycan biosynthetic process	0.003552735	0.022366281	-0.400528794	233781, 21416, 76898, 58250, 14042, 54616, 53374, 269941, 23908, 50785, 60322, 68947, 93683, 12387, 14043, 15450, 50786, 93840, 234356, 280645, 17423, 235534, 319415, 16000, 50787, 59031, 66175, 72136, 76025, 212898, 230815, 14241, 242585, 11595, 56219, 58193, 71797, 72727, 74241, 78752, 217119, 231162
GO:0006733	oxidoreduction coenzyme metabolic process	0.00355815	0.022372476	-0.2505634	208727, 19017, 108099, 433182, 12398, 59027, 226518, 50493, 107766, 269951, 15251, 18746, 19895, 27402, 14571, 74747, 12183, 14121, 14751, 16337, 16828, 17319, 17436, 17970, 20848, 71365, 100198, 108079, 216019, 319801, 13382, 14433, 15483, 16498, 16832, 17869, 17928, 17969, 21881, 56421, 68646, 333433, 11674, 14149, 14261, 15275, 15277, 16000, 18115, 19013, 56012, 67426, 67834, 68263, 71707, 742…
GO:0021532	neural tube patterning	0.003584751	0.022511704	-0.398403603	19206, 15376, 72475, 14633, 14472, 14634, 20423, 13798, 16974, 15205, 30841, 18508, 14451, 18509, 18749, 15285, 19165, 81896, 98376, 15207, 15375, 22158, 74019, 22408, 24069, 213081, 240888, 654470, 14836, 16568, 18747, 19164, 19335, 22416, 66910, 70495, 319757, 12151, 14179, 14232, 20671, 68146, 106633, 244585, 544696
GO:0010959	regulation of metal ion transport	0.003612139	0.022627409	-0.154684625	18578, 109676, 320790, 238871, 116873, 11928, 16502, 70729, 12767, 14360, 13405, 83814, 16518, 16438, 18798, 11735, 75607, 20315, 18760, 20720, 238161, 12293, 12805, 18803, 246317, 12296, 53416, 11517, 18795, 107589, 17691, 105722, 269513, 11350, 12298, 13483, 15205, 66894, 381812, 432442, 545622, 12043, 12387, 17999, 67149, 108058, 319239, 11941, 12289, 13856, 14167, 21808, 21838, 57816, 80982, …
GO:0031100	animal organ regeneration	0.003684098	0.023049581	-0.567572689	16880, 20315, 72043, 12443, 16878, 18746, 12534, 22408, 11421, 11806, 12608, 14055, 20311, 20878, 326622, 11692, 11807, 14056, 14632, 15368, 19014, 21803
GO:0035107	appendage morphogenesis	0.003694999	0.023060632	-0.214909446	320790, 18845, 18514, 14013, 20689, 18109, 58250, 12288, 19206, 56758, 218772, 12167, 14119, 14182, 70661, 230857, 14183, 14633, 18129, 22418, 12125, 14634, 18552, 20666, 192119, 20423, 58198, 16764, 231470, 13798, 14260, 16973, 16974, 22061, 106522, 252973, 12166, 16842, 18128, 22421, 12387, 98711, 232174, 11695, 12393, 16917, 21808, 27078, 14451, 18933, 21418, 23967, 26564, 65973, 14613, 14682,…
GO:0035108	limb morphogenesis	0.003694999	0.023060632	-0.214909446	320790, 18845, 18514, 14013, 20689, 18109, 58250, 12288, 19206, 56758, 218772, 12167, 14119, 14182, 70661, 230857, 14183, 14633, 18129, 22418, 12125, 14634, 18552, 20666, 192119, 20423, 58198, 16764, 231470, 13798, 14260, 16973, 16974, 22061, 106522, 252973, 12166, 16842, 18128, 22421, 12387, 98711, 232174, 11695, 12393, 16917, 21808, 27078, 14451, 18933, 21418, 23967, 26564, 65973, 14613, 14682,…
GO:0008543	fibroblast growth factor receptor signaling pathway	0.003739211	0.023279007	-0.324716604	21416, 14164, 16558, 14182, 329628, 14183, 22418, 72043, 396184, 14172, 14219, 67603, 14733, 15531, 71436, 12387, 14184, 15245, 12393, 16591, 24064, 24063, 116701, 18053, 14173, 14186, 14784, 20662, 80752, 80857, 327826, 399558, 14180, 68365, 72514, 636931, 14178, 21825, 22417, 64654, 70300, 213452, 219134, 383491, 14171, 18591, 80903, 101540, 14170, 14174, 14176, 14177, 14179, 14181, 14462, 2041…
GO:0030048	actin filament-based movement	0.003759173	0.023374462	-0.278901867	18578, 109676, 93742, 238871, 11928, 83814, 11787, 16518, 12288, 238161, 12293, 12296, 17912, 242687, 17886, 71960, 108058, 216033, 12289, 245049, 319710, 11554, 13383, 140492, 215280, 246133, 12291, 14613, 16511, 20271, 77579, 12373, 17918, 20648, 21956, 22003, 22349, 68667, 192176, 228785, 319565, 17921, 20855, 57342, 60595, 66240, 98660, 226352, 333433, 16535, 67451, 109620, 140781, 13511, 137…
GO:2001233	regulation of apoptotic signaling pathway	0.003774976	0.023443854	-0.155526004	69601, 21416, 80707, 66505, 14360, 17974, 16324, 83925, 12323, 69807, 208449, 19246, 12167, 20315, 14182, 21859, 12125, 14048, 14051, 26409, 74143, 12778, 17127, 19211, 69635, 12505, 22061, 97998, 14297, 20779, 22339, 50754, 50873, 12043, 12387, 14049, 14082, 12042, 13856, 14629, 15251, 16323, 18611, 21808, 23938, 66725, 67338, 12385, 14451, 18015, 21812, 56449, 66813, 68428, 74256, 76854, 171543…
GO:0098655	cation transmembrane transport	0.003853603	0.023865887	-0.128226421	18578, 109676, 18189, 320790, 238871, 192167, 116873, 11928, 16502, 19017, 70729, 14360, 13405, 83814, 17260, 15465, 56543, 16518, 12288, 16438, 11735, 12286, 16531, 75607, 20192, 12290, 18760, 238161, 12293, 18803, 246317, 338365, 12296, 16439, 53416, 269994, 52076, 67972, 18795, 69635, 76376, 110862, 140723, 105722, 215999, 228033, 11350, 12298, 13483, 14456, 54377, 66894, 72978, 99738, 381812,…
GO:0019827	stem cell population maintenance	0.00385422	0.023865887	-0.225361841	21416, 12558, 21676, 387609, 108829, 14182, 17979, 16600, 192119, 16878, 56484, 58198, 93679, 14369, 21415, 11789, 16973, 21847, 56458, 12166, 15205, 19130, 22421, 68036, 80288, 208718, 12387, 14184, 16590, 21679, 26380, 30841, 20674, 13209, 16826, 18933, 68975, 77578, 12914, 20677, 20843, 64010, 93760, 93840, 244329, 268996, 12193, 13388, 15208, 15364, 19664, 20481, 20586, 20848, 22601, 71175, 1…
GO:0033002	muscle cell proliferation	0.003857113	0.023865887	-0.198512277	208727, 18708, 21813, 21416, 19017, 14164, 16001, 17967, 108655, 545156, 17260, 13869, 14083, 12554, 13649, 18750, 20181, 14182, 14183, 68861, 211770, 16009, 16600, 16476, 17300, 20423, 54598, 17125, 19211, 22762, 59027, 70417, 12166, 13609, 18128, 21814, 22339, 12387, 23966, 108058, 15251, 16011, 16160, 21808, 67087, 239273, 13653, 21812, 26408, 76854, 11600, 14682, 16416, 16526, 18124, 20846, 2…
GO:0035088	establishment or maintenance of apical/basal cell polarity	0.003869489	0.023883923	-0.422334518	241324, 14107, 243548, 22418, 14048, 68617, 14086, 22411, 22350, 13728, 71228, 16870, 13383, 17698, 93840, 108030, 22388, 53310, 71461, 15223, 26941, 11843, 13385, 15227, 16897, 21407, 231798, 12540, 18571, 18759, 22342, 22343, 67968, 72621, 105782
GO:0061245	establishment or maintenance of bipolar cell polarity	0.003869489	0.023883923	-0.422334518	241324, 14107, 243548, 22418, 14048, 68617, 14086, 22411, 22350, 13728, 71228, 16870, 13383, 17698, 93840, 108030, 22388, 53310, 71461, 15223, 26941, 11843, 13385, 15227, 16897, 21407, 231798, 12540, 18571, 18759, 22342, 22343, 67968, 72621, 105782
GO:0001843	neural tube closure	0.003874242	0.023884063	-0.273321698	27428, 14362, 19206, 24136, 22418, 106042, 244058, 16911, 58198, 74143, 270685, 16974, 19401, 252973, 11350, 73916, 16870, 21815, 30841, 12042, 12614, 21808, 50768, 13800, 21418, 232906, 17684, 18749, 22034, 93760, 93840, 11535, 11783, 12808, 20481, 22084, 71461, 81896, 230824, 11352, 22158, 22160, 231214, 636931, 13543, 14365, 19878, 20971, 20997, 24069, 50884, 70300, 140570, 207304, 330409, 135…
GO:1903670	regulation of sprouting angiogenesis	0.003911913	0.024070998	-0.484663271	14164, 243362, 16600, 79221, 18128, 22339, 50754, 23938, 105450, 228852, 15289, 18053, 13388, 14173, 16413, 17286, 21907, 56233, 68792, 15184, 16451, 23991, 11848, 26365, 56426
GO:0051656	establishment of organelle localization	0.003914372	0.024070998	-0.155001382	192167, 380752, 17120, 227801, 14083, 17755, 20404, 12286, 214444, 235180, 52906, 89867, 103967, 12890, 14183, 17758, 68861, 14048, 19419, 80976, 12934, 218038, 12617, 64009, 16401, 20336, 22350, 71878, 17886, 22631, 54524, 94245, 110380, 11774, 12387, 16561, 16590, 18208, 18645, 67774, 72400, 230872, 15251, 18508, 20614, 24064, 54418, 66725, 67095, 94090, 107338, 116837, 208898, 242662, 245049, …
GO:0030901	midbrain development	0.003918867	0.024070998	-0.377106403	71137, 14182, 14183, 22418, 20423, 17125, 13798, 16974, 15205, 15531, 71228, 12387, 14184, 30841, 16917, 11804, 18424, 20187, 56207, 104318, 13799, 14173, 18423, 19353, 20662, 54422, 15207, 22415, 110648, 238057, 14365, 22408, 68151, 11859, 18742, 21350, 22416, 13544, 14368, 14534, 20319, 22272, 22413, 55994, 64290, 270627
GO:0048846	axon extension involved in axon guidance	0.003960265	0.024207481	-0.519578341	13508, 20356, 18845, 20346, 18187, 20315, 22418, 18844, 22339, 20350, 12168, 20187, 20562, 22415, 269878, 20563, 22416, 243743, 319757, 18186, 18846
GO:1902284	neuron projection extension involved in neuron projection guidance	0.003960265	0.024207481	-0.519578341	13508, 20356, 18845, 20346, 18187, 20315, 22418, 18844, 22339, 20350, 12168, 20187, 20562, 22415, 269878, 20563, 22416, 243743, 319757, 18186, 18846
GO:0048532	anatomical structure arrangement	0.003987764	0.024318161	-0.563512217	13131, 13405, 20346, 18187, 12166, 20350, 21418, 13388, 13654, 19353, 381293, 66620, 103889, 14828, 15394, 243743, 16490, 18186, 18504, 18846, 22284
GO:0045773	positive regulation of axon extension	0.004066811	0.024688915	-0.382625952	13508, 12561, 20356, 18213, 244667, 17755, 20315, 14297, 22339, 18208, 382253, 12168, 18997, 56637, 17762, 17919, 20361, 20430, 20807, 52822, 269878, 328572, 13690, 14268, 16885, 53869, 319740, 11538, 11816, 16728, 18049, 18472, 18479, 54214, 56320, 71653, 83431, 18186, 23999, 99152, 211323, 217715
GO:0016052	carbohydrate catabolic process	0.004073255	0.024688915	-0.283866945	208727, 19017, 108099, 433182, 244416, 12398, 16973, 319625, 15251, 18746, 11548, 11554, 74747, 110078, 15289, 12183, 14121, 14751, 16337, 16828, 17319, 20848, 108079, 216019, 319801, 14433, 15483, 17869, 17928, 19309, 56421, 72157, 11674, 15275, 15277, 16000, 19013, 19046, 20322, 56012, 71884, 74246, 105787, 108155, 110095, 110119, 11676, 14387, 14555, 14635, 14667, 16548, 18439, 18640, 18642, 1…
GO:0030001	metal ion transport	0.004092422	0.024775344	-0.108133824	18578, 109676, 320790, 238871, 116873, 11928, 16502, 19055, 70729, 12767, 14360, 13405, 83814, 15465, 56543, 16518, 18751, 12288, 12323, 16438, 18798, 11735, 12286, 16531, 75607, 18018, 20192, 20315, 20496, 320508, 12290, 18760, 20720, 140493, 238161, 12293, 12805, 18803, 54403, 246317, 338365, 12296, 16439, 53416, 52076, 54598, 67972, 76501, 11517, 14219, 18795, 76376, 107589, 110862, 140723, 17…
GO:0045686	negative regulation of glial cell differentiation	0.004104131	0.024816477	-0.46805726	13131, 18213, 235402, 18109, 15205, 18128, 12387, 14184, 18015, 171469, 13392, 14912, 15208, 15364, 63953, 21907, 15902, 83557, 13390, 17257, 230674, 13389, 17190, 64383, 107503
GO:0060979	vasculogenesis involved in coronary vascular morphogenesis	0.004148676	0.02505582	-0.63483805	14164, 14182, 14183, 50501, 20423, 22762, 18128, 21814, 13856, 11600, 14180, 13857, 14463, 18186, 66923
GO:0042176	regulation of protein catabolic process	0.004158954	0.025087887	-0.165183673	69601, 244667, 14360, 83814, 14083, 69807, 13649, 224650, 11865, 20620, 20720, 20660, 21859, 22418, 211770, 93960, 106042, 217410, 244058, 12234, 20423, 208650, 12398, 17127, 19211, 192193, 218215, 11789, 22350, 56458, 71878, 74374, 269473, 18263, 50754, 50873, 59036, 545622, 14813, 17999, 53325, 65113, 14629, 23988, 27373, 54418, 66725, 74244, 210992, 218203, 14198, 17131, 17698, 18247, 54375, 7…
GO:1903047	mitotic cell cycle process	0.004167935	0.025112058	-0.117032239	19055, 18514, 17120, 16001, 60344, 74370, 12323, 17345, 216810, 448987, 11735, 13649, 66977, 214444, 18018, 14182, 16906, 20620, 14183, 17758, 69556, 11820, 14048, 68519, 69274, 12443, 21951, 67455, 12617, 18795, 19211, 22367, 24100, 104418, 11789, 16973, 22061, 71878, 12325, 12579, 18003, 18647, 21802, 59036, 59126, 68501, 208718, 12043, 12454, 14184, 72400, 108058, 12545, 16323, 18508, 19363, 2…
GO:0032091	negative regulation of protein binding	0.004186259	0.025192397	-0.314668636	22761, 20660, 244058, 16401, 16976, 16842, 59036, 70834, 94245, 19268, 23988, 27373, 66725, 67087, 11555, 278507, 320209, 56273, 16413, 19165, 56637, 57320, 64143, 110213, 11490, 13132, 15901, 16153, 17869, 66849, 99982, 100102, 226352, 12578, 12933, 14797, 18095, 18715, 19013, 26417, 26419, 54723, 11421, 11538, 12028, 12716, 13542, 17257, 18591, 20877, 20878, 21665, 75826, 217356, 12010, 15958, …
GO:0043501	skeletal muscle adaptation	0.004201686	0.025225101	-0.574469656	19055, 21676, 18018, 57080, 16011, 11835, 12292, 17926, 11938, 12633, 14886, 17700, 21955, 56717, 76469, 140781, 17927, 21952, 114674
GO:0008016	regulation of heart contraction	0.004300703	0.025769558	-0.215660801	18578, 109676, 208727, 18708, 238871, 11928, 13405, 56543, 16518, 12288, 20346, 18750, 12290, 238161, 12293, 13615, 12296, 17258, 14219, 19735, 13819, 21834, 30926, 54352, 216033, 12289, 21808, 30878, 74318, 11548, 11549, 11554, 11555, 12652, 13383, 17131, 21833, 140492, 246133, 11539, 12287, 12291, 14613, 15166, 16511, 20271, 20510, 11486, 11535, 11931, 12373, 14609, 14681, 16452, 17906, 19091, …
GO:0022904	respiratory electron transport chain	0.004305236	0.025769558	-0.376034579	20512, 19017, 12064, 66218, 12867, 12857, 20617, 12122, 57320, 66152, 12534, 12861, 13382, 50799, 68197, 68943, 78330, 78830, 93757, 18432, 66414, 73078, 84682, 12850, 14555, 17257, 17995, 56428, 66416, 67680, 75597, 12858, 12859, 12868, 20656, 22272, 22273, 50776, 56857, 66072, 66445, 66826, 66841, 66945, 67264, 67273, 67636, 68202, 72900, 75483, 107197, 214579, 226646, 227197, 230075, 268697, 4…
GO:0048710	regulation of astrocyte differentiation	0.004307686	0.025769558	-0.461482208	13131, 18213, 18109, 20720, 16878, 13838, 15205, 18128, 14184, 18015, 21367, 171469, 15208, 15364, 21907, 15902, 28000, 74117, 17257, 30948, 56708, 230674, 12156, 13389, 16195, 17190, 107503
GO:0071157	negative regulation of cell cycle arrest	0.004379253	0.026166685	-0.635064016	12443, 14371, 12454, 76854, 17319, 83383, 17248, 30923, 12317, 15516, 12380, 12567, 50883, 56289, 58805, 65019, 69034
GO:0098727	maintenance of cell number	0.004387249	0.026183477	-0.219379282	21416, 12558, 14013, 21676, 387609, 108829, 14182, 17979, 16600, 192119, 16878, 56484, 58198, 93679, 14369, 21415, 11789, 16973, 21847, 56458, 12166, 15205, 19130, 22421, 68036, 80288, 208718, 12387, 14184, 16590, 21679, 26380, 30841, 20674, 13209, 16826, 18933, 68975, 77578, 12914, 20677, 20843, 64010, 93760, 93840, 244329, 268996, 12193, 13388, 15208, 15364, 19664, 20481, 20586, 20848, 22601, 7…
GO:0034109	homotypic cell-cell adhesion	0.004418101	0.026336469	-0.320368465	67916, 214058, 17967, 11735, 18750, 26570, 20720, 70417, 22330, 74012, 17886, 13007, 216033, 22174, 11555, 72828, 268860, 14683, 16416, 18761, 20910, 353310, 19091, 56745, 117197, 192176, 13829, 27027, 11461, 18717, 18753, 20963, 21943, 67451, 75624, 109620, 12484, 13052, 13511, 15507, 16399, 16480, 16728, 17096, 18595, 19218, 19684, 20912, 21894, 22416, 67938, 233405, 11684, 13506, 15170, 16852,…
GO:0090317	negative regulation of intracellular protein transport	0.004474456	0.026640952	-0.3117904	69601, 14362, 12006, 16543, 103583, 14456, 18035, 380918, 18769, 21335, 66725, 18015, 21833, 74256, 11600, 18763, 19042, 20677, 16413, 56637, 57320, 72565, 11640, 12491, 13829, 26941, 70377, 207728, 11815, 12021, 14084, 17826, 19052, 22213, 23805, 24069, 56717, 56722, 69181, 108155, 13663, 15183, 16509, 18133, 18764, 19062, 19335, 19387, 50868, 53380, 97064, 108995, 230738, 629378, 12568, 14567, …
GO:0002011	morphogenesis of an epithelial sheet	0.004498949	0.026723755	-0.358426372	93742, 16449, 231532, 75415, 68750, 18129, 22418, 20666, 19211, 12831, 16974, 18128, 22421, 71436, 56363, 16007, 76707, 232906, 12305, 76499, 93840, 13138, 20662, 192176, 12162, 20807, 103889, 269878, 13543, 26401, 56717, 76509, 208177, 227753, 12675, 13542, 15200, 20278, 56217, 57246, 100169, 234695, 243905, 11482, 12160, 15412, 16475, 22343, 30931, 56426
GO:0045765	regulation of angiogenesis	0.004543742	0.026955728	-0.18566438	21413, 21813, 69601, 210933, 20356, 19242, 14164, 12767, 70097, 18751, 243362, 18750, 18760, 18803, 22418, 269831, 327743, 11601, 12226, 12394, 12827, 16600, 23871, 50501, 79221, 11852, 16878, 17300, 238328, 15258, 18128, 19274, 22339, 50754, 319909, 12387, 13078, 15245, 21826, 67784, 11826, 15251, 20349, 20692, 23938, 27494, 69219, 107831, 230775, 269120, 11555, 18015, 105450, 228852, 15289, 164…
GO:2000045	regulation of G1/S transition of mitotic cell cycle	0.004558674	0.026955728	-0.284462774	74370, 13649, 69274, 12443, 18795, 19211, 104418, 22061, 12579, 59036, 12043, 53317, 98496, 26992, 56190, 269424, 12914, 18763, 20677, 21423, 66214, 67991, 12122, 14199, 16952, 381293, 12444, 12905, 13205, 13555, 52468, 52679, 67628, 81702, 218793, 387218, 12544, 12795, 14726, 15902, 18712, 19054, 27375, 67941, 105837, 233805, 11629, 13924, 18764, 19090, 19192, 19645, 19684, 21752, 57913, 72290, …
GO:0048640	negative regulation of developmental growth	0.00456009	0.026955728	-0.279454688	211652, 21813, 20356, 21416, 108655, 14083, 21960, 19206, 20346, 14025, 22418, 13841, 93960, 244058, 19211, 14297, 11302, 14184, 18208, 20239, 20350, 11554, 11555, 19280, 14683, 16526, 20187, 20562, 64010, 14419, 14609, 19377, 52357, 58231, 20856, 22415, 65079, 213084, 218877, 12569, 17700, 20563, 22241, 56274, 68585, 70433, 74117, 216233, 606496, 12631, 13052, 14168, 15182, 15567, 17257, 18479, …
GO:0014065	phosphatidylinositol 3-kinase signaling	0.004560519	0.026955728	-0.262619319	18708, 69601, 14360, 16001, 13869, 14083, 18590, 13649, 54635, 20720, 68861, 244281, 16600, 18212, 19419, 109270, 19401, 20354, 16367, 72446, 21808, 14191, 18015, 30955, 76854, 228852, 241134, 11600, 74769, 12957, 16452, 22084, 22433, 101476, 14254, 15234, 17926, 17969, 19015, 19249, 21687, 22160, 26941, 93735, 235611, 11542, 12192, 12359, 12985, 16000, 16846, 18095, 18707, 19699, 216439, 11606, …
GO:0030517	negative regulation of axon extension	0.004564695	0.026955728	-0.498481488	20356, 21960, 20346, 22418, 11302, 18208, 20350, 19280, 20187, 20562, 22415, 65079, 213084, 218877, 12569, 20563, 68585, 70433, 74117, 22416, 12568, 18186, 18846, 20355, 74132, 171207
GO:0042278	purine nucleoside metabolic process	0.004593212	0.027092438	-0.380181822	23959, 268566, 76952, 72899, 74340, 11534, 11639, 66725, 11717, 18618, 104215, 11486, 23917, 107227, 109674, 225600, 17434, 79059, 107569, 11636, 14679, 27369, 66902, 73412, 213484, 229709, 230718, 14431, 15452, 56248, 56738, 57295, 67414, 70881, 210009, 217588, 224794, 229363, 269378, 11848, 14923, 18102, 18103, 18587, 18950, 23918, 54369, 56318, 75533, 105446, 106821
GO:0061001	regulation of dendritic spine morphogenesis	0.004599079	0.027095389	-0.393279531	217692, 192167, 545156, 12323, 16975, 103967, 56376, 74143, 13838, 19211, 21844, 94245, 56013, 243725, 66725, 108100, 12361, 13631, 18481, 66713, 13048, 58234, 245537, 12569, 19699, 29819, 70237, 74117, 216831, 12631, 13636, 18472, 56320, 67414, 232560, 12568, 53872, 53972, 74006, 228550
GO:0060840	artery development	0.004622257	0.027200204	-0.277738131	320790, 328365, 12767, 13642, 16449, 14048, 14634, 106042, 15213, 17300, 20423, 22411, 107589, 268977, 12166, 15205, 15531, 18128, 19130, 22339, 12387, 67784, 21808, 12142, 14725, 17130, 17131, 18015, 18933, 21812, 12168, 14613, 16971, 17684, 18053, 20677, 77579, 108154, 13430, 19664, 20586, 21385, 18131, 20807, 207728, 244349, 15214, 18095, 20471, 24069, 70300, 77044, 207304, 11481, 11816, 13805…
GO:0016202	regulation of striated muscle tissue development	0.004662889	0.027407367	-0.22675145	20679, 208727, 21813, 21416, 17967, 108655, 13642, 17260, 13869, 11865, 14182, 238161, 14183, 79221, 20423, 14369, 17127, 19211, 22762, 70417, 12064, 16974, 12166, 14733, 16842, 18128, 21814, 239719, 12043, 12387, 232174, 12912, 14605, 23988, 57810, 75805, 11554, 11555, 12818, 14815, 21812, 56449, 117606, 11739, 16526, 17128, 17772, 20203, 64010, 108000, 13388, 14173, 14609, 19664, 21385, 53376, …
GO:0060563	neuroepithelial cell differentiation	0.004670819	0.027422052	-0.325887016	12558, 18109, 13047, 16449, 16531, 17920, 14182, 11921, 20666, 15213, 22411, 11994, 11350, 15205, 16842, 17356, 18128, 224796, 11941, 27078, 53626, 239250, 13409, 20677, 22295, 433899, 13388, 14173, 15208, 17172, 19353, 19664, 73750, 80752, 229320, 11352, 17921, 20655, 26941, 15214, 18119, 22417, 66165, 216560, 218756, 380959, 13393, 13796, 16918, 18472, 18998, 99683, 234740, 328789, 12156, 14179…
GO:0008154	actin polymerization or depolymerization	0.004696447	0.027540489	-0.213766983	277360, 20356, 211401, 14457, 17974, 54004, 68732, 320878, 73910, 107351, 194401, 14260, 110380, 207278, 319876, 544963, 18645, 67252, 243725, 20742, 21916, 54418, 104445, 11519, 13383, 13800, 14158, 99889, 108100, 170643, 213556, 215280, 232906, 242894, 260409, 12332, 12704, 13860, 18481, 18613, 20740, 20947, 68166, 208188, 225288, 12344, 12345, 12808, 13717, 14784, 19353, 19720, 22003, 22349, 2…
GO:0001841	neural tube formation	0.004702523	0.027544129	-0.245312218	27428, 14362, 19206, 24136, 22418, 20666, 26409, 106042, 244058, 16911, 20423, 58198, 74143, 270685, 16974, 19401, 252973, 11350, 73916, 16870, 21815, 30841, 12042, 12614, 15251, 21808, 50768, 13800, 21418, 225164, 232906, 17684, 18749, 20677, 22034, 93760, 93840, 11535, 11783, 12808, 20481, 22084, 58231, 71461, 81896, 230824, 11352, 12162, 22158, 22160, 231214, 238057, 636931, 13543, 14365, 1811…
GO:0090316	positive regulation of intracellular protein transport	0.00472757	0.027658748	-0.18196963	18708, 20356, 21416, 19055, 14360, 13869, 11735, 13649, 13608, 18760, 89867, 140493, 238161, 20660, 72043, 107351, 14634, 68617, 20423, 17127, 192193, 66632, 12166, 14367, 14456, 15205, 19177, 50754, 59036, 192197, 72446, 218333, 22771, 71805, 80982, 16500, 16514, 18247, 21812, 65973, 66578, 215280, 225655, 11652, 13605, 17128, 18618, 18761, 19042, 66233, 69068, 70790, 11545, 13830, 16413, 16452,…
GO:0000226	microtubule cytoskeleton organization	0.004733982	0.027664206	-0.140022317	93742, 14270, 215690, 244667, 70762, 13518, 74354, 57752, 60344, 17756, 14083, 17755, 214444, 20620, 72972, 17758, 14048, 68519, 68617, 192119, 21951, 11789, 19735, 22350, 228730, 11350, 13728, 17886, 20501, 78610, 192197, 12387, 17318, 67886, 102693, 230872, 320244, 13837, 18011, 18508, 21335, 24064, 54418, 68339, 237436, 320165, 330938, 380842, 13383, 14158, 17761, 17931, 18005, 21367, 24063, 5…
GO:0007431	salivary gland development	0.004744534	0.027693815	-0.406560705	18028, 18590, 13649, 20346, 13608, 14182, 14183, 16776, 20423, 18844, 67784, 18508, 20348, 81879, 12388, 13138, 22433, 12162, 12724, 15234, 21817, 12550, 14178, 18095, 17295, 18591, 18970, 65960, 13607, 14179, 18186, 57764
GO:0045598	regulation of fat cell differentiation	0.004807661	0.028014366	-0.244419814	20602, 207259, 21416, 14013, 19883, 14245, 22419, 16449, 240396, 11865, 12395, 22761, 22418, 26383, 72007, 12457, 217410, 17127, 22762, 16973, 16974, 56458, 15205, 22339, 59036, 81703, 100201, 268396, 12224, 12912, 24117, 20661, 63873, 76854, 53322, 64010, 74186, 217166, 231070, 235320, 12193, 18605, 19016, 22433, 58231, 63953, 68667, 12606, 13555, 19015, 20378, 232430, 384061, 12192, 15560, 1590…
GO:0042177	negative regulation of protein catabolic process	0.004815289	0.028014366	-0.280300747	69601, 14360, 13649, 224650, 20720, 21859, 20423, 17127, 74374, 269473, 545622, 14813, 53325, 23988, 54418, 14198, 54375, 94190, 13010, 17128, 17772, 18673, 20617, 56150, 18126, 19165, 52033, 57320, 80750, 192176, 224727, 242669, 12306, 14811, 16153, 17248, 18550, 30940, 70377, 12578, 21858, 22213, 22408, 24069, 105689, 216439, 228769, 15516, 18752, 19164, 52551, 53378, 67025, 70369, 78803, 80280…
GO:2001235	positive regulation of apoptotic signaling pathway	0.004820381	0.028014366	-0.220691394	69601, 80707, 17974, 16324, 83925, 12323, 12167, 21859, 12125, 17127, 19211, 22061, 50754, 50873, 14082, 12042, 16323, 18611, 21808, 12385, 18015, 21812, 66813, 68428, 74256, 76854, 171543, 13032, 18053, 67991, 11783, 12122, 16452, 19165, 21987, 51800, 53357, 56637, 57320, 58231, 64294, 71861, 73699, 83383, 11910, 12905, 17869, 18952, 20482, 20655, 26420, 26941, 50755, 56330, 68943, 170770, 22461…
GO:0038084	vascular endothelial growth factor signaling pathway	0.004821645	0.028014366	-0.532066325	21413, 69601, 18187, 18760, 17300, 19245, 22339, 330119, 320924, 13388, 12512, 15507, 16542, 17913, 18591, 18595, 18596, 78560, 101540, 13179, 18186
GO:0097190	apoptotic signaling pathway	0.004834416	0.028056282	-0.125278803	18708, 69601, 21416, 80707, 66505, 14360, 17974, 16324, 83925, 12323, 16438, 69807, 208449, 19246, 12167, 18750, 20315, 14182, 21859, 215114, 12125, 14048, 14051, 26409, 16476, 20423, 56484, 74143, 12778, 17127, 19211, 69635, 12505, 15258, 22061, 97998, 14297, 20779, 22339, 50754, 50873, 223255, 12043, 12387, 13078, 14049, 14082, 14184, 17311, 223453, 329679, 12042, 13856, 14629, 15251, 16323, 18…
GO:0044257	cellular protein catabolic process	0.004883194	0.028305219	-0.12179382	81004, 69601, 244667, 329908, 83814, 99382, 14083, 228662, 69807, 448987, 208439, 239337, 74007, 224650, 11865, 20620, 211770, 16924, 21372, 106042, 217410, 387524, 12234, 20423, 229445, 12398, 19211, 67819, 80283, 192193, 207952, 218215, 381534, 22350, 66967, 74374, 78896, 103583, 231672, 407821, 17463, 19177, 22224, 50754, 50873, 59036, 66894, 74841, 108086, 213990, 235441, 17999, 27362, 243574…
GO:0008347	glial cell migration	0.004892867	0.028305219	-0.357401535	13131, 69601, 14270, 244667, 16975, 19283, 14634, 13838, 21844, 12977, 18441, 14766, 12387, 15228, 269951, 21808, 13003, 17181, 121021, 13193, 54126, 192157, 319565, 21907, 77053, 12569, 14268, 19699, 68585, 12570, 16777, 18472, 20302, 22352, 494504, 12568, 20296, 67254, 70839, 76893, 77582, 105782, 321019
GO:0043114	regulation of vascular permeability	0.004894129	0.028305219	-0.474529692	109934, 15465, 19271, 19245, 22339, 110279, 27494, 54611, 67087, 14815, 63873, 213435, 232906, 11600, 11535, 21337, 72514, 207728, 20563, 16173, 21336, 54409, 21803, 26365
GO:0051568	histone H3-K4 methylation	0.004906506	0.028344337	-0.398196174	319974, 71458, 12387, 214133, 214162, 194388, 381022, 17128, 26914, 55982, 13433, 17863, 22083, 66317, 99982, 331623, 13436, 75410, 108155, 109263, 140858, 238247, 329559, 24116, 50708, 56406, 74322, 110147, 192195, 213464, 233904, 12189, 14462, 14526, 14582, 23808, 66310, 68845, 68911, 76246, 77305
GO:0002053	positive regulation of mesenchymal cell proliferation	0.004921615	0.028399122	-0.408970936	21813, 108655, 18109, 18590, 114142, 14182, 14183, 22418, 20423, 11855, 76365, 16973, 16974, 22061, 12166, 22339, 12387, 16367, 14451, 18933, 15289, 14180, 17869, 20429, 20471, 15227, 16542, 21380, 30838, 319757, 384783, 12667, 20204, 20682, 22413
GO:0010592	positive regulation of lamellipodium assembly	0.00500823	0.028865929	-0.585552405	208727, 14086, 242687, 11826, 13430, 19353, 229320, 11977, 22408, 50884, 56717, 74117, 12631, 234695, 15519, 19354, 23999, 76709, 101314
GO:0072234	metanephric nephron tubule development	0.005015192	0.028867344	-0.622488108	22422, 329628, 16878, 15205, 11826, 23967, 20681, 15208, 22601, 107515, 12307, 18510, 18993, 97064, 18504, 20682
GO:0042592	homeostatic process	0.00501991	0.028867344	-0.076799489	18578, 20679, 109676, 20602, 18189, 320790, 18708, 238871, 116873, 11928, 26921, 244667, 21416, 19017, 19055, 211401, 12558, 20088, 234515, 14013, 11480, 14360, 16001, 13405, 75578, 83814, 17260, 13869, 14083, 18751, 19883, 20536, 12288, 16438, 69807, 72461, 210293, 224129, 11735, 12286, 13649, 16531, 19206, 75607, 18750, 20192, 20496, 22422, 75747, 240396, 278279, 12290, 15376, 18760, 22761, 238…
GO:0046339	diacylglycerol metabolic process	0.005026921	0.028874772	-0.655418407	104418, 227333, 269060, 19012, 102247, 11727, 68393, 380921, 16890, 331374, 13139, 110524, 11807, 13350, 67800, 233549
GO:0051963	regulation of synapse assembly	0.005051175	0.028981116	-0.273380301	99633, 18189, 319387, 192167, 210933, 18213, 17260, 16981, 14083, 18750, 13844, 22418, 396184, 13841, 18212, 56376, 16979, 74342, 319476, 18191, 12064, 22421, 71436, 107065, 21826, 243725, 58235, 107831, 230775, 245450, 74762, 211187, 239250, 13631, 18430, 20617, 21983, 208188, 12405, 65945, 216028, 272381, 320747, 330814, 382864, 399558, 11603, 13048, 13845, 16180, 68792, 245537, 13640, 18211, 1…
GO:1902667	regulation of axon guidance	0.005059009	0.028993119	-0.497456706	13508, 20356, 18845, 20346, 20315, 22418, 18844, 22339, 20350, 12168, 18997, 20187, 20562, 11603, 22415, 269878, 20563, 54713, 22416, 243743, 18186, 18846, 21375
GO:0014733	regulation of skeletal muscle adaptation	0.005145967	0.029424673	-0.64662281	19055, 21676, 18018, 57080, 16011, 11938, 14886, 21955, 56717, 76469, 140781, 21952, 114674
GO:0009952	anterior/posterior pattern specification	0.005180567	0.029589006	-0.191768848	241324, 18845, 18514, 11480, 11819, 12006, 24136, 15376, 70122, 72475, 14633, 22418, 14472, 14634, 18552, 110796, 15213, 17300, 20423, 17127, 21415, 76365, 11789, 13798, 15258, 16973, 16974, 12166, 14367, 15205, 16842, 18128, 241062, 12387, 22773, 30841, 11695, 12614, 18508, 18553, 57810, 67087, 67122, 214162, 16848, 17285, 21812, 23967, 26564, 225164, 12168, 12227, 17128, 18424, 20348, 29871, 57…
GO:1900026	positive regulation of substrate adhesion-dependent cell spreading	0.005190197	0.029610515	-0.463019744	277360, 330662, 68732, 68750, 110829, 380924, 16416, 13430, 15117, 19353, 54126, 110253, 192176, 13132, 13829, 17926, 18606, 20194, 68813, 70450, 11806, 12317, 23991, 56320, 109880, 12261, 12928, 12929, 50918, 56349, 76709, 170758
GO:0048168	regulation of neuronal synaptic plasticity	0.005208859	0.029683443	-0.349710934	545156, 12323, 13844, 246317, 12064, 104027, 108071, 16590, 18011, 72555, 116837, 214162, 12322, 13653, 14805, 14812, 18015, 21367, 140492, 20203, 20617, 19353, 56637, 57340, 228785, 14811, 16513, 22249, 26562, 58234, 76787, 110891, 53869, 226407, 232813, 435145, 11606, 13385, 16542, 17274, 19339, 19417, 20983, 382018, 12877, 13488, 14806, 14810, 20845, 20964, 20972, 20977, 56876, 271457, 381677
GO:0048011	neurotrophin TRK receptor signaling pathway	0.005256419	0.029887005	-0.476413379	81907, 19247, 20779, 76829, 12927, 19268, 24064, 20661, 24063, 74747, 236794, 20662, 83767, 12367, 20430, 18211, 22241, 231876, 319740, 11606, 11609, 15114, 18049, 21770, 110157, 19716, 76884, 225849
GO:0043525	positive regulation of neuron apoptotic process	0.005306544	0.030138069	-0.322222155	208727, 16531, 109700, 12125, 13841, 72930, 16476, 56484, 20817, 50754, 50873, 12387, 14184, 19268, 21808, 23988, 13653, 14815, 18015, 21418, 18481, 17172, 17970, 56637, 114774, 11603, 12367, 14103, 18104, 19122, 100102, 170770, 12569, 19400, 21937, 26419, 606496, 12017, 12028, 12123, 13198, 15183, 16173, 17865, 18742, 20302, 58801, 66437, 11848, 11909, 12366, 12368, 12371, 12540, 12568, 14806, 1…
GO:0006476	protein deacetylation	0.005356406	0.030387069	-0.312807954	208727, 81004, 20602, 14245, 114716, 18760, 21372, 79221, 13548, 114715, 12053, 15531, 22339, 81703, 232232, 74318, 21412, 18673, 73390, 17692, 18627, 52592, 56397, 70315, 71175, 116848, 13016, 21761, 68943, 70779, 328572, 20787, 54194, 69260, 71514, 15182, 15183, 15184, 19712, 80748, 101540, 219158, 242285, 320365, 13714, 13990, 14272, 15185, 18854, 20185, 20466, 20467, 21803, 22059, 23954, 5639…
GO:0046486	glycerolipid metabolic process	0.005392304	0.030522132	-0.172100677	81004, 21416, 71795, 234515, 14245, 18590, 54608, 20975, 18805, 20778, 76483, 217480, 18795, 19211, 19247, 104418, 14732, 17691, 23945, 218442, 241062, 264064, 18718, 21834, 84652, 227231, 227333, 240752, 269060, 11758, 15450, 21835, 210992, 12660, 19012, 30955, 64898, 78928, 16835, 16956, 17772, 18618, 74769, 76500, 101490, 102247, 230801, 231070, 11727, 14081, 14173, 18784, 53357, 68393, 74302,…
GO:0021819	layer formation in cerebral cortex	0.005415616	0.030619759	-0.633080021	69601, 16975, 14634, 14766, 12387, 13193, 192157, 21907, 12569, 19699, 12570, 18472, 12568, 67254, 77582
GO:0014020	primary neural tube formation	0.005429588	0.030664415	-0.256272389	27428, 14362, 19206, 24136, 22418, 106042, 244058, 16911, 58198, 74143, 270685, 16974, 19401, 252973, 11350, 73916, 16870, 21815, 30841, 12042, 12614, 15251, 21808, 50768, 13800, 21418, 232906, 17684, 18749, 22034, 93760, 93840, 11535, 11783, 12808, 20481, 22084, 71461, 81896, 230824, 11352, 12162, 22158, 22160, 231214, 636931, 13543, 14365, 18119, 19878, 20971, 20997, 24069, 50884, 70300, 140570…
GO:0051336	regulation of hydrolase activity	0.005551835	0.031284837	-0.099777857	69993, 217692, 277360, 241324, 69601, 14270, 18213, 232227, 19876, 57257, 223754, 98402, 320127, 227801, 545156, 17260, 110351, 12323, 210293, 223254, 76089, 109700, 231532, 50791, 108699, 243312, 14182, 18760, 20720, 57915, 238161, 14183, 20660, 21859, 22418, 76483, 215114, 241694, 11820, 12125, 13841, 16600, 18212, 19419, 68617, 72930, 77771, 244058, 22411, 99349, 105445, 11517, 13838, 14219, 1…
GO:0030177	positive regulation of Wnt signaling pathway	0.005602	0.031532326	-0.254303647	244667, 24136, 11865, 70122, 14183, 22418, 66743, 72043, 107351, 11426, 93960, 20423, 21951, 58198, 16974, 18033, 64297, 233328, 11350, 14371, 20779, 22421, 59036, 14184, 23988, 27373, 66725, 67122, 330938, 17191, 21833, 26564, 140577, 329252, 19042, 20677, 70790, 72780, 104318, 218581, 14173, 19664, 20586, 22601, 68667, 107515, 11352, 13132, 14160, 14180, 22415, 68010, 72114, 110648, 235542, 360…
GO:0001702	gastrulation with mouth forming second	0.005659904	0.03182278	-0.424940546	241324, 67916, 11480, 15376, 22418, 16973, 16974, 59036, 12387, 23966, 12614, 27494, 11477, 17128, 18424, 327826, 16825, 20807, 22642, 269878, 18119, 23872, 68396, 93673, 11481, 14463, 19821, 22235, 12667
GO:0006396	RNA processing	0.005684551	0.031925805	-0.113858343	20602, 14007, 320790, 18708, 664883, 19055, 20088, 56195, 19317, 68916, 13649, 56758, 53975, 73713, 11820, 12457, 93686, 98956, 192119, 13548, 56706, 239528, 242570, 18795, 57316, 214290, 14266, 20817, 53861, 56381, 71702, 105559, 108013, 207615, 210106, 57773, 68736, 72692, 104721, 208718, 20462, 52897, 68626, 69955, 72587, 140546, 195434, 217109, 53317, 66373, 66966, 78651, 106583, 229700, 2323…
GO:0032844	regulation of homeostatic process	0.005699639	0.031974974	-0.130528465	109676, 18189, 320790, 238871, 26921, 21416, 19017, 11480, 14360, 13405, 83814, 19883, 16438, 224129, 11735, 13649, 75607, 20192, 12290, 15376, 18760, 22761, 238161, 18803, 16439, 23871, 53416, 93686, 98956, 21951, 56484, 59125, 11517, 21844, 109594, 12505, 14732, 16973, 16974, 50794, 11350, 13609, 13839, 20779, 22339, 50873, 105171, 545622, 12043, 12387, 14082, 17311, 72400, 100201, 108058, 3192…
GO:0060606	tube closure	0.005763579	0.032297794	-0.260675589	27428, 14362, 19206, 24136, 22418, 106042, 244058, 16911, 58198, 74143, 270685, 16974, 19401, 252973, 11350, 73916, 16870, 21815, 30841, 12042, 12614, 21808, 50768, 13800, 21418, 232906, 17684, 18749, 22034, 93760, 93840, 11535, 11783, 12808, 20481, 22084, 71461, 81896, 230824, 11352, 22158, 22160, 231214, 636931, 13543, 14365, 19878, 20971, 20997, 24069, 50884, 70300, 140570, 207304, 330409, 135…
GO:0090313	regulation of protein targeting to membrane	0.005773138	0.032315492	-0.480529548	14360, 11735, 68617, 80982, 16500, 16514, 11652, 13830, 16413, 13829, 15444, 19122, 12569, 74117, 74741, 108155, 13866, 16509, 17913, 18479, 19062, 23991, 66437, 77574, 12568, 14567, 20296, 59020, 76709, 330962
GO:0043090	amino acid import	0.005791675	0.032383352	-0.580983423	20512, 232333, 20511, 17254, 11846, 20510, 18627, 16513, 11988, 18216, 26889, 11606, 72961, 104245, 15194, 18173
GO:0003015	heart process	0.005907263	0.032956652	-0.189969196	18578, 109676, 208727, 18708, 238871, 11928, 12767, 13405, 83814, 56543, 16518, 12288, 20346, 18750, 20112, 75547, 12290, 238161, 12293, 13615, 12296, 17258, 14219, 17129, 19735, 20779, 13819, 21834, 26399, 30926, 54352, 108058, 216033, 12289, 21808, 30878, 74318, 11548, 11549, 11554, 11555, 12652, 13383, 17131, 21833, 140492, 246133, 11539, 12287, 12291, 14613, 15166, 16511, 20271, 20510, 11486,…
GO:0051603	proteolysis involved in cellular protein catabolic process	0.005922783	0.033006765	-0.122306882	81004, 69601, 244667, 329908, 83814, 99382, 14083, 228662, 69807, 448987, 208439, 239337, 74007, 224650, 11865, 20620, 211770, 16924, 21372, 106042, 217410, 387524, 12234, 20423, 229445, 12398, 19211, 67819, 80283, 192193, 207952, 218215, 381534, 66967, 74374, 78896, 103583, 231672, 407821, 17463, 19177, 22224, 50754, 50873, 66894, 74841, 108086, 213990, 235441, 17999, 27362, 243574, 13803, 14629…
GO:0044262	cellular carbohydrate metabolic process	0.005955067	0.033094205	-0.179765158	208727, 21416, 19017, 234515, 19883, 14042, 20411, 20975, 15376, 108099, 16009, 244416, 11517, 12398, 19211, 17691, 18441, 23908, 56458, 212111, 20779, 50873, 53881, 14043, 16367, 53625, 269951, 15251, 16011, 75805, 11548, 11554, 14815, 74747, 75678, 76854, 110078, 320706, 11652, 15118, 15289, 17978, 18519, 20617, 217166, 234356, 12183, 14121, 15117, 16010, 16337, 18605, 18627, 19091, 20848, 5663…
GO:0001775	cell activation	0.005958743	0.033094205	-0.099637203	21413, 73230, 320790, 277360, 18708, 21813, 328365, 109934, 57257, 17079, 17120, 12767, 14360, 108655, 17974, 54353, 94212, 13642, 17260, 360013, 18751, 19883, 12323, 18590, 19271, 210293, 223601, 13649, 18018, 18750, 20315, 26570, 20720, 12890, 13615, 14025, 17059, 18129, 22418, 14634, 19419, 20666, 79221, 192119, 230126, 12611, 16008, 16476, 16911, 20423, 21417, 67245, 208650, 13641, 14219, 143…
GO:0045995	regulation of embryonic development	0.005964691	0.033094205	-0.241871747	241324, 14362, 14182, 15376, 22418, 12457, 16600, 16776, 20423, 14369, 16774, 18795, 67603, 76365, 12831, 16974, 12166, 15205, 18128, 12387, 17196, 21815, 23966, 102693, 12614, 23938, 27494, 67122, 16848, 23967, 76707, 11835, 16773, 18424, 18749, 27206, 76499, 93840, 13138, 13388, 14573, 16337, 16775, 21385, 58231, 71175, 71461, 98376, 228839, 230824, 12162, 16153, 20613, 22158, 26934, 74019, 999…
GO:0046328	regulation of JNK cascade	0.006090713	0.033719308	-0.208918413	69601, 26921, 66505, 14013, 16001, 70097, 13649, 16543, 19246, 24136, 22422, 13608, 14388, 16906, 29820, 22418, 665113, 19419, 26409, 98432, 13838, 14219, 18795, 21844, 107746, 15258, 14367, 22421, 23882, 59036, 70834, 94245, 330938, 26408, 26564, 63873, 76589, 140577, 12775, 13197, 22032, 22034, 26407, 27206, 59009, 93840, 215653, 21987, 22041, 26382, 50932, 63953, 65964, 99470, 209012, 224014, …
GO:0098732	macromolecule deacylation	0.006114338	0.033813024	-0.298026737	208727, 81004, 20602, 14245, 114716, 18760, 21372, 79221, 13548, 114715, 12053, 15531, 22339, 81703, 226791, 232232, 74318, 21412, 18673, 73390, 17692, 18627, 52592, 56397, 70315, 71175, 116848, 13016, 21761, 68943, 70779, 328572, 20787, 54194, 69260, 71514, 77583, 15182, 15183, 15184, 19063, 19712, 80748, 101540, 219158, 242285, 320365, 13714, 13990, 14272, 15185, 18777, 18854, 20185, 20466, 204…
GO:0005975	carbohydrate metabolic process	0.00616192	0.03403888	-0.129999121	208727, 18708, 21416, 19017, 234515, 75578, 76898, 19883, 58250, 14042, 20411, 20975, 15376, 108099, 433182, 16009, 244416, 53374, 11517, 12398, 19211, 20450, 26879, 16973, 17691, 18033, 18441, 23908, 26878, 56458, 212111, 15531, 20779, 50873, 53881, 56017, 60322, 68947, 14043, 15245, 16367, 53625, 54371, 71367, 269951, 319625, 14629, 15251, 16011, 16591, 17254, 18746, 19895, 20440, 20447, 75805,…
GO:0060491	regulation of cell projection assembly	0.006290256	0.034709841	-0.212968326	208727, 18189, 53860, 192167, 110351, 234267, 231532, 17909, 103967, 329421, 17758, 18805, 107351, 14086, 64009, 11789, 242687, 20779, 27205, 192197, 16590, 18645, 230872, 243725, 11826, 12224, 18011, 23790, 104445, 235072, 14158, 14432, 21812, 74256, 74694, 232906, 260409, 12775, 18761, 104215, 108911, 228880, 12345, 12808, 13430, 19353, 22240, 22335, 54670, 67046, 75974, 229320, 231225, 237860,…
GO:0042058	regulation of epidermal growth factor receptor signaling pathway	0.006318245	0.034826224	-0.33877507	69601, 12554, 19271, 109700, 215114, 11820, 208650, 72543, 226250, 21802, 50754, 74155, 18011, 19268, 14158, 21418, 76854, 11539, 11553, 11804, 19165, 19349, 231125, 11551, 13645, 14103, 17969, 19248, 217344, 22088, 232431, 11552, 11606, 12402, 13650, 13982, 15114, 18226, 19164, 29816, 56468, 70294, 11491, 13874, 17395, 19255, 23795, 26365, 67845, 73711, 192192, 229007
GO:0044344	cellular response to fibroblast growth factor stimulus	0.006341248	0.034914899	-0.285281207	21416, 14164, 16558, 14182, 329628, 14183, 22418, 72043, 396184, 14172, 14219, 67603, 12505, 14733, 15531, 71436, 12387, 14184, 15245, 12393, 16591, 24064, 24063, 116701, 18053, 12193, 13655, 14173, 14186, 14784, 16413, 20662, 80752, 80857, 327826, 399558, 14180, 68365, 72514, 636931, 12192, 14178, 15370, 21825, 22417, 64654, 70300, 213452, 219134, 383491, 14171, 18591, 21380, 80903, 101540, 1417…
GO:0035767	endothelial cell chemotaxis	0.00640315	0.035217327	-0.475382021	20356, 14164, 14182, 18760, 269608, 14172, 18128, 22339, 15289, 13655, 14173, 15370, 21825, 15507, 16542, 17295, 18133, 18438, 18591, 68328, 80903, 101540, 18186, 23789, 55985
GO:0051153	regulation of striated muscle cell differentiation	0.006453142	0.035453662	-0.257383968	20679, 208727, 108655, 13642, 17260, 69807, 20315, 75547, 238161, 79221, 20423, 14369, 12064, 17691, 18019, 18128, 19130, 12043, 232174, 23988, 74318, 75805, 11554, 12818, 14815, 21833, 56190, 213435, 434246, 11739, 17128, 17341, 19664, 22433, 56637, 327826, 17928, 20429, 78321, 79362, 259300, 328572, 666794, 12633, 13009, 13831, 14256, 16000, 56717, 110196, 606496, 12154, 15182, 15183, 15184, 16…
GO:0044708	single-organism behavior	0.006471794	0.035503429	-0.125694859	319974, 268890, 18163, 13131, 18189, 320790, 20512, 210933, 12661, 19242, 66860, 170719, 320127, 17967, 545156, 17260, 15465, 21960, 12288, 18190, 330222, 12286, 13649, 16531, 56747, 18750, 20315, 66797, 67269, 114142, 232333, 12290, 13844, 15376, 20620, 20720, 14009, 19283, 20511, 246317, 11820, 12394, 17536, 18212, 16476, 20238, 74342, 218038, 329934, 13838, 18795, 19211, 76376, 11980, 11994, 1…
GO:0051090	regulation of sequence-specific DNA binding transcription factor activity	0.006477806	0.035503429	-0.150348955	208727, 67916, 69601, 21416, 19017, 19055, 18514, 16001, 14362, 18751, 69807, 16975, 19206, 15376, 18760, 17979, 22418, 211770, 227541, 16600, 71371, 217410, 12611, 20423, 67245, 93679, 16978, 19211, 12064, 15258, 16973, 16974, 17691, 74039, 13839, 14456, 19130, 21814, 22339, 66894, 12387, 13078, 16590, 18035, 223453, 12042, 12289, 18755, 23938, 66589, 67087, 67525, 12322, 14158, 17131, 21833, 23…
GO:0018212	peptidyl-tyrosine modification	0.006489245	0.035503429	-0.161431437	67916, 14360, 16001, 13869, 14083, 18590, 13649, 16975, 19246, 18750, 54635, 13844, 14182, 12805, 14183, 19283, 11820, 13841, 13548, 16878, 208650, 13838, 12505, 64297, 74012, 106522, 233328, 11350, 14456, 15205, 20354, 20779, 21802, 22339, 50754, 11302, 14184, 16590, 17311, 56013, 74155, 13856, 16160, 18011, 51789, 12702, 12988, 14158, 14191, 14600, 16412, 11539, 11553, 11600, 11804, 12305, 1270…
GO:0070372	regulation of ERK1 and ERK2 cascade	0.006490328	0.035503429	-0.169353095	73230, 69601, 24066, 13405, 13869, 18590, 13649, 19246, 75607, 76089, 18750, 54635, 230857, 13176, 14183, 21859, 13841, 16600, 19419, 98432, 16476, 16878, 12778, 14172, 14219, 19211, 19247, 21844, 67603, 107746, 12505, 18441, 19401, 22350, 71878, 11350, 14456, 20779, 22339, 50754, 76954, 14184, 74155, 108058, 319239, 13856, 14114, 19252, 23988, 24064, 215748, 11549, 12988, 13383, 16007, 24063, 63…
GO:0035601	protein deacylation	0.006514912	0.035515214	-0.296678022	208727, 81004, 20602, 14245, 114716, 18760, 21372, 79221, 13548, 114715, 12053, 15531, 22339, 81703, 226791, 232232, 74318, 21412, 18673, 73390, 17692, 18627, 52592, 56397, 70315, 71175, 116848, 13016, 21761, 68943, 70779, 328572, 20787, 54194, 69260, 71514, 77583, 15182, 15183, 15184, 19063, 19712, 80748, 101540, 219158, 242285, 320365, 13714, 13990, 14272, 15185, 18777, 18854, 20185, 20466, 204…
GO:0014855	striated muscle cell proliferation	0.006519037	0.035515214	-0.312085676	21813, 14164, 17967, 108655, 17260, 13869, 20181, 14182, 14183, 68861, 17300, 20423, 17125, 19211, 22762, 70417, 12166, 18128, 21814, 12387, 23966, 21808, 21812, 11600, 16526, 64010, 14173, 14609, 19664, 21385, 80857, 12534, 14180, 17928, 19015, 723954, 12633, 15214, 18712, 20471, 77044, 12154, 13052, 14463, 15182, 19084, 19094, 20475, 26416, 57246, 67367, 18091, 20182, 22062, 22413, 74777, 93759…
GO:0016570	histone modification	0.006520619	0.035515214	-0.141733467	319974, 71458, 208727, 81004, 56353, 16468, 108829, 18751, 14245, 54169, 18750, 18760, 14048, 14051, 17977, 21372, 69726, 79221, 193796, 16878, 381813, 18676, 22367, 381534, 76901, 12053, 16842, 22194, 22339, 226830, 235441, 12387, 14049, 30841, 81703, 214133, 232232, 20230, 74195, 74244, 74318, 214162, 216850, 18509, 21412, 26992, 194388, 208266, 223770, 242726, 269424, 381022, 12914, 17128, 185…
GO:0007254	JNK cascade	0.00654614	0.035615801	-0.19766389	69601, 26921, 66505, 14013, 16001, 70097, 14083, 13649, 16543, 19246, 24136, 22422, 13608, 14388, 16906, 29820, 22418, 211770, 665113, 19419, 26409, 98432, 13838, 14219, 18795, 21844, 107746, 15258, 26414, 14367, 22421, 23882, 59036, 70834, 94245, 14167, 330938, 14169, 26408, 26564, 63873, 76589, 140577, 12775, 13197, 22032, 22034, 26407, 27206, 59009, 93840, 215653, 21987, 22041, 26382, 26404, 5…
GO:0071774	response to fibroblast growth factor	0.00660052	0.035834438	-0.281473293	21416, 14164, 16558, 14182, 329628, 14183, 22418, 72043, 396184, 14172, 14219, 67603, 12505, 14733, 15531, 71436, 12387, 14184, 15245, 12393, 16591, 24064, 24063, 116701, 18053, 12193, 13655, 14173, 14186, 14784, 16413, 20662, 80752, 80857, 327826, 399558, 14180, 68365, 72514, 636931, 12192, 14178, 15370, 15936, 21825, 22417, 64654, 70300, 213452, 219134, 383491, 14171, 18591, 21380, 80903, 10154…
GO:0045599	negative regulation of fat cell differentiation	0.006616071	0.03588028	-0.361240613	20602, 21416, 19883, 16449, 11865, 12395, 22761, 22418, 217410, 17127, 22762, 16974, 56458, 22339, 81703, 20661, 63873, 76854, 53322, 231070, 12193, 18605, 13555, 22408, 225791, 13198, 14461, 22416, 68952, 97064, 228790, 232339, 12005, 14462, 17385, 20656, 21803, 64383, 93759, 228775, 240514, 723914
GO:0007179	transforming growth factor beta receptor signaling pathway	0.006640044	0.035933098	-0.220754262	21813, 53618, 14083, 58250, 52662, 12167, 14119, 12562, 26409, 16476, 21417, 17125, 17127, 68939, 268977, 15258, 17129, 12579, 19272, 20779, 21814, 80288, 235505, 12912, 14281, 21808, 23988, 77794, 94093, 17130, 17131, 21812, 27528, 278507, 11477, 17128, 17684, 19042, 19303, 78558, 108075, 241226, 246154, 353310, 11545, 13430, 14118, 14573, 16419, 20481, 22433, 23863, 207667, 12843, 13132, 14479,…
GO:0043276	anoikis	0.006687759	0.036152566	-0.470922735	14083, 18212, 26409, 17691, 18128, 20779, 21885, 12043, 16412, 171543, 13143, 12957, 22084, 13555, 14797, 18432, 18706, 20869, 21781, 12048, 17210, 27273, 50883, 107392
GO:0042551	neuron maturation	0.006802651	0.036710464	-0.364400498	18189, 210933, 66797, 224650, 14025, 319504, 11820, 269116, 74143, 12043, 54352, 66725, 13618, 13842, 21367, 80906, 668253, 14682, 121021, 18227, 19353, 56637, 80297, 11352, 17926, 23859, 12577, 23829, 56717, 17257, 18049, 18591, 19645, 21389, 223881, 227377, 19713, 57764, 114889, 170758, 387150
GO:1903115	regulation of actin filament-based movement	0.006805505	0.036710464	-0.385700536	18578, 109676, 238871, 11928, 16518, 12288, 238161, 216033, 11554, 13383, 14613, 20271, 12373, 21956, 68667, 192176, 228785, 330953, 20855, 98660, 11938, 67451, 109620, 13511, 14168, 14463, 16480, 19218, 20191, 22218, 56320, 13506, 57442, 57785, 109552, 433809
GO:0060071	Wnt signaling pathway, planar cell polarity pathway	0.006864073	0.036984184	-0.418744442	14362, 22422, 70122, 22418, 93960, 22411, 16974, 407821, 11350, 59036, 12614, 26564, 140577, 20187, 93840, 19353, 71461, 230824, 11352, 13132, 13543, 14365, 13542, 57265, 107934, 13544, 14368, 14734, 20319, 54612, 59024
GO:0021884	forebrain neuron development	0.006875372	0.036984184	-0.393293537	244667, 19876, 268902, 20689, 70762, 20346, 76089, 18187, 14182, 14183, 22418, 14472, 15228, 74244, 21367, 21418, 11878, 14682, 13193, 19353, 20664, 16874, 11977, 20563, 54713, 94229, 13488, 14179, 16875, 18186, 18293, 18846, 22187, 22272, 107503, 170758
GO:0030865	cortical cytoskeleton organization	0.006879169	0.036984184	-0.419030279	192167, 71409, 13821, 22350, 104027, 13822, 23790, 235072, 269587, 13383, 63873, 104215, 22349, 22388, 16150, 26934, 259300, 19878, 229707, 11845, 12317, 16897, 18472, 21894, 68328, 109711, 12568, 18571, 19877, 56193, 59032, 71819, 102502, 105855, 109042
GO:0007346	regulation of mitotic cell cycle	0.006885548	0.036984184	-0.137245404	18514, 17120, 16001, 74370, 17345, 216810, 13649, 19206, 18750, 50791, 14182, 16906, 20620, 14183, 11820, 69274, 230126, 240843, 12443, 17300, 21951, 17127, 18795, 19211, 19247, 24100, 104418, 11789, 16973, 17691, 22061, 226250, 11350, 12228, 12579, 15205, 21802, 59036, 59126, 68501, 264064, 545622, 12043, 12387, 14184, 15228, 108058, 109333, 12545, 19363, 21335, 53317, 71007, 78334, 98496, 10733…
GO:0002088	lens development in camera-type eye	0.006911018	0.037081543	-0.307562567	17132, 21813, 18213, 18986, 24136, 17268, 14183, 20666, 17127, 15258, 19130, 29815, 110380, 12387, 14184, 58998, 18508, 20674, 21916, 57810, 58235, 13383, 21418, 21812, 195727, 239250, 17684, 18016, 107993, 14609, 14616, 20481, 20586, 20664, 327826, 12954, 20482, 100121, 12577, 12970, 20473, 30923, 12576, 12955, 13836, 15257, 18742, 20475, 22352, 12075, 12958, 14462, 19014, 21803, 67231, 68911, 5…
GO:1903725	regulation of phospholipid metabolic process	0.006922211	0.037102167	-0.344054101	18708, 69601, 57257, 18590, 20778, 20779, 22325, 14184, 16367, 210992, 13842, 14191, 18563, 16835, 14173, 19353, 14254, 19229, 21687, 224792, 12520, 15560, 18753, 26457, 228361, 100502698, 11840, 15926, 17096, 18591, 18595, 18596, 18710, 20186, 54673, 100504663, 12540, 14077, 18709, 21803, 66592, 68767, 75669, 213788, 216505, 244882, 257632, 320207
GO:0090003	regulation of establishment of protein localization to plasma membrane	0.006986515	0.037407121	-0.364870251	18189, 18708, 20411, 22350, 106522, 13483, 226791, 98496, 12988, 13383, 16412, 16514, 76854, 11835, 104215, 217124, 22349, 72293, 69660, 100017, 226849, 269109, 16573, 53330, 76686, 233977, 11845, 12048, 13836, 17846, 18607, 23991, 14694, 16400, 18709, 18759, 18777, 20909, 23795, 56089, 56212, 56374, 57785, 67830, 72993, 74488, 94221, 102502, 226744, 279561
GO:0032330	regulation of chondrocyte differentiation	0.007063743	0.037740568	-0.356287713	20679, 17132, 20678, 12006, 83925, 218772, 239337, 14633, 14634, 14172, 14219, 17127, 106522, 73121, 12387, 21834, 12393, 108153, 21812, 69605, 76566, 235320, 20340, 20429, 20472, 12020, 66175, 216795, 14563, 18984, 19411, 12161, 15431, 16998, 19697, 20682, 214685, 242316
GO:1903579	negative regulation of ATP metabolic process	0.00716899	0.038262399	-0.524766416	208727, 19017, 12398, 98496, 74747, 12495, 11545, 14121, 20848, 319801, 17928, 56428, 105675, 11848, 15937, 22059, 58805, 216805
GO:0043277	apoptotic cell clearance	0.007215647	0.038470751	-0.450161383	20778, 70417, 19401, 14456, 71853, 14134, 22174, 15289, 16971, 17289, 19353, 105245, 12491, 16410, 21817, 214585, 21825, 17304, 26362, 12266, 20296, 27403, 56208, 73182, 381560
GO:0002790	peptide secretion	0.007224417	0.038475084	-0.119075965	18189, 320790, 26921, 54725, 21416, 19055, 103213, 108655, 56508, 545156, 16324, 360013, 74370, 12288, 224129, 13649, 16178, 52906, 11865, 12290, 15376, 27414, 18129, 18803, 22418, 76483, 19419, 19726, 16878, 18575, 380714, 18484, 19247, 21844, 66629, 14732, 16973, 18111, 22350, 215999, 11350, 13418, 13839, 14456, 18128, 20501, 20779, 50873, 58869, 66074, 67151, 14601, 16367, 17196, 18007, 56013,…
GO:0046627	negative regulation of insulin receptor signaling pathway	0.0072317	0.038475084	-0.424008639	18751, 18750, 50915, 107351, 19267, 16367, 19268, 98496, 12702, 434246, 12703, 18761, 53322, 18605, 22084, 11625, 16332, 17700, 18753, 216233, 338346, 606496, 12700, 18762, 19062, 22608, 68421, 232339, 19255, 19697, 64930, 72508, 228869, 387161
GO:0042391	regulation of membrane potential	0.00740023	0.039330277	-0.139475903	109676, 18189, 192167, 11928, 19055, 19242, 320127, 13405, 56508, 83814, 17260, 56543, 16518, 12288, 11735, 12286, 16531, 81907, 12290, 238161, 12293, 246317, 319504, 12296, 14804, 16476, 20238, 19211, 72759, 110862, 12064, 14799, 108013, 12298, 13483, 20779, 22421, 50873, 58869, 66894, 71960, 72978, 99738, 432442, 545622, 12043, 14813, 58226, 108058, 216033, 235086, 243725, 12289, 12801, 14167, …
GO:0051569	regulation of histone H3-K4 methylation	0.0074521	0.039564306	-0.46858884	319974, 71458, 12387, 214162, 17128, 26914, 55982, 13433, 17863, 22083, 66317, 99982, 13436, 75410, 329559, 24116, 110147, 12189, 14462, 14526, 14582, 68845, 68911, 76246
GO:0003181	atrioventricular valve morphogenesis	0.00749827	0.039767611	-0.490093017	21813, 22761, 15213, 22762, 12166, 18128, 21808, 16007, 17130, 11477, 12168, 17128, 20677, 17248, 22160, 233651, 15214, 56198, 13636, 14463, 12156
GO:0046626	regulation of insulin receptor signaling pathway	0.007553073	0.040016227	-0.33817891	18708, 18751, 19246, 18750, 75747, 50915, 107351, 19267, 20779, 16367, 19268, 98496, 12702, 237542, 434246, 12703, 18761, 53322, 235344, 18605, 22084, 12445, 11625, 16332, 16846, 17700, 18753, 108155, 216233, 338346, 606496, 12700, 18762, 19062, 20186, 22608, 68421, 232339, 240675, 12567, 19255, 19653, 19697, 64930, 72508, 72674, 93759, 98415, 228869, 387161
GO:0002063	chondrocyte development	0.007566812	0.040046994	-0.456405119	21813, 12006, 58250, 240396, 72043, 14172, 269941, 373864, 73121, 12393, 12814, 12168, 12406, 70235, 76566, 20429, 242291, 19411, 338366, 11595, 13666, 20319, 20682, 240725
GO:0055085	transmembrane transport	0.007702863	0.040661956	-0.091281957	18578, 109676, 18189, 320790, 238871, 192167, 116873, 11928, 16502, 19017, 27411, 70729, 14360, 13405, 83814, 17260, 15465, 56543, 244562, 16518, 20521, 12288, 16438, 11735, 12286, 16531, 75607, 18750, 20192, 20496, 26570, 12290, 18760, 238161, 12293, 18803, 20511, 20778, 54403, 67952, 73102, 246317, 338365, 12296, 16439, 29876, 53416, 269994, 20502, 52076, 67105, 67972, 18795, 27058, 69635, 7637…
GO:0021889	olfactory bulb interneuron differentiation	0.007779115	0.040998695	-0.513315121	19876, 268902, 20689, 13869, 14182, 22418, 192119, 58198, 11878, 387133, 723967, 19353, 14843, 20563, 22255, 723968, 107503, 387159
GO:1903578	regulation of ATP metabolic process	0.007795245	0.041040869	-0.343982435	208727, 19017, 108099, 12398, 50873, 15251, 70556, 98496, 74747, 12495, 11545, 14121, 16337, 17319, 20848, 57320, 108079, 319801, 12534, 17869, 17928, 20463, 68197, 68943, 11977, 16000, 19013, 105787, 108155, 242602, 14555, 18439, 56428, 105675, 11848, 11983, 12499, 14447, 15937, 16418, 18648, 20185, 22059, 58805, 66972, 67267, 74006, 102060, 103988, 216805, 268697, 269523
GO:0018108	peptidyl-tyrosine phosphorylation	0.007821212	0.041134685	-0.15828152	67916, 14360, 16001, 13869, 14083, 18590, 13649, 16975, 19246, 18750, 54635, 13844, 14182, 12805, 14183, 19283, 11820, 13841, 13548, 16878, 208650, 13838, 12505, 64297, 74012, 106522, 233328, 11350, 14456, 15205, 20354, 20779, 21802, 22339, 50754, 11302, 14184, 16590, 17311, 56013, 74155, 13856, 16160, 18011, 51789, 12702, 12988, 14158, 14191, 14600, 16412, 11539, 11553, 11600, 11804, 12305, 1270…
GO:0019320	hexose catabolic process	0.007845866	0.041221412	-0.615819431	16973, 319625, 14751, 16828, 319801, 72157, 15275, 74246, 110119, 14635, 16548, 18640, 18642, 14430, 22059, 225913
GO:0060612	adipose tissue development	0.007998425	0.04197926	-0.386151286	81004, 19017, 231991, 26383, 71371, 12977, 16973, 105171, 268396, 20681, 15364, 22433, 55982, 68667, 232685, 13549, 13592, 19015, 229227, 15902, 16846, 18706, 56436, 16905, 19885, 20186, 72345, 108012, 225845, 234199, 11909, 12567, 22187, 67800, 93759, 102774, 114679, 229285, 329003
GO:0006090	pyruvate metabolic process	0.008177033	0.042827634	-0.278656004	208727, 19017, 108099, 433182, 12398, 109264, 15251, 18746, 27402, 18563, 74747, 18124, 12183, 14121, 14751, 16337, 16828, 17319, 17436, 20848, 108079, 216019, 236900, 319801, 13382, 14433, 16832, 17869, 17928, 56421, 11674, 15275, 15277, 16000, 19013, 56012, 68263, 74246, 105787, 108155, 110119, 11611, 11676, 14555, 14635, 16548, 18439, 18597, 18604, 18640, 18642, 18655, 56428, 72141, 74551, 107…
GO:0042306	regulation of protein import into nucleus	0.00818613	0.042830852	-0.2011611	18708, 69601, 20356, 19055, 14362, 13869, 12006, 13649, 16543, 13608, 18760, 238161, 72043, 107351, 14634, 320482, 20423, 14369, 17127, 103583, 12166, 14456, 59036, 18035, 18769, 21335, 22771, 71805, 18015, 21812, 21833, 74256, 11600, 13605, 14682, 17128, 18761, 18763, 19042, 66233, 69068, 70790, 11545, 16452, 22433, 29810, 56637, 70572, 72565, 192176, 11640, 12491, 12534, 13132, 13645, 19663, 21…
[truncated: 48 more rows]
