# Supplementary material for: A Sox2 enhancer cluster regulates region-specific neural fates from mouse embryonic stem cells
Source: G3 (Bethesda). 2025 Jan 24;15(4):jkaf012. doi: 10.1093/g3journal/jkaf012 (PMC12005160; doi:10.1093/g3journal/jkaf012)
Supplement: jkaf012_Supplementary_Data [file jkaf012_supplementary_data.zip › Table_S19_G3-2024-405518.csv]

goid	description	p	q	es	core_enrichment
GO:0009888	tissue development	2.36E-52	1.99E-49	0.337862706	13642, 268859, 108655, 20563, 23966, 16323, 20541, 83925, 269152, 14107, 16449, 93742, 231532, 243931, 329628, 13841, 16531, 21923, 70350, 21813, 19363, 11480, 22283, 26409, 15234, 16600, 73230, 12394, 14042, 19876, 20356, 21416, 50768, 14362, 20346, 20666, 81004, 108058, 20315, 13837, 19091, 56758, 242509, 14013, 75547, 218772, 17967, 19055, 72333, 79221, 11819, 14609, 19664, 16392, 16826, 18783…
GO:0016477	cell migration	6.86E-45	4.95E-42	0.36224556	13642, 238871, 319387, 399558, 23888, 270120, 20563, 20541, 93742, 231532, 21813, 319939, 15234, 16600, 73230, 13865, 19270, 19876, 20356, 50768, 13175, 19274, 20346, 108058, 20315, 50791, 13837, 19091, 67703, 79221, 11819, 14609, 19664, 16392, 16826, 211323, 11787, 12825, 16773, 18187, 238130, 545156, 50706, 13649, 13869, 18708, 57257, 71436, 208177, 214968, 13134, 16009, 17311, 19017, 140580, 2…
GO:0040011	locomotion	1.89E-42	1.06E-39	0.320941991	13642, 13640, 238871, 319387, 399558, 23888, 108655, 270120, 20563, 20541, 93742, 231532, 13841, 21813, 319939, 218194, 15234, 16600, 73230, 13865, 14042, 19270, 19876, 20356, 20564, 50768, 13175, 11735, 19274, 20346, 108058, 20315, 50791, 13837, 19091, 67703, 79221, 11819, 14609, 19664, 16392, 16826, 211323, 11787, 12825, 16773, 18187, 238130, 545156, 50706, 18028, 12167, 13649, 13869, 18708, 57…
GO:0006928	movement of cell or subcellular component	1.26E-41	5.78E-39	0.306767392	13642, 13640, 238871, 319387, 399558, 23888, 108655, 270120, 20563, 20541, 269152, 93742, 231532, 13841, 21813, 319939, 218194, 15234, 16600, 73230, 13865, 14042, 19270, 19876, 20356, 20564, 50768, 13175, 11735, 19274, 20346, 108058, 20315, 50791, 13837, 19091, 67703, 79221, 83814, 11819, 14609, 19664, 109711, 16392, 16826, 211323, 11787, 12825, 16773, 18187, 238130, 545156, 50706, 18028, 12167, …
GO:2000026	regulation of multicellular organismal development	1.18E-41	5.78E-39	0.296722796	13642, 18191, 13640, 268859, 319387, 399558, 23965, 108655, 270120, 20563, 23966, 16323, 20541, 83925, 16449, 93742, 329628, 99633, 13841, 17268, 19266, 21813, 243937, 235106, 241568, 11480, 13196, 15234, 16600, 21413, 319476, 12394, 13865, 19270, 19876, 20356, 21416, 14362, 19274, 20346, 20666, 76965, 20315, 50791, 330222, 13837, 18189, 74342, 108013, 218772, 16981, 17967, 19055, 79221, 83814, 1…
GO:0048870	cell motility	6.66E-41	2.59E-38	0.334550156	13642, 238871, 319387, 399558, 23888, 270120, 20563, 20541, 93742, 231532, 21813, 319939, 218194, 15234, 16600, 73230, 13865, 19270, 19876, 20356, 50768, 13175, 19274, 20346, 108058, 20315, 50791, 13837, 19091, 67703, 79221, 11819, 14609, 19664, 16392, 16826, 211323, 11787, 12825, 16773, 18187, 238130, 545156, 50706, 13649, 13869, 18708, 57257, 71436, 208177, 214968, 13134, 16009, 17311, 19017, 1…
GO:0051674	localization of cell	6.66E-41	2.59E-38	0.334550156	13642, 238871, 319387, 399558, 23888, 270120, 20563, 20541, 93742, 231532, 21813, 319939, 218194, 15234, 16600, 73230, 13865, 19270, 19876, 20356, 50768, 13175, 19274, 20346, 108058, 20315, 50791, 13837, 19091, 67703, 79221, 11819, 14609, 19664, 16392, 16826, 211323, 11787, 12825, 16773, 18187, 238130, 545156, 50706, 13649, 13869, 18708, 57257, 71436, 208177, 214968, 13134, 16009, 17311, 19017, 1…
GO:0007155	cell adhesion	6.31E-40	2.12E-37	0.342493475	13642, 18191, 13640, 319387, 399558, 23965, 210126, 270120, 20563, 269152, 22288, 14107, 93742, 329628, 12552, 13841, 19266, 21923, 21813, 11489, 67916, 235106, 73173, 16600, 217517, 268890, 19876, 20356, 50768, 18163, 11735, 19274, 20315, 330222, 13837, 18189, 19091, 17967, 67703, 19664, 68799, 109711, 208650, 12825, 16773, 77976, 319448, 50706, 66797, 12818, 13649, 18708, 57257, 71436, 208177, …
GO:0022610	biological adhesion	1.44E-39	4.53E-37	0.340020433	13642, 18191, 13640, 319387, 399558, 23965, 210126, 270120, 20563, 269152, 22288, 14107, 93742, 329628, 12552, 13841, 19266, 21923, 21813, 11489, 67916, 235106, 73173, 16600, 217517, 268890, 19876, 20356, 50768, 18163, 11735, 19274, 20315, 330222, 13837, 18189, 19091, 17967, 67703, 19664, 68799, 109711, 208650, 12825, 16773, 77976, 319448, 50706, 66797, 12818, 13649, 18708, 57257, 71436, 208177, …
GO:0008283	cell proliferation	1.79E-36	3.92E-34	0.280552975	13642, 108655, 20563, 23966, 16323, 16449, 329628, 21923, 21813, 319939, 19363, 11480, 15234, 16600, 73230, 12394, 19876, 20356, 20564, 21416, 50768, 19274, 20666, 108058, 20315, 21898, 50791, 56195, 14013, 218772, 17967, 11819, 14609, 19664, 20238, 208650, 16392, 18783, 17079, 545156, 11516, 20678, 112407, 448987, 17389, 18028, 108679, 12393, 13649, 13869, 18708, 57257, 13134, 14284, 16009, 1731…
GO:0042127	regulation of cell proliferation	6.33E-35	1.28E-32	0.29607963	13642, 108655, 20563, 16323, 16449, 21923, 21813, 319939, 19363, 15234, 16600, 12394, 19876, 20356, 20564, 21416, 50768, 19274, 20666, 108058, 20315, 21898, 50791, 56195, 14013, 218772, 17967, 11819, 14609, 19664, 20238, 208650, 16392, 18783, 11516, 112407, 18028, 108679, 12393, 13649, 13869, 18708, 57257, 13134, 14284, 16009, 17311, 19017, 13982, 14048, 18514, 235505, 13132, 13617, 22418, 14158,…
GO:0022603	regulation of anatomical structure morphogenesis	6.97E-35	1.35E-32	0.355906203	13642, 13640, 20563, 23966, 13841, 19266, 21813, 241568, 15234, 16600, 21413, 12394, 19876, 20356, 50768, 14362, 19274, 20346, 76965, 20315, 75547, 19055, 79221, 83814, 14609, 19664, 217692, 16392, 72759, 211323, 64009, 545156, 50706, 18028, 12393, 208177, 19017, 338362, 13982, 14048, 268902, 13132, 13617, 20349, 22418, 58194, 103967, 12831, 14457, 70097, 13047, 14453, 18845, 23871, 71458, 243362…
GO:0045595	regulation of cell differentiation	1.37E-34	2.40E-32	0.279375347	13642, 13640, 268859, 399558, 23965, 108655, 270120, 20563, 23966, 16323, 83925, 16449, 243931, 329628, 13841, 17268, 19266, 21813, 243937, 235106, 241568, 11480, 22283, 13196, 15234, 16600, 21413, 12394, 13865, 19270, 19876, 20356, 21416, 14362, 20346, 20666, 76965, 20315, 50791, 330222, 13837, 14013, 75547, 218772, 19055, 79221, 83814, 14609, 19664, 20238, 217692, 16392, 211323, 12825, 64009, 5…
GO:0051240	positive regulation of multicellular organismal process	4.87E-34	7.68E-32	0.28416411	13642, 18191, 13640, 319387, 399558, 23965, 108655, 23966, 16323, 20541, 16449, 93742, 99633, 19266, 21813, 268977, 67916, 11480, 15234, 21413, 319476, 12394, 19876, 20356, 21416, 14362, 20346, 20666, 76965, 108058, 20315, 21898, 50791, 13837, 18189, 74342, 218772, 16981, 17967, 19055, 79221, 83814, 14600, 14609, 19664, 20238, 208650, 16392, 211323, 545156, 11516, 20678, 50706, 12167, 12393, 1364…
GO:0051094	positive regulation of developmental process	1.99E-32	3.04E-30	0.297440184	13642, 18191, 13640, 319387, 399558, 23965, 108655, 23966, 16323, 20541, 16449, 93742, 243931, 99633, 19266, 21813, 11480, 15234, 21413, 319476, 12394, 19876, 20356, 21416, 14362, 20346, 20666, 76965, 20315, 50791, 13837, 18189, 74342, 14013, 218772, 16981, 17967, 79221, 83814, 14600, 14609, 19664, 20238, 208650, 16392, 211323, 545156, 11516, 20678, 12167, 12393, 13869, 18708, 71436, 208177, 3208…
GO:0009887	animal organ morphogenesis	4.72E-31	6.81E-29	0.325871984	13642, 399558, 23965, 270120, 20563, 16323, 20541, 269152, 14107, 16449, 243931, 329628, 17268, 21923, 21813, 15234, 19876, 20564, 21416, 50768, 14362, 19274, 20346, 20666, 218772, 14609, 19664, 16392, 12825, 18187, 17389, 18028, 12167, 12393, 13649, 14051, 23850, 320398, 16371, 12837, 13982, 14048, 14260, 18514, 13132, 13617, 22418, 12831, 14119, 14180, 14634, 21676, 22762, 80707, 320790, 16373,…
GO:0048584	positive regulation of response to stimulus	8.94E-31	1.25E-28	0.263204553	108655, 20563, 16323, 83925, 16449, 56811, 67916, 11480, 26409, 15234, 73230, 19876, 20356, 21416, 20666, 108058, 20315, 21898, 18189, 75547, 17967, 19055, 320127, 14600, 14609, 19664, 208650, 16392, 18783, 211323, 12825, 17079, 114716, 11516, 69068, 108679, 12167, 13649, 13869, 14051, 14370, 18708, 57257, 16009, 17311, 13982, 14048, 13132, 13617, 18578, 22418, 54725, 11548, 14180, 16168, 70097, …
GO:0060429	epithelium development	2.39E-28	3.17E-26	0.3000568	13642, 108655, 20563, 16323, 20541, 83925, 269152, 14107, 16449, 93742, 231532, 243931, 329628, 13841, 16531, 21923, 70350, 21813, 19363, 22283, 26409, 15234, 16600, 73230, 12394, 19876, 20356, 21416, 50768, 14362, 20346, 20666, 20315, 14013, 218772, 72333, 11819, 14609, 19664, 16826, 319448, 18028, 13649, 13869, 71436, 208177, 14284, 16371, 13982, 14048, 14260, 17132, 18514, 235505, 268902, 1313…
GO:1902531	regulation of intracellular signal transduction	1.06E-27	1.34E-25	0.265696482	238871, 399558, 20563, 16323, 231532, 13841, 19266, 241568, 26409, 15234, 16600, 73230, 319476, 19876, 20356, 21416, 50768, 20666, 108058, 110596, 20315, 21898, 50791, 74342, 223435, 14013, 75547, 17967, 320127, 14600, 14609, 217692, 16392, 71302, 211323, 12825, 114716, 545156, 11516, 234353, 69068, 108679, 217410, 13649, 13869, 14370, 57257, 71436, 16009, 17311, 68861, 13982, 13132, 13617, 22418…
GO:0006468	protein phosphorylation	9.96E-27	1.20E-24	0.247370827	13640, 238871, 399558, 328329, 20563, 16323, 93742, 13841, 21813, 67916, 241568, 11480, 26409, 15234, 16600, 73230, 319476, 13175, 14362, 108058, 21898, 13837, 19091, 74342, 223435, 14013, 75547, 16981, 11819, 14600, 208650, 16392, 211323, 77976, 114716, 545156, 11516, 225326, 69068, 108679, 217410, 12167, 13649, 13869, 14370, 18708, 71436, 16009, 17311, 19017, 13982, 235505, 13132, 13617, 18647,…
GO:0009967	positive regulation of signal transduction	1.56E-26	1.84E-24	0.275570057	16323, 83925, 16449, 56811, 11480, 26409, 15234, 73230, 19876, 20356, 21416, 20666, 108058, 21898, 18189, 75547, 17967, 320127, 14600, 14609, 19664, 16392, 211323, 12825, 17079, 114716, 11516, 69068, 108679, 12167, 13649, 13869, 14370, 18708, 16009, 17311, 13982, 14048, 13132, 13617, 22418, 11548, 14180, 16168, 70097, 80707, 13176, 17191, 54635, 12554, 72780, 105171, 12505, 14219, 16001, 26564, 6…
GO:0071310	cellular response to organic substance	3.85E-26	4.42E-24	0.238661787	13640, 238871, 399558, 108655, 20563, 16323, 20541, 329628, 21813, 268977, 241568, 11480, 26409, 15234, 16600, 21413, 73230, 319476, 12394, 13865, 19876, 20564, 21416, 14362, 20666, 20315, 21898, 50791, 13837, 18189, 74342, 75547, 218772, 19055, 79221, 11819, 14600, 19664, 68799, 16392, 12825, 17079, 18187, 20678, 735252, 12167, 12393, 13649, 13869, 18708, 71436, 19017, 23849, 13982, 235505, 1313…
GO:0001932	regulation of protein phosphorylation	9.67E-26	1.06E-23	0.274420274	13640, 238871, 399558, 20563, 16323, 93742, 13841, 21813, 67916, 241568, 11480, 26409, 15234, 16600, 73230, 319476, 14362, 108058, 21898, 74342, 14013, 75547, 16981, 11819, 14600, 208650, 16392, 211323, 114716, 11516, 69068, 108679, 217410, 13649, 13869, 14370, 18708, 71436, 16009, 17311, 19017, 13982, 235505, 13132, 13617, 22418, 52662, 11548, 14158, 14180, 16168, 21676, 70097, 13176, 54635, 567…
GO:0042325	regulation of phosphorylation	1.95E-25	2.05E-23	0.264631735	13640, 238871, 399558, 20563, 16323, 93742, 13841, 21813, 67916, 241568, 11480, 26409, 218194, 15234, 16600, 73230, 319476, 14362, 108058, 21898, 74342, 14013, 75547, 16981, 11819, 14600, 20238, 208650, 16392, 16826, 211323, 114716, 11516, 69068, 108679, 217410, 13649, 13869, 14370, 18708, 57257, 71436, 16009, 17311, 19017, 13982, 235505, 13132, 13617, 22418, 52662, 11548, 14158, 14180, 16168, 21…
GO:0010647	positive regulation of cell communication	2.56E-25	2.63E-23	0.252886553	16323, 83925, 16449, 243931, 56811, 11480, 26409, 15234, 73230, 12394, 19876, 20356, 21416, 11735, 20666, 108058, 21898, 18189, 74342, 75547, 17967, 320127, 14600, 14609, 19664, 16392, 211323, 12825, 16773, 17079, 114716, 545156, 11516, 69068, 108679, 12167, 13649, 13869, 14370, 18708, 16009, 17311, 13982, 14048, 13132, 13617, 14799, 22418, 11548, 14180, 16168, 70097, 80707, 13176, 17191, 54635, …
GO:0019220	regulation of phosphate metabolic process	2.88E-25	2.90E-23	0.246998101	13640, 238871, 399558, 23859, 20563, 16323, 93742, 13841, 21813, 67916, 241568, 11480, 26409, 218194, 15234, 16600, 73230, 319476, 50768, 14362, 81004, 108058, 21898, 50791, 19091, 74342, 14013, 75547, 16981, 11819, 14600, 20238, 208650, 16392, 16826, 211323, 77976, 114716, 11516, 69068, 108679, 217410, 13649, 13869, 14370, 18708, 57257, 71436, 16009, 17311, 19017, 13982, 235505, 13132, 13617, 22…
GO:0051174	regulation of phosphorus metabolic process	3.74E-25	3.70E-23	0.246053187	13640, 238871, 399558, 23859, 20563, 16323, 93742, 13841, 21813, 67916, 241568, 11480, 26409, 218194, 15234, 16600, 73230, 319476, 50768, 14362, 81004, 108058, 21898, 50791, 19091, 74342, 14013, 75547, 16981, 11819, 14600, 20238, 208650, 16392, 16826, 211323, 77976, 114716, 11516, 69068, 108679, 217410, 13649, 13869, 14370, 18708, 57257, 71436, 16009, 17311, 19017, 13982, 235505, 13132, 13617, 22…
GO:0023056	positive regulation of signaling	6.52E-25	6.33E-23	0.25026677	16323, 83925, 16449, 243931, 56811, 11480, 26409, 15234, 73230, 12394, 19876, 20356, 21416, 20666, 108058, 21898, 18189, 74342, 75547, 17967, 320127, 14600, 14609, 19664, 16392, 211323, 12825, 16773, 17079, 114716, 545156, 11516, 69068, 108679, 12167, 13649, 13869, 14370, 18708, 16009, 17311, 13982, 14048, 13132, 13617, 14799, 22418, 11548, 14180, 16168, 70097, 80707, 13176, 17191, 54635, 12554, …
GO:0051241	negative regulation of multicellular organismal process	1.22E-24	1.14E-22	0.279354392	238871, 108655, 270120, 20563, 16323, 16449, 13841, 16531, 17268, 21813, 243937, 235106, 13196, 15234, 16600, 21413, 12394, 13865, 19270, 19876, 20356, 21416, 19274, 20346, 20666, 21898, 13837, 19091, 218772, 319415, 19055, 79221, 11819, 14609, 19664, 16392, 211323, 12825, 238130, 11516, 233781, 18028, 217410, 13649, 13869, 18708, 18514, 12457, 13132, 18578, 20349, 22418, 52662, 103967, 12831, 14…
GO:0030155	regulation of cell adhesion	2.69E-24	2.47E-22	0.354154127	13642, 13640, 269152, 22288, 13841, 21923, 21813, 67916, 16600, 20356, 50768, 11735, 20315, 13837, 19091, 19664, 208650, 16773, 77976, 50706, 18708, 57257, 208177, 12837, 13612, 14260, 13132, 20349, 22418, 14634, 16168, 319922, 23871, 12554, 192197, 12505, 54607, 13131, 13405, 17684, 18552, 21943, 12487, 13383, 16412, 19211, 64074, 11600, 17127, 20440, 63953, 11534, 434215, 13609, 223601, 380924,…
GO:0008219	cell death	2.84E-24	2.56E-22	0.229891416	108655, 20563, 16323, 83925, 13841, 16531, 21813, 26409, 15234, 16600, 19876, 20356, 21416, 50768, 14362, 20346, 20666, 108058, 20315, 21898, 14013, 218772, 17967, 14600, 14609, 19664, 16392, 18783, 11787, 244579, 11516, 112407, 69068, 12167, 13649, 13869, 14051, 18708, 67770, 16009, 17311, 19017, 140580, 208449, 13982, 14048, 56353, 13132, 13617, 14924, 22418, 54725, 58194, 109676, 14634, 20090,…
GO:0045597	positive regulation of cell differentiation	3.56E-24	3.10E-22	0.290339665	13642, 13640, 23965, 108655, 23966, 16323, 16449, 243931, 19266, 21813, 11480, 15234, 21413, 12394, 19876, 20356, 21416, 14362, 20346, 20666, 76965, 20315, 50791, 13837, 14013, 218772, 83814, 14609, 19664, 20238, 16392, 211323, 545156, 11516, 20678, 12167, 12393, 18708, 320840, 16009, 17311, 268902, 12457, 13132, 22418, 14119, 14634, 16168, 319922, 12224, 13047, 13176, 16373, 23871, 223255, 14219…
GO:0009790	embryo development	3.55E-24	3.10E-22	0.279682775	108655, 20563, 23966, 16323, 20541, 208618, 243931, 21813, 19363, 67916, 11480, 26409, 16600, 12394, 14042, 21416, 50768, 14362, 20346, 20666, 56758, 243548, 14013, 218772, 16764, 11819, 14609, 19664, 16392, 50785, 16773, 18187, 20678, 17389, 12393, 13649, 13869, 14051, 71436, 208177, 320398, 16371, 17311, 14048, 18514, 12457, 13132, 13617, 16558, 22418, 12831, 14119, 14180, 14634, 21676, 22762, …
GO:0048585	negative regulation of response to stimulus	3.71E-24	3.18E-22	0.258843369	399558, 20563, 231532, 19266, 56811, 243937, 241568, 26409, 15234, 16600, 73230, 319476, 19876, 20356, 20564, 21416, 50768, 14362, 20346, 20315, 21898, 50791, 18189, 19091, 74342, 14013, 108013, 19055, 14609, 20238, 208650, 16392, 12825, 114716, 11516, 233781, 69068, 12393, 14051, 71436, 208177, 208449, 13982, 14048, 235505, 268902, 13132, 22418, 52662, 11548, 14119, 14158, 14180, 14634, 80707, 1…
GO:0031399	regulation of protein modification process	1.34E-23	1.09E-21	0.241106877	13640, 238871, 399558, 20563, 319974, 16323, 93742, 13841, 21813, 67916, 241568, 11480, 26409, 15234, 16600, 73230, 319476, 50768, 14362, 108058, 21898, 50791, 74342, 14013, 75547, 16981, 11819, 14600, 208650, 16392, 211323, 77976, 114716, 11516, 69068, 108679, 217410, 13649, 13869, 14370, 18708, 71436, 16009, 17311, 19017, 13982, 235505, 320365, 13132, 13617, 22418, 52662, 11548, 14158, 14180, 1…
GO:0098609	cell-cell adhesion	2.14E-23	1.72E-21	0.338525504	13642, 13640, 319387, 23965, 270120, 20563, 269152, 14107, 93742, 329628, 12552, 13841, 19266, 21813, 67916, 73173, 16600, 217517, 19876, 18163, 11735, 19274, 20315, 18189, 19091, 17967, 67703, 208650, 319448, 13649, 18708, 71436, 320840, 380928, 12563, 268902, 22418, 23964, 54725, 14158, 14634, 16168, 14804, 23871, 58998, 12554, 19281, 12505, 54607, 58235, 239857, 12385, 13131, 17684, 21943, 219…
GO:0006915	apoptotic process	2.50E-23	1.97E-21	0.234742662	20563, 16323, 83925, 13841, 16531, 21813, 26409, 15234, 16600, 19876, 20356, 21416, 50768, 20346, 108058, 20315, 21898, 218772, 14609, 19664, 16392, 18783, 11787, 244579, 11516, 112407, 69068, 12167, 13649, 13869, 14051, 18708, 67770, 16009, 17311, 19017, 140580, 208449, 13982, 14048, 56353, 13132, 13617, 22418, 54725, 58194, 109676, 14634, 20090, 80707, 170719, 13176, 14453, 14804, 23871, 223255…
GO:0035295	tube development	4.37E-23	3.39E-21	0.331451094	13642, 108655, 20563, 20541, 269152, 16449, 243931, 329628, 13841, 21923, 18027, 21813, 319939, 26409, 73230, 19876, 20356, 21416, 50768, 14362, 20666, 20315, 218772, 14609, 19664, 20238, 50785, 12825, 18028, 13649, 16371, 13982, 14048, 14260, 18514, 268902, 13617, 20349, 22418, 14180, 14634, 21676, 22762, 320790, 12224, 13047, 16373, 18845, 54635, 11622, 192197, 243362, 12505, 14219, 18505, 2034…
GO:0002009	morphogenesis of an epithelium	4.87E-23	3.73E-21	0.365231424	13642, 20563, 269152, 16449, 93742, 231532, 329628, 13841, 21923, 21813, 26409, 15234, 16600, 12394, 19876, 20356, 50768, 14362, 20346, 20666, 20315, 14609, 19664, 13649, 71436, 208177, 16371, 13982, 14048, 14260, 18514, 13132, 13617, 20349, 22418, 12831, 14634, 21676, 16373, 11622, 72780, 243362, 12505, 16001, 18505, 20348, 26564, 17684, 22061, 12808, 13383, 16911, 19211, 70122, 11600, 17127, 10…
GO:0012501	programmed cell death	6.63E-23	4.93E-21	0.230866835	20563, 16323, 83925, 13841, 16531, 21813, 26409, 15234, 16600, 19876, 20356, 21416, 50768, 20346, 108058, 20315, 21898, 14013, 218772, 14609, 19664, 16392, 18783, 11787, 244579, 11516, 112407, 69068, 12167, 13649, 13869, 14051, 18708, 67770, 16009, 17311, 19017, 140580, 208449, 13982, 14048, 56353, 13132, 13617, 22418, 54725, 58194, 109676, 14634, 20090, 80707, 170719, 13176, 14453, 14804, 23871,…
GO:0010941	regulation of cell death	3.53E-22	2.44E-20	0.238382887	108655, 20563, 16323, 83925, 13841, 16531, 26409, 15234, 16600, 19876, 20356, 21416, 50768, 14362, 20666, 108058, 20315, 21898, 14013, 218772, 17967, 14600, 19664, 16392, 18783, 11787, 244579, 11516, 112407, 69068, 12167, 13649, 13869, 14051, 18708, 16009, 17311, 19017, 208449, 13982, 14048, 13132, 13617, 22418, 109676, 14634, 20090, 22762, 80707, 170719, 13176, 14804, 23871, 11622, 12505, 13345,…
GO:0050790	regulation of catalytic activity	4.47E-22	3.05E-20	0.229965993	13640, 399558, 23859, 231532, 13841, 21813, 241568, 11480, 26409, 15234, 16600, 319476, 19876, 50768, 21898, 50791, 13837, 19091, 74342, 75547, 320127, 11819, 14600, 208650, 217692, 16826, 211323, 77976, 114716, 545156, 11516, 69068, 108679, 217410, 320292, 13649, 14370, 18708, 57257, 71436, 17311, 13982, 235505, 13132, 22418, 21676, 70097, 17356, 24012, 54635, 56706, 69726, 78610, 21353, 105171,…
GO:0009968	negative regulation of signal transduction	1.08E-21	7.30E-20	0.271709604	399558, 20563, 231532, 19266, 56811, 243937, 241568, 26409, 15234, 16600, 73230, 319476, 19876, 20564, 21416, 50768, 14362, 20315, 21898, 50791, 74342, 14013, 108013, 20238, 208650, 16392, 114716, 69068, 12393, 14051, 71436, 208449, 13982, 14048, 235505, 13132, 22418, 52662, 11548, 14119, 14180, 14634, 80707, 319922, 19883, 24012, 21353, 12505, 16001, 26564, 54607, 666048, 12385, 13131, 13405, 12…
GO:0042981	regulation of apoptotic process	1.84E-21	1.22E-19	0.245291282	20563, 16323, 83925, 13841, 16531, 26409, 15234, 16600, 19876, 20356, 21416, 50768, 108058, 20315, 21898, 218772, 19664, 16392, 18783, 11787, 244579, 11516, 112407, 69068, 12167, 13649, 13869, 14051, 18708, 16009, 17311, 19017, 208449, 13982, 14048, 13132, 13617, 22418, 109676, 14634, 20090, 80707, 170719, 14804, 23871, 12505, 13345, 14219, 16001, 20393, 12226, 12385, 16476, 17300, 17342, 17684, …
GO:0051093	negative regulation of developmental process	2.01E-21	1.32E-19	0.281807941	13640, 108655, 270120, 20563, 16323, 16449, 13841, 17268, 21813, 243937, 235106, 22283, 13196, 16600, 21413, 12394, 13865, 19270, 19876, 20356, 21416, 19274, 20346, 20666, 13837, 218772, 19055, 79221, 14609, 19664, 16392, 211323, 12825, 11516, 50706, 233781, 18028, 217410, 13649, 13869, 18708, 208177, 19017, 18514, 12457, 13132, 20349, 22418, 52662, 103967, 12395, 12831, 14634, 22762, 234515, 163…
GO:0016337	single organismal cell-cell adhesion	2.32E-21	1.50E-19	0.354920221	13642, 13640, 20563, 269152, 14107, 93742, 13841, 21813, 67916, 16600, 18163, 11735, 20315, 18189, 19091, 17967, 208650, 319448, 13649, 18708, 320840, 380928, 22418, 14158, 14634, 16168, 23871, 58998, 12505, 54607, 58235, 12385, 13131, 17684, 21943, 12487, 12558, 13383, 16412, 57342, 63953, 74012, 11534, 434215, 107746, 192167, 223601, 16160, 17909, 20720, 26570, 76365, 12053, 12160, 15117, 16000…
GO:0043067	regulation of programmed cell death	2.58E-21	1.65E-19	0.243073677	20563, 16323, 83925, 13841, 16531, 26409, 15234, 16600, 19876, 20356, 21416, 50768, 108058, 20315, 21898, 14013, 218772, 19664, 16392, 18783, 11787, 244579, 11516, 112407, 69068, 12167, 13649, 13869, 14051, 18708, 16009, 17311, 19017, 208449, 13982, 14048, 13132, 13617, 22418, 109676, 14634, 20090, 80707, 170719, 14804, 23871, 12505, 13345, 14219, 16001, 20393, 12226, 12385, 16476, 17300, 17342, …
GO:0007169	transmembrane receptor protein tyrosine kinase signaling pathway	3.67E-21	2.32E-19	0.351173377	13642, 13640, 399558, 329628, 13841, 15234, 21413, 21416, 13837, 14600, 19664, 20238, 208650, 217692, 18187, 12393, 13649, 13869, 18708, 71436, 16009, 13982, 16558, 22418, 26563, 14158, 14180, 76829, 54635, 12554, 19281, 11820, 14219, 16001, 26564, 71371, 17300, 19211, 30953, 11600, 67603, 12064, 12827, 13844, 14164, 109700, 381126, 12826, 53322, 74155, 107746, 12156, 14183, 14360, 14573, 15251, …
GO:0022008	neurogenesis	3.85E-20	2.23E-18	0.215376713	13640, 319387, 399558, 23965, 23859, 108655, 270120, 20563, 23966, 16323, 16449, 93742, 329628, 12552, 13841, 16531, 17268, 19266, 21923, 243937, 67916, 235106, 241568, 22283, 13196, 15234, 16600, 21413, 12394, 13865, 14042, 19270, 19876, 20356, 20564, 21416, 13175, 18163, 11735, 14362, 19274, 20346, 20666, 76965, 110596, 20315, 21898, 50791, 225207, 330222, 13837, 18189, 19091, 243548, 218772, 1…
GO:0001934	positive regulation of protein phosphorylation	4.73E-20	2.71E-18	0.283148068	13640, 16323, 13841, 21813, 67916, 11480, 26409, 15234, 73230, 14362, 108058, 21898, 75547, 16981, 14600, 16392, 211323, 11516, 69068, 108679, 13649, 13869, 14370, 18708, 16009, 17311, 13982, 13132, 13617, 22418, 11548, 14180, 16168, 21676, 70097, 13176, 54635, 56706, 69726, 11820, 12505, 14219, 16001, 26564, 13131, 16476, 16543, 21943, 12558, 13383, 16412, 19211, 26399, 243725, 11600, 14745, 196…
GO:0023057	negative regulation of signaling	5.92E-20	3.36E-18	0.246835871	399558, 20563, 231532, 19266, 56811, 243937, 241568, 26409, 15234, 16600, 73230, 319476, 19876, 20564, 21416, 50768, 14362, 20315, 21898, 50791, 74342, 14013, 108013, 19055, 320127, 20238, 208650, 16392, 114716, 545156, 69068, 12393, 14051, 71436, 208449, 13982, 14048, 235505, 13132, 14799, 22418, 52662, 11548, 14119, 14180, 14634, 80707, 319922, 19883, 24012, 21353, 12505, 14805, 16001, 26564, 5…
GO:0032270	positive regulation of cellular protein metabolic process	6.05E-20	3.39E-18	0.23770537	13640, 207181, 319974, 16323, 13841, 21813, 67916, 11480, 26409, 15234, 16600, 73230, 19876, 50768, 14362, 108058, 21898, 50791, 75547, 16981, 19055, 14600, 16392, 211323, 11516, 69068, 108679, 217410, 13649, 13869, 14370, 18708, 16009, 17311, 74480, 13982, 13132, 13617, 22418, 11548, 14180, 16168, 21676, 70097, 13176, 54635, 56706, 69726, 14245, 21353, 105171, 11820, 12505, 14219, 16001, 26564, …
GO:0051247	positive regulation of protein metabolic process	7.58E-20	4.20E-18	0.230060658	13640, 207181, 319974, 16323, 13841, 21813, 67916, 11480, 26409, 15234, 16600, 73230, 19876, 21416, 50768, 14362, 108058, 21898, 50791, 75547, 16981, 19055, 83814, 14600, 14609, 208650, 16392, 211323, 11516, 69068, 108679, 217410, 13649, 13869, 14370, 18708, 16009, 17311, 74480, 13982, 13132, 13617, 22418, 11548, 14180, 16168, 21676, 70097, 13176, 54635, 56706, 69726, 14245, 21353, 105171, 11820,…
GO:0010648	negative regulation of cell communication	8.35E-20	4.58E-18	0.246189574	399558, 20563, 231532, 19266, 56811, 243937, 241568, 26409, 15234, 16600, 73230, 319476, 19876, 20564, 21416, 50768, 14362, 20315, 21898, 50791, 74342, 14013, 108013, 19055, 320127, 20238, 208650, 16392, 114716, 545156, 69068, 12393, 14051, 71436, 208449, 13982, 14048, 235505, 13132, 14799, 22418, 52662, 11548, 14119, 14180, 14634, 80707, 319922, 19883, 24012, 21353, 12505, 14805, 16001, 26564, 5…
GO:0048598	embryonic morphogenesis	8.91E-20	4.84E-18	0.320820169	23966, 16323, 21813, 67916, 11480, 26409, 16600, 14042, 21416, 50768, 14362, 20666, 56758, 14013, 218772, 16764, 14609, 19664, 17389, 12393, 14051, 71436, 208177, 320398, 16371, 14048, 18514, 16558, 22418, 12831, 14119, 14180, 14634, 21676, 320790, 16373, 110796, 72780, 12832, 13345, 18505, 26564, 17300, 17684, 22061, 12808, 12814, 13383, 16911, 27494, 224796, 17127, 67603, 106042, 320145, 13844,…
GO:0009719	response to endogenous stimulus	9.46E-20	5.08E-18	0.234955007	13640, 238871, 319387, 399558, 20563, 16323, 18491, 20541, 16449, 329628, 16531, 21813, 268977, 11480, 26409, 73230, 12394, 13865, 21416, 14362, 20666, 50791, 330222, 13837, 75547, 218772, 17967, 79221, 11819, 14600, 19664, 68799, 16392, 12825, 545156, 20678, 12167, 12393, 13649, 13869, 18708, 71436, 19017, 13982, 235505, 13132, 13617, 16558, 18578, 22418, 52662, 11548, 14119, 14158, 14180, 53618…
GO:0009792	embryo development ending in birth or egg hatching	1.14E-19	6.06E-18	0.306385336	108655, 20563, 20541, 208618, 243931, 21813, 19363, 11480, 26409, 12394, 14042, 21416, 50768, 14362, 20666, 56758, 243548, 14013, 11819, 14609, 19664, 16392, 50785, 20678, 17389, 12393, 13649, 14048, 18514, 13132, 13617, 22418, 14180, 14634, 22762, 320790, 18845, 72780, 13345, 18505, 20348, 26564, 17300, 17684, 18552, 12808, 12814, 13135, 13383, 16412, 16911, 27494, 11600, 13819, 17127, 106042, 1…
GO:0010562	positive regulation of phosphorus metabolic process	1.65E-19	8.57E-18	0.258910395	13640, 16323, 13841, 21813, 67916, 11480, 26409, 15234, 73230, 50768, 14362, 108058, 21898, 50791, 75547, 16981, 14600, 16392, 211323, 11516, 69068, 108679, 13649, 13869, 14370, 18708, 57257, 16009, 17311, 19017, 13982, 13132, 13617, 22418, 11548, 14180, 16168, 21676, 70097, 13176, 54635, 56706, 69726, 11820, 12505, 14219, 16001, 26564, 13131, 16476, 16543, 21943, 12558, 13383, 16412, 16911, 1921…
GO:0045937	positive regulation of phosphate metabolic process	1.65E-19	8.57E-18	0.258910395	13640, 16323, 13841, 21813, 67916, 11480, 26409, 15234, 73230, 50768, 14362, 108058, 21898, 50791, 75547, 16981, 14600, 16392, 211323, 11516, 69068, 108679, 13649, 13869, 14370, 18708, 57257, 16009, 17311, 19017, 13982, 13132, 13617, 22418, 11548, 14180, 16168, 21676, 70097, 13176, 54635, 56706, 69726, 11820, 12505, 14219, 16001, 26564, 13131, 16476, 16543, 21943, 12558, 13383, 16412, 16911, 1921…
GO:0008284	positive regulation of cell proliferation	1.89E-19	9.72E-18	0.278722036	13642, 108655, 21923, 21813, 319939, 19363, 15234, 20356, 21416, 20666, 108058, 20315, 21898, 218772, 17967, 19664, 20238, 16392, 18783, 11516, 12393, 13649, 13869, 57257, 14284, 17311, 19017, 13982, 14048, 18514, 13617, 22418, 14158, 14180, 14634, 16168, 22762, 23871, 54635, 12554, 13345, 14219, 16001, 18505, 16476, 22061, 12487, 13383, 16412, 19211, 387201, 20440, 50501, 11534, 14164, 381126, 1…
GO:0043009	chordate embryonic development	2.16E-19	1.10E-17	0.305492994	108655, 20563, 20541, 208618, 243931, 21813, 19363, 11480, 26409, 12394, 14042, 21416, 50768, 14362, 20666, 56758, 243548, 14013, 11819, 14609, 19664, 16392, 50785, 20678, 17389, 12393, 13649, 14048, 18514, 13132, 13617, 22418, 14180, 14634, 22762, 320790, 18845, 72780, 13345, 18505, 20348, 26564, 17300, 17684, 18552, 12808, 12814, 13135, 13383, 16412, 16911, 27494, 11600, 13819, 17127, 106042, 1…
GO:0048699	generation of neurons	5.58E-19	2.82E-17	0.214204735	13640, 319387, 399558, 23965, 23859, 108655, 270120, 20563, 23966, 16323, 16449, 329628, 12552, 13841, 16531, 17268, 19266, 21923, 243937, 235106, 241568, 22283, 13196, 15234, 16600, 21413, 12394, 13865, 14042, 19270, 19876, 20356, 20564, 21416, 13175, 18163, 11735, 14362, 19274, 20346, 20666, 76965, 110596, 20315, 50791, 225207, 330222, 13837, 18189, 19091, 243548, 218772, 17967, 19055, 67703, 7…
GO:0071495	cellular response to endogenous stimulus	6.42E-19	3.21E-17	0.249478888	13640, 238871, 399558, 20563, 16323, 20541, 329628, 21813, 268977, 11480, 26409, 73230, 12394, 13865, 21416, 14362, 20666, 50791, 13837, 75547, 218772, 79221, 11819, 14600, 19664, 68799, 16392, 12825, 20678, 12167, 12393, 13649, 13869, 18708, 71436, 19017, 13982, 235505, 13132, 16558, 18578, 22418, 52662, 14119, 14158, 14180, 53618, 80707, 319922, 19883, 54635, 69726, 11622, 12554, 14245, 1004995…
GO:0042327	positive regulation of phosphorylation	6.61E-19	3.27E-17	0.268963448	13640, 16323, 13841, 21813, 67916, 11480, 26409, 15234, 73230, 14362, 108058, 21898, 75547, 16981, 14600, 16392, 211323, 11516, 69068, 108679, 13649, 13869, 14370, 18708, 57257, 16009, 17311, 13982, 13132, 13617, 22418, 11548, 14180, 16168, 21676, 70097, 13176, 54635, 56706, 69726, 11820, 12505, 14219, 16001, 26564, 13131, 16476, 16543, 21943, 12558, 13383, 16412, 16911, 19211, 26399, 243725, 116…
GO:0097435	supramolecular fiber organization	8.74E-19	4.28E-17	0.329637363	108655, 20563, 17118, 14107, 218194, 20356, 50768, 75547, 109711, 12825, 60344, 54004, 109624, 12818, 18708, 208177, 268970, 234214, 13518, 14260, 320365, 12831, 14158, 14457, 11820, 12832, 12843, 14219, 20393, 12385, 17300, 12808, 12814, 13383, 16412, 73910, 243725, 13860, 14745, 17127, 17912, 225288, 12345, 13609, 14489, 17318, 73470, 218397, 11856, 15182, 17295, 20742, 114774, 210719, 12306, 1…
GO:0031401	positive regulation of protein modification process	1.14E-18	5.51E-17	0.251054594	13640, 319974, 16323, 13841, 21813, 67916, 11480, 26409, 15234, 73230, 50768, 14362, 108058, 21898, 50791, 75547, 16981, 14600, 16392, 211323, 11516, 69068, 108679, 217410, 13649, 13869, 14370, 18708, 16009, 17311, 13982, 13132, 13617, 22418, 11548, 14180, 16168, 21676, 70097, 13176, 54635, 56706, 69726, 14245, 21353, 105171, 11820, 12505, 14219, 16001, 26564, 666048, 13131, 16476, 16543, 21943, …
GO:0009605	response to external stimulus	1.81E-18	8.61E-17	0.202107483	13642, 13640, 238871, 399558, 108655, 20563, 319974, 20541, 23794, 13841, 16531, 15234, 16600, 14042, 19876, 20356, 20564, 21416, 667742, 11735, 19274, 20346, 81004, 20315, 21898, 18189, 19091, 14013, 14609, 19664, 16392, 18783, 72759, 211323, 11787, 16773, 17079, 18187, 238130, 545156, 11516, 50706, 225326, 233781, 735252, 18028, 66797, 12167, 13649, 57257, 71436, 208177, 19017, 13982, 235505, 2…
GO:0044093	positive regulation of molecular function	4.92E-18	2.26E-16	0.226103927	231532, 21813, 67916, 26409, 15234, 16600, 19876, 21416, 50768, 11735, 14362, 21898, 50791, 19091, 75547, 19055, 83814, 14600, 217692, 16392, 211323, 545156, 11516, 69068, 108679, 109624, 217410, 320292, 13649, 14370, 57257, 17311, 19017, 13982, 13132, 22418, 109676, 14158, 21676, 70097, 17191, 17356, 24012, 54635, 56706, 21353, 105171, 192197, 12505, 14219, 26564, 71371, 210293, 12226, 13131, 13…
GO:0002682	regulation of immune system process	5.23E-18	2.38E-16	0.250740889	13642, 108655, 20563, 16323, 16449, 17268, 19266, 21813, 11480, 12394, 20666, 20315, 21898, 208650, 12825, 17079, 11516, 69068, 18708, 57257, 17311, 13982, 13617, 18578, 22418, 54725, 14158, 14634, 16168, 234515, 19883, 23871, 11622, 12505, 13345, 26564, 54607, 16476, 17300, 17342, 21943, 192236, 12487, 13383, 16177, 17536, 11600, 17127, 63953, 211770, 11534, 434215, 107746, 223601, 380924, 14360…
GO:0032989	cellular component morphogenesis	7.02E-18	3.16E-16	0.237940302	13640, 399558, 108655, 270120, 20563, 23966, 14107, 93742, 12552, 13841, 19266, 241568, 15234, 14042, 19876, 20356, 20564, 50768, 13175, 18163, 11735, 19274, 20346, 76965, 110596, 20315, 75547, 19055, 67703, 72333, 83814, 228662, 14609, 109711, 217692, 16392, 211323, 11787, 16773, 18187, 64009, 545156, 50706, 18028, 12167, 13649, 71436, 208177, 338362, 13518, 14260, 77018, 268902, 320365, 13132, …
GO:0009611	response to wounding	1.07E-17	4.79E-16	0.363875418	93742, 231532, 21923, 16600, 21898, 19091, 14609, 26903, 12825, 233781, 13649, 13869, 71436, 208177, 16795, 235505, 22418, 12831, 54635, 73379, 212943, 223255, 12505, 16001, 16476, 19128, 192236, 19211, 11418, 17127, 74012, 14811, 14573, 15251, 20720, 26570, 11426, 13838, 16000, 17101, 17886, 226101, 12306, 18750, 21682, 21960, 22240, 12495, 14062, 14268, 16007, 22003, 56363, 107589, 211673, 2440…
GO:0000902	cell morphogenesis	1.24E-17	5.48E-16	0.245000729	13640, 399558, 108655, 270120, 20563, 14107, 93742, 12552, 13841, 19266, 241568, 15234, 14042, 19876, 20356, 20564, 50768, 13175, 18163, 11735, 19274, 20346, 76965, 110596, 20315, 19055, 67703, 72333, 83814, 228662, 14609, 109711, 217692, 16392, 211323, 11787, 16773, 18187, 64009, 545156, 50706, 18028, 12167, 13649, 71436, 338362, 13518, 14260, 77018, 268902, 320365, 13132, 20349, 22418, 23964, 5…
GO:1901700	response to oxygen-containing compound	1.93E-17	8.49E-16	0.225554175	13640, 238871, 319387, 108655, 20563, 16323, 20541, 16449, 16531, 21813, 15234, 16600, 12394, 21416, 21898, 330222, 13837, 18189, 17967, 19055, 79221, 14600, 12825, 17079, 545156, 50706, 735252, 13649, 18708, 14284, 13982, 12457, 13617, 14719, 18578, 11548, 14158, 21676, 70097, 170719, 19883, 54635, 69726, 11622, 14245, 223255, 268903, 100499517, 11820, 12832, 12843, 16001, 19272, 20393, 10031680…
GO:0007010	cytoskeleton organization	2.35E-17	1.02E-15	0.237158223	13640, 108655, 20563, 17118, 14107, 93742, 218194, 20356, 50768, 110596, 13837, 75547, 72333, 109711, 217692, 71302, 64009, 60344, 54004, 109624, 18708, 208177, 268970, 140580, 234214, 13518, 14048, 14260, 320365, 20349, 58194, 14158, 14457, 78610, 14245, 192197, 14219, 20393, 71409, 12385, 77569, 319565, 319710, 320244, 12808, 13383, 16412, 27494, 73910, 212073, 243725, 13860, 14745, 17127, 1791…
GO:0010628	positive regulation of gene expression	2.52E-17	1.09E-15	0.198334388	207181, 108655, 319974, 16323, 16449, 17268, 21923, 18027, 16597, 11480, 16600, 21413, 242466, 12394, 13865, 21416, 100072, 11735, 14362, 20666, 81004, 21898, 433586, 14013, 108013, 218772, 19055, 226075, 11819, 14609, 19664, 20238, 68799, 16392, 16826, 72759, 211323, 244579, 11516, 20678, 18028, 12167, 12393, 13649, 13869, 14370, 18708, 14284, 19017, 23849, 74480, 208449, 13982, 14048, 17132, 18…
GO:0040007	growth	2.93E-17	1.26E-15	0.242307856	13640, 238871, 108655, 20563, 23966, 16323, 269152, 13841, 21923, 21813, 19363, 19876, 20356, 20564, 21416, 13175, 20346, 76965, 81004, 108058, 20315, 67768, 19091, 242509, 218772, 17967, 83814, 14600, 14609, 19664, 211323, 11787, 18187, 50706, 12167, 12818, 13649, 13869, 71436, 16009, 68861, 208449, 234214, 13982, 14260, 16795, 13132, 22418, 54725, 11548, 14180, 14634, 22762, 320790, 18845, 1162…
GO:1902533	positive regulation of intracellular signal transduction	3.20E-17	1.36E-15	0.263213763	26409, 15234, 73230, 19876, 20356, 21416, 20666, 108058, 21898, 75547, 17967, 320127, 14600, 14609, 16392, 211323, 12825, 114716, 11516, 69068, 108679, 13649, 13869, 14370, 16009, 17311, 13982, 13132, 13617, 22418, 11548, 14180, 16168, 70097, 13176, 54635, 12554, 12505, 14219, 16001, 26564, 16476, 16543, 21943, 12487, 12558, 16412, 19211, 26399, 387201, 11600, 14745, 19699, 50501, 238161, 14164, …
GO:0006954	inflammatory response	6.62E-17	2.74E-15	0.319741509	20563, 15234, 21898, 14013, 79221, 14609, 19664, 16392, 18783, 17079, 11516, 12167, 13649, 208449, 13982, 13617, 22418, 19883, 23871, 12505, 21943, 12487, 16177, 53416, 17127, 18383, 63953, 17084, 387140, 12156, 13610, 15251, 16160, 12053, 19016, 22631, 54371, 66873, 225192, 230738, 240873, 12801, 18750, 11608, 14062, 14268, 14462, 18033, 22164, 69601, 18760, 20274, 70747, 72565, 77125, 227541, 2…
GO:0045859	regulation of protein kinase activity	9.05E-17	3.71E-15	0.299050739	399558, 21813, 241568, 26409, 15234, 319476, 21898, 74342, 75547, 11819, 14600, 208650, 211323, 114716, 11516, 69068, 108679, 217410, 13649, 14370, 71436, 17311, 13132, 22418, 21676, 70097, 54635, 56706, 69726, 78610, 11820, 16001, 26564, 54607, 13131, 16543, 21943, 13383, 19211, 20660, 26399, 243725, 11600, 12579, 14745, 19699, 50501, 63953, 67603, 68145, 74012, 109294, 211770, 238161, 14164, 10…
GO:0060284	regulation of cell development	2.56E-16	1.03E-14	0.238754015	13640, 399558, 23965, 108655, 270120, 20563, 23966, 16449, 13841, 17268, 19266, 243937, 235106, 241568, 13196, 15234, 16600, 21413, 12394, 13865, 19270, 19876, 20356, 21416, 14362, 20346, 20666, 76965, 20315, 50791, 330222, 13837, 75547, 218772, 19055, 79221, 83814, 19664, 20238, 217692, 16392, 211323, 12825, 64009, 545156, 11516, 20678, 50706, 233781, 12818, 13869, 320840, 338362, 14048, 18514, …
GO:0030182	neuron differentiation	2.91E-16	1.16E-14	0.205496896	13640, 399558, 23965, 23859, 108655, 270120, 20563, 23966, 16323, 16449, 329628, 12552, 13841, 16531, 17268, 19266, 21923, 243937, 235106, 241568, 22283, 13196, 15234, 16600, 21413, 12394, 13865, 14042, 19270, 19876, 20356, 20564, 13175, 18163, 11735, 14362, 19274, 20346, 20666, 76965, 110596, 20315, 50791, 225207, 330222, 13837, 18189, 19091, 243548, 218772, 17967, 19055, 67703, 72333, 83814, 22…
GO:0000165	MAPK cascade	3.52E-16	1.39E-14	0.276853367	16323, 13841, 26409, 15234, 16600, 73230, 108058, 21898, 14013, 75547, 14600, 211323, 114716, 11516, 217410, 13649, 13869, 14370, 16009, 17311, 13982, 13132, 13617, 22418, 11548, 14180, 70097, 76829, 13176, 54635, 12505, 14219, 16001, 26564, 13405, 16476, 16543, 21943, 12558, 13383, 16412, 19211, 20660, 26399, 11600, 14745, 50501, 63953, 67603, 211770, 14164, 26414, 76108, 109700, 381126, 13197, …
GO:0023014	signal transduction by protein phosphorylation	3.60E-16	1.41E-14	0.275825158	16323, 13841, 26409, 15234, 16600, 73230, 108058, 21898, 14013, 75547, 14600, 211323, 114716, 11516, 217410, 13649, 13869, 14370, 16009, 17311, 13982, 13132, 13617, 22418, 11548, 14180, 70097, 76829, 13176, 54635, 12505, 14219, 16001, 26564, 13405, 16476, 16543, 21943, 12558, 13383, 16412, 19211, 20660, 26399, 53416, 11600, 14745, 50501, 63953, 67603, 211770, 14164, 26414, 76108, 109700, 381126, …
GO:0006935	chemotaxis	3.71E-16	1.44E-14	0.3195373	13642, 13640, 238871, 399558, 108655, 20563, 13841, 15234, 14042, 19876, 20356, 20564, 11735, 19274, 20346, 20315, 16392, 211323, 11787, 16773, 18187, 238130, 18028, 12167, 57257, 71436, 268902, 13617, 18578, 22418, 23964, 14158, 14634, 13176, 18845, 12554, 11820, 20348, 58235, 21943, 27494, 11600, 14745, 17127, 19699, 20440, 50501, 57342, 110648, 269784, 11658, 12064, 13844, 14164, 109700, 22625…
GO:0048589	developmental growth	4.46E-16	1.72E-14	0.273389378	13640, 238871, 108655, 20563, 23966, 269152, 13841, 21923, 21813, 19363, 19876, 20356, 20564, 21416, 13175, 20346, 76965, 81004, 108058, 20315, 19091, 242509, 218772, 17967, 83814, 14600, 14609, 19664, 211323, 18187, 50706, 12167, 12818, 13869, 71436, 68861, 234214, 13982, 14260, 16795, 22418, 54725, 11548, 14180, 14634, 22762, 320790, 18845, 11622, 11820, 71371, 17300, 26383, 12808, 13383, 16412…
GO:0042330	taxis	5.04E-16	1.93E-14	0.317767905	13642, 13640, 238871, 399558, 108655, 20563, 13841, 15234, 14042, 19876, 20356, 20564, 11735, 19274, 20346, 20315, 16392, 211323, 11787, 16773, 18187, 238130, 18028, 12167, 57257, 71436, 268902, 13617, 18578, 22418, 23964, 14158, 14634, 13176, 18845, 12554, 11820, 20348, 58235, 21943, 27494, 11600, 14745, 17127, 19699, 20440, 50501, 57342, 110648, 269784, 11658, 12064, 13844, 14164, 109700, 22625…
GO:0080134	regulation of response to stress	5.30E-16	2.01E-14	0.231649001	108655, 20563, 67916, 26409, 15234, 16600, 14362, 20315, 21898, 19091, 14013, 19055, 14609, 16392, 18783, 17079, 77976, 114716, 11516, 60344, 233781, 13649, 14051, 14370, 18708, 208177, 13982, 14048, 235505, 13132, 13617, 22418, 54725, 16168, 53618, 70097, 170719, 19883, 23871, 212943, 223255, 12505, 14219, 16001, 26564, 16543, 19128, 21943, 22061, 12487, 13383, 16177, 19211, 53416, 11418, 17127,…
GO:0045596	negative regulation of cell differentiation	7.00E-16	2.64E-14	0.273209241	13640, 108655, 270120, 20563, 16449, 13841, 17268, 243937, 235106, 22283, 13196, 12394, 13865, 19270, 20356, 21416, 20346, 20666, 13837, 218772, 19055, 19664, 16392, 211323, 12825, 11516, 50706, 233781, 217410, 13649, 13869, 18708, 18514, 12457, 13132, 22418, 52662, 103967, 12395, 12831, 14634, 22762, 234515, 16373, 19883, 11820, 12505, 12832, 13345, 12385, 13131, 22061, 16412, 17536, 19211, 2066…
GO:0008285	negative regulation of cell proliferation	8.83E-16	3.30E-14	0.287257276	13642, 20563, 16323, 21813, 16600, 12394, 19876, 20564, 50768, 19274, 20666, 50791, 218772, 11819, 14609, 19664, 208650, 11516, 18028, 108679, 13869, 18708, 13134, 16009, 19017, 13982, 235505, 13132, 22418, 14634, 16168, 12554, 12505, 13345, 19272, 26564, 12226, 12385, 16476, 18162, 13383, 16412, 19211, 65973, 12579, 17127, 211770, 12064, 109700, 232441, 434215, 107746, 12156, 14183, 16160, 18125…
GO:0043549	regulation of kinase activity	9.38E-16	3.48E-14	0.277891222	399558, 21813, 241568, 26409, 15234, 319476, 21898, 74342, 75547, 11819, 14600, 208650, 16826, 211323, 114716, 11516, 69068, 108679, 217410, 13649, 14370, 18708, 57257, 71436, 17311, 13132, 22418, 21676, 70097, 54635, 56706, 69726, 78610, 11820, 12505, 16001, 26564, 54607, 13131, 16543, 21943, 13383, 16911, 19211, 20660, 26399, 243725, 11600, 12579, 14745, 19699, 50501, 63953, 67603, 68145, 74012…
GO:0006357	regulation of transcription from RNA polymerase II promoter	1.13E-15	4.17E-14	0.185212309	108655, 319974, 16323, 83925, 16449, 243931, 17268, 18027, 243937, 16597, 11480, 16600, 21413, 73230, 242466, 12394, 13865, 21416, 100072, 14362, 20666, 81004, 12014, 21898, 433586, 14013, 218772, 19055, 79221, 226075, 11819, 19664, 20238, 68799, 16392, 16826, 76199, 211323, 11516, 20678, 18028, 12167, 12393, 13649, 14370, 18708, 270110, 13134, 14284, 19017, 23849, 13982, 14048, 17132, 18514, 541…
GO:0010942	positive regulation of cell death	1.22E-15	4.47E-14	0.291797255	108655, 20563, 16323, 83925, 13841, 16531, 19876, 21416, 50768, 108058, 21898, 218772, 18783, 11787, 12167, 13869, 16009, 19017, 22418, 20090, 80707, 12505, 14219, 12226, 12385, 16476, 22061, 16412, 19211, 26399, 14745, 17127, 67603, 14811, 109700, 13032, 13197, 69635, 12125, 12156, 12822, 14360, 15251, 15446, 16160, 18125, 22253, 76089, 208727, 12053, 19016, 114774, 230738, 12801, 13078, 18109, …
GO:0009891	positive regulation of biosynthetic process	1.64E-15	5.94E-14	0.184892262	207181, 108655, 319974, 16323, 16449, 17268, 18027, 268977, 16597, 11480, 15234, 16600, 21413, 242466, 12394, 13865, 21416, 100072, 14362, 20666, 81004, 21898, 433586, 14013, 218772, 19055, 226075, 11819, 19664, 20238, 68799, 16392, 16826, 18783, 211323, 244579, 11516, 20678, 18028, 12167, 12393, 13649, 13869, 14370, 18708, 14284, 17311, 19017, 23849, 74480, 13982, 14048, 17132, 18514, 54169, 131…
GO:0043068	positive regulation of programmed cell death	1.72E-15	6.17E-14	0.300402636	20563, 16323, 83925, 13841, 16531, 19876, 21416, 50768, 108058, 21898, 218772, 18783, 11787, 12167, 13869, 16009, 19017, 22418, 20090, 80707, 12505, 14219, 12226, 12385, 16476, 22061, 16412, 19211, 26399, 14745, 17127, 67603, 14811, 109700, 13032, 13197, 69635, 12125, 12156, 12822, 15251, 15446, 16160, 22253, 76089, 208727, 12053, 19016, 114774, 230738, 12801, 13078, 20319, 21419, 50873, 326623, …
GO:0043065	positive regulation of apoptotic process	1.84E-15	6.55E-14	0.301121529	20563, 16323, 83925, 13841, 16531, 19876, 21416, 50768, 108058, 21898, 218772, 18783, 11787, 12167, 13869, 16009, 19017, 22418, 20090, 80707, 12505, 14219, 12226, 12385, 16476, 22061, 16412, 19211, 26399, 14745, 17127, 67603, 14811, 109700, 13032, 13197, 69635, 12125, 12156, 12822, 15251, 15446, 16160, 22253, 76089, 208727, 12053, 19016, 114774, 230738, 12801, 13078, 20319, 21419, 50873, 326623, …
GO:0007517	muscle organ development	2.00E-15	7.07E-14	0.352173981	13642, 268859, 108655, 21813, 21416, 14362, 20666, 56758, 17967, 19055, 79221, 11819, 14609, 19664, 16392, 211323, 12825, 12818, 13869, 16795, 22418, 14180, 22762, 320790, 12224, 16656, 18505, 68897, 71371, 13405, 17300, 17684, 24052, 12814, 19211, 11600, 17127, 238161, 12064, 12823, 225115, 13609, 11906, 12156, 14183, 18712, 208727, 244431, 15182, 16000, 17295, 210719, 14009, 16842, 20679, 16526…
GO:0050673	epithelial cell proliferation	3.00E-15	1.04E-13	0.34790209	13642, 108655, 11480, 73230, 19876, 20356, 21416, 19274, 20666, 20315, 11819, 14609, 18028, 13649, 13869, 16009, 12837, 13982, 14048, 235505, 13132, 13617, 22418, 14180, 12554, 13345, 19272, 16476, 21943, 22061, 13383, 19211, 387201, 12579, 17127, 11534, 14164, 74155, 12156, 14183, 15364, 76365, 12160, 15117, 16000, 16542, 22341, 18504, 18750, 20319, 23967, 58208, 12571, 14462, 19109, 19242, 2142…
GO:0043408	regulation of MAPK cascade	3.25E-15	1.12E-13	0.278372675	16323, 13841, 26409, 15234, 16600, 73230, 108058, 21898, 14013, 75547, 14600, 114716, 11516, 217410, 13649, 13869, 14370, 16009, 17311, 13982, 13132, 13617, 22418, 11548, 14180, 70097, 13176, 54635, 12505, 14219, 16001, 26564, 13405, 16476, 16543, 21943, 12558, 13383, 16412, 19211, 20660, 26399, 11600, 14745, 50501, 63953, 67603, 211770, 14164, 76108, 109700, 381126, 13197, 17318, 74155, 107746, …
GO:0051338	regulation of transferase activity	3.75E-15	1.27E-13	0.259017163	399558, 21813, 241568, 26409, 15234, 16600, 319476, 21898, 74342, 75547, 11819, 14600, 208650, 16826, 211323, 114716, 11516, 69068, 108679, 217410, 13649, 14370, 18708, 57257, 71436, 17311, 13132, 22418, 21676, 70097, 54635, 56706, 69726, 78610, 105171, 11820, 12505, 16001, 26564, 54607, 13131, 16543, 21943, 13383, 16911, 19211, 20660, 26399, 243725, 11600, 12579, 14745, 19699, 50501, 63953, 6760…
GO:0043085	positive regulation of catalytic activity	3.83E-15	1.29E-13	0.232866865	231532, 21813, 26409, 15234, 16600, 19876, 50768, 21898, 50791, 75547, 14600, 217692, 211323, 545156, 11516, 69068, 108679, 217410, 320292, 13649, 14370, 57257, 17311, 13982, 13132, 22418, 21676, 70097, 17356, 24012, 54635, 56706, 21353, 105171, 192197, 12505, 14219, 26564, 210293, 12226, 13131, 16543, 18162, 21943, 13383, 16412, 16911, 19211, 20660, 26399, 65973, 215798, 243725, 11600, 14745, 17…
GO:0032101	regulation of response to external stimulus	3.96E-15	1.32E-13	0.283751802	13642, 20563, 15234, 16600, 19876, 20356, 20346, 20315, 21898, 18189, 19091, 14609, 16392, 18783, 17079, 11516, 233781, 13649, 208177, 13982, 235505, 268902, 13617, 22418, 16168, 70097, 14804, 18845, 19883, 23871, 12554, 212943, 223255, 12505, 16001, 19128, 21943, 12487, 16177, 19211, 53416, 11418, 14745, 17127, 20440, 63953, 211770, 14164, 17084, 13609, 53322, 16160, 20720, 12053, 13838, 16542, …
GO:0006366	transcription from RNA polymerase II promoter	1.05E-14	3.48E-13	0.177066693	108655, 319974, 16323, 83925, 16449, 243931, 17268, 18027, 243937, 16597, 11480, 16600, 21413, 73230, 242466, 12394, 13865, 21416, 100072, 14362, 20666, 81004, 12014, 21898, 433586, 14013, 218772, 19055, 79221, 226075, 11819, 19664, 20238, 68799, 16392, 16826, 76199, 211323, 11516, 20678, 18028, 12167, 12393, 13649, 14370, 18708, 270110, 13134, 14284, 19017, 23849, 13982, 14048, 17132, 18514, 541…
GO:0031328	positive regulation of cellular biosynthetic process	1.36E-14	4.44E-13	0.180386978	207181, 108655, 319974, 16323, 16449, 17268, 18027, 16597, 11480, 15234, 16600, 21413, 242466, 12394, 13865, 21416, 100072, 14362, 20666, 81004, 21898, 433586, 14013, 218772, 19055, 226075, 11819, 19664, 20238, 68799, 16392, 16826, 18783, 211323, 244579, 11516, 20678, 18028, 12167, 12393, 13649, 13869, 14370, 18708, 14284, 17311, 19017, 23849, 74480, 13982, 14048, 17132, 18514, 54169, 13132, 2241…
GO:0010557	positive regulation of macromolecule biosynthetic process	1.56E-14	5.08E-13	0.185463741	207181, 108655, 319974, 16323, 16449, 17268, 18027, 268977, 16597, 11480, 15234, 16600, 21413, 242466, 12394, 13865, 21416, 100072, 14362, 20666, 81004, 21898, 433586, 14013, 218772, 19055, 226075, 11819, 19664, 20238, 68799, 16392, 16826, 211323, 244579, 11516, 20678, 18028, 12167, 12393, 13649, 13869, 14370, 18708, 14284, 17311, 19017, 23849, 74480, 13982, 14048, 17132, 18514, 54169, 13132, 224…
GO:0045785	positive regulation of cell adhesion	1.70E-14	5.51E-13	0.348212547	13642, 269152, 22288, 21813, 67916, 11735, 20315, 57257, 12837, 13612, 14260, 13132, 22418, 14634, 16168, 319922, 23871, 12554, 12505, 13405, 17684, 18552, 21943, 12487, 16412, 64074, 11600, 17127, 63953, 11534, 223601, 380924, 16160, 17909, 20163, 76365, 12053, 15117, 16000, 16542, 22341, 114774, 240873, 12522, 14732, 16842, 18750, 12162, 12571, 14268, 14462, 16007, 19242, 22003, 22164, 16401, 1…
GO:0001775	cell activation	1.83E-14	5.87E-13	0.246530183	13642, 108655, 21813, 21413, 73230, 20666, 20315, 21898, 19091, 79221, 19664, 208650, 17079, 69068, 12393, 13649, 14370, 18708, 57257, 22418, 14158, 14634, 16168, 320790, 19883, 11622, 12505, 14219, 54607, 210293, 16476, 21943, 192236, 12487, 13383, 16911, 17127, 63953, 74012, 11534, 434215, 223601, 14360, 16160, 18019, 20720, 26570, 12053, 16000, 17101, 17886, 22631, 114774, 240873, 11745, 12522…
GO:0031175	neuron projection development	2.38E-14	7.61E-13	0.223071944	13640, 399558, 23965, 108655, 270120, 20563, 12552, 13841, 19266, 21923, 235106, 241568, 13196, 15234, 16600, 13865, 14042, 19270, 19876, 20356, 20564, 13175, 18163, 11735, 14362, 19274, 20346, 76965, 110596, 20315, 50791, 330222, 13837, 19091, 243548, 17967, 19055, 67703, 72333, 83814, 228662, 14609, 19664, 217692, 16392, 211323, 11787, 16773, 18187, 64009, 545156, 11516, 50706, 233781, 18028, 6…
GO:0030030	cell projection organization	2.46E-14	7.75E-13	0.191366121	13640, 399558, 23965, 108655, 270120, 20563, 231532, 329628, 12552, 13841, 19266, 21923, 235106, 241568, 13196, 15234, 16600, 13865, 14042, 19270, 19876, 20356, 20564, 13175, 18163, 11735, 14362, 19274, 20346, 76965, 110596, 20315, 50791, 330222, 13837, 18189, 19091, 243548, 17967, 19055, 67703, 72333, 83814, 228662, 14609, 19664, 217692, 16392, 211323, 11787, 16773, 18187, 64009, 545156, 11516, …
GO:0001816	cytokine production	4.38E-14	1.36E-12	0.281157664	108655, 15234, 16600, 12394, 21898, 19664, 16392, 11516, 50706, 217410, 18708, 17132, 18578, 22418, 54725, 16168, 19883, 13345, 18552, 12487, 13383, 11600, 17127, 387140, 434215, 74155, 223601, 13610, 15251, 16160, 18019, 76438, 96875, 12053, 15182, 17295, 19016, 20742, 66873, 114774, 230738, 12522, 13078, 14732, 16842, 326623, 14062, 14268, 14462, 18033, 22164, 22761, 69807, 106869, 17131, 17196…
GO:0045935	positive regulation of nucleobase-containing compound metabolic process	5.87E-14	1.81E-12	0.178662149	108655, 319974, 16323, 16449, 17268, 18027, 16597, 11480, 15234, 16600, 21413, 242466, 12394, 13865, 21416, 100072, 14362, 20666, 81004, 21898, 433586, 14013, 108013, 218772, 19055, 226075, 11819, 19664, 20238, 68799, 16392, 16826, 211323, 244579, 11516, 20678, 18028, 12167, 12393, 13649, 13869, 14051, 14370, 18708, 14284, 16009, 17311, 19017, 23849, 13982, 14048, 17132, 18514, 54169, 13132, 2241…
GO:0045893	positive regulation of transcription, DNA-templated	6.16E-14	1.87E-12	0.193033314	108655, 319974, 16323, 16449, 17268, 18027, 16597, 11480, 16600, 21413, 242466, 12394, 13865, 21416, 100072, 14362, 20666, 81004, 21898, 433586, 14013, 218772, 19055, 226075, 11819, 19664, 20238, 68799, 16392, 16826, 211323, 244579, 11516, 20678, 18028, 12167, 12393, 13649, 13869, 14370, 18708, 14284, 19017, 23849, 13982, 14048, 17132, 18514, 54169, 13132, 22418, 14180, 14634, 21676, 22762, 80707…
GO:1903508	positive regulation of nucleic acid-templated transcription	6.16E-14	1.87E-12	0.193033314	108655, 319974, 16323, 16449, 17268, 18027, 16597, 11480, 16600, 21413, 242466, 12394, 13865, 21416, 100072, 14362, 20666, 81004, 21898, 433586, 14013, 218772, 19055, 226075, 11819, 19664, 20238, 68799, 16392, 16826, 211323, 244579, 11516, 20678, 18028, 12167, 12393, 13649, 13869, 14370, 18708, 14284, 19017, 23849, 13982, 14048, 17132, 18514, 54169, 13132, 22418, 14180, 14634, 21676, 22762, 80707…
GO:1902680	positive regulation of RNA biosynthetic process	6.52E-14	1.95E-12	0.192462507	108655, 319974, 16323, 16449, 17268, 18027, 16597, 11480, 16600, 21413, 242466, 12394, 13865, 21416, 100072, 14362, 20666, 81004, 21898, 433586, 14013, 218772, 19055, 226075, 11819, 19664, 20238, 68799, 16392, 16826, 211323, 244579, 11516, 20678, 18028, 12167, 12393, 13649, 13869, 14370, 18708, 14284, 19017, 23849, 13982, 14048, 17132, 18514, 54169, 13132, 22418, 14180, 14634, 21676, 22762, 80707…
GO:0051173	positive regulation of nitrogen compound metabolic process	7.69E-14	2.29E-12	0.174000696	207181, 108655, 319974, 16323, 16449, 17268, 18027, 16597, 11480, 15234, 16600, 21413, 242466, 12394, 13865, 21416, 100072, 14362, 20666, 81004, 21898, 433586, 14013, 108013, 218772, 19055, 226075, 11819, 19664, 20238, 68799, 16392, 16826, 211323, 244579, 11516, 20678, 18028, 12167, 12393, 13649, 13869, 14051, 14370, 18708, 14284, 16009, 17311, 19017, 23849, 74480, 13982, 14048, 17132, 18514, 541…
GO:0050678	regulation of epithelial cell proliferation	8.30E-14	2.44E-12	0.358757495	13642, 108655, 19876, 20356, 21416, 19274, 20666, 20315, 11819, 14609, 18028, 13649, 13869, 13982, 14048, 235505, 13132, 13617, 22418, 14180, 12554, 13345, 19272, 16476, 22061, 13383, 19211, 387201, 12579, 17127, 14164, 74155, 12156, 14183, 15364, 76365, 12160, 15117, 16000, 16542, 22341, 18504, 18750, 20319, 23967, 58208, 12571, 14462, 19109, 19242, 21814, 68585, 69601, 211401, 18124, 18760, 193…
GO:0051254	positive regulation of RNA metabolic process	1.11E-13	3.23E-12	0.187865085	108655, 319974, 16323, 16449, 17268, 18027, 16597, 11480, 16600, 21413, 242466, 12394, 13865, 21416, 100072, 14362, 20666, 81004, 21898, 433586, 14013, 108013, 218772, 19055, 226075, 11819, 19664, 20238, 68799, 16392, 16826, 211323, 244579, 11516, 20678, 18028, 12167, 12393, 13649, 13869, 14370, 18708, 14284, 19017, 23849, 13982, 14048, 17132, 18514, 54169, 13132, 22418, 14180, 14634, 21676, 2276…
GO:0002684	positive regulation of immune system process	1.31E-13	3.78E-12	0.254377299	13642, 108655, 16323, 16449, 21813, 11480, 12394, 20315, 21898, 208650, 17079, 57257, 17311, 13982, 13617, 18578, 22418, 54725, 14158, 14634, 16168, 23871, 12505, 26564, 16476, 17300, 21943, 192236, 12487, 16177, 63953, 211770, 11534, 107746, 223601, 14360, 15251, 16160, 18019, 76438, 12053, 16000, 17101, 22341, 66873, 110651, 114774, 240873, 12522, 12801, 14732, 16842, 18750, 21682, 14462, 22164…
GO:0090066	regulation of anatomical structure size	1.66E-13	4.73E-12	0.292120776	13640, 20563, 20541, 13841, 16531, 20356, 19274, 20346, 20315, 19091, 14609, 211323, 238130, 11516, 13649, 14260, 13617, 22418, 11548, 14158, 18845, 11622, 17300, 13383, 19211, 73910, 243725, 387201, 11418, 13860, 225288, 12064, 12345, 109700, 14489, 12288, 12671, 15251, 18049, 18125, 218397, 16542, 20742, 243743, 18504, 21960, 260409, 11608, 13508, 14062, 14268, 16493, 21391, 21814, 22003, 68585…
GO:0044092	negative regulation of molecular function	1.85E-13	5.19E-12	0.231610234	399558, 23859, 241568, 15234, 16600, 242466, 319476, 21416, 11735, 20666, 108058, 74342, 19055, 83814, 11819, 208650, 16392, 114716, 11516, 18028, 217410, 71436, 268970, 16497, 19017, 13982, 18514, 235505, 13132, 69726, 192197, 241919, 11820, 12505, 13345, 16001, 54607, 16476, 18162, 19211, 20660, 27494, 53416, 63953, 67603, 108073, 109294, 211770, 243499, 13197, 66917, 72902, 74155, 18049, 18125…
GO:0045944	positive regulation of transcription from RNA polymerase II promoter	2.87E-13	7.93E-12	0.20739596	108655, 319974, 16323, 16449, 17268, 18027, 16597, 11480, 16600, 21413, 242466, 12394, 13865, 21416, 100072, 20666, 81004, 21898, 433586, 14013, 218772, 19055, 226075, 19664, 20238, 16392, 16826, 211323, 11516, 20678, 18028, 12167, 12393, 13649, 14370, 18708, 14284, 19017, 23849, 13982, 14048, 17132, 18514, 54169, 13132, 22418, 14634, 21676, 22762, 80707, 320790, 12224, 19883, 23871, 56706, 69726…
GO:0051130	positive regulation of cellular component organization	5.04E-13	1.37E-11	0.196038816	18191, 13640, 319387, 399558, 23965, 319974, 93742, 99633, 19266, 13196, 15234, 319476, 19876, 20356, 14362, 76965, 20315, 21898, 50791, 13837, 18189, 74342, 16981, 72333, 83814, 16392, 18783, 211323, 64009, 545156, 11516, 66632, 13649, 71436, 208177, 320840, 16009, 19017, 13982, 14260, 268902, 13132, 22418, 103967, 14158, 242384, 13047, 13176, 11622, 14245, 192197, 223255, 14219, 16001, 20393, 6…
GO:0048568	embryonic organ development	5.22E-13	1.41E-11	0.294736234	20541, 21813, 12394, 21416, 20666, 218772, 11819, 14609, 19664, 50785, 17389, 12393, 13649, 14051, 320398, 17311, 14048, 18514, 22418, 14180, 14634, 21676, 22762, 320790, 110796, 11622, 72780, 13345, 26564, 17300, 17684, 18552, 12808, 12814, 13383, 224796, 13819, 17127, 13844, 239250, 14183, 15251, 76365, 11921, 12160, 16542, 13798, 16842, 17126, 18109, 18504, 23967, 50769, 56096, 58198, 12162, 1…
GO:0001817	regulation of cytokine production	8.14E-13	2.16E-11	0.282100869	15234, 16600, 12394, 21898, 16392, 11516, 50706, 217410, 18708, 18578, 22418, 54725, 16168, 19883, 13345, 12487, 11600, 17127, 387140, 434215, 74155, 223601, 13610, 15251, 16160, 96875, 12053, 15182, 17295, 19016, 20742, 66873, 230738, 12522, 13078, 14732, 16842, 326623, 14062, 14268, 14462, 18033, 22164, 22761, 69807, 17131, 17196, 18124, 77125, 242248, 11607, 13836, 14134, 19219, 21809, 240725,…
GO:0061458	reproductive system development	9.58E-13	2.53E-11	0.301450535	16323, 20541, 21923, 11480, 12394, 21416, 20346, 11819, 19664, 18783, 50785, 319448, 11516, 12167, 13649, 17311, 13982, 22418, 14180, 22762, 320790, 11622, 72780, 268903, 12505, 16001, 26564, 71371, 17300, 17684, 22061, 13383, 19211, 30953, 11600, 13819, 109135, 12125, 14183, 15251, 15364, 20720, 12160, 16000, 16542, 17295, 19016, 16842, 20319, 23967, 56096, 12162, 14462, 16007, 26380, 98711, 143…
GO:0097190	apoptotic signaling pathway	1.18E-12	3.08E-11	0.276591217	16323, 83925, 26409, 15234, 21416, 20315, 12167, 14051, 18708, 17311, 208449, 14048, 13132, 80707, 223255, 12505, 241494, 12385, 16476, 22061, 12487, 19211, 17127, 18383, 13032, 69635, 12125, 14360, 14573, 15251, 18049, 12778, 15182, 16000, 114774, 223701, 13078, 16438, 18750, 20319, 50873, 320158, 22164, 69601, 69807, 74996, 52521, 72565, 77125, 11477, 13836, 14049, 14198, 17974, 19246, 19878, 2…
GO:0030855	epithelial cell differentiation	1.18E-12	3.08E-11	0.265298241	108655, 14107, 16449, 93742, 329628, 16531, 70350, 22283, 16600, 73230, 14362, 20666, 218772, 72333, 11819, 14609, 19664, 319448, 18028, 13869, 14284, 13982, 14048, 17132, 235505, 13132, 22418, 12224, 13047, 17356, 12226, 13405, 16476, 17300, 22061, 319710, 12558, 224796, 387201, 17127, 50501, 239250, 26424, 74155, 107746, 12156, 12822, 13610, 14183, 14573, 15251, 74206, 76089, 11921, 12160, 1518…
GO:0060548	negative regulation of cell death	1.34E-12	3.48E-11	0.215152505	26409, 15234, 16600, 20356, 21416, 14362, 20666, 20315, 14013, 218772, 17967, 14600, 19664, 16392, 11787, 244579, 11516, 69068, 13649, 13869, 14051, 18708, 17311, 19017, 208449, 13982, 14048, 13132, 13617, 22418, 14634, 22762, 170719, 11622, 12505, 13345, 14219, 16001, 20393, 12385, 16476, 17300, 17342, 17684, 22061, 13135, 16412, 19211, 20660, 11418, 11600, 17127, 20440, 50501, 12064, 14200, 107…
GO:0051336	regulation of hydrolase activity	1.41E-12	3.62E-11	0.223766471	13640, 23859, 231532, 13841, 15234, 16600, 19876, 50768, 50791, 13837, 19091, 320127, 217692, 77976, 545156, 11516, 320292, 57257, 13982, 235505, 22418, 17356, 24012, 21353, 192197, 241919, 11820, 12505, 14219, 210293, 22061, 16412, 20660, 27494, 65973, 14745, 17127, 238161, 105445, 109700, 13609, 69635, 72902, 107746, 12125, 12156, 14183, 18049, 18125, 19276, 20163, 20720, 69538, 76089, 98910, 2…
GO:0071900	regulation of protein serine/threonine kinase activity	1.43E-12	3.65E-11	0.310917618	26409, 15234, 21898, 75547, 11819, 14600, 114716, 69068, 108679, 217410, 13649, 14370, 17311, 13132, 22418, 21676, 70097, 54635, 56706, 78610, 16001, 26564, 16543, 21943, 19211, 20660, 26399, 12579, 14745, 50501, 63953, 67603, 68145, 211770, 238161, 14164, 109700, 13197, 66917, 12156, 18712, 76089, 13838, 16000, 17295, 74055, 99470, 18205, 18750, 20319, 326623, 12162, 14062, 21844, 24066, 24136, …
GO:1901701	cellular response to oxygen-containing compound	1.72E-12	4.31E-11	0.218961011	13640, 238871, 108655, 20563, 16323, 20541, 15234, 21416, 21898, 13837, 18189, 19055, 79221, 14600, 12825, 17079, 50706, 735252, 13649, 18708, 13982, 18578, 14158, 21676, 70097, 170719, 19883, 54635, 69726, 11622, 14245, 268903, 100499517, 11820, 12832, 12843, 16001, 19272, 20393, 100316804, 12385, 16476, 387201, 14745, 16439, 210044, 211770, 238161, 14811, 17084, 12826, 53322, 69635, 71702, 7499…
GO:0051248	negative regulation of protein metabolic process	2.12E-12	5.24E-11	0.211434213	238871, 399558, 20563, 93742, 67916, 241568, 15234, 16600, 319476, 21898, 74342, 14013, 19055, 11819, 208650, 211323, 114716, 217410, 13649, 18708, 71436, 16009, 19017, 74480, 13982, 235505, 320365, 13132, 52662, 170719, 225131, 69726, 71458, 11820, 12505, 16001, 54607, 13405, 16476, 13383, 19211, 20660, 53325, 53416, 387201, 11600, 17127, 63953, 67603, 109294, 211770, 14811, 243499, 13197, 66917…
GO:0022407	regulation of cell-cell adhesion	2.24E-12	5.52E-11	0.320902357	13642, 13640, 269152, 13841, 21813, 67916, 16600, 11735, 20315, 19091, 208650, 18708, 22418, 14634, 16168, 23871, 12505, 54607, 17684, 21943, 12487, 13383, 63953, 11534, 434215, 223601, 16160, 17909, 20720, 76365, 12053, 15117, 16000, 114774, 240873, 12522, 14732, 16842, 18750, 21960, 12162, 14462, 22164, 94212, 16401, 17131, 17196, 18124, 27205, 230126, 232174, 11774, 12142, 16195, 16423, 17974,…
GO:0048666	neuron development	3.21E-12	7.83E-11	0.191864033	13640, 399558, 23965, 23859, 108655, 270120, 20563, 23966, 329628, 12552, 13841, 19266, 21923, 235106, 241568, 13196, 15234, 16600, 12394, 13865, 14042, 19270, 19876, 20356, 20564, 13175, 18163, 11735, 14362, 19274, 20346, 76965, 110596, 20315, 50791, 330222, 13837, 18189, 19091, 243548, 17967, 19055, 67703, 72333, 83814, 228662, 14609, 19664, 217692, 16392, 50785, 211323, 11787, 16773, 18187, 64…
GO:0000904	cell morphogenesis involved in differentiation	3.42E-12	8.27E-11	0.229230827	13640, 399558, 108655, 270120, 20563, 14107, 93742, 12552, 13841, 19266, 241568, 14042, 19876, 20356, 20564, 13175, 18163, 11735, 19274, 20346, 76965, 110596, 20315, 19055, 72333, 228662, 109711, 217692, 16392, 211323, 11787, 16773, 18187, 64009, 545156, 50706, 18028, 12167, 71436, 338362, 13518, 14260, 77018, 268902, 13132, 22418, 23964, 68703, 103967, 14158, 14634, 13047, 13176, 18845, 11820, 1…
GO:0043410	positive regulation of MAPK cascade	5.63E-12	1.33E-10	0.285305974	26409, 15234, 73230, 108058, 21898, 75547, 14600, 11516, 13649, 13869, 14370, 16009, 17311, 13982, 13132, 13617, 22418, 11548, 14180, 70097, 13176, 54635, 12505, 14219, 16001, 26564, 16476, 16543, 21943, 12558, 16412, 19211, 26399, 11600, 14745, 50501, 14164, 109700, 381126, 13197, 17318, 107746, 12156, 14183, 76089, 12778, 13838, 16000, 16542, 17295, 19762, 74055, 99470, 230738, 18205, 18750, 14…
GO:0006952	defense response	5.99E-12	1.41E-10	0.197863475	20563, 23794, 15234, 20315, 21898, 14013, 79221, 14609, 19664, 16392, 18783, 17079, 545156, 11516, 12167, 13649, 208449, 13982, 13617, 22418, 54725, 14158, 16168, 19883, 23871, 12505, 21943, 12487, 16177, 53416, 17127, 18383, 63953, 108073, 12064, 17084, 387140, 69635, 12156, 13610, 14360, 15251, 16160, 76438, 218461, 12053, 17101, 19016, 22631, 54371, 66873, 110651, 225192, 230738, 240873, 11745…
GO:0034097	response to cytokine	7.65E-12	1.76E-10	0.277902354	399558, 20563, 241568, 16600, 319476, 19876, 20564, 20315, 74342, 16764, 12825, 71436, 23849, 22418, 14158, 16168, 19883, 21353, 54607, 16476, 17300, 21943, 16177, 17380, 11600, 238161, 243499, 69635, 16160, 18414, 208727, 12778, 18030, 19016, 230738, 240873, 12737, 16451, 16842, 18750, 50873, 14268, 14462, 18033, 69082, 69601, 69807, 14388, 16880, 16195, 19116, 19229, 20377, 74186, 239337, 11829…
GO:0043069	negative regulation of programmed cell death	9.02E-12	2.07E-10	0.217834555	26409, 15234, 16600, 20356, 21416, 20315, 14013, 218772, 19664, 16392, 11787, 244579, 11516, 69068, 13649, 13869, 14051, 18708, 17311, 19017, 208449, 14048, 13132, 13617, 22418, 14634, 170719, 12505, 13345, 16001, 20393, 12385, 16476, 17300, 17342, 17684, 22061, 13135, 16412, 19211, 11418, 11600, 17127, 20440, 50501, 12064, 14200, 107976, 69635, 14183, 14360, 14573, 15251, 18049, 18125, 18712, 21…
GO:0043066	negative regulation of apoptotic process	9.12E-12	2.08E-10	0.219508015	26409, 15234, 16600, 20356, 21416, 20315, 218772, 19664, 16392, 11787, 244579, 11516, 69068, 13649, 13869, 14051, 18708, 17311, 19017, 208449, 14048, 13132, 13617, 22418, 14634, 170719, 12505, 13345, 16001, 20393, 12385, 16476, 17300, 17342, 17684, 22061, 13135, 16412, 19211, 11418, 11600, 17127, 20440, 50501, 12064, 14200, 107976, 69635, 14183, 14360, 14573, 15251, 18049, 18125, 18712, 21885, 21…
GO:0051960	regulation of nervous system development	1.23E-11	2.76E-10	0.200782575	18191, 13640, 319387, 399558, 23965, 270120, 20563, 23966, 16449, 93742, 99633, 13841, 17268, 19266, 243937, 235106, 241568, 13196, 15234, 16600, 21413, 319476, 13865, 19270, 19876, 20356, 21416, 14362, 20346, 20666, 76965, 20315, 50791, 330222, 13837, 18189, 74342, 218772, 16981, 19055, 83814, 19664, 20238, 217692, 16392, 211323, 12825, 64009, 545156, 11516, 20678, 233781, 13869, 71436, 320840, …
GO:0044087	regulation of cellular component biogenesis	1.35E-11	3.01E-10	0.216784873	18191, 13640, 319387, 399558, 20563, 231532, 99633, 13841, 26409, 13196, 217517, 319476, 50768, 76965, 21898, 13837, 18189, 74342, 75547, 16981, 17967, 72333, 83814, 14609, 16826, 64009, 18708, 71436, 208177, 268970, 13982, 14260, 22418, 52662, 103967, 14158, 242384, 12224, 11622, 192197, 14219, 20393, 58235, 666048, 16476, 17342, 18552, 319565, 12808, 13383, 16911, 19211, 20660, 53860, 73910, 24…
GO:0043405	regulation of MAP kinase activity	2.28E-11	4.98E-10	0.346517534	26409, 15234, 21898, 75547, 14600, 114716, 217410, 13649, 14370, 17311, 13132, 22418, 70097, 54635, 16001, 26564, 16543, 21943, 20660, 26399, 14745, 50501, 63953, 67603, 211770, 14164, 109700, 13197, 12156, 13838, 16000, 17295, 74055, 99470, 18205, 18750, 20319, 12162, 14062, 21844, 24066, 24136, 69601, 14388, 23882, 24064, 65964, 13614, 15357, 18590, 19229, 19246, 20377, 21809, 27206, 27220, 786…
GO:0007162	negative regulation of cell adhesion	2.32E-11	5.05E-10	0.36573399	13640, 21923, 16600, 20356, 50768, 20315, 19091, 208650, 50706, 18708, 208177, 20349, 14634, 12554, 192197, 12505, 54607, 13131, 13383, 19211, 11600, 434215, 12156, 20720, 218397, 11856, 12053, 114774, 240873, 13078, 13839, 16842, 21960, 13508, 22164, 94212, 16777, 17131, 17196, 27205, 107351, 12927, 230379, 240025, 20779, 208936, 12477, 20745, 20947, 22287, 11350, 11601, 12361, 14083, 18015, 223…
GO:0050865	regulation of cell activation	3.60E-11	7.73E-10	0.277775142	13642, 21813, 20666, 21898, 19091, 208650, 57257, 22418, 14158, 14634, 16168, 19883, 11622, 12505, 14219, 54607, 21943, 192236, 12487, 13383, 16911, 63953, 11534, 434215, 223601, 16160, 18019, 20720, 12053, 16000, 17101, 114774, 240873, 12522, 12801, 14732, 18750, 21682, 14462, 22164, 94212, 17131, 18124, 77125, 230126, 232174, 242248, 11774, 12142, 16195, 16423, 17974, 18590, 20377, 54167, 22775…
GO:0050767	regulation of neurogenesis	5.18E-11	1.10E-09	0.204731014	13640, 399558, 23965, 270120, 20563, 23966, 16449, 13841, 17268, 19266, 243937, 235106, 241568, 13196, 15234, 16600, 21413, 13865, 19270, 19876, 20356, 21416, 14362, 20346, 20666, 76965, 20315, 50791, 330222, 13837, 218772, 19055, 83814, 19664, 20238, 217692, 16392, 211323, 12825, 64009, 545156, 11516, 20678, 233781, 13869, 320840, 338362, 14048, 18514, 268902, 13132, 22418, 103967, 14634, 319922…
GO:0032269	negative regulation of cellular protein metabolic process	6.15E-11	1.29E-09	0.202734468	238871, 399558, 20563, 93742, 67916, 241568, 15234, 16600, 319476, 21898, 74342, 14013, 19055, 11819, 208650, 114716, 13649, 18708, 71436, 16009, 19017, 74480, 13982, 235505, 320365, 13132, 52662, 170719, 225131, 69726, 71458, 11820, 12505, 16001, 54607, 13405, 16476, 13383, 19211, 20660, 53416, 387201, 11600, 63953, 67603, 109294, 211770, 243499, 13197, 66917, 69635, 72902, 74155, 107746, 108837…
GO:0007264	small GTPase mediated signal transduction	8.23E-11	1.70E-09	0.283318999	20563, 231532, 19876, 50768, 108058, 110596, 223435, 75547, 320127, 217692, 71302, 211323, 12825, 238130, 545156, 234353, 320292, 57257, 17311, 140580, 13617, 11548, 12554, 19731, 12843, 210293, 13131, 16476, 71704, 12558, 16412, 27494, 66922, 73910, 13860, 14745, 19699, 56508, 74012, 109294, 11861, 76108, 105445, 117600, 219140, 24001, 107746, 18049, 20163, 74206, 76089, 218397, 223254, 12053, 1…
GO:0040008	regulation of growth	2.33E-10	4.72E-09	0.225174662	13640, 108655, 20563, 16323, 13841, 21813, 20356, 20564, 21416, 20346, 20315, 67768, 17967, 83814, 14600, 14609, 19664, 211323, 11787, 12818, 13649, 13869, 16009, 13132, 22418, 14180, 22762, 320790, 18845, 11622, 18003, 73379, 11820, 12505, 14219, 20393, 50766, 54607, 17300, 26383, 13383, 19211, 17127, 22193, 67603, 110648, 238161, 12064, 232441, 668303, 14489, 12125, 12288, 13823, 14183, 15251, …
GO:0031344	regulation of cell projection organization	2.34E-10	4.72E-09	0.218484391	13640, 23965, 270120, 20563, 231532, 13841, 19266, 235106, 241568, 13196, 15234, 16600, 13865, 19270, 19876, 20356, 14362, 20346, 76965, 20315, 50791, 330222, 13837, 18189, 19055, 83814, 19664, 217692, 211323, 64009, 545156, 11516, 233781, 320840, 338362, 268902, 13132, 22418, 103967, 14158, 12224, 13047, 13176, 14804, 18845, 192197, 223255, 16001, 20393, 13131, 13405, 319565, 12558, 12808, 16412…
GO:0016049	cell growth	2.38E-10	4.78E-09	0.255052704	13640, 108655, 20563, 16323, 13841, 21813, 20356, 20564, 13175, 20346, 108058, 20315, 67768, 19091, 83814, 14609, 211323, 11787, 18187, 50706, 12818, 13649, 71436, 16009, 208449, 234214, 13982, 13132, 22418, 54725, 11548, 18845, 73379, 11820, 12505, 14219, 20393, 50766, 12808, 16412, 17127, 110648, 238161, 12064, 232441, 668303, 14489, 13730, 13823, 18049, 20720, 68404, 12053, 16000, 19016, 56376…
GO:0022604	regulation of cell morphogenesis	3.77E-10	7.37E-09	0.255843725	13640, 20563, 13841, 19266, 241568, 19876, 20356, 50768, 20346, 76965, 20315, 19055, 83814, 217692, 211323, 64009, 545156, 50706, 338362, 268902, 13132, 20349, 22418, 58194, 103967, 14457, 13047, 14453, 18845, 20393, 71409, 13131, 12558, 13383, 19211, 73910, 212073, 243725, 13860, 14745, 19699, 20440, 57342, 70425, 12064, 12345, 13844, 17756, 76108, 192167, 380924, 13822, 13823, 14360, 17909, 180…
GO:0045860	positive regulation of protein kinase activity	4.48E-10	8.70E-09	0.278193069	21813, 26409, 15234, 21898, 75547, 14600, 211323, 11516, 69068, 108679, 13649, 14370, 17311, 13132, 22418, 21676, 70097, 54635, 56706, 26564, 13131, 16543, 21943, 13383, 26399, 243725, 11600, 14745, 19699, 50501, 68145, 238161, 14164, 109700, 13197, 12156, 16160, 18712, 76089, 13838, 16000, 17295, 74055, 99470, 18205, 18214, 326623, 14062, 16007, 21844, 24136, 56040, 69601, 14388, 23882, 65964, 1…
GO:0032496	response to lipopolysaccharide	5.16E-10	9.98E-09	0.34857033	238871, 21898, 17079, 735252, 12457, 13617, 18578, 14158, 70097, 16476, 387201, 18383, 63953, 211770, 17084, 16160, 22169, 110651, 230738, 12801, 18750, 14062, 18033, 22164, 69601, 227231, 387223, 12142, 19219, 19220, 16193, 433693, 67154, 109934, 11350, 11535, 14102, 14825, 20296, 21418, 21934, 67245, 110279, 18787, 19225, 21929, 55985, 11303, 14581, 15900, 16159, 17260, 19217, 20186, 84544, 414…
GO:0060326	cell chemotaxis	5.54E-10	1.07E-08	0.356303484	238871, 20563, 15234, 20356, 20315, 238130, 57257, 13617, 18578, 22418, 21943, 14745, 57342, 14164, 109700, 13609, 12642, 16542, 17101, 17295, 22341, 240873, 16842, 17250, 18750, 21844, 102103, 18760, 227541, 11607, 12927, 13614, 13836, 19229, 12977, 16590, 18133, 20254, 20750, 13655, 14254, 14747, 20947, 105722, 12652, 14825, 20296, 22329, 22339, 14182, 15465, 16952, 18787, 19271, 55985, 15507, …
GO:2001233	regulation of apoptotic signaling pathway	5.86E-10	1.13E-08	0.292153683	16323, 83925, 26409, 15234, 21416, 20315, 12167, 14051, 208449, 14048, 13132, 80707, 12505, 12385, 22061, 19211, 17127, 13032, 69635, 12125, 14360, 14573, 15251, 12778, 15182, 16000, 223701, 20319, 50873, 22164, 69601, 69807, 74996, 11477, 14049, 17974, 19246, 20377, 51795, 66813, 227753, 14165, 20254, 20779, 66505, 11609, 12387, 12389, 12399, 14463, 16410, 20613, 21812, 26427, 107449, 12042, 141…
GO:0031347	regulation of defense response	6.02E-10	1.15E-08	0.264569041	20563, 15234, 21898, 14609, 16392, 18783, 17079, 11516, 13649, 13982, 13617, 22418, 54725, 16168, 19883, 23871, 12505, 21943, 12487, 16177, 53416, 17127, 63953, 16160, 76438, 12053, 19016, 66873, 110651, 230738, 240873, 12801, 18750, 14462, 18033, 22164, 69601, 140792, 72565, 77125, 11690, 14134, 16423, 19219, 170711, 239337, 244329, 16193, 18133, 23959, 54698, 71268, 12389, 17082, 21333, 22287, …
GO:1902589	single-organism organelle organization	6.07E-10	1.15E-08	0.156321533	13640, 108655, 20563, 17118, 14107, 218194, 13196, 217517, 20356, 50768, 110596, 13837, 75547, 72333, 26903, 109711, 217692, 18783, 71302, 64009, 60344, 54004, 109624, 18708, 57257, 208177, 268970, 140580, 234214, 13518, 14260, 320365, 20349, 14158, 14457, 78610, 14245, 102607, 192197, 14219, 20393, 71409, 12385, 77569, 319565, 319710, 320244, 12808, 13383, 16412, 27494, 53860, 73910, 212073, 243…
GO:0019221	cytokine-mediated signaling pathway	6.53E-10	1.23E-08	0.330055603	399558, 20563, 241568, 319476, 19876, 20564, 20315, 74342, 71436, 23849, 22418, 14158, 16168, 54607, 17300, 21943, 16177, 11600, 243499, 18414, 12778, 19016, 240873, 16451, 50873, 69082, 69807, 14388, 16880, 16195, 19116, 19229, 74186, 12977, 16193, 16590, 12389, 23893, 192198, 387510, 14825, 16180, 18795, 20296, 21934, 56484, 110829, 383619, 21873, 55985, 14066, 14581, 20186, 56492, 66695, 67070…
GO:0033993	response to lipid	6.48E-10	1.23E-08	0.218557212	13640, 238871, 108655, 16323, 18491, 16531, 21813, 16600, 12394, 13865, 21898, 13837, 75547, 218772, 11819, 14600, 16392, 17079, 735252, 13649, 18708, 14284, 13982, 12457, 13132, 13617, 18578, 11548, 14158, 21676, 70097, 19883, 69726, 268903, 20393, 16476, 69790, 387201, 14745, 18383, 63953, 210044, 211770, 12064, 17084, 21372, 26381, 26424, 14573, 15364, 16160, 18712, 22169, 16000, 19016, 21834,…
GO:0071822	protein complex subunit organization	7.25E-10	1.35E-08	0.167175806	20563, 83925, 17118, 16531, 16492, 26409, 13196, 217517, 20356, 108058, 21898, 50791, 18189, 17967, 72333, 14609, 211323, 12825, 54004, 108679, 12818, 319934, 13982, 14260, 13132, 52662, 103967, 239217, 268566, 12831, 14158, 14457, 16924, 21676, 17191, 54635, 78610, 11622, 11820, 12832, 12843, 16001, 20393, 27062, 110074, 666048, 12385, 13405, 16476, 16518, 17300, 17342, 18552, 21943, 22061, 1255…
GO:0033674	positive regulation of kinase activity	7.79E-10	1.45E-08	0.263992254	21813, 26409, 15234, 21898, 75547, 14600, 211323, 11516, 69068, 108679, 13649, 14370, 57257, 17311, 13132, 22418, 21676, 70097, 54635, 56706, 12505, 26564, 13131, 16543, 21943, 13383, 16911, 26399, 243725, 11600, 14745, 19699, 50501, 68145, 238161, 14164, 109700, 13197, 12156, 16160, 18712, 76089, 13838, 16000, 17295, 74055, 99470, 18205, 18214, 326623, 14062, 16007, 21844, 24136, 56040, 69601, 1…
GO:0061448	connective tissue development	8.46E-10	1.56E-08	0.32629564	83925, 21813, 12394, 81004, 218772, 20678, 18028, 12167, 12393, 19017, 17132, 22418, 12831, 14180, 14634, 102607, 105171, 14219, 26564, 71371, 26383, 12814, 231991, 17127, 234356, 12156, 15251, 15364, 70661, 216616, 12160, 16000, 21834, 210719, 320910, 13592, 18109, 18750, 20319, 20679, 23967, 12162, 16007, 20855, 242291, 20429, 110075, 13614, 14633, 16416, 18740, 58250, 239337, 240725, 12977, 18…
GO:0007265	Ras protein signal transduction	9.33E-10	1.71E-08	0.304068156	231532, 19876, 50768, 108058, 110596, 223435, 75547, 320127, 211323, 12825, 545156, 234353, 57257, 17311, 140580, 13617, 11548, 12554, 12843, 16476, 71704, 12558, 16412, 66922, 13860, 14745, 74012, 109294, 76108, 117600, 219140, 24001, 107746, 18049, 20163, 76089, 218397, 223254, 12053, 16000, 17295, 19762, 20620, 74055, 260409, 14062, 21844, 69601, 211673, 18760, 24064, 107351, 11554, 11607, 198…
GO:0045321	leukocyte activation	9.71E-10	1.77E-08	0.212334781	13642, 108655, 21813, 20666, 20315, 21898, 79221, 19664, 208650, 17079, 12393, 14370, 18708, 57257, 22418, 14158, 14634, 16168, 320790, 19883, 11622, 12505, 54607, 210293, 16476, 21943, 192236, 12487, 13383, 17127, 63953, 11534, 434215, 223601, 14360, 16160, 18019, 12053, 16000, 17101, 17886, 22631, 114774, 240873, 11745, 12522, 12801, 14732, 16842, 58208, 12571, 14462, 22164, 94212, 17131, 17988…
GO:0071345	cellular response to cytokine stimulus	1.09E-09	1.98E-08	0.27059497	399558, 20563, 241568, 319476, 19876, 20564, 20315, 74342, 71436, 23849, 22418, 14158, 16168, 19883, 21353, 54607, 17300, 21943, 16177, 17380, 11600, 238161, 243499, 69635, 16160, 18414, 12778, 18030, 19016, 230738, 240873, 16451, 16842, 50873, 14268, 14462, 18033, 69082, 69601, 69807, 14388, 16880, 16195, 19116, 19229, 20377, 74186, 239337, 11829, 12977, 16193, 16590, 98496, 12389, 12767, 23893,…
GO:1902532	negative regulation of intracellular signal transduction	1.17E-09	2.11E-08	0.253037938	399558, 20563, 231532, 19266, 241568, 16600, 319476, 50768, 20315, 21898, 50791, 74342, 14013, 114716, 71436, 13982, 13132, 11548, 19883, 21353, 12505, 16001, 54607, 13131, 13405, 13383, 16412, 19211, 20660, 63953, 67603, 109294, 243499, 74155, 107746, 380924, 15251, 15364, 20720, 21885, 215748, 218397, 12053, 12778, 15182, 16000, 17295, 230738, 16438, 18750, 20319, 50873, 12162, 24066, 69601, 69…
GO:0097191	extrinsic apoptotic signaling pathway	1.41E-09	2.50E-08	0.35739595	16323, 83925, 15234, 21416, 12167, 14051, 18708, 17311, 208449, 14048, 13132, 80707, 12385, 19211, 17127, 69635, 12125, 14360, 14573, 18049, 16000, 20319, 22164, 69601, 77125, 11477, 14049, 19878, 20377, 51795, 66813, 14165, 20254, 20779, 66505, 11609, 12389, 12399, 16410, 21812, 107449, 12042, 14102, 18015, 21859, 22339, 22601, 56484, 83946, 14103, 14182, 14629, 18787, 21808, 21929, 29810, 56637…
GO:0001701	in utero embryonic development	1.45E-09	2.58E-08	0.260352778	108655, 20563, 20541, 243931, 21813, 19363, 12394, 56758, 243548, 14013, 11819, 14609, 19664, 50785, 20678, 13649, 13132, 13617, 14634, 22762, 320790, 72780, 17300, 17684, 13135, 16412, 27494, 11600, 13819, 17127, 65969, 77087, 12125, 12156, 14183, 15251, 12160, 16000, 17886, 20602, 21872, 225182, 16842, 17126, 20679, 56096, 94217, 12162, 14462, 16007, 21420, 21814, 22003, 26380, 71602, 98711, 21…
GO:0001822	kidney development	1.47E-09	2.58E-08	0.309907016	13642, 20563, 269152, 16449, 243931, 329628, 13841, 70350, 73230, 218772, 67703, 16371, 14048, 14260, 18514, 268902, 13617, 14634, 13047, 16373, 11622, 12505, 71371, 17300, 18552, 13383, 30953, 11600, 17127, 12064, 14164, 387236, 12125, 12156, 14183, 14573, 23908, 13838, 74055, 17126, 18504, 21419, 23967, 58198, 11608, 12162, 14462, 71602, 98711, 211401, 271127, 14118, 17131, 20464, 97064, 214133…
GO:0043086	negative regulation of catalytic activity	1.63E-09	2.87E-08	0.22605143	399558, 23859, 241568, 15234, 16600, 319476, 74342, 11819, 208650, 114716, 11516, 71436, 235505, 69726, 192197, 241919, 11820, 12505, 16001, 54607, 18162, 19211, 20660, 27494, 63953, 67603, 108073, 109294, 211770, 243499, 13197, 66917, 72902, 74155, 18049, 18125, 19276, 20720, 223254, 16000, 19016, 110651, 213945, 223701, 12801, 16842, 18504, 18750, 20319, 50873, 12162, 18033, 24066, 26914, 69601…
GO:0009952	anterior/posterior pattern specification	1.70E-09	2.98E-08	0.366101802	11480, 11819, 19664, 18514, 22418, 14634, 18845, 110796, 18505, 20348, 26564, 17300, 18552, 12808, 70122, 17127, 12156, 76365, 13798, 16842, 17126, 20319, 23967, 241062, 24136, 68151, 57810, 14633, 20377, 23872, 14734, 17285, 22773, 12387, 14463, 15376, 16974, 21410, 21812, 22414, 22415, 72475, 11308, 12006, 17286, 18121, 18553, 19378, 225164, 235542, 15258, 17702, 20671, 241324, 15205, 15407, 17…
GO:0032535	regulation of cellular component size	2.49E-09	4.29E-08	0.289710745	13640, 20563, 13841, 16531, 20356, 20346, 20315, 211323, 14260, 22418, 14158, 18845, 11622, 13383, 19211, 73910, 243725, 387201, 13860, 225288, 12064, 12345, 14489, 18049, 218397, 20742, 243743, 21960, 260409, 13508, 14268, 22003, 68585, 71373, 104382, 211673, 244058, 14026, 18039, 70435, 107351, 320027, 11855, 13614, 17755, 17974, 19229, 74370, 99889, 227753, 12343, 14168, 19092, 23797, 170643, …
GO:0003002	regionalization	3.07E-09	5.24E-08	0.280489183	11480, 13865, 20346, 11819, 19664, 16392, 18187, 12167, 16371, 18514, 22418, 14634, 16373, 18845, 110796, 18505, 20348, 26564, 68897, 17300, 17684, 18552, 22061, 12808, 70122, 17127, 19699, 67603, 320145, 14164, 12156, 14183, 14573, 76365, 98376, 13798, 16842, 17126, 18504, 20319, 23967, 241062, 24136, 68151, 57810, 232174, 11477, 13614, 14633, 18741, 20377, 23872, 14165, 14734, 17285, 18510, 218…
GO:0001818	negative regulation of cytokine production	3.86E-09	6.53E-08	0.360982267	15234, 16600, 21898, 217410, 13345, 11600, 434215, 74155, 16160, 96875, 12053, 17295, 19016, 230738, 12522, 16842, 14268, 14462, 18033, 22164, 22761, 17131, 77125, 242248, 13836, 19219, 21809, 11829, 16193, 14747, 17082, 22160, 22287, 11441, 12560, 17289, 18550, 70790, 14182, 16952, 21808, 21929, 16159, 16598, 20186, 22350, 22411, 56233, 84544, 14063, 16324, 19401, 52023, 56715, 59079, 102657, 21…
GO:0051129	negative regulation of cellular component organization	3.97E-09	6.68E-08	0.213855645	13640, 270120, 20563, 231532, 13841, 235106, 26409, 13196, 15234, 13865, 19270, 20356, 50768, 226791, 20346, 13837, 18189, 74342, 19055, 19664, 50706, 233781, 208177, 268970, 19017, 13982, 13132, 22418, 52662, 103967, 71458, 192197, 20393, 13131, 16412, 16911, 19211, 20660, 243725, 13860, 14745, 225288, 12345, 13844, 13609, 14489, 17318, 192167, 14183, 14360, 58799, 65112, 69538, 76089, 216616, 1…
GO:0048762	mesenchymal cell differentiation	4.02E-09	6.75E-08	0.35110366	16449, 21813, 20346, 20666, 13837, 14609, 19664, 16392, 18187, 13869, 208177, 17311, 13132, 13617, 22418, 52662, 18505, 20348, 17300, 17684, 19211, 17127, 12156, 14183, 14573, 15251, 15117, 15182, 114774, 16842, 17126, 18504, 20319, 23967, 12162, 14268, 21814, 21844, 24136, 68585, 69601, 98711, 17131, 93735, 97064, 11477, 13614, 18741, 20377, 21809, 13876, 14165, 12387, 15376, 16974, 20613, 21812…
GO:0044057	regulation of system process	4.24E-09	7.09E-08	0.234407207	238871, 108655, 23966, 16323, 20541, 93742, 243931, 16531, 11480, 15234, 16600, 12394, 20346, 108058, 21898, 19091, 75547, 17967, 19055, 14609, 211323, 238130, 109624, 12818, 13649, 18708, 13132, 18578, 109676, 11548, 21676, 11622, 14219, 13405, 16518, 26383, 13383, 19211, 53416, 11418, 13819, 17127, 50501, 56508, 238161, 11534, 12296, 14811, 71597, 435766, 12293, 14489, 74155, 192167, 12288, 126…
GO:0051347	positive regulation of transferase activity	4.35E-09	7.22E-08	0.237085508	21813, 26409, 15234, 16600, 21898, 75547, 14600, 211323, 11516, 69068, 108679, 217410, 13649, 14370, 57257, 17311, 13132, 22418, 21676, 70097, 54635, 56706, 105171, 12505, 26564, 13131, 16543, 21943, 13383, 16911, 19211, 20660, 26399, 243725, 11600, 14745, 19699, 50501, 68145, 211770, 238161, 14164, 109700, 13197, 12156, 16160, 18712, 76089, 13838, 16000, 17295, 74055, 99470, 18205, 18214, 326623…
GO:0010720	positive regulation of cell development	5.60E-09	9.23E-08	0.215513688	13640, 23965, 23966, 19266, 15234, 21413, 12394, 19876, 20356, 14362, 20346, 20666, 76965, 20315, 50791, 13837, 218772, 83814, 20238, 211323, 545156, 11516, 320840, 268902, 13132, 22418, 14634, 319922, 13047, 13176, 16373, 223255, 16001, 20393, 13131, 13405, 21943, 12808, 16177, 16412, 243725, 14745, 19699, 110648, 211770, 238161, 12064, 13844, 107746, 192167, 380924, 12156, 14360, 15251, 18049, …
GO:0043588	skin development	6.26E-09	1.03E-07	0.314805414	16323, 83925, 12394, 21416, 72333, 19664, 16826, 12825, 13649, 14284, 235505, 12831, 105171, 12832, 12843, 17300, 22061, 74155, 14183, 98376, 15182, 17295, 12737, 21419, 50769, 58208, 21420, 26914, 286940, 75409, 93735, 232174, 13836, 18590, 19878, 240025, 14165, 17979, 381269, 12387, 12399, 20613, 74591, 12192, 12560, 17918, 18015, 19224, 21418, 22601, 252973, 13039, 16398, 16952, 17702, 19225, …
GO:0001933	negative regulation of protein phosphorylation	6.31E-09	1.03E-07	0.256998641	238871, 399558, 20563, 93742, 67916, 241568, 15234, 16600, 319476, 21898, 74342, 14013, 11819, 208650, 114716, 71436, 16009, 19017, 235505, 13132, 52662, 69726, 16001, 54607, 13405, 16476, 13383, 19211, 20660, 53416, 11600, 63953, 67603, 109294, 211770, 243499, 13197, 66917, 74155, 107746, 108837, 18125, 63913, 65112, 215748, 16000, 17295, 230738, 233328, 18205, 18750, 20319, 50873, 12162, 24066,…
GO:0051049	regulation of transport	6.33E-09	1.03E-07	0.13457989	13640, 238871, 16323, 20541, 93742, 16531, 16492, 11480, 217517, 12394, 20356, 21416, 226791, 11735, 14362, 20666, 108058, 20315, 21898, 50791, 18189, 19091, 74342, 17967, 19055, 83814, 14609, 16392, 18783, 64009, 545156, 11516, 50706, 225326, 66632, 69068, 13649, 13869, 18708, 16009, 16497, 19017, 13982, 13132, 13617, 18578, 22418, 54725, 80334, 109676, 14158, 14634, 234515, 320790, 78610, 12554…
GO:0051056	regulation of small GTPase mediated signal transduction	6.99E-09	1.13E-07	0.319996782	20563, 231532, 19876, 50768, 108058, 110596, 223435, 75547, 320127, 217692, 71302, 211323, 12825, 545156, 234353, 57257, 17311, 11548, 71704, 12558, 16412, 27494, 73910, 14745, 19699, 109294, 219140, 24001, 107746, 18049, 74206, 218397, 223254, 12053, 16000, 17295, 19762, 74055, 244668, 14062, 21844, 69601, 211673, 24064, 57810, 107351, 78255, 12977, 14064, 14165, 14744, 16443, 19159, 20779, 7197…
GO:0002694	regulation of leukocyte activation	7.87E-09	1.26E-07	0.254555606	13642, 21813, 20666, 21898, 208650, 57257, 22418, 14158, 14634, 16168, 19883, 11622, 12505, 54607, 21943, 192236, 12487, 13383, 63953, 11534, 434215, 223601, 16160, 18019, 12053, 16000, 17101, 114774, 240873, 12522, 12801, 14732, 14462, 22164, 94212, 17131, 18124, 77125, 230126, 232174, 242248, 11774, 12142, 16195, 16423, 17974, 20377, 54167, 227753, 14165, 16193, 21838, 12387, 12389, 12477, 1365…
GO:0006955	immune response	8.16E-09	1.30E-07	0.173302463	108655, 16449, 19266, 20315, 21898, 19664, 208650, 12825, 17079, 11516, 69068, 57257, 13982, 18578, 22418, 54725, 14158, 16168, 19883, 12505, 16001, 210293, 21943, 12487, 13383, 11600, 17127, 18383, 63953, 11658, 17084, 387140, 13032, 69635, 72925, 107746, 223601, 380924, 14360, 16160, 18019, 76438, 96875, 12053, 17101, 18030, 19016, 22631, 66873, 110651, 114774, 240873, 11745, 12522, 12801, 1430…
GO:0051493	regulation of cytoskeleton organization	9.08E-09	1.44E-07	0.24986237	13640, 20563, 20356, 50768, 13837, 75547, 18708, 208177, 268970, 13518, 14260, 20349, 14158, 192197, 14219, 20393, 13383, 73910, 243725, 13860, 14745, 17127, 225288, 12345, 70292, 13609, 14489, 17318, 66917, 218397, 11856, 15182, 17295, 20620, 20742, 13839, 18205, 50873, 260409, 22003, 56363, 211401, 211673, 14026, 107351, 13614, 16416, 17755, 17974, 19219, 19229, 19878, 21809, 99889, 227753, 244…
GO:0045664	regulation of neuron differentiation	9.10E-09	1.44E-07	0.195515935	13640, 23965, 270120, 20563, 16449, 13841, 17268, 19266, 243937, 235106, 241568, 13196, 15234, 16600, 21413, 13865, 19270, 19876, 20356, 14362, 20346, 20666, 76965, 20315, 50791, 330222, 13837, 218772, 19055, 83814, 19664, 217692, 16392, 211323, 64009, 545156, 11516, 20678, 233781, 320840, 338362, 14048, 18514, 268902, 13132, 22418, 103967, 14634, 319922, 13047, 13176, 14804, 16373, 18845, 223255…
GO:0051345	positive regulation of hydrolase activity	1.02E-08	1.61E-07	0.23970493	231532, 19876, 50768, 50791, 217692, 545156, 11516, 320292, 13982, 22418, 17356, 24012, 21353, 192197, 14219, 210293, 16412, 65973, 14745, 17127, 238161, 105445, 109700, 13609, 69635, 107746, 12125, 12156, 14183, 20163, 69538, 76089, 98910, 218397, 11856, 19016, 114774, 217463, 18205, 20319, 50779, 326623, 14062, 14270, 16007, 19736, 21844, 22003, 72238, 244058, 11931, 17196, 18760, 57915, 72565,…
GO:0042326	negative regulation of phosphorylation	1.16E-08	1.82E-07	0.243024125	238871, 399558, 20563, 93742, 67916, 241568, 15234, 16600, 319476, 21898, 74342, 14013, 11819, 20238, 208650, 114716, 71436, 16009, 19017, 235505, 13132, 52662, 69726, 16001, 54607, 13405, 16476, 13383, 19211, 20660, 53416, 11600, 12579, 63953, 67603, 109294, 211770, 243499, 13197, 66917, 74155, 107746, 108837, 18125, 63913, 65112, 208727, 215748, 16000, 17295, 230738, 233328, 18205, 18750, 20319…
GO:0090257	regulation of muscle system process	1.17E-08	1.83E-07	0.331772384	238871, 108655, 20541, 16531, 16600, 108058, 19091, 75547, 19055, 238130, 109624, 12818, 18578, 109676, 11548, 21676, 14219, 13405, 16518, 13383, 17127, 50501, 238161, 11534, 435766, 14489, 74155, 12288, 12671, 208727, 16000, 114774, 230738, 18750, 14062, 17258, 20855, 11931, 16468, 17131, 18124, 11554, 13614, 19219, 22402, 230857, 14168, 14815, 17540, 381290, 12389, 14463, 30926, 54598, 11541, 1…
GO:0045165	cell fate commitment	1.22E-08	1.90E-07	0.30214997	23966, 12394, 21416, 225207, 243548, 11819, 19664, 16392, 211323, 20678, 12393, 13869, 14048, 22418, 14634, 19883, 18505, 26564, 17342, 16412, 16911, 13819, 67603, 12156, 14183, 11921, 16542, 19016, 240873, 13592, 14432, 17126, 18205, 18504, 20319, 20679, 58208, 14462, 21420, 104382, 24064, 57810, 69743, 93735, 232174, 11477, 12142, 14633, 18740, 20377, 23872, 14165, 14168, 16193, 22419, 12387, 1…
GO:0006897	endocytosis	1.48E-08	2.28E-07	0.230026821	93742, 21813, 50791, 74342, 83814, 14600, 64009, 13649, 140580, 13132, 14799, 22418, 58194, 103967, 12554, 11820, 19128, 16412, 19211, 20660, 11600, 70425, 65969, 107746, 192167, 108800, 12778, 17886, 19016, 19762, 216238, 11745, 12306, 18205, 18750, 94217, 14800, 20288, 20979, 71602, 72238, 140792, 241576, 12545, 16401, 74030, 98402, 227541, 330662, 14134, 16423, 19246, 51795, 66691, 73094, 7447…
GO:0060541	respiratory system development	1.73E-08	2.64E-07	0.306993217	108655, 243931, 21923, 21813, 319939, 20666, 19664, 20238, 50785, 18028, 14048, 22418, 14180, 14634, 22762, 320790, 13047, 14219, 68897, 13819, 14164, 74155, 14183, 15364, 16000, 16542, 20602, 21834, 233752, 16842, 17126, 18109, 20465, 98711, 17681, 18986, 24064, 14633, 18590, 18741, 21809, 68790, 72007, 320277, 14165, 14734, 17263, 18667, 22773, 73693, 77446, 239405, 12387, 14463, 15376, 16974, …
GO:0003013	circulatory system process	1.85E-08	2.81E-07	0.231910208	238871, 20563, 20541, 16531, 19274, 20346, 108058, 19091, 75547, 83814, 11819, 14609, 238130, 11516, 50706, 13649, 18708, 13617, 18578, 109676, 11548, 320790, 11622, 12843, 14219, 78286, 13405, 16518, 17300, 18162, 24052, 13383, 26399, 27494, 53416, 11418, 11600, 13819, 17127, 109648, 238161, 12296, 109700, 435766, 12293, 12288, 12671, 15251, 18125, 52589, 67795, 208727, 244431, 16542, 17295, 190…
GO:0051050	positive regulation of transport	1.89E-08	2.86E-07	0.167936948	93742, 11480, 12394, 20356, 21416, 11735, 20666, 20315, 21898, 50791, 19091, 19055, 83814, 14609, 16392, 18783, 64009, 11516, 50706, 66632, 69068, 13649, 13869, 18708, 13132, 13617, 22418, 54725, 109676, 14634, 192197, 14805, 20393, 27062, 13405, 16518, 19128, 21943, 12558, 13383, 16412, 20660, 26399, 53416, 65973, 11418, 11600, 17127, 19699, 56508, 238161, 12296, 226861, 387140, 12293, 53322, 73…
GO:0070371	ERK1 and ERK2 cascade	2.57E-08	3.81E-07	0.292764002	13841, 16600, 73230, 108058, 21898, 11516, 13649, 13869, 13982, 13132, 13617, 13176, 54635, 12505, 14219, 13405, 16476, 21943, 13383, 19211, 11600, 67603, 381126, 74155, 107746, 12156, 14183, 76089, 215748, 12778, 16000, 16542, 18750, 14062, 14268, 16007, 21844, 24066, 69601, 24064, 98432, 13836, 15357, 16416, 18590, 19219, 19229, 19246, 230857, 14165, 15558, 16193, 20779, 50490, 109042, 12389, 1…
GO:0010563	negative regulation of phosphorus metabolic process	2.67E-08	3.93E-07	0.211240111	238871, 399558, 23859, 20563, 93742, 67916, 241568, 15234, 16600, 319476, 21898, 19091, 74342, 14013, 11819, 20238, 208650, 114716, 71436, 16009, 19017, 235505, 13132, 13617, 52662, 69726, 241919, 16001, 54607, 13405, 16476, 18162, 13383, 19211, 20660, 53416, 11600, 12579, 14745, 63953, 67603, 108073, 109294, 211770, 238161, 243499, 13197, 53322, 66917, 74155, 107746, 108837, 18125, 63913, 65112,…
GO:0045936	negative regulation of phosphate metabolic process	2.67E-08	3.93E-07	0.211240111	238871, 399558, 23859, 20563, 93742, 67916, 241568, 15234, 16600, 319476, 21898, 19091, 74342, 14013, 11819, 20238, 208650, 114716, 71436, 16009, 19017, 235505, 13132, 13617, 52662, 69726, 241919, 16001, 54607, 13405, 16476, 18162, 13383, 19211, 20660, 53416, 11600, 12579, 14745, 63953, 67603, 108073, 109294, 211770, 238161, 243499, 13197, 53322, 66917, 74155, 107746, 108837, 18125, 63913, 65112,…
GO:0003012	muscle system process	2.75E-08	4.03E-07	0.258099178	238871, 108655, 20541, 243931, 16531, 16600, 108058, 19091, 75547, 19055, 83814, 238130, 109624, 12818, 234214, 13617, 18578, 109676, 11548, 21676, 14219, 13405, 16518, 13383, 26399, 17127, 50501, 238161, 11534, 12296, 435766, 12293, 14489, 74155, 12288, 12671, 14573, 18125, 208727, 16000, 17295, 56376, 114774, 230738, 18750, 50769, 14062, 16493, 17258, 20855, 21844, 22003, 107589, 140492, 11931,…
GO:0031400	negative regulation of protein modification process	2.79E-08	4.07E-07	0.219137888	238871, 399558, 20563, 93742, 67916, 241568, 15234, 16600, 319476, 21898, 74342, 14013, 11819, 208650, 114716, 71436, 16009, 19017, 235505, 320365, 13132, 52662, 170719, 69726, 71458, 16001, 54607, 13405, 16476, 13383, 19211, 20660, 53416, 11600, 63953, 67603, 109294, 211770, 243499, 13197, 66917, 74155, 107746, 108837, 14360, 18125, 63913, 65112, 215748, 15182, 16000, 17295, 230738, 233328, 1820…
GO:0035265	organ growth	2.97E-08	4.32E-07	0.340073138	108655, 23966, 21813, 21416, 108058, 19091, 242509, 218772, 17967, 14609, 19664, 12818, 13869, 68861, 234214, 13982, 11548, 14180, 22762, 11622, 17300, 19211, 67603, 238161, 14164, 13609, 12125, 12288, 14183, 18712, 15182, 16000, 16542, 56376, 17126, 18214, 16526, 20855, 21814, 211652, 24064, 11554, 13614, 19116, 22402, 14165, 14815, 77446, 239405, 11609, 12387, 14463, 20181, 21812, 57246, 14083,…
GO:0007423	sensory organ development	2.98E-08	4.32E-07	0.20607305	23965, 270120, 16323, 14107, 16449, 329628, 16531, 17268, 21813, 22283, 16600, 73230, 19274, 20666, 242509, 108013, 218772, 14609, 19664, 12167, 13649, 14051, 320398, 12837, 14048, 17132, 22418, 12831, 14180, 14634, 320790, 13047, 58998, 110796, 11622, 12832, 13345, 26564, 58235, 16476, 17300, 17342, 17684, 192236, 229759, 320244, 12814, 13383, 17536, 195727, 224796, 17127, 12064, 13844, 239250, …
GO:0010975	regulation of neuron projection development	3.19E-08	4.59E-07	0.21355845	13640, 23965, 270120, 20563, 13841, 19266, 235106, 241568, 13196, 15234, 16600, 13865, 19270, 19876, 20356, 14362, 20346, 76965, 20315, 50791, 330222, 13837, 19055, 83814, 19664, 217692, 211323, 64009, 545156, 11516, 233781, 320840, 338362, 268902, 13132, 22418, 103967, 13047, 13176, 14804, 18845, 223255, 16001, 20393, 13131, 13405, 12558, 12808, 16412, 19211, 243725, 14745, 19699, 56508, 12064, …
GO:0050920	regulation of chemotaxis	3.27E-08	4.69E-07	0.358973782	13642, 20563, 19876, 20356, 20346, 20315, 268902, 13617, 22418, 18845, 12554, 14745, 17127, 20440, 14164, 13609, 16542, 17295, 22341, 240873, 243743, 18205, 18750, 13508, 14268, 21844, 102103, 18760, 227541, 11876, 13614, 19229, 12977, 14165, 18133, 20254, 12767, 14747, 18844, 20947, 22415, 105722, 11601, 14825, 20296, 22339, 14182, 16398, 18787, 19271, 55985, 15507, 16159, 20562, 13616, 14063, 1…
GO:0007389	pattern specification process	3.38E-08	4.83E-07	0.235353565	21813, 11480, 13865, 20346, 11819, 14609, 19664, 16392, 18187, 12167, 13869, 16371, 14048, 18514, 22418, 14634, 16373, 18845, 110796, 71458, 18505, 20348, 26564, 68897, 17300, 17684, 18552, 22061, 12808, 65973, 70122, 17127, 19699, 67603, 83675, 320145, 14164, 12156, 14183, 14573, 15251, 76365, 98376, 12160, 13411, 13798, 16842, 17126, 18504, 20319, 20465, 23967, 241062, 12162, 20855, 24136, 6815…
GO:0031032	actomyosin structure organization	3.40E-08	4.84E-07	0.351536822	108655, 218194, 50768, 75547, 18708, 208177, 268970, 14219, 77569, 319710, 16412, 243725, 14745, 17127, 225288, 13609, 13822, 13823, 11856, 15182, 17295, 17886, 217866, 17258, 22003, 56363, 14026, 20411, 13614, 19219, 19229, 21809, 14744, 20779, 50490, 71994, 77579, 18645, 21333, 21812, 68732, 76260, 242687, 269587, 13824, 18479, 68016, 226751, 12373, 12632, 16419, 17260, 17930, 20410, 22411, 590…
GO:0007159	leukocyte cell-cell adhesion	3.44E-08	4.86E-07	0.282255488	13642, 21813, 16600, 20315, 208650, 14634, 16168, 23871, 12505, 54607, 21943, 12487, 13383, 16412, 63953, 11534, 434215, 223601, 16160, 12053, 15117, 16000, 114774, 240873, 12522, 14732, 12162, 14462, 22164, 94212, 16401, 17131, 18124, 230126, 232174, 11774, 12142, 16195, 16423, 17974, 54167, 227753, 16193, 21838, 23959, 12387, 12389, 12477, 13655, 22287, 12042, 14537, 20296, 22329, 66629, 67245,…
GO:0046903	secretion	3.47E-08	4.90E-07	0.16091859	18191, 13640, 108655, 16323, 16531, 11480, 217517, 12394, 21416, 20666, 20315, 21898, 18189, 19091, 20338, 17967, 19055, 320127, 14609, 19664, 16392, 18783, 13371, 545156, 11516, 50706, 225326, 13649, 13869, 16009, 13132, 13617, 22418, 54725, 14158, 320790, 102607, 14219, 14805, 27062, 18162, 21943, 192236, 26399, 53416, 208898, 243725, 11600, 56508, 108073, 12064, 387140, 434215, 53322, 66074, 7…
GO:0052547	regulation of peptidase activity	3.66E-08	5.14E-07	0.27444116	13841, 15234, 16600, 19876, 50768, 235505, 21353, 11820, 12505, 14219, 22061, 20660, 65973, 17127, 69635, 72902, 12125, 18049, 20720, 69538, 16000, 19016, 110651, 114774, 213945, 223701, 16842, 18504, 20319, 326623, 14062, 16007, 74996, 17196, 72565, 98582, 209378, 227753, 230379, 14734, 16193, 20779, 76400, 433693, 12389, 20745, 328971, 12042, 14102, 18550, 21859, 22339, 73916, 383619, 11699, 11…
GO:0051147	regulation of muscle cell differentiation	3.86E-08	5.40E-07	0.357693211	13642, 108655, 243931, 20315, 75547, 79221, 19664, 211323, 12818, 18708, 16009, 12226, 106042, 238161, 12064, 11906, 12156, 14183, 18019, 171170, 208727, 15182, 16000, 210719, 17691, 20679, 69807, 20429, 57810, 225518, 232174, 11554, 13614, 22402, 14815, 16590, 18133, 74318, 75805, 12192, 18479, 18795, 19241, 21417, 56469, 56637, 56642, 12043, 14369, 17260, 17701, 70417, 107869, 214384, 327826, 1…
GO:0051216	cartilage development	4.35E-08	6.04E-07	0.335560006	83925, 21813, 12394, 218772, 20678, 18028, 12167, 12393, 17132, 22418, 14180, 14634, 102607, 14219, 26564, 12814, 17127, 234356, 12156, 15251, 70661, 216616, 12160, 21834, 320910, 18109, 18750, 20319, 20679, 23967, 12162, 16007, 20855, 242291, 20429, 110075, 13614, 14633, 18740, 58250, 239337, 240725, 18133, 231225, 239405, 12387, 12399, 16974, 18933, 20613, 21812, 208647, 240396, 269941, 12006, …
GO:2001234	negative regulation of apoptotic signaling pathway	5.75E-08	7.91E-07	0.335705457	26409, 15234, 21416, 20315, 14051, 208449, 14048, 13132, 12505, 12385, 69635, 14360, 14573, 15251, 12778, 15182, 16000, 223701, 20319, 50873, 22164, 69807, 74996, 11477, 14049, 19246, 14165, 20254, 20779, 66505, 12387, 14463, 16410, 20613, 21812, 26427, 107449, 18121, 22339, 22601, 83946, 14629, 15505, 18024, 18787, 21929, 54673, 12043, 12048, 12211, 12421, 12824, 14297, 15507, 16196, 107869, 217…
GO:0030323	respiratory tube development	5.78E-08	7.93E-07	0.314574921	108655, 243931, 21923, 21813, 319939, 20666, 19664, 20238, 50785, 18028, 14048, 22418, 14180, 14634, 22762, 13047, 14219, 18552, 13819, 14164, 74155, 14183, 15364, 16000, 16542, 20602, 21834, 233752, 17126, 18109, 20465, 98711, 24064, 14633, 18590, 18741, 21809, 72007, 14165, 14734, 17263, 18667, 22773, 73693, 77446, 239405, 12387, 14463, 15376, 22414, 74318, 74591, 114142, 15375, 18121, 19378, 2…
GO:0060322	head development	5.81E-08	7.95E-07	0.190251972	13640, 20563, 16323, 72899, 329628, 13841, 21813, 73173, 13865, 14042, 19876, 20356, 21416, 50768, 13175, 20346, 20315, 18189, 19091, 14013, 218772, 17967, 67703, 228662, 11819, 19664, 16392, 211323, 12825, 18187, 18028, 66797, 13649, 13869, 71436, 214968, 268902, 13617, 22418, 68703, 14634, 320790, 14804, 17356, 18845, 19883, 11820, 13345, 16001, 71371, 13131, 17300, 319565, 12558, 16412, 19211,…
GO:0007519	skeletal muscle tissue development	5.85E-08	7.98E-07	0.358502883	268859, 108655, 21416, 20666, 56758, 19055, 79221, 11819, 12224, 16656, 18505, 13405, 17684, 12823, 225115, 208727, 17295, 286940, 17681, 20429, 57810, 232174, 15357, 18740, 18741, 17263, 12387, 12389, 14281, 14463, 22160, 75805, 114142, 215031, 14733, 17286, 18015, 21412, 193385, 20671, 26443, 56642, 11555, 11865, 12043, 12632, 13654, 17260, 18509, 67267, 70417, 214384, 242620, 12390, 17878, 107…
GO:0030324	lung development	5.87E-08	7.99E-07	0.316325426	108655, 243931, 21923, 21813, 319939, 20666, 19664, 20238, 50785, 18028, 14048, 22418, 14180, 14634, 22762, 13047, 14219, 13819, 14164, 74155, 14183, 15364, 16000, 16542, 20602, 21834, 233752, 17126, 18109, 20465, 98711, 24064, 14633, 18590, 18741, 21809, 72007, 14165, 14734, 17263, 18667, 22773, 73693, 77446, 239405, 12387, 14463, 15376, 22414, 74318, 74591, 114142, 15375, 18121, 19378, 21412, 2…
GO:0050727	regulation of inflammatory response	6.49E-08	8.74E-07	0.2980437	20563, 15234, 21898, 16392, 18783, 11516, 13649, 13982, 13617, 22418, 19883, 23871, 12505, 21943, 12487, 16177, 53416, 17127, 63953, 16160, 12053, 19016, 230738, 240873, 12801, 18750, 14462, 18033, 22164, 72565, 77125, 11690, 16423, 19219, 170711, 239337, 244329, 16193, 18133, 23959, 17082, 21333, 22287, 54598, 109934, 11441, 11541, 21934, 110279, 242202, 16398, 16952, 18787, 19225, 21929, 192119…
GO:0008015	blood circulation	6.47E-08	8.74E-07	0.224353796	238871, 20563, 20541, 16531, 19274, 20346, 108058, 19091, 83814, 11819, 14609, 238130, 11516, 50706, 13649, 18708, 13617, 18578, 109676, 11548, 320790, 11622, 12843, 14219, 78286, 13405, 16518, 17300, 18162, 24052, 13383, 26399, 27494, 53416, 11418, 11600, 13819, 17127, 109648, 238161, 12296, 109700, 435766, 12293, 12288, 12671, 15251, 18125, 52589, 67795, 208727, 244431, 16542, 17295, 19016, 218…
GO:0046578	regulation of Ras protein signal transduction	7.47E-08	1.00E-06	0.317486149	231532, 19876, 50768, 108058, 110596, 223435, 75547, 320127, 211323, 12825, 545156, 234353, 57257, 17311, 11548, 71704, 12558, 16412, 14745, 109294, 219140, 24001, 107746, 18049, 218397, 223254, 12053, 16000, 17295, 19762, 74055, 14062, 21844, 69601, 211673, 24064, 107351, 78255, 12977, 14064, 14165, 14744, 16443, 19159, 71972, 109934, 207212, 223513, 232227, 232906, 18015, 50753, 68016, 106952, …
GO:0070372	regulation of ERK1 and ERK2 cascade	8.40E-08	1.11E-06	0.29032931	13841, 16600, 73230, 108058, 21898, 11516, 13649, 13869, 13982, 13132, 13617, 13176, 54635, 12505, 14219, 13405, 16476, 21943, 13383, 19211, 11600, 67603, 381126, 74155, 107746, 12156, 14183, 76089, 215748, 12778, 16000, 16542, 18750, 14062, 14268, 16007, 21844, 24066, 69601, 24064, 98432, 13836, 15357, 16416, 18590, 19229, 19246, 230857, 14165, 15558, 16193, 20779, 50490, 109042, 12389, 14463, 1…
GO:0030162	regulation of proteolysis	8.64E-08	1.14E-06	0.204651305	13841, 15234, 16600, 19876, 50768, 224997, 228662, 217410, 18708, 235505, 13132, 225131, 21353, 11820, 12505, 14219, 22061, 19211, 20660, 65973, 74007, 17127, 106042, 211770, 13032, 69635, 72902, 12125, 18049, 19359, 20720, 69538, 15182, 16000, 17886, 19016, 20620, 110651, 114774, 213945, 218215, 223701, 230738, 16842, 18504, 20319, 50873, 70620, 326623, 14062, 16007, 69601, 69807, 74996, 241576,…
GO:0032880	regulation of protein localization	1.00E-07	1.32E-06	0.160820888	13640, 20356, 21416, 226791, 13175, 11735, 14362, 21898, 18189, 19055, 83814, 14609, 16392, 211323, 545156, 11516, 50706, 225326, 66632, 69068, 13649, 13869, 18708, 13132, 22418, 54725, 14634, 17356, 192197, 20393, 16543, 269109, 12558, 13383, 16412, 20660, 65973, 11600, 17127, 56508, 238161, 56079, 226861, 387140, 434215, 55943, 73674, 74998, 192167, 215999, 14360, 15251, 18125, 70661, 218461, 1…
GO:0060348	bone development	1.02E-07	1.33E-06	0.323488403	329628, 17268, 21813, 75547, 218772, 17389, 12393, 23850, 54725, 14634, 54635, 17300, 17684, 21943, 234356, 71375, 77087, 12156, 14183, 70661, 15117, 16000, 16542, 233328, 12306, 20319, 70508, 74511, 20855, 22761, 72999, 242291, 14118, 20429, 232174, 18590, 18741, 19219, 240725, 244329, 14247, 16590, 20779, 16974, 22160, 105722, 242687, 269941, 11308, 12006, 17936, 21418, 102866, 12817, 17129, 17…
GO:0022409	positive regulation of cell-cell adhesion	1.03E-07	1.34E-06	0.320467877	13642, 269152, 21813, 67916, 11735, 22418, 14634, 16168, 23871, 12505, 17684, 21943, 12487, 63953, 11534, 223601, 16160, 17909, 76365, 12053, 15117, 16000, 114774, 12522, 14732, 16842, 12162, 14462, 22164, 16401, 17131, 18124, 230126, 11774, 16195, 16423, 17974, 54167, 16193, 21838, 12389, 13655, 108797, 12042, 20296, 22329, 15505, 16952, 19419, 55985, 328365, 15205, 16159, 16196, 16197, 110351, …
GO:0018193	peptidyl-amino acid modification	1.03E-07	1.34E-06	0.159723281	13640, 238871, 328329, 319974, 93742, 13841, 21813, 67916, 15234, 13175, 108058, 21898, 70892, 79221, 244071, 14600, 208650, 16392, 211323, 114716, 112407, 13649, 13869, 17311, 14048, 54169, 22418, 14158, 16168, 53618, 170719, 54635, 69726, 73390, 71458, 11820, 12505, 16001, 20393, 13405, 320244, 16412, 53416, 65973, 11600, 19699, 20440, 70425, 74012, 227120, 12064, 13844, 67285, 72902, 74155, 14…
GO:0032103	positive regulation of response to external stimulus	1.07E-07	1.39E-06	0.298545636	20563, 20356, 20315, 21898, 18783, 17079, 13649, 13617, 22418, 70097, 23871, 12554, 223255, 16001, 21943, 12487, 14745, 17127, 17084, 13609, 16542, 17295, 22341, 240873, 12801, 18205, 18750, 13508, 14268, 21844, 22164, 18760, 77125, 227541, 11690, 11876, 13614, 16423, 19219, 19229, 12977, 14165, 16193, 20254, 14747, 17082, 20947, 21333, 105722, 11541, 14825, 20296, 21934, 22249, 22339, 242202, 14…
GO:0046649	lymphocyte activation	1.16E-07	1.50E-06	0.199249459	13642, 108655, 21813, 20666, 20315, 21898, 79221, 19664, 208650, 17079, 12393, 14370, 18708, 57257, 14634, 16168, 320790, 19883, 11622, 12505, 54607, 210293, 21943, 192236, 12487, 13383, 17127, 63953, 11534, 434215, 223601, 14360, 16160, 18019, 12053, 16000, 17101, 17886, 114774, 240873, 12522, 14732, 16842, 58208, 12571, 14462, 22164, 94212, 17131, 23882, 210757, 230126, 232174, 242248, 11774, 1…
GO:0048562	embryonic organ morphogenesis	1.19E-07	1.53E-06	0.267911441	21813, 21416, 20666, 218772, 14609, 19664, 17389, 12393, 14051, 320398, 14048, 22418, 14180, 14634, 21676, 320790, 110796, 13345, 26564, 17684, 12814, 13383, 224796, 17127, 13844, 239250, 14183, 15251, 76365, 11921, 17126, 18109, 18504, 23967, 50769, 58198, 12162, 14462, 72999, 98711, 18124, 20429, 22295, 24064, 217935, 237523, 11477, 11994, 13614, 13836, 14633, 18741, 21809, 58250, 14165, 18510,…
GO:0032940	secretion by cell	1.22E-07	1.57E-06	0.163939363	18191, 13640, 108655, 16323, 11480, 217517, 12394, 21416, 20666, 20315, 21898, 18189, 19091, 20338, 17967, 19055, 320127, 14609, 19664, 16392, 13371, 545156, 11516, 50706, 225326, 13649, 13132, 22418, 54725, 14158, 320790, 102607, 14219, 27062, 21943, 192236, 208898, 243725, 11600, 56508, 108073, 12064, 387140, 434215, 53322, 66074, 74998, 192167, 215999, 12288, 15251, 15364, 18049, 18125, 19276,…
GO:0001819	positive regulation of cytokine production	1.23E-07	1.58E-06	0.255778336	15234, 12394, 21898, 16392, 11516, 50706, 18708, 18578, 22418, 54725, 16168, 19883, 12487, 17127, 387140, 223601, 15251, 16160, 15182, 20742, 12522, 13078, 326623, 14062, 14462, 22164, 22761, 69807, 17196, 18124, 77125, 11607, 14134, 19219, 240725, 16193, 20779, 54698, 71268, 77446, 433693, 11609, 14463, 17082, 22160, 11350, 11541, 11551, 12042, 16180, 18442, 18795, 20296, 56490, 67245, 383619, 1…
GO:0010629	negative regulation of gene expression	1.27E-07	1.63E-06	0.132061987	108655, 20563, 83925, 243931, 70350, 18027, 243937, 16597, 16600, 21413, 12394, 13865, 20564, 21416, 14362, 20666, 81004, 12014, 56195, 14013, 108013, 218772, 19055, 79221, 226075, 11819, 14609, 19664, 20238, 16392, 211323, 20678, 18028, 12393, 13649, 14370, 270110, 13134, 74480, 13982, 17132, 56353, 12457, 13132, 22418, 12395, 14180, 14634, 22762, 12224, 13047, 17191, 73390, 11622, 14245, 71458,…
GO:0001558	regulation of cell growth	1.43E-07	1.82E-06	0.241915107	13640, 108655, 20563, 16323, 13841, 20356, 20564, 20346, 20315, 67768, 83814, 14609, 211323, 11787, 12818, 13649, 16009, 13132, 22418, 18845, 73379, 12505, 14219, 20393, 50766, 17127, 110648, 238161, 12064, 232441, 668303, 14489, 13823, 18049, 20720, 12053, 16000, 19016, 243743, 16842, 20319, 21960, 50873, 116838, 13508, 14268, 16007, 20979, 50790, 68585, 69601, 69807, 74996, 104382, 244058, 7527…
GO:0030595	leukocyte chemotaxis	1.62E-07	2.04E-06	0.355165065	238871, 20563, 20315, 57257, 13617, 18578, 22418, 21943, 109700, 13609, 12642, 17101, 22341, 240873, 18750, 102103, 227541, 13614, 19229, 12977, 16590, 18133, 20254, 20750, 14254, 14747, 20947, 105722, 12652, 14825, 20296, 22339, 15465, 16952, 18787, 19271, 55985, 16159, 13616, 14063, 17925, 19277, 20290, 54324, 12145, 15978, 16854, 20312, 104099, 11487, 12766, 12771, 13143, 14205, 16414, 18591, …
GO:1903706	regulation of hemopoiesis	1.62E-07	2.05E-06	0.250544943	16323, 16449, 17268, 21813, 11480, 12394, 69068, 18708, 17311, 14634, 16168, 234515, 23871, 12505, 13345, 26564, 16476, 17300, 17342, 21943, 12487, 17536, 63953, 211770, 15251, 16160, 18712, 12053, 16542, 240873, 12522, 16842, 18750, 74511, 12571, 14462, 22164, 22761, 93686, 14118, 17131, 230126, 232174, 11774, 12142, 16416, 19229, 20377, 27220, 12977, 16193, 12387, 12477, 13655, 14254, 14281, 70…
GO:0042110	T cell activation	1.64E-07	2.06E-06	0.228890455	13642, 108655, 21813, 20315, 208650, 12393, 14370, 14634, 16168, 320790, 19883, 12505, 54607, 21943, 12487, 13383, 17127, 63953, 11534, 434215, 223601, 14360, 16160, 12053, 16000, 17886, 114774, 240873, 12522, 14732, 16842, 58208, 12571, 14462, 22164, 94212, 17131, 23882, 210757, 230126, 232174, 11774, 12142, 16195, 16423, 17974, 19219, 54167, 227753, 16193, 16590, 21838, 54519, 12387, 12389, 124…
GO:1903037	regulation of leukocyte cell-cell adhesion	1.70E-07	2.13E-06	0.279327357	13642, 21813, 16600, 20315, 208650, 14634, 16168, 23871, 12505, 54607, 21943, 12487, 13383, 63953, 11534, 434215, 223601, 16160, 12053, 15117, 16000, 114774, 240873, 12522, 14732, 14462, 22164, 94212, 16401, 17131, 18124, 230126, 232174, 11774, 12142, 16195, 16423, 17974, 54167, 227753, 16193, 21838, 12387, 12389, 12477, 13655, 22287, 12042, 20296, 22329, 67245, 229473, 242202, 15505, 16952, 1941…
GO:0032147	activation of protein kinase activity	1.73E-07	2.16E-06	0.312151148	21813, 26409, 15234, 21898, 75547, 14600, 108679, 13649, 13132, 22418, 54635, 16543, 21943, 13383, 26399, 11600, 14745, 50501, 14164, 109700, 13197, 12156, 16160, 16000, 17295, 74055, 18205, 326623, 14062, 69601, 14388, 23882, 65964, 11607, 16416, 19116, 19229, 19246, 21809, 27206, 27220, 78600, 224419, 14165, 16590, 20779, 21812, 65086, 11350, 11441, 11551, 11682, 22339, 21808, 71751, 108686, 33…
GO:0051348	negative regulation of transferase activity	1.86E-07	2.32E-06	0.289961503	399558, 241568, 319476, 74342, 11819, 208650, 114716, 71436, 69726, 16001, 54607, 19211, 20660, 63953, 67603, 109294, 211770, 243499, 13197, 66917, 74155, 19016, 18750, 20319, 50873, 12162, 24066, 26914, 69601, 17131, 23882, 24064, 75276, 97064, 230126, 15357, 19246, 20377, 16193, 20779, 21838, 12389, 15376, 16974, 108099, 192198, 11350, 18015, 56150, 319520, 19088, 19252, 19271, 19735, 21929, 56…
GO:0051962	positive regulation of nervous system development	1.90E-07	2.36E-06	0.191751185	18191, 13640, 319387, 399558, 23965, 23966, 93742, 99633, 19266, 15234, 21413, 319476, 19876, 20356, 14362, 20346, 20666, 76965, 20315, 50791, 13837, 18189, 74342, 218772, 16981, 83814, 20238, 211323, 545156, 11516, 71436, 320840, 268902, 22418, 14634, 242384, 319922, 13047, 13176, 16373, 223255, 16001, 20393, 13131, 13405, 12808, 16177, 16412, 243725, 11418, 14745, 19699, 21826, 110648, 12064, 1…
GO:0042592	homeostatic process	2.01E-07	2.48E-06	0.127618696	13640, 238871, 16323, 20541, 16531, 11480, 22283, 75578, 21416, 11735, 76965, 108058, 21898, 18189, 19091, 14013, 19055, 83814, 14609, 16826, 18783, 11516, 12818, 13649, 13869, 18708, 17311, 19017, 13982, 16795, 13617, 18578, 109676, 11548, 234515, 320790, 17356, 19883, 23871, 54403, 72736, 11622, 67972, 105171, 11820, 12505, 14219, 16001, 20393, 210293, 13405, 17300, 17684, 21943, 22061, 26383, …
GO:0048638	regulation of developmental growth	2.15E-07	2.64E-06	0.241719788	13640, 108655, 20563, 13841, 21813, 20356, 21416, 20346, 20315, 17967, 83814, 14600, 14609, 19664, 211323, 12818, 13869, 22418, 14180, 22762, 320790, 18845, 11622, 11820, 17300, 26383, 13383, 19211, 67603, 238161, 12064, 12125, 12288, 14183, 15364, 18049, 18712, 15182, 16000, 243743, 14732, 20319, 21960, 50769, 50873, 116838, 13508, 14268, 16526, 20979, 21814, 68585, 104382, 211652, 244058, 19141…
GO:0043254	regulation of protein complex assembly	2.32E-07	2.83E-06	0.246109901	20563, 26409, 13196, 217517, 21898, 17967, 72333, 13982, 14260, 52662, 14158, 11622, 20393, 666048, 16476, 17342, 18552, 13383, 16911, 20660, 73910, 243725, 13860, 225288, 12345, 14489, 12125, 58799, 65112, 218397, 17295, 20742, 260409, 22003, 69601, 211673, 14026, 107351, 17755, 17974, 19219, 19229, 59036, 75739, 99889, 227753, 12343, 20779, 170643, 218333, 320722, 12387, 12389, 18481, 18645, 21…
GO:0007417	central nervous system development	2.34E-07	2.85E-06	0.165246078	13640, 108655, 20563, 23966, 16323, 72899, 329628, 12552, 13841, 21813, 67916, 73173, 12394, 13865, 14042, 19876, 20356, 21416, 50768, 13175, 20346, 20666, 110596, 20315, 21898, 18189, 19091, 14013, 218772, 17967, 67703, 228662, 11819, 19664, 16392, 211323, 12825, 18187, 20678, 18028, 66797, 13649, 13869, 214968, 268902, 22418, 26563, 68703, 14634, 320790, 13176, 14804, 17356, 18845, 19883, 11820…
GO:0009628	response to abiotic stimulus	2.46E-07	3.00E-06	0.162987051	20541, 16531, 19363, 20356, 667742, 108058, 18189, 83814, 14609, 19664, 20238, 72759, 12825, 13371, 545156, 233781, 66797, 69068, 13649, 18708, 14284, 14048, 13617, 66860, 11548, 19883, 21353, 56210, 11820, 19272, 20393, 13405, 16476, 17684, 22061, 72033, 12013, 12814, 16177, 16412, 17380, 17536, 19211, 53416, 11418, 13819, 16439, 17127, 14164, 14811, 26414, 107976, 239250, 387140, 13197, 66917, …
GO:0006469	negative regulation of protein kinase activity	2.81E-07	3.41E-06	0.309759084	399558, 241568, 319476, 74342, 11819, 208650, 114716, 71436, 69726, 16001, 54607, 19211, 20660, 63953, 67603, 109294, 211770, 243499, 13197, 66917, 74155, 18750, 20319, 12162, 24066, 26914, 69601, 23882, 24064, 75276, 97064, 230126, 15357, 19246, 20377, 16193, 21838, 12389, 16974, 108099, 192198, 11350, 18015, 319520, 19088, 19252, 19271, 19735, 21929, 56637, 94245, 15507, 24056, 66695, 72828, 21…
GO:0050878	regulation of body fluid levels	2.84E-07	3.43E-06	0.26032382	16531, 21898, 19091, 14609, 545156, 13869, 54635, 212943, 18162, 19128, 22061, 192236, 53416, 11418, 74012, 13844, 12671, 15251, 20720, 26570, 17101, 17295, 17886, 12306, 12737, 18750, 21419, 21682, 12495, 14062, 19109, 14026, 22330, 232174, 11554, 11774, 13614, 16416, 18590, 19116, 19219, 11829, 14064, 14165, 74769, 77446, 78808, 83671, 208936, 216350, 12389, 13007, 15376, 18441, 18792, 21333, 7…
GO:0006979	response to oxidative stress	2.89E-07	3.48E-06	0.246847234	108655, 20541, 15234, 14362, 21898, 13649, 19017, 14158, 53618, 170719, 223255, 11820, 19272, 16476, 13819, 69635, 15251, 231207, 15182, 17295, 19663, 114774, 230738, 13078, 17250, 18504, 18750, 50873, 53901, 69675, 71389, 18033, 26914, 14388, 18124, 18760, 23876, 52521, 72446, 72565, 93735, 12927, 19229, 75747, 11852, 16193, 18489, 20779, 56458, 68194, 12387, 14281, 14463, 16410, 74244, 211329, …
GO:0071902	positive regulation of protein serine/threonine kinase activity	2.95E-07	3.53E-06	0.277804799	15234, 21898, 75547, 14600, 69068, 108679, 13649, 14370, 17311, 13132, 22418, 21676, 70097, 54635, 56706, 26564, 16543, 21943, 26399, 14745, 50501, 68145, 238161, 14164, 109700, 13197, 12156, 18712, 76089, 13838, 16000, 17295, 74055, 99470, 18205, 326623, 21844, 24136, 69601, 14388, 23882, 65964, 13614, 16906, 18590, 19229, 19246, 21809, 74370, 78600, 14165, 15558, 16590, 20779, 29875, 50490, 381…
GO:0001654	eye development	3.05E-07	3.64E-06	0.232135753	23965, 270120, 16323, 14107, 16449, 17268, 21813, 16600, 19274, 20666, 108013, 218772, 14609, 12167, 13649, 12837, 17132, 12831, 14180, 14634, 320790, 58998, 11622, 12832, 13345, 58235, 16476, 17300, 17342, 17684, 192236, 229759, 320244, 13383, 17536, 195727, 17127, 12064, 13844, 239250, 723924, 12826, 12288, 12969, 14183, 15251, 74206, 15182, 16542, 13078, 18504, 50769, 58208, 12162, 13508, 1446…
GO:0009890	negative regulation of biosynthetic process	3.16E-07	3.76E-06	0.13072957	108655, 83925, 243931, 70350, 18027, 243937, 16597, 16600, 21413, 12394, 13865, 21416, 14362, 20666, 81004, 12014, 19091, 14013, 218772, 19055, 79221, 226075, 11819, 14609, 19664, 20238, 16392, 211323, 20678, 18028, 217410, 12393, 13649, 14370, 270110, 13134, 74480, 13982, 17132, 56353, 13132, 13617, 22418, 12395, 14180, 14634, 22762, 12224, 13047, 17191, 73390, 11622, 14245, 71458, 268903, 13345…
GO:0051249	regulation of lymphocyte activation	3.21E-07	3.81E-06	0.244451626	13642, 21813, 20666, 21898, 208650, 57257, 14634, 16168, 11622, 12505, 54607, 21943, 192236, 12487, 13383, 63953, 11534, 434215, 223601, 16160, 18019, 12053, 16000, 17101, 114774, 240873, 12522, 14732, 14462, 22164, 94212, 17131, 230126, 232174, 242248, 11774, 12142, 16195, 16423, 17974, 20377, 54167, 227753, 14165, 16193, 21838, 12387, 12389, 12477, 13655, 21333, 22287, 12042, 12192, 14102, 1728…
GO:0033554	cellular response to stress	3.24E-07	3.84E-06	0.129522262	108655, 20541, 72899, 21923, 19363, 26409, 15234, 16600, 21416, 14362, 20315, 21898, 14013, 20338, 19664, 77976, 114716, 60344, 112407, 225326, 233781, 69068, 13649, 14051, 14370, 18708, 57257, 19017, 14048, 13132, 22418, 14158, 53618, 70097, 170719, 225131, 19883, 72736, 78610, 21353, 56210, 223255, 12505, 14219, 16001, 19272, 20393, 26564, 16476, 16543, 17684, 21943, 22061, 26383, 12013, 13383,…
GO:1903034	regulation of response to wounding	3.90E-07	4.56E-06	0.341988071	67916, 16600, 21898, 19091, 14609, 233781, 208177, 235505, 212943, 223255, 16001, 19128, 19211, 11418, 17127, 20720, 13838, 12306, 18750, 21682, 21960, 14062, 107589, 211673, 244058, 107351, 15357, 18007, 18590, 19219, 227753, 78808, 208936, 216350, 12389, 12767, 15376, 18792, 74318, 77889, 105722, 11551, 12361, 20296, 269473, 16952, 18024, 18787, 19271, 68750, 11555, 67996, 72828, 14063, 14726, …
GO:0022612	gland morphogenesis	4.02E-07	4.69E-06	0.344566974	20563, 21923, 21813, 15234, 19876, 20346, 18028, 13649, 13982, 22418, 14634, 12505, 16001, 18505, 20348, 22061, 14183, 16000, 17295, 12162, 19242, 21420, 214133, 13836, 14633, 18590, 20377, 240725, 12977, 14165, 14815, 16193, 17979, 18667, 20779, 12389, 16974, 17345, 18792, 18844, 20181, 15375, 18121, 20496, 110829, 14182, 17390, 17702, 18612, 21929, 12043, 327826, 12159, 12234, 12550, 14178, 176…
GO:1902905	positive regulation of supramolecular fiber organization	4.07E-07	4.74E-06	0.346460899	20356, 14260, 14158, 14219, 13383, 14745, 17127, 17295, 260409, 22003, 211401, 14026, 13614, 17755, 17974, 19229, 21809, 99889, 227753, 14744, 50490, 170643, 12389, 18645, 20947, 21333, 21812, 54418, 68732, 18479, 57748, 11845, 19735, 20430, 56431, 66713, 74117, 544963, 12632, 18080, 20410, 21749, 22411, 56699, 68166, 72754, 118449, 14063, 22417, 54324, 56430, 104027, 268396, 11806, 14544, 19130,…
GO:0032102	negative regulation of response to external stimulus	4.36E-07	5.03E-06	0.277964424	20563, 15234, 19876, 20356, 20346, 18189, 19091, 14609, 16392, 11516, 233781, 208177, 235505, 268902, 22418, 14804, 19883, 23871, 12505, 19128, 19211, 17127, 20440, 63953, 211770, 53322, 16160, 20720, 13838, 19016, 230738, 12306, 12386, 21960, 14462, 18033, 244058, 72565, 12142, 15357, 18007, 18590, 19219, 27220, 18133, 23959, 208936, 216350, 18792, 22415, 54598, 109934, 11441, 11601, 12361, 1102…
GO:0048858	cell projection morphogenesis	4.55E-07	5.25E-06	0.17754483	13640, 399558, 108655, 20563, 12552, 13841, 19266, 241568, 14042, 19876, 20356, 20564, 13175, 18163, 11735, 19274, 20346, 76965, 110596, 20315, 19055, 67703, 83814, 228662, 14609, 217692, 16392, 211323, 11787, 16773, 18187, 64009, 545156, 50706, 18028, 12167, 13649, 71436, 338362, 13518, 14260, 77018, 268902, 22418, 23964, 68703, 103967, 14457, 14634, 13047, 13176, 18845, 11820, 16001, 20348, 203…
GO:0007599	hemostasis	4.68E-07	5.35E-06	0.3390747	21898, 19091, 54635, 212943, 19128, 192236, 11418, 74012, 20720, 26570, 17101, 17886, 12306, 18750, 21682, 12495, 14062, 14026, 22330, 11774, 16416, 18590, 14064, 74769, 78808, 208936, 216350, 12389, 13007, 15376, 18441, 18792, 74145, 77889, 105722, 17289, 18024, 18787, 19271, 94245, 11555, 14066, 15507, 72828, 14063, 14065, 14726, 22165, 22371, 74413, 192188, 12490, 20312, 22325, 27027, 117197, …
GO:0060560	developmental growth involved in morphogenesis	5.17E-07	5.85E-06	0.274803059	13640, 20563, 269152, 13841, 21923, 21813, 19876, 20356, 20564, 13175, 20346, 20315, 83814, 211323, 18187, 50706, 71436, 13982, 14260, 22418, 54725, 18845, 11622, 11820, 12808, 16412, 12064, 14164, 13609, 14183, 18049, 68404, 243743, 20319, 21960, 50873, 58198, 116838, 13508, 14268, 20979, 21420, 21844, 24136, 68585, 98711, 104382, 235072, 244058, 22330, 24064, 320027, 17755, 20377, 12977, 14165,…
GO:0045892	negative regulation of transcription, DNA-templated	5.17E-07	5.85E-06	0.145291912	108655, 83925, 243931, 70350, 18027, 243937, 16597, 16600, 21413, 12394, 13865, 21416, 14362, 20666, 81004, 12014, 14013, 218772, 79221, 226075, 11819, 19664, 20238, 16392, 211323, 20678, 18028, 12393, 14370, 270110, 13134, 13982, 17132, 56353, 13132, 22418, 12395, 14180, 14634, 22762, 12224, 13047, 17191, 73390, 11622, 14245, 71458, 268903, 13345, 18505, 19272, 21888, 71371, 16476, 16543, 17300,…
GO:0050769	positive regulation of neurogenesis	5.71E-07	6.44E-06	0.196576751	13640, 23965, 23966, 19266, 15234, 21413, 19876, 20356, 14362, 20346, 20666, 76965, 20315, 50791, 13837, 218772, 83814, 20238, 211323, 545156, 11516, 320840, 268902, 22418, 14634, 319922, 13047, 13176, 16373, 223255, 16001, 20393, 13131, 13405, 12808, 16177, 16412, 243725, 14745, 19699, 110648, 12064, 13844, 107746, 192167, 12156, 14360, 15251, 18049, 20720, 21406, 76089, 11921, 12053, 12160, 138…
GO:2000377	regulation of reactive oxygen species metabolic process	5.82E-07	6.53E-06	0.342578524	21813, 26409, 16600, 21898, 13649, 13982, 17127, 13197, 15251, 208727, 16000, 230738, 13078, 18109, 18504, 50873, 23876, 11607, 19219, 19229, 73389, 15277, 16193, 50490, 56458, 72461, 98496, 381290, 12389, 18792, 14825, 21418, 56484, 110279, 15465, 18024, 19225, 19288, 12043, 16598, 69219, 11898, 14063, 19223, 22436, 56321, 12490, 13983, 15978, 16153, 16452, 18390, 70556, 12633, 12944, 13430, 136…
GO:0031327	negative regulation of cellular biosynthetic process	6.15E-07	6.89E-06	0.128652224	108655, 83925, 243931, 70350, 18027, 243937, 16597, 16600, 21413, 12394, 13865, 21416, 14362, 20666, 81004, 12014, 19091, 14013, 218772, 19055, 79221, 226075, 11819, 14609, 19664, 20238, 16392, 211323, 20678, 18028, 217410, 12393, 13649, 14370, 270110, 13134, 74480, 13982, 17132, 56353, 13132, 13617, 22418, 12395, 14180, 14634, 22762, 12224, 13047, 17191, 73390, 11622, 14245, 71458, 268903, 13345…
GO:0006461	protein complex assembly	6.35E-07	7.09E-06	0.14213752	20563, 83925, 17118, 16531, 16492, 26409, 13196, 217517, 108058, 21898, 50791, 18189, 17967, 72333, 14609, 54004, 108679, 319934, 13982, 14260, 13132, 52662, 103967, 239217, 268566, 14158, 14457, 16924, 21676, 17191, 54635, 78610, 11622, 11820, 12843, 16001, 20393, 27062, 110074, 666048, 12385, 13405, 16476, 16518, 17342, 18552, 21943, 22061, 12558, 12808, 13383, 16911, 17187, 20660, 53860, 73910…
GO:0007266	Rho protein signal transduction	6.48E-07	7.22E-06	0.330045863	19876, 50768, 110596, 223435, 75547, 12825, 545156, 57257, 13617, 11548, 12554, 12843, 71704, 12558, 16412, 14745, 109294, 117600, 219140, 24001, 223254, 12053, 17295, 19762, 260409, 14062, 21844, 107351, 11554, 11607, 19878, 80837, 14064, 14744, 16443, 71972, 109934, 207212, 223513, 232906, 330914, 68016, 106952, 110279, 17207, 20662, 69632, 213522, 232237, 263406, 11303, 11549, 19418, 56699, 72…
GO:0070271	protein complex biogenesis	6.78E-07	7.51E-06	0.141750883	20563, 83925, 17118, 16531, 16492, 26409, 13196, 217517, 108058, 21898, 50791, 18189, 17967, 72333, 14609, 54004, 108679, 319934, 13982, 14260, 13132, 52662, 103967, 239217, 268566, 14158, 14457, 16924, 21676, 17191, 54635, 78610, 11622, 11820, 12843, 16001, 20393, 27062, 110074, 666048, 12385, 13405, 16476, 16518, 17342, 18552, 21943, 22061, 12558, 12808, 13383, 16911, 17187, 20660, 53860, 73910…
GO:1902580	single-organism cellular localization	7.06E-07	7.80E-06	0.16290291	20356, 21416, 226791, 11735, 14362, 12014, 21898, 18189, 19055, 75471, 545156, 69068, 13649, 13869, 18708, 13518, 13132, 80334, 103967, 109676, 14158, 14180, 14634, 78610, 11820, 27062, 16476, 16543, 269109, 319565, 12558, 13383, 16412, 208898, 11600, 17127, 106042, 238161, 12296, 76108, 104718, 55943, 74998, 192167, 13823, 14183, 15251, 67952, 69482, 76089, 76438, 98741, 108800, 12053, 16000, 19…
GO:0007219	Notch signaling pathway	7.09E-07	7.82E-06	0.337394212	16449, 329628, 21813, 433586, 20338, 19664, 50706, 69068, 234214, 12563, 14048, 11820, 17300, 22061, 13386, 94187, 12156, 13610, 11921, 12053, 56224, 53870, 53901, 12162, 12571, 16493, 16195, 12805, 14165, 16590, 18133, 15376, 20613, 21410, 67888, 15375, 225164, 270118, 14718, 50754, 192119, 233552, 328365, 15205, 18222, 20186, 140780, 11602, 13392, 18035, 18129, 243547, 17221, 212547, 240055, 11…
GO:0050867	positive regulation of cell activation	7.42E-07	8.12E-06	0.271802125	13642, 21813, 21898, 57257, 22418, 14634, 16168, 14219, 21943, 192236, 12487, 63953, 11534, 223601, 16160, 18019, 12053, 16000, 17101, 12522, 14732, 14462, 22164, 18124, 77125, 230126, 11774, 12142, 16195, 16423, 17974, 54167, 14165, 16193, 21838, 12389, 13655, 17082, 21333, 11541, 12042, 20296, 22329, 67245, 12638, 15505, 16952, 19271, 19419, 227059, 328365, 384783, 11765, 12043, 15205, 16159, 1…
GO:0022408	negative regulation of cell-cell adhesion	8.01E-07	8.70E-06	0.344423356	16600, 20315, 19091, 208650, 18708, 14634, 12505, 54607, 13383, 434215, 20720, 12053, 114774, 240873, 16842, 21960, 22164, 94212, 17131, 17196, 27205, 208936, 12477, 20947, 22287, 11350, 14083, 22339, 67245, 229473, 242202, 16952, 21929, 11555, 72828, 11352, 11898, 12159, 12367, 12550, 17075, 19084, 102657, 213208, 353310, 100043314, 11806, 16153, 16452, 16854, 17120, 65113, 105352, 15284, 16362,…
GO:0046777	protein autophosphorylation	8.12E-07	8.79E-06	0.277826443	13841, 108058, 13649, 13869, 14158, 54635, 223255, 16001, 16476, 53416, 70425, 74012, 76108, 69635, 74155, 14183, 14360, 18049, 18712, 244895, 13838, 16542, 17295, 22341, 14302, 16451, 18214, 18750, 21682, 329421, 667663, 18760, 20491, 21848, 18590, 19229, 16590, 19092, 20779, 21838, 29875, 12326, 12389, 14254, 18198, 21812, 22367, 11350, 11682, 13548, 14083, 18212, 18479, 22339, 59126, 110279, 1…
GO:0050817	coagulation	8.35E-07	9.01E-06	0.329173485	21898, 19091, 319415, 54635, 212943, 19128, 192236, 11418, 74012, 20720, 26570, 17101, 17886, 12306, 18750, 21682, 12495, 14062, 14026, 22330, 11774, 16416, 18590, 14064, 74769, 78808, 208936, 216350, 12389, 13007, 15376, 18441, 18792, 74145, 77889, 105722, 17289, 18024, 18787, 19271, 94245, 11555, 14066, 15507, 72828, 14063, 14065, 14726, 22165, 22371, 74413, 192188, 12490, 20312, 22325, 27027, …
GO:0043207	response to external biotic stimulus	8.40E-07	9.02E-06	0.187632368	238871, 23794, 21898, 14013, 19664, 17079, 735252, 12457, 13617, 18578, 22418, 14158, 16168, 70097, 16476, 387201, 17127, 18383, 63953, 211770, 17084, 12125, 16160, 22169, 17101, 110651, 230738, 11745, 12801, 14732, 18750, 14062, 18033, 22164, 69601, 106869, 18760, 77125, 227231, 387223, 12142, 13836, 14633, 16423, 19219, 19220, 104721, 16193, 18489, 433693, 12389, 16410, 67154, 74244, 109934, 38…
GO:0051707	response to other organism	8.40E-07	9.02E-06	0.187632368	238871, 23794, 21898, 14013, 19664, 17079, 735252, 12457, 13617, 18578, 22418, 14158, 16168, 70097, 16476, 387201, 17127, 18383, 63953, 211770, 17084, 12125, 16160, 22169, 17101, 110651, 230738, 11745, 12801, 14732, 18750, 14062, 18033, 22164, 69601, 106869, 18760, 77125, 227231, 387223, 12142, 13836, 14633, 16423, 19219, 19220, 104721, 16193, 18489, 433693, 12389, 16410, 67154, 74244, 109934, 38…
GO:0090288	negative regulation of cellular response to growth factor stimulus	8.55E-07	9.15E-06	0.365593371	20563, 73230, 21416, 14362, 235505, 22418, 52662, 14119, 319922, 65112, 20319, 14462, 21814, 69601, 14118, 17131, 24064, 19246, 20377, 21809, 58250, 239337, 240725, 11609, 12389, 17999, 23893, 68939, 70673, 94093, 11350, 12361, 14733, 18121, 15258, 55985, 320460, 383491, 19042, 20340, 66695, 83453, 12390, 13179, 17130, 22417, 22436, 56213, 78558, 207667, 20481, 75788, 78560, 12633, 13380, 13430, …
GO:0060341	regulation of cellular localization	8.93E-07	9.51E-06	0.15938919	13640, 238871, 20541, 93742, 20356, 21416, 226791, 13175, 11735, 14362, 108058, 21898, 50791, 18189, 19055, 83814, 211323, 545156, 66632, 69068, 13649, 13869, 18708, 13132, 13617, 22418, 109676, 14158, 14634, 234515, 320790, 192197, 13405, 16543, 269109, 12558, 13383, 16412, 19211, 20660, 65973, 243725, 11600, 17127, 238161, 56079, 67180, 226861, 55943, 73674, 74998, 192167, 14360, 14573, 15251, …
GO:0007009	plasma membrane organization	9.14E-07	9.72E-06	0.258182443	329628, 13196, 226791, 11735, 18189, 26903, 545156, 13649, 18708, 13132, 80334, 109676, 12831, 269109, 12558, 13383, 16412, 19211, 12296, 76108, 104718, 55943, 74998, 13823, 76089, 98741, 20742, 56224, 226101, 12306, 56363, 211401, 320091, 11931, 17988, 20411, 23880, 13836, 19878, 73094, 76740, 78459, 14168, 16553, 19092, 77579, 83671, 98496, 106572, 207304, 12389, 12767, 16974, 18441, 23970, 745…
GO:0007596	blood coagulation	9.72E-07	1.03E-05	0.330780792	21898, 19091, 54635, 212943, 19128, 192236, 11418, 74012, 20720, 26570, 17101, 17886, 12306, 18750, 21682, 12495, 14062, 14026, 22330, 11774, 16416, 18590, 14064, 74769, 78808, 208936, 216350, 12389, 13007, 15376, 18441, 18792, 74145, 77889, 105722, 17289, 18024, 18787, 19271, 94245, 11555, 14066, 15507, 72828, 14063, 14065, 14726, 22165, 22371, 74413, 192188, 12490, 20312, 22325, 27027, 117197, …
GO:0048812	neuron projection morphogenesis	9.98E-07	1.06E-05	0.174609592	13640, 399558, 108655, 20563, 12552, 13841, 19266, 241568, 14042, 19876, 20356, 20564, 13175, 18163, 11735, 19274, 20346, 76965, 110596, 20315, 19055, 67703, 83814, 228662, 14609, 217692, 16392, 211323, 11787, 16773, 18187, 64009, 545156, 50706, 18028, 12167, 13649, 71436, 338362, 13518, 14260, 77018, 268902, 22418, 23964, 68703, 103967, 14457, 14634, 13047, 13176, 18845, 11820, 16001, 20348, 203…
GO:0061041	regulation of wound healing	1.01E-06	1.06E-05	0.363583266	67916, 21898, 19091, 14609, 208177, 235505, 212943, 19128, 19211, 11418, 17127, 20720, 12306, 18750, 21682, 14062, 107589, 211673, 107351, 15357, 18590, 19219, 227753, 78808, 208936, 216350, 12389, 12767, 15376, 18792, 74318, 77889, 105722, 11551, 12361, 20296, 16952, 18024, 18787, 19271, 68750, 11555, 67996, 72828, 14063, 14726, 22165, 22417, 74413, 76707, 192188, 12490, 22325, 14173, 14729, 185…
GO:0043010	camera-type eye development	1.09E-06	1.14E-05	0.236692244	23965, 270120, 16323, 14107, 16449, 17268, 21813, 16600, 19274, 20666, 108013, 218772, 14609, 12167, 13649, 12837, 17132, 14634, 320790, 58998, 11622, 13345, 58235, 16476, 17300, 17342, 17684, 192236, 320244, 13383, 195727, 17127, 13844, 239250, 723924, 12826, 12288, 14183, 15251, 15182, 16542, 13078, 18504, 50769, 58208, 12162, 13508, 14462, 19242, 24136, 98711, 237979, 269831, 18986, 57810, 697…
GO:0050663	cytokine secretion	1.14E-06	1.19E-05	0.314865638	108655, 21898, 19664, 50706, 22418, 54725, 11600, 387140, 434215, 20742, 230738, 14732, 326623, 14062, 14268, 14462, 22164, 17196, 77125, 242248, 11607, 14134, 19219, 16193, 20779, 54698, 71268, 11609, 17082, 22160, 11350, 16180, 70790, 383619, 16952, 19419, 11303, 20186, 22350, 11352, 12703, 14063, 18129, 56715, 102657, 11806, 12481, 12490, 13848, 15978, 16153, 20312, 20927, 55991, 11746, 12362,…
GO:0044089	positive regulation of cellular component biogenesis	1.15E-06	1.20E-05	0.201517708	18191, 13640, 319387, 399558, 99633, 13196, 319476, 76965, 21898, 18189, 74342, 16981, 72333, 16826, 71436, 208177, 13982, 14260, 103967, 14158, 242384, 11622, 192197, 14219, 666048, 16476, 17342, 18552, 12808, 13383, 53860, 11418, 14745, 17127, 21826, 12064, 13844, 239250, 243499, 64085, 73674, 192167, 12125, 208727, 16542, 17295, 12737, 18750, 21983, 22240, 70620, 260409, 12162, 16979, 22003, 2…
GO:0050863	regulation of T cell activation	1.19E-06	1.24E-05	0.267813205	13642, 21813, 208650, 14634, 16168, 12505, 54607, 21943, 12487, 13383, 63953, 11534, 434215, 223601, 16160, 12053, 16000, 114774, 240873, 12522, 14732, 14462, 22164, 94212, 17131, 230126, 232174, 11774, 12142, 16195, 16423, 17974, 54167, 227753, 16193, 21838, 12387, 12389, 12477, 13655, 22287, 12042, 20296, 22329, 67245, 229473, 242202, 15505, 16952, 19419, 20662, 21417, 192119, 328365, 15205, 16…
GO:0045598	regulation of fat cell differentiation	1.27E-06	1.32E-05	0.364263018	16449, 21416, 14013, 217410, 12457, 22418, 12395, 22762, 12224, 19883, 14245, 26383, 17127, 63953, 13386, 53322, 12156, 16000, 19016, 20602, 230738, 20319, 14462, 22761, 70717, 97064, 237523, 20377, 59036, 72007, 74186, 15558, 22419, 56458, 14747, 16974, 70673, 207259, 240396, 12192, 22339, 225791, 12912, 17702, 19225, 11865, 15205, 81703, 100201, 56274, 235320, 268396, 231070, 12193, 15560, 1697…
GO:0010721	negative regulation of cell development	1.28E-06	1.32E-05	0.229314288	13640, 108655, 270120, 20563, 16449, 13841, 17268, 243937, 235106, 13196, 13865, 19270, 20356, 20346, 20666, 13837, 19055, 19664, 16392, 211323, 12825, 11516, 50706, 233781, 13869, 18514, 13132, 22418, 103967, 14634, 16373, 11820, 12385, 13131, 16412, 19211, 20660, 12579, 14745, 63953, 110648, 269784, 12064, 13844, 192167, 13610, 15364, 76089, 216616, 13838, 15182, 16000, 19762, 20620, 18109, 219…
GO:0032990	cell part morphogenesis	1.28E-06	1.32E-05	0.168689026	13640, 399558, 108655, 20563, 12552, 13841, 19266, 241568, 14042, 19876, 20356, 20564, 13175, 18163, 11735, 19274, 20346, 76965, 110596, 20315, 19055, 67703, 83814, 228662, 14609, 217692, 16392, 211323, 11787, 16773, 18187, 64009, 545156, 50706, 18028, 12167, 13649, 71436, 338362, 13518, 14260, 77018, 268902, 22418, 23964, 68703, 103967, 14457, 14634, 13047, 13176, 18845, 11820, 16001, 20348, 203…
GO:0070201	regulation of establishment of protein localization	1.29E-06	1.33E-05	0.160132085	13640, 20356, 21416, 226791, 11735, 14362, 21898, 18189, 19055, 14609, 16392, 50706, 225326, 66632, 69068, 13649, 13869, 18708, 13132, 22418, 54725, 14634, 192197, 16543, 269109, 13383, 16412, 20660, 65973, 11600, 17127, 56508, 238161, 226861, 387140, 434215, 73674, 215999, 14360, 15251, 18125, 218461, 16000, 19663, 20742, 22341, 94353, 230738, 12801, 13839, 14732, 20319, 21419, 50873, 326623, 14…
GO:0043406	positive regulation of MAP kinase activity	1.35E-06	1.38E-05	0.309095183	15234, 21898, 75547, 14600, 13649, 14370, 17311, 13132, 22418, 70097, 54635, 26564, 16543, 21943, 26399, 14745, 50501, 14164, 109700, 12156, 13838, 16000, 17295, 74055, 99470, 18205, 21844, 24136, 69601, 14388, 65964, 13614, 18590, 19229, 19246, 21809, 78600, 14165, 15558, 16590, 20779, 29875, 50490, 14254, 65086, 11441, 11551, 11682, 18479, 21934, 21987, 22339, 242202, 320207, 14182, 19419, 3301…
GO:2001236	regulation of extrinsic apoptotic signaling pathway	1.37E-06	1.40E-05	0.327874176	16323, 83925, 15234, 21416, 12167, 14051, 208449, 14048, 13132, 80707, 12385, 19211, 69635, 14360, 14573, 16000, 20319, 22164, 11477, 14049, 20377, 51795, 66813, 14165, 20254, 20779, 66505, 11609, 12389, 12399, 16410, 21812, 107449, 12042, 14102, 18015, 21859, 22339, 22601, 83946, 14182, 14629, 18787, 21808, 21929, 12043, 12048, 12211, 12421, 12824, 16196, 12159, 14084, 15194, 16403, 17210, 56274…
GO:0002262	myeloid cell homeostasis	1.39E-06	1.42E-05	0.347833743	16323, 11480, 14013, 17311, 18578, 23871, 12505, 17684, 13819, 12125, 15251, 11717, 12053, 20679, 12571, 14462, 21814, 22761, 93686, 12183, 16193, 16590, 74769, 11733, 12192, 16658, 17289, 18795, 20296, 22339, 56484, 16952, 17129, 20088, 20687, 16598, 387231, 12159, 12367, 50875, 107371, 217864, 15978, 16452, 20068, 99982, 226419, 14151, 20683, 26362, 26416, 12765, 13829, 14057, 15414, 15526, 161…
GO:0009617	response to bacterium	1.49E-06	1.52E-05	0.214316972	238871, 23794, 21898, 14013, 19664, 17079, 735252, 12457, 13617, 18578, 22418, 14158, 70097, 16476, 387201, 18383, 63953, 211770, 17084, 16160, 22169, 17101, 110651, 230738, 11745, 12801, 18750, 14062, 18033, 22164, 69601, 106869, 18760, 227231, 387223, 12142, 13836, 16423, 19219, 19220, 16193, 18489, 433693, 12389, 16410, 67154, 109934, 11350, 11535, 12652, 14102, 14825, 20296, 21418, 21934, 222…
GO:0051495	positive regulation of cytoskeleton organization	1.51E-06	1.54E-05	0.312620797	20356, 14260, 14158, 192197, 14219, 13383, 14745, 17127, 17295, 18205, 260409, 22003, 211401, 14026, 13614, 17755, 17974, 19229, 19878, 21809, 99889, 227753, 14744, 50490, 170643, 12389, 18645, 20947, 21333, 21812, 54418, 68732, 18479, 57748, 11845, 19735, 20430, 56431, 66713, 74117, 544963, 12632, 18080, 20410, 21749, 22411, 56699, 68166, 72754, 118449, 14063, 18213, 22417, 54324, 56430, 104027,…
GO:0000122	negative regulation of transcription from RNA polymerase II promoter	1.61E-06	1.63E-05	0.161633695	108655, 83925, 18027, 243937, 16597, 16600, 21413, 13865, 21416, 20666, 81004, 12014, 218772, 79221, 226075, 11819, 19664, 20238, 16392, 18028, 14370, 270110, 13134, 13982, 17132, 56353, 14180, 14634, 22762, 12224, 13047, 17191, 11622, 14245, 71458, 268903, 13345, 18505, 21888, 71371, 16476, 17300, 17342, 17684, 22061, 230587, 12013, 13383, 13819, 17127, 14200, 26414, 21372, 11569, 11906, 12156, …
GO:0010558	negative regulation of macromolecule biosynthetic process	1.62E-06	1.64E-05	0.126345574	108655, 83925, 243931, 70350, 18027, 243937, 16597, 16600, 21413, 12394, 13865, 21416, 14362, 20666, 81004, 12014, 14013, 218772, 19055, 79221, 226075, 11819, 14609, 19664, 20238, 16392, 211323, 20678, 18028, 217410, 12393, 13649, 14370, 270110, 13134, 74480, 13982, 17132, 56353, 13132, 22418, 12395, 14180, 14634, 22762, 12224, 13047, 17191, 73390, 11622, 14245, 71458, 268903, 13345, 18505, 19272…
GO:0002252	immune effector process	1.69E-06	1.70E-05	0.192886349	108655, 16449, 21898, 17079, 69068, 22418, 54725, 14158, 16168, 19883, 210293, 12487, 13383, 11600, 63953, 13032, 107746, 223601, 16160, 76438, 12053, 17101, 22631, 66873, 230738, 240873, 11745, 14732, 16842, 14462, 22164, 17131, 18124, 23882, 77125, 230126, 14134, 16423, 19219, 19229, 21809, 329260, 16193, 16590, 54519, 54698, 75974, 20947, 74244, 109934, 387510, 11350, 11541, 12042, 12557, 1265…
GO:0033673	negative regulation of kinase activity	1.84E-06	1.84E-05	0.278829131	399558, 241568, 319476, 74342, 11819, 208650, 114716, 71436, 69726, 16001, 54607, 19211, 20660, 63953, 67603, 109294, 211770, 243499, 13197, 66917, 74155, 18750, 20319, 50873, 12162, 24066, 26914, 69601, 23882, 24064, 75276, 97064, 230126, 15357, 19246, 20377, 16193, 21838, 12389, 15376, 16974, 108099, 192198, 11350, 18015, 319520, 19088, 19252, 19271, 19735, 21929, 56637, 94245, 384783, 15507, 2…
GO:0052548	regulation of endopeptidase activity	1.97E-06	1.97E-05	0.273228417	13841, 15234, 16600, 19876, 50768, 12505, 14219, 22061, 20660, 65973, 17127, 69635, 72902, 12125, 16000, 19016, 110651, 114774, 223701, 16842, 18504, 20319, 326623, 14062, 16007, 74996, 17196, 72565, 98582, 227753, 230379, 16193, 20779, 433693, 20745, 328971, 12042, 14102, 18550, 21859, 22339, 73916, 383619, 11783, 14103, 18787, 58801, 72432, 223453, 241324, 12380, 14066, 17314, 11798, 12550, 129…
GO:0043933	macromolecular complex subunit organization	2.03E-06	2.03E-05	0.118665352	20563, 14007, 83925, 17118, 16531, 16492, 19363, 26409, 13196, 21413, 217517, 20356, 108058, 21898, 50791, 18189, 56195, 56758, 108013, 17967, 72333, 14609, 211323, 12825, 54004, 108679, 238217, 12818, 319934, 13982, 14260, 54169, 12457, 13132, 52662, 103967, 239217, 268566, 12831, 14158, 14457, 16924, 21676, 17191, 54635, 69726, 78610, 11622, 11820, 12832, 12843, 16001, 20393, 27062, 110074, 666…
GO:0006508	proteolysis	2.28E-06	2.27E-05	0.123779134	23965, 23966, 18491, 23794, 13841, 11489, 15234, 16600, 19876, 50768, 224997, 81004, 83814, 228662, 244071, 329908, 72061, 208650, 225326, 448987, 17389, 108679, 217410, 18708, 23850, 235505, 13132, 23964, 14634, 16924, 225131, 26931, 21353, 11820, 12505, 14219, 17463, 19146, 54607, 69617, 636808, 666048, 18552, 22061, 269109, 17380, 18675, 19211, 20660, 65973, 71829, 74007, 381534, 17127, 19699,…
GO:0035107	appendage morphogenesis	2.33E-06	2.31E-05	0.307178038	20666, 56758, 14013, 218772, 16764, 14609, 12167, 12393, 14260, 18514, 22418, 14119, 14180, 14634, 320790, 18845, 20348, 26564, 18552, 22061, 65973, 320145, 12125, 12288, 14183, 70661, 15182, 13798, 16842, 18109, 20319, 21419, 23967, 58198, 12162, 98711, 242291, 20429, 65964, 232174, 14633, 18740, 18741, 58250, 230857, 14165, 14734, 239405, 12387, 16974, 18933, 22160, 22415, 18121, 19378, 20689, …
GO:0035108	limb morphogenesis	2.33E-06	2.31E-05	0.307178038	20666, 56758, 14013, 218772, 16764, 14609, 12167, 12393, 14260, 18514, 22418, 14119, 14180, 14634, 320790, 18845, 20348, 26564, 18552, 22061, 65973, 320145, 12125, 12288, 14183, 70661, 15182, 13798, 16842, 18109, 20319, 21419, 23967, 58198, 12162, 98711, 242291, 20429, 65964, 232174, 14633, 18740, 18741, 58250, 230857, 14165, 14734, 239405, 12387, 16974, 18933, 22160, 22415, 18121, 19378, 20689, …
GO:0016192	vesicle-mediated transport	2.36E-06	2.34E-05	0.136041083	93742, 21813, 217517, 226791, 11735, 50791, 18189, 74342, 17967, 83814, 14600, 26903, 18783, 64009, 26422, 225326, 13649, 57257, 68861, 140580, 13132, 14799, 16558, 22418, 58194, 103967, 14158, 13047, 78610, 12554, 102607, 192197, 11820, 27062, 19128, 16412, 19211, 20660, 208898, 11600, 17912, 56508, 70425, 67180, 55943, 65969, 74998, 99696, 107746, 192167, 12288, 14183, 98910, 108800, 12778, 178…
GO:0045927	positive regulation of growth	2.42E-06	2.39E-05	0.251405227	13640, 20356, 20315, 67768, 17967, 83814, 14600, 19664, 211323, 13649, 13869, 14180, 22762, 320790, 11622, 20393, 13383, 238161, 12064, 14489, 14183, 15364, 18049, 18712, 16000, 14732, 16842, 20319, 50769, 50873, 116838, 13508, 14268, 20979, 21814, 50790, 69807, 74996, 75276, 11554, 13614, 17755, 19219, 19229, 20377, 22402, 74370, 12977, 14815, 17979, 54140, 54616, 14463, 18198, 21812, 22415, 572…
GO:0090087	regulation of peptide transport	2.52E-06	2.48E-05	0.156824245	13640, 20356, 21416, 226791, 11735, 14362, 21898, 18189, 19055, 14609, 16392, 545156, 11516, 50706, 225326, 66632, 69068, 13649, 13869, 18708, 13132, 22418, 54725, 14634, 320790, 192197, 16543, 21943, 20660, 65973, 11600, 17127, 56508, 238161, 226861, 387140, 434215, 53322, 73674, 215999, 14360, 15251, 15364, 18125, 218461, 16000, 19016, 19663, 20742, 22341, 94353, 230738, 12801, 13839, 14732, 20…
GO:0009607	response to biotic stimulus	2.54E-06	2.49E-05	0.175220945	238871, 23794, 21898, 14013, 19664, 17079, 735252, 12457, 13617, 18578, 22418, 14158, 16168, 70097, 16476, 387201, 17127, 18383, 63953, 211770, 17084, 12125, 16160, 22169, 17101, 110651, 230738, 11745, 12801, 14732, 18750, 14062, 18033, 22164, 69601, 106869, 18760, 77125, 227231, 387223, 12142, 13836, 14633, 16423, 19219, 19220, 104721, 433485, 16193, 18489, 54698, 433693, 12389, 16410, 66795, 67…
GO:1903507	negative regulation of nucleic acid-templated transcription	2.63E-06	2.57E-05	0.135477385	108655, 83925, 243931, 70350, 18027, 243937, 16597, 16600, 21413, 12394, 13865, 21416, 14362, 20666, 81004, 12014, 14013, 218772, 79221, 226075, 11819, 19664, 20238, 16392, 211323, 20678, 18028, 12393, 14370, 270110, 13134, 13982, 17132, 56353, 13132, 22418, 12395, 14180, 14634, 22762, 12224, 13047, 17191, 73390, 11622, 14245, 71458, 268903, 13345, 18505, 19272, 21888, 71371, 16476, 16543, 17300,…
GO:0048736	appendage development	2.71E-06	2.63E-05	0.290043263	20666, 56758, 14013, 218772, 16764, 11819, 14609, 12167, 12393, 14260, 18514, 22418, 14119, 14180, 14634, 320790, 18845, 20348, 26564, 18552, 22061, 65973, 320145, 12125, 12288, 14183, 70661, 15182, 13798, 16842, 18109, 20319, 21419, 23967, 58198, 12162, 98711, 242291, 20429, 65964, 232174, 14633, 18740, 18741, 58250, 230857, 14165, 14734, 239405, 12387, 16974, 18933, 22160, 22415, 17286, 18121, …
GO:0060173	limb development	2.71E-06	2.63E-05	0.290043263	20666, 56758, 14013, 218772, 16764, 11819, 14609, 12167, 12393, 14260, 18514, 22418, 14119, 14180, 14634, 320790, 18845, 20348, 26564, 18552, 22061, 65973, 320145, 12125, 12288, 14183, 70661, 15182, 13798, 16842, 18109, 20319, 21419, 23967, 58198, 12162, 98711, 242291, 20429, 65964, 232174, 14633, 18740, 18741, 58250, 230857, 14165, 14734, 239405, 12387, 16974, 18933, 22160, 22415, 17286, 18121, …
GO:0034504	protein localization to nucleus	2.80E-06	2.71E-05	0.223876773	20356, 21416, 13175, 14362, 21898, 19055, 75471, 64009, 69068, 13649, 13869, 18708, 13132, 14180, 14634, 16476, 16543, 319565, 53325, 11600, 17127, 106042, 238161, 14360, 53317, 69482, 12053, 16000, 19663, 20742, 230738, 20319, 12162, 14062, 19109, 69601, 18760, 72565, 97064, 107351, 21809, 59036, 70762, 16193, 18133, 20779, 22771, 70572, 103583, 11609, 21812, 223513, 12006, 18015, 70790, 78482, …
GO:2000113	negative regulation of cellular macromolecule biosynthetic process	2.81E-06	2.71E-05	0.125802517	108655, 83925, 243931, 70350, 18027, 243937, 16597, 16600, 21413, 12394, 13865, 21416, 14362, 20666, 81004, 12014, 14013, 218772, 19055, 79221, 226075, 11819, 14609, 19664, 20238, 16392, 211323, 20678, 18028, 12393, 13649, 14370, 270110, 13134, 74480, 13982, 17132, 56353, 13132, 22418, 12395, 14180, 14634, 22762, 12224, 13047, 17191, 73390, 11622, 14245, 71458, 268903, 13345, 18505, 19272, 21888,…
GO:1904951	positive regulation of establishment of protein localization	2.92E-06	2.81E-05	0.190360291	20356, 21416, 11735, 21898, 18189, 19055, 14609, 16392, 50706, 66632, 69068, 13649, 13869, 18708, 13132, 22418, 54725, 14634, 192197, 269109, 13383, 16412, 20660, 65973, 17127, 56508, 238161, 226861, 387140, 73674, 215999, 14360, 15251, 16000, 19663, 20742, 22341, 230738, 20319, 50873, 326623, 14062, 14462, 22164, 68151, 17196, 18760, 20411, 72446, 72565, 77125, 107351, 11554, 11607, 13836, 14134…
GO:0051090	regulation of sequence-specific DNA binding transcription factor activity	2.93E-06	2.82E-05	0.229806973	67916, 16600, 21416, 14362, 21898, 19055, 217410, 19017, 13982, 18514, 22418, 14158, 16001, 71371, 21943, 19211, 19699, 211770, 12064, 14489, 15364, 18049, 18712, 208727, 15182, 19016, 94353, 230738, 240873, 11745, 13078, 13839, 17691, 18214, 21814, 22164, 69601, 69807, 17131, 18760, 227541, 13614, 16193, 16590, 17979, 71268, 12387, 14747, 15376, 16974, 22160, 67154, 223513, 245527, 327987, 12042…
GO:0045666	positive regulation of neuron differentiation	3.05E-06	2.92E-05	0.202501026	13640, 23965, 19266, 15234, 21413, 19876, 20356, 14362, 20666, 76965, 20315, 50791, 13837, 218772, 83814, 211323, 545156, 11516, 320840, 268902, 22418, 319922, 13047, 13176, 16373, 223255, 16001, 20393, 13131, 13405, 12808, 16412, 243725, 14745, 19699, 110648, 12064, 107746, 192167, 12156, 14360, 18049, 20720, 21406, 76089, 11921, 12053, 12160, 13838, 15572, 17295, 19762, 12801, 22240, 50769, 507…
GO:0030278	regulation of ossification	3.17E-06	3.03E-05	0.273066649	20541, 16449, 11480, 20666, 14609, 19664, 12167, 12393, 18514, 12457, 22418, 14119, 14634, 11732, 71458, 13345, 22061, 387201, 17127, 13609, 12156, 15251, 208727, 16000, 21834, 18214, 20319, 23967, 12162, 12571, 16007, 19109, 18760, 11477, 16195, 19219, 19229, 20377, 72007, 225998, 12977, 16591, 12387, 16974, 21333, 22160, 26427, 105722, 269941, 12006, 14083, 18018, 18121, 18442, 21418, 22339, 14…
GO:1902679	negative regulation of RNA biosynthetic process	3.23E-06	3.08E-05	0.133664422	108655, 83925, 243931, 70350, 18027, 243937, 16597, 16600, 21413, 12394, 13865, 21416, 14362, 20666, 81004, 12014, 14013, 218772, 79221, 226075, 11819, 19664, 20238, 16392, 211323, 20678, 18028, 12393, 14370, 270110, 13134, 13982, 17132, 56353, 13132, 22418, 12395, 14180, 14634, 22762, 12224, 13047, 17191, 73390, 11622, 14245, 71458, 268903, 13345, 18505, 19272, 21888, 71371, 16476, 16543, 17300,…
GO:0031349	positive regulation of defense response	3.27E-06	3.11E-05	0.26341249	21898, 14609, 18783, 17079, 13649, 13982, 13617, 22418, 54725, 23871, 21943, 12487, 16160, 76438, 66873, 110651, 240873, 12801, 18750, 22164, 69601, 140792, 77125, 11690, 14134, 16423, 19219, 16193, 54698, 71268, 12389, 17082, 21333, 11541, 14825, 21934, 22249, 67245, 242202, 383619, 11845, 16398, 17390, 18787, 19225, 19419, 21929, 69368, 11765, 14581, 16159, 17260, 20186, 67070, 414084, 13874, 1…
GO:0050866	negative regulation of cell activation	3.79E-06	3.59E-05	0.314434881	20666, 19091, 208650, 14158, 14634, 12505, 54607, 13383, 434215, 20720, 12053, 114774, 240873, 12801, 22164, 94212, 17131, 242248, 12142, 18590, 20377, 208936, 12477, 22287, 109934, 14102, 17289, 67245, 110279, 229473, 242202, 14629, 16952, 21929, 224792, 11555, 16165, 72828, 12159, 12367, 19084, 52023, 56715, 102657, 213208, 100043314, 16153, 16854, 17120, 27027, 65113, 105352, 329731, 14419, 14…
GO:0003018	vascular process in circulatory system	3.79E-06	3.59E-05	0.284650971	20563, 20541, 16531, 19274, 19091, 14609, 238130, 11516, 13649, 13617, 11548, 11622, 17300, 27494, 11418, 11600, 109700, 12288, 12671, 15251, 18125, 16542, 54611, 11608, 14062, 16493, 21391, 21814, 227231, 11554, 11607, 13614, 15357, 230857, 14815, 15558, 17540, 54140, 11609, 12389, 18441, 109934, 232906, 11535, 11541, 11550, 11551, 12652, 14083, 18442, 19224, 22339, 68813, 110279, 242202, 12638,…
GO:0010976	positive regulation of neuron projection development	3.83E-06	3.62E-05	0.226314127	13640, 23965, 19266, 15234, 19876, 20356, 14362, 76965, 20315, 50791, 13837, 83814, 211323, 545156, 11516, 320840, 268902, 22418, 13047, 13176, 223255, 16001, 20393, 13405, 12808, 16412, 243725, 14745, 19699, 12064, 107746, 192167, 14360, 18049, 20720, 76089, 12160, 13838, 15572, 17295, 19762, 12801, 22240, 50769, 50873, 70620, 116838, 12162, 13508, 14268, 19242, 20979, 21844, 24136, 69601, 24227…
GO:0030041	actin filament polymerization	3.89E-06	3.67E-05	0.339624099	20563, 54004, 14260, 14158, 14457, 12808, 13383, 73910, 243725, 13860, 225288, 12345, 14489, 218397, 20742, 260409, 22003, 211401, 211673, 14026, 107351, 17974, 19229, 99889, 227753, 12343, 170643, 319876, 18481, 18645, 54418, 68732, 12332, 57748, 11845, 20430, 20741, 66713, 74117, 544963, 11519, 12344, 56699, 68166, 50875, 74569, 18613, 21916, 93677, 207278, 18754, 27385, 11867, 13829, 18753, 20…
GO:0002521	leukocyte differentiation	4.08E-06	3.84E-05	0.188109819	108655, 21813, 12394, 79221, 19664, 12393, 14370, 18708, 17311, 235505, 14634, 16168, 234515, 320790, 19883, 11622, 12505, 26564, 210293, 16476, 17342, 17684, 21943, 12487, 63953, 211770, 16160, 12053, 19016, 233328, 240873, 12306, 12522, 16842, 18750, 58208, 74511, 12571, 14462, 22164, 22761, 14118, 17131, 23882, 70747, 210757, 230126, 232174, 11774, 12142, 13836, 16416, 19219, 19229, 20377, 272…
GO:0043087	regulation of GTPase activity	4.09E-06	3.84E-05	0.239849129	13640, 231532, 13837, 19091, 320127, 217692, 545156, 11516, 320292, 57257, 22418, 17356, 24012, 192197, 210293, 16412, 27494, 105445, 13609, 107746, 19276, 20163, 76089, 98910, 218397, 11856, 12053, 13838, 17295, 217463, 13839, 18205, 50779, 14270, 19736, 21844, 69601, 72238, 211673, 244058, 24064, 57915, 98402, 11554, 13836, 19229, 66691, 69993, 210789, 227937, 329260, 14744, 21838, 29875, 75974…
GO:0048588	developmental cell growth	4.16E-06	3.90E-05	0.264394438	13640, 108655, 20563, 13841, 21813, 20356, 20564, 13175, 20346, 108058, 20315, 19091, 83814, 211323, 18187, 50706, 12818, 71436, 234214, 22418, 18845, 11820, 12808, 16412, 238161, 12064, 18049, 68404, 16000, 56376, 243743, 21960, 50873, 116838, 13508, 14268, 20979, 21844, 24136, 68585, 104382, 235072, 244058, 22330, 320027, 11554, 13614, 17755, 22402, 14168, 14815, 29875, 81907, 11609, 14463, 179…
GO:0030833	regulation of actin filament polymerization	4.31E-06	4.02E-05	0.354260193	20563, 14260, 14158, 13383, 73910, 243725, 13860, 225288, 12345, 14489, 218397, 20742, 260409, 22003, 211673, 14026, 107351, 17974, 19229, 99889, 227753, 12343, 170643, 18481, 18645, 54418, 68732, 12332, 57748, 11845, 20430, 20741, 66713, 74117, 544963, 11519, 12344, 56699, 68166, 50875, 18613, 21916, 93677, 207278, 18754, 27385, 11867, 13829, 18753, 20259, 26401, 50884, 78757, 83767, 105855, 108…
GO:0001649	osteoblast differentiation	4.37E-06	4.07E-05	0.269375335	16449, 21923, 11480, 14362, 20666, 14609, 12167, 12393, 16009, 12457, 14119, 14180, 14634, 80707, 13345, 22061, 66922, 387201, 17127, 14200, 12156, 208727, 16000, 319480, 16842, 18214, 20319, 12162, 12571, 16007, 21814, 18760, 20429, 97064, 110075, 11477, 13836, 14633, 16195, 19219, 20377, 56463, 72007, 225998, 20750, 239405, 12387, 17534, 22160, 22415, 26427, 12006, 14083, 18015, 18018, 18121, 2…
GO:0070374	positive regulation of ERK1 and ERK2 cascade	4.59E-06	4.26E-05	0.296002036	73230, 108058, 21898, 11516, 13649, 13869, 13982, 13617, 13176, 54635, 12505, 14219, 16476, 21943, 19211, 11600, 381126, 107746, 12156, 14183, 76089, 12778, 16542, 18750, 14062, 24064, 15357, 16416, 18590, 19229, 14165, 15558, 16193, 20779, 50490, 109042, 14463, 18441, 76954, 11350, 11441, 20296, 21934, 22339, 80857, 19419, 50754, 11549, 11836, 11352, 12159, 14063, 19401, 20290, 13983, 14538, 183…
GO:0051253	negative regulation of RNA metabolic process	4.68E-06	4.34E-05	0.129376973	108655, 83925, 243931, 70350, 18027, 243937, 16597, 16600, 21413, 12394, 13865, 21416, 14362, 20666, 81004, 12014, 56195, 14013, 108013, 218772, 19055, 79221, 226075, 11819, 19664, 20238, 16392, 211323, 20678, 18028, 12393, 14370, 270110, 13134, 13982, 17132, 56353, 13132, 22418, 12395, 14180, 14634, 22762, 12224, 13047, 17191, 73390, 11622, 14245, 71458, 268903, 13345, 18505, 19272, 21888, 71371…
GO:0071417	cellular response to organonitrogen compound	5.41E-06	4.98E-05	0.197833805	238871, 20563, 20541, 79221, 14600, 12825, 13649, 18708, 18578, 14158, 54635, 11622, 14245, 100499517, 11820, 12832, 12843, 16001, 20393, 100316804, 12385, 16439, 238161, 14811, 12826, 53322, 107746, 18125, 76089, 231207, 15182, 16000, 19016, 14732, 16438, 18750, 54611, 94216, 100124446, 11608, 18033, 18124, 20411, 98402, 107351, 11607, 12927, 19246, 20377, 74370, 75747, 210789, 16591, 20779, 237…
GO:0031346	positive regulation of cell projection organization	5.63E-06	5.16E-05	0.199543099	13640, 23965, 19266, 15234, 19876, 20356, 14362, 76965, 20315, 50791, 13837, 83814, 211323, 545156, 11516, 320840, 268902, 22418, 103967, 13047, 13176, 192197, 223255, 16001, 20393, 13405, 12808, 16412, 53860, 243725, 14745, 19699, 12064, 107746, 192167, 14360, 18049, 20720, 76089, 208727, 216616, 12160, 13838, 15572, 17295, 19762, 12801, 22240, 50769, 50873, 70620, 116838, 260409, 12162, 13508, …
GO:0002790	peptide secretion	5.63E-06	5.16E-05	0.177716068	13640, 108655, 21416, 21898, 18189, 20338, 19055, 14609, 19664, 16392, 13371, 545156, 11516, 50706, 225326, 13649, 22418, 54725, 320790, 102607, 21943, 192236, 11600, 56508, 387140, 434215, 53322, 66074, 74998, 215999, 12288, 15251, 15364, 18125, 19276, 218461, 16000, 17101, 19016, 20742, 22341, 94353, 230738, 12801, 13839, 14732, 17126, 21419, 50873, 116838, 326623, 14062, 14268, 14462, 21844, 2…
GO:1903039	positive regulation of leukocyte cell-cell adhesion	6.08E-06	5.54E-05	0.300319449	13642, 21813, 14634, 16168, 23871, 12505, 21943, 12487, 63953, 11534, 223601, 16160, 12053, 15117, 16000, 114774, 12522, 14732, 14462, 22164, 16401, 18124, 230126, 11774, 16195, 16423, 17974, 54167, 16193, 21838, 12389, 13655, 12042, 20296, 22329, 15505, 16952, 19419, 328365, 15205, 16159, 16196, 16197, 12144, 12703, 13482, 19401, 102657, 107527, 235320, 13641, 13848, 15978, 17221, 723840, 12511,…
GO:0045444	fat cell differentiation	6.13E-06	5.58E-05	0.262657991	16449, 16600, 21416, 81004, 14013, 217410, 12457, 22418, 12395, 22762, 12224, 19883, 14245, 71371, 26383, 231991, 17127, 63953, 11861, 13386, 21372, 53322, 319845, 12156, 16000, 19016, 20602, 230738, 13592, 20319, 21419, 14462, 22761, 67528, 69807, 70717, 18124, 97064, 237523, 11554, 20377, 59036, 72007, 74186, 14165, 15558, 22419, 56458, 14747, 16974, 70673, 76260, 207259, 240396, 12192, 18795, …
GO:0033043	regulation of organelle organization	6.77E-06	6.13E-05	0.130430231	13640, 20563, 319974, 13196, 15234, 217517, 20356, 50768, 13837, 75547, 72333, 16392, 18783, 72759, 64009, 66632, 18708, 208177, 268970, 19017, 13518, 13982, 14260, 20349, 22418, 14158, 14245, 71458, 192197, 14219, 16001, 20393, 319565, 12487, 12558, 13383, 53860, 73910, 243725, 13860, 14745, 17127, 225288, 12345, 70292, 226861, 13609, 14489, 17318, 66917, 73674, 12125, 14183, 15251, 18125, 98910…
GO:0050707	regulation of cytokine secretion	6.84E-06	6.17E-05	0.31025562	21898, 50706, 22418, 54725, 11600, 387140, 434215, 20742, 230738, 14732, 326623, 14062, 14268, 14462, 22164, 17196, 77125, 242248, 11607, 14134, 19219, 16193, 20779, 54698, 71268, 11609, 17082, 22160, 11350, 16180, 70790, 383619, 16952, 19419, 20186, 22350, 11352, 12703, 14063, 56715, 102657, 11806, 12481, 12490, 15978, 16153, 20312, 20927, 55991, 11746, 12362, 12944, 12978, 15559, 20963, 26416, …
GO:0001935	endothelial cell proliferation	7.37E-06	6.63E-05	0.359941067	73230, 20356, 19274, 20315, 11819, 14609, 22418, 12554, 16476, 13383, 12156, 16542, 22341, 18750, 73754, 18760, 13836, 16416, 74370, 240725, 20254, 74769, 12389, 13655, 21812, 18015, 19378, 20296, 22339, 68833, 14066, 12159, 12161, 12390, 22436, 238328, 11806, 11846, 12490, 16153, 19130, 22413, 12766, 12771, 14173, 14205, 15559, 18053, 18591, 18654, 20778, 21828, 11482, 11727, 13805, 15370, 20692…
GO:0006937	regulation of muscle contraction	7.58E-06	6.80E-05	0.318482526	238871, 20541, 16531, 19091, 238130, 109624, 18578, 109676, 11548, 14219, 13405, 16518, 13383, 50501, 238161, 435766, 12288, 12671, 208727, 114774, 230738, 18750, 14062, 20855, 11931, 17131, 11554, 13614, 19219, 14168, 17540, 12389, 14463, 54598, 11541, 11550, 11551, 12652, 19224, 21338, 68813, 242202, 11928, 16398, 19225, 19735, 216033, 11549, 11555, 12373, 214384, 13511, 20191, 14613, 67451, 71…
GO:0035148	tube formation	7.66E-06	6.85E-05	0.291034902	26409, 50768, 14362, 20666, 18028, 16371, 22418, 16373, 192197, 18505, 17684, 12808, 16911, 106042, 12125, 14183, 14573, 15251, 23908, 12160, 18504, 20319, 23967, 58198, 12162, 14462, 24136, 69601, 244058, 27428, 269593, 19878, 20377, 13800, 14165, 18510, 21815, 207304, 12387, 16974, 21410, 22160, 232906, 11350, 11535, 12042, 18121, 21418, 22339, 73916, 225164, 252973, 11783, 15110, 21808, 270685…
GO:0016331	morphogenesis of embryonic epithelium	7.78E-06	6.94E-05	0.284133971	26409, 50768, 14362, 20666, 16371, 22418, 16373, 18505, 17684, 22061, 12808, 16911, 106042, 14183, 14573, 15251, 23908, 76365, 12160, 22341, 18504, 20319, 23967, 58198, 12162, 14462, 24136, 98711, 244058, 27428, 269593, 14633, 19878, 20377, 240725, 13800, 14165, 18510, 21815, 207304, 12387, 16974, 21410, 22160, 22414, 232906, 11350, 11535, 12042, 18121, 19378, 21418, 73916, 225164, 252973, 11783,…
GO:0072593	reactive oxygen species metabolic process	7.83E-06	6.96E-05	0.261527862	21813, 26409, 16600, 21898, 13649, 13982, 19883, 14219, 17127, 13197, 15251, 18125, 208727, 16000, 17295, 230738, 13078, 18109, 18504, 50873, 69675, 16007, 23876, 227231, 11607, 13614, 19219, 19229, 73389, 15277, 16193, 50490, 56458, 72461, 98496, 381290, 12389, 18792, 14825, 21418, 56484, 110279, 14218, 15465, 18024, 19225, 19288, 93757, 12043, 16598, 27273, 69219, 11898, 14063, 19223, 22436, 56…
GO:0048872	homeostasis of number of cells	8.21E-06	7.26E-05	0.239010191	16323, 11480, 14013, 12818, 17311, 18578, 17356, 23871, 11622, 12505, 210293, 17684, 12558, 13819, 12125, 15251, 11717, 12053, 14732, 20679, 12571, 14062, 14462, 21814, 22164, 22761, 93686, 214133, 12183, 218476, 12977, 16193, 16590, 18133, 23797, 74769, 75974, 11350, 11733, 12042, 12192, 14102, 16658, 17289, 18795, 20296, 22339, 56484, 110279, 16952, 17129, 20088, 20662, 20687, 21808, 21929, 588…
GO:1903708	positive regulation of hemopoiesis	8.40E-06	7.40E-05	0.285371068	16323, 16449, 21813, 11480, 12394, 17311, 14634, 16168, 23871, 26564, 16476, 17300, 21943, 63953, 211770, 15251, 16160, 12053, 12522, 16842, 18750, 14462, 22164, 230126, 11774, 12142, 16416, 12977, 16193, 13655, 14254, 14281, 12192, 14825, 56484, 12912, 16878, 16952, 19419, 328365, 16159, 16196, 16197, 21847, 100201, 12703, 18129, 19401, 107527, 170826, 217864, 235320, 12349, 15978, 17221, 99982,…
GO:0032271	regulation of protein polymerization	8.88E-06	7.79E-05	0.304404499	20563, 14260, 14158, 20393, 13383, 73910, 243725, 13860, 225288, 12345, 14489, 218397, 17295, 20742, 260409, 22003, 211673, 14026, 107351, 17755, 17974, 19229, 99889, 227753, 12343, 170643, 12389, 18481, 18645, 54418, 68732, 11350, 12332, 18479, 57748, 11845, 19735, 20430, 20741, 66713, 74117, 544963, 11519, 12344, 18080, 21749, 56699, 68166, 50875, 56430, 14544, 18613, 21916, 93677, 207278, 1178…
GO:0051223	regulation of protein transport	9.08E-06	7.95E-05	0.151667064	13640, 20356, 21416, 226791, 11735, 14362, 21898, 18189, 19055, 14609, 16392, 50706, 225326, 66632, 69068, 13649, 13869, 18708, 13132, 22418, 54725, 14634, 192197, 16543, 20660, 65973, 11600, 17127, 56508, 238161, 226861, 387140, 434215, 73674, 215999, 14360, 15251, 18125, 218461, 16000, 19663, 20742, 22341, 94353, 230738, 12801, 13839, 14732, 20319, 21419, 50873, 326623, 14062, 14268, 14462, 218…
GO:0031098	stress-activated protein kinase signaling cascade	9.56E-06	8.35E-05	0.250683735	26409, 15234, 21898, 14013, 13649, 14370, 13132, 22418, 70097, 14219, 16001, 26564, 16543, 21943, 13383, 63953, 211770, 26414, 76108, 13197, 17318, 74155, 107746, 12156, 13838, 17295, 99470, 230738, 20319, 21844, 24136, 69601, 14388, 23882, 52521, 65964, 93735, 98432, 13614, 15357, 16906, 19219, 19229, 19246, 20377, 27206, 59036, 14806, 56458, 66505, 245527, 12192, 14083, 14102, 18479, 18795, 219…
GO:0002696	positive regulation of leukocyte activation	9.70E-06	8.45E-05	0.249889805	13642, 21813, 21898, 57257, 22418, 14634, 16168, 21943, 192236, 12487, 63953, 11534, 223601, 16160, 18019, 12053, 16000, 17101, 12522, 14732, 14462, 22164, 18124, 77125, 230126, 11774, 12142, 16195, 16423, 17974, 54167, 14165, 16193, 21838, 12389, 13655, 17082, 21333, 11541, 12042, 20296, 22329, 67245, 12638, 15505, 16952, 19419, 227059, 328365, 384783, 11765, 12043, 15205, 16159, 16196, 16197, 1…
GO:0050921	positive regulation of chemotaxis	1.03E-05	8.97E-05	0.3405563	20563, 20356, 20315, 13617, 22418, 12554, 14745, 17127, 13609, 16542, 17295, 22341, 240873, 18205, 18750, 13508, 14268, 21844, 18760, 227541, 11876, 13614, 19229, 12977, 14165, 20254, 14747, 20947, 105722, 14825, 20296, 22339, 14182, 16398, 18787, 19271, 55985, 15507, 16159, 13616, 14063, 18213, 20290, 20312, 11487, 12766, 13143, 14173, 14205, 18591, 18596, 18654, 20311, 20908, 21828, 26416, 7178…
GO:0031334	positive regulation of protein complex assembly	1.10E-05	9.52E-05	0.276784726	13196, 21898, 72333, 13982, 14260, 14158, 11622, 666048, 16476, 17342, 18552, 13383, 12125, 17295, 260409, 14026, 17755, 17974, 19229, 75739, 99889, 227753, 20779, 170643, 218333, 12387, 12389, 18645, 21410, 22160, 54418, 68732, 12557, 14102, 18479, 22249, 22339, 57748, 383619, 11845, 12912, 19735, 20430, 54673, 55985, 56637, 66713, 74117, 329679, 544963, 15900, 18080, 19179, 21749, 56699, 68166,…
GO:1903827	regulation of cellular protein localization	1.11E-05	9.54E-05	0.173463001	20356, 21416, 226791, 13175, 11735, 14362, 21898, 18189, 19055, 83814, 211323, 545156, 66632, 69068, 13649, 13869, 18708, 13132, 22418, 14634, 192197, 16543, 269109, 12558, 13383, 16412, 20660, 65973, 11600, 17127, 238161, 56079, 226861, 55943, 73674, 74998, 14360, 16000, 19663, 20742, 230738, 20319, 50873, 19242, 26914, 68585, 69601, 18760, 19250, 20411, 72446, 72565, 97064, 107351, 13836, 19246…
GO:0034599	cellular response to oxidative stress	1.20E-05	1.03E-04	0.257129263	108655, 20541, 15234, 14362, 13649, 19017, 14158, 53618, 170719, 223255, 19272, 16476, 13819, 69635, 15251, 231207, 15182, 17295, 114774, 230738, 13078, 18504, 50873, 71389, 18124, 18760, 23876, 52521, 72446, 72565, 93735, 12927, 11852, 16193, 18489, 20779, 56458, 12387, 14281, 14463, 74244, 211329, 11350, 56484, 268345, 15505, 16952, 18024, 21929, 50754, 56642, 11865, 12043, 14297, 15507, 67402,…
GO:0030856	regulation of epithelial cell differentiation	1.23E-05	1.05E-04	0.326510527	108655, 16449, 329628, 235505, 12226, 17300, 22061, 74155, 13610, 14573, 11921, 16542, 18109, 18504, 23967, 58198, 14462, 24136, 26914, 19726, 97064, 19116, 19878, 17979, 18510, 12387, 12389, 21812, 67888, 12192, 22339, 22601, 252973, 12638, 16878, 17702, 21417, 21808, 52906, 723792, 11865, 12741, 15205, 18222, 67996, 74123, 12159, 12161, 12443, 12577, 18508, 19744, 22436, 15978, 11789, 15213, 18…
GO:0031345	negative regulation of cell projection organization	1.23E-05	1.05E-04	0.282042124	270120, 20563, 231532, 13841, 235106, 13196, 13865, 19270, 20356, 20346, 13837, 18189, 19055, 19664, 233781, 13132, 22418, 103967, 13131, 16412, 19211, 14745, 12345, 13844, 192167, 14360, 76089, 216616, 13838, 15182, 19762, 20620, 21960, 22240, 668253, 68585, 244058, 14026, 18858, 24064, 107351, 320027, 18007, 14168, 21838, 14812, 18645, 20745, 22415, 14083, 269473, 11845, 56637, 74117, 94245, 33…
GO:0010256	endomembrane system organization	1.23E-05	1.05E-04	0.179765864	329628, 13196, 226791, 11735, 18189, 26903, 64009, 545156, 225326, 13649, 18708, 13132, 80334, 109676, 12831, 102607, 192197, 269109, 319565, 12558, 13383, 16412, 19211, 12296, 76108, 104718, 55943, 74998, 13823, 20720, 76089, 98741, 98910, 17101, 20742, 22631, 56224, 226101, 12306, 50873, 54670, 56363, 59021, 68585, 211401, 211673, 320091, 11931, 17988, 18760, 20411, 23880, 56298, 72433, 13836, …
GO:0010811	positive regulation of cell-substrate adhesion	1.29E-05	1.10E-04	0.341639724	22288, 12837, 13612, 14260, 13132, 319922, 12554, 13405, 18552, 16412, 64074, 17127, 380924, 20163, 15117, 16542, 22341, 12571, 14268, 16007, 19242, 268780, 330662, 16416, 19229, 67896, 12977, 20750, 21838, 29875, 68732, 18073, 22339, 68813, 110829, 320712, 19271, 56637, 68750, 244667, 14115, 16402, 16400, 16403, 18606, 22417, 83436, 11806, 16452, 54156, 56348, 13430, 13731, 18167, 18754, 20194, …
GO:0006936	muscle contraction	1.36E-05	1.15E-04	0.234534242	238871, 20541, 243931, 16531, 108058, 19091, 83814, 238130, 109624, 13617, 18578, 109676, 11548, 14219, 13405, 16518, 13383, 26399, 50501, 238161, 12296, 435766, 12293, 12288, 12671, 14573, 18125, 208727, 17295, 114774, 230738, 18750, 50769, 14062, 16493, 20855, 22003, 107589, 140492, 11931, 17131, 20840, 11554, 13614, 19219, 19878, 240725, 15558, 17540, 12389, 12767, 14463, 54598, 57246, 83997, …
GO:0046620	regulation of organ growth	1.36E-05	1.15E-04	0.352326562	108655, 21813, 21416, 17967, 14609, 19664, 12818, 13869, 14180, 22762, 11622, 17300, 19211, 67603, 238161, 12125, 12288, 14183, 18712, 15182, 16000, 16526, 21814, 211652, 11554, 13614, 22402, 14815, 14463, 21812, 57246, 14083, 18121, 18479, 22601, 52357, 80857, 11878, 14182, 14297, 16196, 17260, 22431, 50523, 56274, 12166, 18984, 19130, 22413, 12534, 14173, 15284, 26416, 64010, 74116, 11739, 1521…
GO:0003158	endothelium development	1.43E-05	1.20E-04	0.348244962	16449, 73230, 11819, 19664, 17356, 243362, 12226, 13405, 50501, 14164, 107746, 12822, 13610, 76089, 16542, 17295, 21872, 12737, 20855, 11477, 19878, 239337, 11852, 77446, 12387, 12767, 21812, 67888, 22339, 20671, 21417, 21873, 12741, 22350, 29876, 12159, 12161, 14063, 17698, 22436, 53945, 18613, 19130, 622434, 15213, 18591, 22422, 66923, 72065, 11482, 13805, 15214, 17128, 17292, 18669, 19123, 198…
GO:0061564	axon development	1.48E-05	1.24E-04	0.176173808	13640, 399558, 108655, 20563, 12552, 13841, 21923, 241568, 16600, 14042, 19876, 20356, 20564, 13175, 11735, 19274, 20346, 76965, 110596, 20315, 13837, 17967, 217692, 16392, 211323, 11787, 16773, 18187, 545156, 233781, 18028, 12167, 71436, 338362, 13518, 77018, 268902, 22418, 23964, 14634, 13176, 18845, 223255, 11820, 16001, 20348, 58235, 13131, 16476, 12558, 12808, 16412, 19211, 19699, 110648, 26…
GO:0035023	regulation of Rho protein signal transduction	1.53E-05	1.28E-04	0.324354226	19876, 50768, 110596, 223435, 75547, 12825, 545156, 57257, 11548, 71704, 12558, 16412, 14745, 109294, 219140, 24001, 223254, 12053, 17295, 19762, 14062, 21844, 107351, 14064, 14744, 16443, 71972, 109934, 207212, 223513, 232906, 68016, 106952, 110279, 17207, 20662, 69632, 213522, 232237, 263406, 11303, 11549, 19418, 72754, 11352, 14063, 14065, 16400, 17925, 19417, 20403, 54324, 11806, 22325, 71544…
GO:0045861	negative regulation of proteolysis	1.56E-05	1.30E-04	0.245582946	15234, 16600, 18708, 235505, 225131, 11820, 12505, 20660, 72902, 18049, 20720, 16000, 110651, 213945, 223701, 16842, 18504, 20319, 74996, 14198, 209378, 14734, 16193, 20779, 76400, 20745, 80750, 328971, 21859, 22339, 224650, 269473, 11699, 18787, 53378, 68833, 72432, 75744, 241324, 12211, 12380, 20340, 66222, 282663, 11798, 12550, 15194, 17940, 20716, 74374, 170721, 233489, 16153, 16425, 17221, 1…
GO:1901699	cellular response to nitrogen compound	1.60E-05	1.34E-04	0.175231017	238871, 20563, 20541, 19055, 79221, 14600, 12825, 13649, 18708, 13982, 18578, 14158, 54635, 11622, 14245, 100499517, 11820, 12832, 12843, 16001, 20393, 100316804, 12385, 16439, 238161, 14811, 12826, 53322, 107746, 12671, 18125, 76089, 231207, 15182, 16000, 19016, 20602, 230738, 14732, 16438, 18750, 54611, 94216, 100124446, 11608, 18033, 22164, 18124, 20411, 98402, 107351, 227231, 11607, 12927, 19…
GO:0051403	stress-activated MAPK cascade	1.65E-05	1.37E-04	0.248400987	26409, 15234, 21898, 14013, 13649, 14370, 13132, 22418, 70097, 14219, 16001, 26564, 16543, 21943, 13383, 63953, 211770, 26414, 76108, 13197, 17318, 107746, 12156, 13838, 17295, 99470, 230738, 20319, 21844, 24136, 69601, 14388, 23882, 52521, 65964, 93735, 98432, 13614, 15357, 16906, 19219, 19229, 19246, 20377, 27206, 59036, 14806, 56458, 66505, 245527, 12192, 14083, 14102, 18479, 18795, 21934, 219…
GO:0007411	axon guidance	1.67E-05	1.38E-04	0.257977286	13640, 399558, 108655, 20563, 13841, 14042, 19876, 20356, 20564, 11735, 19274, 20346, 20315, 16392, 11787, 16773, 18187, 18028, 12167, 71436, 268902, 22418, 23964, 14634, 13176, 18845, 11820, 20348, 58235, 19699, 110648, 269784, 11658, 12064, 13844, 226251, 210801, 22253, 11921, 13838, 243743, 13839, 14009, 14432, 18205, 58208, 225020, 319504, 12162, 12661, 13508, 14462, 53625, 14026, 18124, 1187…
GO:0001838	embryonic epithelial tube formation	1.69E-05	1.39E-04	0.29763631	26409, 50768, 14362, 20666, 16371, 22418, 16373, 18505, 17684, 12808, 16911, 106042, 14573, 15251, 23908, 12160, 18504, 20319, 23967, 58198, 12162, 14462, 24136, 244058, 27428, 269593, 19878, 20377, 13800, 18510, 21815, 207304, 12387, 16974, 21410, 22160, 232906, 11350, 11535, 12042, 18121, 21418, 73916, 225164, 252973, 11783, 15110, 21808, 270685, 11352, 12159, 19401, 22417, 56274, 240641, 20471…
GO:0014065	phosphatidylinositol 3-kinase signaling	1.72E-05	1.42E-04	0.345106348	15234, 16600, 211323, 13649, 13869, 18708, 68861, 54635, 16001, 12487, 11600, 19699, 109294, 14360, 20720, 16000, 16542, 244281, 241134, 14062, 14462, 69601, 72446, 93735, 13614, 18590, 15558, 74769, 14254, 19249, 22160, 107449, 12192, 14083, 18015, 18212, 320207, 19419, 21808, 13179, 14063, 19401, 20354, 109270, 16452, 18095, 12359, 15559, 18591, 18596, 22215, 71785, 268857, 14309, 16173, 17969,…
GO:0051170	nuclear import	1.80E-05	1.48E-04	0.23380439	20356, 21416, 14362, 12014, 21898, 19055, 75471, 69068, 13649, 13869, 18708, 13132, 14180, 14634, 16476, 16543, 11600, 17127, 106042, 238161, 69482, 12053, 16000, 19663, 20742, 230738, 20319, 14062, 19109, 69601, 18760, 72565, 97064, 107351, 21809, 59036, 16193, 18133, 22771, 70572, 103583, 11609, 21812, 223513, 12006, 18015, 70790, 78482, 83946, 19225, 21808, 29810, 56637, 11865, 14369, 15205, 1…
GO:0048015	phosphatidylinositol-mediated signaling	1.82E-05	1.49E-04	0.311050067	15234, 16600, 211323, 225326, 13649, 13869, 18708, 68861, 54635, 16001, 18162, 12487, 11600, 19699, 109294, 269437, 14360, 20720, 16000, 16542, 244281, 241134, 14062, 14462, 69601, 72446, 93735, 13614, 18590, 227753, 15558, 74769, 14254, 18705, 19249, 22160, 107449, 12192, 12319, 14083, 18015, 18212, 320207, 19419, 21808, 14299, 16510, 22350, 13179, 14063, 18706, 19401, 20354, 109270, 16452, 1809…
GO:0009306	protein secretion	1.83E-05	1.49E-04	0.174648755	13640, 108655, 21416, 21898, 18189, 20338, 19055, 14609, 19664, 16392, 11516, 50706, 225326, 13649, 22418, 54725, 102607, 192236, 11600, 56508, 387140, 434215, 66074, 74998, 215999, 12288, 15251, 18125, 19276, 218461, 16000, 17101, 20742, 22341, 94353, 230738, 12801, 13839, 14732, 17126, 21419, 50873, 116838, 326623, 14062, 14268, 14462, 21844, 22164, 68151, 17196, 19726, 77125, 242248, 11554, 11…
GO:0035296	regulation of tube diameter	2.01E-05	1.63E-04	0.289029574	20541, 16531, 19274, 19091, 14609, 238130, 11516, 13649, 13617, 11548, 11622, 11418, 109700, 12288, 12671, 15251, 18125, 16542, 11608, 14062, 16493, 21391, 227231, 11554, 11607, 13614, 15357, 230857, 15558, 17540, 54140, 11609, 12389, 18441, 11535, 11541, 11550, 11551, 12652, 14083, 18442, 19224, 68813, 242202, 12638, 15465, 15466, 17390, 19225, 19735, 11549, 11555, 15566, 13616, 14063, 15552, 17…
GO:0097746	regulation of blood vessel diameter	2.01E-05	1.63E-04	0.289029574	20541, 16531, 19274, 19091, 14609, 238130, 11516, 13649, 13617, 11548, 11622, 11418, 109700, 12288, 12671, 15251, 18125, 16542, 11608, 14062, 16493, 21391, 227231, 11554, 11607, 13614, 15357, 230857, 15558, 17540, 54140, 11609, 12389, 18441, 11535, 11541, 11550, 11551, 12652, 14083, 18442, 19224, 68813, 242202, 12638, 15465, 15466, 17390, 19225, 19735, 11549, 11555, 15566, 13616, 14063, 15552, 17…
GO:1902593	single-organism nuclear import	2.08E-05	1.68E-04	0.232599627	20356, 21416, 14362, 12014, 21898, 19055, 75471, 69068, 13649, 13869, 18708, 13132, 14180, 14634, 16476, 16543, 11600, 17127, 106042, 238161, 69482, 12053, 16000, 19663, 20742, 230738, 20319, 14062, 19109, 69601, 18760, 72565, 97064, 107351, 21809, 59036, 16193, 18133, 22771, 70572, 103583, 11609, 21812, 223513, 12006, 18015, 70790, 78482, 83946, 19225, 21808, 29810, 56637, 11865, 14369, 15205, 1…
GO:0050880	regulation of blood vessel size	2.08E-05	1.68E-04	0.280264106	20541, 16531, 19274, 19091, 14609, 238130, 11516, 13649, 13617, 11548, 11622, 17300, 11418, 109700, 12288, 12671, 15251, 18125, 16542, 11608, 14062, 16493, 21391, 21814, 227231, 11554, 11607, 13614, 15357, 230857, 15558, 17540, 54140, 11609, 12389, 18441, 11535, 11541, 11550, 11551, 12652, 14083, 18442, 19224, 68813, 242202, 12638, 14629, 15465, 15466, 17390, 19225, 19735, 11549, 11555, 15566, 13…
GO:0046425	regulation of JAK-STAT cascade	2.12E-05	1.70E-04	0.310716956	399558, 19266, 241568, 319476, 74342, 14600, 16392, 13869, 71436, 16168, 54607, 13131, 243499, 14360, 15364, 16160, 15182, 16000, 240873, 13078, 14062, 19109, 11607, 16195, 19219, 19229, 16193, 16590, 12389, 192198, 387510, 16878, 20897, 15205, 16159, 66695, 216028, 12703, 13179, 52023, 236690, 12702, 14586, 15978, 16194, 16452, 18613, 101490, 12978, 16362, 18016, 20311, 56468, 396184, 11677, 127…
GO:1904892	regulation of STAT cascade	2.12E-05	1.70E-04	0.310716956	399558, 19266, 241568, 319476, 74342, 14600, 16392, 13869, 71436, 16168, 54607, 13131, 243499, 14360, 15364, 16160, 15182, 16000, 240873, 13078, 14062, 19109, 11607, 16195, 19219, 19229, 16193, 16590, 12389, 192198, 387510, 16878, 20897, 15205, 16159, 66695, 216028, 12703, 13179, 52023, 236690, 12702, 14586, 15978, 16194, 16452, 18613, 101490, 12978, 16362, 18016, 20311, 56468, 396184, 11677, 127…
GO:0051098	regulation of binding	2.23E-05	1.78E-04	0.204783215	16600, 242466, 21416, 20666, 21898, 19055, 16392, 18028, 109624, 268970, 13132, 22418, 12395, 17191, 11820, 13345, 110074, 16476, 17300, 20660, 11600, 17127, 227120, 12064, 22045, 12156, 18049, 58799, 76089, 208727, 13838, 15182, 16000, 17295, 19016, 20620, 240873, 12306, 13592, 16842, 17126, 50873, 14462, 21814, 21844, 22761, 69601, 244058, 16401, 21951, 57810, 18741, 59036, 791070, 20779, 12387…
GO:0072175	epithelial tube formation	2.31E-05	1.84E-04	0.28829967	26409, 50768, 14362, 20666, 16371, 22418, 16373, 18505, 17684, 12808, 16911, 106042, 14183, 14573, 15251, 23908, 12160, 18504, 20319, 23967, 58198, 12162, 14462, 24136, 244058, 27428, 269593, 19878, 20377, 13800, 14165, 18510, 21815, 207304, 12387, 16974, 21410, 22160, 232906, 11350, 11535, 12042, 18121, 21418, 73916, 225164, 252973, 11783, 15110, 21808, 270685, 11352, 12159, 19401, 22417, 56274,…
GO:0035150	regulation of tube size	2.35E-05	1.87E-04	0.277941323	20541, 16531, 19274, 19091, 14609, 238130, 11516, 13649, 13617, 11548, 11622, 17300, 11418, 109700, 12288, 12671, 15251, 18125, 16542, 11608, 14062, 16493, 21391, 21814, 227231, 11554, 11607, 13614, 15357, 230857, 15558, 17540, 54140, 11609, 12389, 18441, 11535, 11541, 11550, 11551, 12652, 14083, 18442, 19224, 68813, 242202, 12638, 14629, 15465, 15466, 17390, 19225, 19735, 11549, 11555, 15566, 13…
GO:0002064	epithelial cell development	2.41E-05	1.91E-04	0.24199072	14107, 16449, 93742, 218772, 72333, 14609, 319448, 14284, 13982, 22418, 12224, 17356, 13405, 22061, 319710, 224796, 387201, 239250, 107746, 12822, 13610, 14183, 15251, 74206, 76089, 12160, 17295, 21872, 12737, 58208, 12571, 20855, 21420, 71602, 286940, 19726, 22295, 27428, 108829, 218756, 11994, 12142, 13836, 19878, 240025, 18667, 77446, 12387, 12767, 15375, 21418, 94192, 252973, 12638, 14182, 15…
GO:0051051	negative regulation of transport	2.43E-05	1.92E-04	0.174267018	226791, 11735, 14362, 108058, 19091, 74342, 19055, 83814, 545156, 11516, 16009, 16497, 13982, 16543, 18798, 19211, 53416, 243725, 11600, 108073, 71597, 434215, 53322, 18125, 20720, 58799, 218461, 19016, 114774, 230738, 12801, 18750, 23967, 50873, 228071, 12495, 14062, 14268, 16493, 20855, 22164, 50790, 69601, 331461, 72565, 77125, 97064, 242248, 13614, 15357, 16416, 17755, 18007, 19219, 19229, 20…
GO:0071229	cellular response to acid chemical	2.46E-05	1.94E-04	0.257769983	108655, 13837, 12825, 13649, 21676, 54635, 100499517, 12832, 12843, 100316804, 12064, 14811, 12826, 18049, 230738, 12306, 18504, 23967, 94216, 100124446, 22164, 98402, 232174, 19219, 19220, 19229, 74370, 75747, 225998, 240843, 70572, 98496, 387251, 100499513, 215378, 723827, 18212, 18795, 19378, 22601, 723853, 17390, 21417, 723828, 723895, 11303, 12048, 12334, 12842, 13435, 17260, 19217, 20186, 2…
GO:0002573	myeloid leukocyte differentiation	2.48E-05	1.95E-04	0.259008803	21813, 12394, 19664, 18708, 17311, 235505, 234515, 26564, 16476, 17342, 17684, 21943, 211770, 16160, 19016, 233328, 12306, 16842, 18750, 74511, 12571, 14462, 22761, 14118, 70747, 13836, 16416, 20377, 27220, 12977, 14734, 16590, 20779, 71982, 12326, 12387, 14281, 70673, 12192, 16658, 16867, 18015, 18018, 18795, 21934, 22339, 70564, 12912, 14218, 16878, 20687, 21873, 17260, 21847, 56492, 72828, 100…
GO:0006606	protein import into nucleus	2.48E-05	1.95E-04	0.232290747	20356, 21416, 14362, 21898, 19055, 75471, 69068, 13649, 13869, 18708, 13132, 14180, 14634, 16476, 16543, 11600, 17127, 106042, 238161, 69482, 12053, 16000, 19663, 20742, 230738, 20319, 14062, 19109, 69601, 18760, 72565, 97064, 107351, 21809, 59036, 16193, 18133, 22771, 70572, 103583, 11609, 21812, 223513, 12006, 18015, 70790, 78482, 83946, 19225, 21808, 29810, 56637, 11865, 14369, 15205, 19042, 6…
GO:0044744	protein targeting to nucleus	2.48E-05	1.95E-04	0.232290747	20356, 21416, 14362, 21898, 19055, 75471, 69068, 13649, 13869, 18708, 13132, 14180, 14634, 16476, 16543, 11600, 17127, 106042, 238161, 69482, 12053, 16000, 19663, 20742, 230738, 20319, 14062, 19109, 69601, 18760, 72565, 97064, 107351, 21809, 59036, 16193, 18133, 22771, 70572, 103583, 11609, 21812, 223513, 12006, 18015, 70790, 78482, 83946, 19225, 21808, 29810, 56637, 11865, 14369, 15205, 19042, 6…
GO:0014902	myotube differentiation	2.52E-05	1.97E-04	0.356368262	20315, 19055, 79221, 66860, 69726, 13405, 12064, 18019, 208727, 16000, 17295, 17886, 226101, 17691, 20429, 57810, 232174, 18007, 18741, 18133, 75805, 193385, 56637, 56642, 12043, 12334, 214384, 12023, 12390, 17878, 20481, 54720, 11459, 12362, 12633, 20190, 20661, 20866, 21380, 26416, 26556, 17387, 17877, 18091, 22410, 23886, 57784, 67220, 79362, 103806, 210933, 434246, 13009, 15184, 16190, 17341,…
GO:0048017	inositol lipid-mediated signaling	2.54E-05	1.99E-04	0.302892856	15234, 16600, 211323, 225326, 13649, 13869, 18708, 68861, 54635, 16001, 18162, 12487, 11600, 19699, 109294, 269437, 14360, 20720, 16000, 16542, 244281, 241134, 14062, 14462, 69601, 72446, 93735, 13614, 18590, 227753, 15558, 74769, 14254, 18705, 19249, 22160, 107449, 12192, 12319, 14083, 18015, 18212, 320207, 19419, 21808, 14299, 16510, 18805, 22350, 13179, 14063, 18706, 19401, 20354, 109270, 1645…
GO:0097485	neuron projection guidance	2.56E-05	2.00E-04	0.251123209	13640, 399558, 108655, 20563, 13841, 14042, 19876, 20356, 20564, 11735, 19274, 20346, 20315, 16392, 11787, 16773, 18187, 18028, 12167, 71436, 268902, 22418, 23964, 14634, 13176, 18845, 11820, 20348, 58235, 19699, 110648, 269784, 11658, 12064, 13844, 226251, 210801, 22253, 11921, 13838, 243743, 13839, 14009, 14432, 18205, 58208, 225020, 319504, 12162, 12661, 13508, 14462, 53625, 14026, 18124, 1187…
GO:1903522	regulation of blood circulation	2.78E-05	2.16E-04	0.241504034	238871, 20541, 20346, 19091, 14609, 238130, 13649, 18708, 18578, 109676, 11548, 11622, 14219, 13405, 16518, 13383, 11418, 13819, 238161, 12296, 435766, 12293, 12288, 12671, 15251, 18125, 208727, 21834, 230738, 18750, 11608, 14062, 16493, 17258, 20855, 21391, 22003, 140492, 11931, 17131, 11554, 11607, 13614, 14168, 15558, 54140, 381290, 11609, 12389, 14463, 21333, 30926, 74318, 11441, 11535, 11550…
GO:2000116	regulation of cysteine-type endopeptidase activity	2.87E-05	2.22E-04	0.263686168	13841, 15234, 16600, 19876, 50768, 12505, 14219, 22061, 65973, 17127, 69635, 12125, 16000, 19016, 110651, 114774, 223701, 16842, 18504, 20319, 326623, 14062, 16007, 74996, 72565, 98582, 227753, 230379, 16193, 20779, 12042, 14102, 22339, 73916, 383619, 11783, 14103, 58801, 223453, 12380, 14066, 17314, 11798, 12550, 12905, 14694, 15194, 17940, 22436, 76884, 12364, 16452, 17395, 18095, 18984, 22035,…
GO:0045184	establishment of protein localization	2.95E-05	2.28E-04	0.097451274	13640, 108655, 93742, 22283, 20356, 21416, 226791, 11735, 14362, 21898, 18189, 20338, 19055, 14609, 19664, 16392, 75471, 11516, 26422, 50706, 53375, 225326, 66632, 69068, 13649, 13869, 18708, 208177, 13132, 22418, 54725, 109676, 268566, 14180, 14634, 69726, 102607, 192197, 27062, 16476, 16543, 192236, 269109, 12558, 13383, 16412, 20660, 65973, 212073, 11600, 17127, 56508, 106042, 238161, 12296, 5…
GO:0045637	regulation of myeloid cell differentiation	2.97E-05	2.29E-04	0.265878155	16323, 16449, 17268, 11480, 12394, 18708, 17311, 234515, 23871, 13345, 26564, 16476, 17342, 21943, 17536, 211770, 15251, 16160, 16842, 18750, 74511, 12571, 22761, 93686, 14118, 16416, 19229, 20377, 27220, 12977, 12387, 14281, 70673, 12192, 14102, 16658, 16867, 18015, 56484, 70564, 12912, 16878, 21873, 17260, 21847, 56492, 72828, 100201, 18035, 18129, 19401, 170826, 217864, 235320, 620235, 12349, …
GO:0051222	positive regulation of protein transport	2.97E-05	2.29E-04	0.175400746	20356, 21416, 11735, 21898, 19055, 14609, 16392, 50706, 66632, 69068, 13649, 13869, 18708, 13132, 22418, 54725, 14634, 192197, 20660, 65973, 17127, 56508, 238161, 226861, 387140, 73674, 215999, 14360, 15251, 16000, 19663, 20742, 22341, 230738, 20319, 50873, 326623, 14062, 14462, 22164, 68151, 17196, 18760, 72446, 72565, 77125, 107351, 11554, 11607, 14134, 19219, 21809, 59036, 16193, 20779, 22771,…
GO:0098742	cell-cell adhesion via plasma-membrane adhesion molecules	3.03E-05	2.33E-04	0.27955149	319387, 23965, 270120, 329628, 12552, 19266, 21813, 73173, 16600, 19876, 19274, 18189, 67703, 71436, 12563, 268902, 23964, 54725, 14804, 58998, 12554, 19281, 58235, 239857, 13131, 219257, 12558, 215654, 320873, 11658, 279653, 12565, 64085, 71683, 192167, 210801, 12156, 12737, 237979, 331461, 16401, 17196, 22295, 11477, 11994, 54698, 74769, 13507, 381409, 12557, 12560, 22329, 239447, 21808, 21929,…
GO:0051251	positive regulation of lymphocyte activation	3.08E-05	2.37E-04	0.251103843	13642, 21813, 21898, 57257, 14634, 16168, 21943, 192236, 12487, 63953, 11534, 223601, 16160, 18019, 12053, 16000, 17101, 12522, 14732, 14462, 22164, 230126, 11774, 12142, 16195, 16423, 17974, 54167, 14165, 16193, 21838, 12389, 13655, 21333, 12042, 20296, 22329, 67245, 15505, 16952, 19419, 227059, 328365, 384783, 11765, 12043, 15205, 16159, 16196, 16197, 17260, 12144, 12703, 13482, 19401, 102657, …
GO:0070302	regulation of stress-activated protein kinase signaling cascade	3.19E-05	2.45E-04	0.252804535	26409, 15234, 21898, 14013, 13649, 14370, 13132, 22418, 70097, 14219, 16001, 26564, 16543, 21943, 13383, 63953, 76108, 13197, 17318, 107746, 12156, 13838, 17295, 99470, 230738, 20319, 21844, 24136, 69601, 14388, 23882, 52521, 65964, 93735, 98432, 13614, 15357, 16906, 19229, 19246, 20377, 27206, 59036, 14806, 56458, 66505, 245527, 14102, 18479, 18795, 21934, 21987, 22339, 15258, 15505, 19419, 2180…
GO:1902904	negative regulation of supramolecular fiber organization	3.22E-05	2.46E-04	0.330281295	20563, 50768, 208177, 268970, 20393, 243725, 13860, 225288, 12345, 13609, 14489, 17318, 11856, 17295, 20742, 50873, 22003, 56363, 211673, 14026, 107351, 17755, 227753, 12343, 14168, 18645, 20947, 65970, 68732, 242687, 12332, 78798, 213556, 20741, 68041, 110380, 11519, 12344, 74392, 242553, 50875, 69710, 76707, 18613, 21916, 93677, 11789, 20257, 20617, 13829, 17128, 18753, 20259, 56753, 13589, 196…
GO:0043241	protein complex disassembly	3.28E-05	2.50E-04	0.320850024	20356, 211323, 20393, 65973, 13860, 12345, 14489, 17318, 73470, 20742, 194401, 22003, 14026, 17755, 227753, 320878, 12343, 14168, 17997, 20408, 20947, 65970, 68732, 12332, 20404, 78798, 213556, 20741, 56431, 68041, 110380, 228421, 11519, 12344, 12632, 74392, 14063, 50875, 73723, 74747, 76707, 225363, 21916, 93677, 238276, 269254, 11789, 20257, 22388, 56193, 56273, 73914, 13829, 15550, 19704, 2025…
GO:0048145	regulation of fibroblast proliferation	3.37E-05	2.56E-04	0.357011082	13649, 13134, 14284, 13982, 22418, 54635, 16476, 218397, 16000, 19016, 114774, 12306, 18214, 12571, 14268, 69601, 69807, 19302, 16416, 18590, 20377, 72007, 791070, 14165, 21815, 11609, 18015, 12912, 18787, 58801, 328365, 110606, 13874, 19283, 19417, 108138, 14319, 15978, 17395, 17993, 20481, 22413, 12223, 18053, 18591, 18596, 19090, 67153, 71785, 268857, 11826, 13645, 14114, 18595, 22084, 106052,…
GO:0007420	brain development	3.39E-05	2.57E-04	0.15105806	13640, 20563, 16323, 72899, 329628, 13841, 21813, 73173, 13865, 14042, 19876, 20356, 21416, 50768, 13175, 20346, 20315, 18189, 19091, 14013, 218772, 17967, 67703, 228662, 11819, 19664, 16392, 211323, 12825, 18187, 18028, 66797, 13649, 13869, 214968, 268902, 22418, 68703, 14634, 320790, 14804, 17356, 18845, 19883, 11820, 16001, 13131, 17300, 319565, 12558, 16412, 19211, 19699, 110648, 13844, 27965…
GO:0048667	cell morphogenesis involved in neuron differentiation	3.56E-05	2.70E-04	0.153851601	13640, 399558, 108655, 20563, 12552, 13841, 19266, 241568, 14042, 19876, 20356, 20564, 13175, 18163, 11735, 19274, 20346, 76965, 110596, 20315, 19055, 228662, 217692, 16392, 211323, 11787, 16773, 18187, 64009, 545156, 18028, 12167, 71436, 338362, 13518, 14260, 77018, 268902, 22418, 23964, 68703, 103967, 14634, 13047, 13176, 18845, 11820, 16001, 20348, 20393, 58235, 210293, 13131, 12558, 12808, 16…
GO:0002697	regulation of immune effector process	3.57E-05	2.70E-04	0.225570182	108655, 21898, 22418, 54725, 14158, 16168, 12487, 11600, 63953, 107746, 223601, 16160, 12053, 66873, 230738, 240873, 14462, 22164, 17131, 18124, 77125, 230126, 21809, 16193, 54698, 109934, 11541, 14825, 20296, 110279, 383619, 16952, 19419, 21808, 21929, 72432, 103213, 11765, 16159, 16165, 16197, 84544, 13482, 14063, 14367, 19401, 22031, 56213, 56715, 213208, 11806, 15978, 16153, 16854, 17059, 172…
GO:0032872	regulation of stress-activated MAPK cascade	3.61E-05	2.73E-04	0.25149004	26409, 15234, 21898, 14013, 13649, 14370, 13132, 22418, 70097, 14219, 16001, 26564, 16543, 21943, 13383, 63953, 76108, 13197, 17318, 107746, 12156, 13838, 17295, 99470, 230738, 20319, 21844, 24136, 69601, 14388, 23882, 52521, 65964, 93735, 98432, 13614, 15357, 16906, 19229, 19246, 20377, 27206, 59036, 14806, 56458, 66505, 245527, 14102, 18479, 18795, 21934, 21987, 22339, 15258, 15505, 19419, 2180…
GO:0031333	negative regulation of protein complex assembly	3.63E-05	2.74E-04	0.329151072	20563, 26409, 52662, 20393, 16911, 20660, 13860, 225288, 12345, 14489, 58799, 65112, 20742, 22003, 211673, 14026, 107351, 19219, 59036, 227753, 12343, 20779, 320722, 18645, 57246, 68732, 12332, 20741, 56637, 75744, 11519, 12344, 19042, 17130, 50875, 17450, 18613, 21916, 93677, 13380, 16784, 19165, 20257, 20617, 56273, 94090, 110157, 268857, 13829, 15214, 18386, 18753, 20259, 22334, 30949, 66148, …
GO:0030326	embryonic limb morphogenesis	3.68E-05	2.76E-04	0.293687576	56758, 14013, 218772, 16764, 14609, 12393, 18514, 22418, 14119, 14180, 14634, 320790, 26564, 22061, 320145, 12125, 12288, 15182, 13798, 16842, 18109, 20319, 23967, 58198, 12162, 98711, 242291, 20429, 65964, 232174, 14633, 18740, 18741, 58250, 230857, 14734, 239405, 12387, 16974, 18933, 22160, 22415, 18121, 19378, 21418, 252973, 14182, 17702, 21808, 192119, 16917, 17701, 110350, 12159, 18129, 1075…
GO:0035113	embryonic appendage morphogenesis	3.68E-05	2.76E-04	0.293687576	56758, 14013, 218772, 16764, 14609, 12393, 18514, 22418, 14119, 14180, 14634, 320790, 26564, 22061, 320145, 12125, 12288, 15182, 13798, 16842, 18109, 20319, 23967, 58198, 12162, 98711, 242291, 20429, 65964, 232174, 14633, 18740, 18741, 58250, 230857, 14734, 239405, 12387, 16974, 18933, 22160, 22415, 18121, 19378, 21418, 252973, 14182, 17702, 21808, 192119, 16917, 17701, 110350, 12159, 18129, 1075…
GO:0007173	epidermal growth factor receptor signaling pathway	3.86E-05	2.89E-04	0.35476027	208650, 13649, 13982, 16558, 14158, 12554, 11820, 109700, 381126, 74155, 216616, 69601, 14388, 12927, 19229, 78600, 208994, 20779, 29875, 11350, 11551, 14083, 21418, 14103, 19271, 20418, 20662, 50754, 11804, 19349, 11352, 13874, 21802, 59079, 71920, 72543, 11839, 13983, 17395, 12223, 19165, 23795, 56468, 215114, 232431, 13645, 15200, 17969, 18011, 18607, 18793, 215653, 243659, 100042150, 11553, 1…
GO:0071356	cellular response to tumor necrosis factor	4.00E-05	2.97E-04	0.34324302	19883, 21353, 21943, 230738, 240873, 50873, 18033, 69601, 69807, 19229, 20377, 74186, 239337, 16193, 98496, 12192, 20296, 21934, 56484, 110829, 383619, 18024, 21873, 74117, 20186, 56492, 14063, 18035, 20290, 22031, 59079, 107765, 11806, 16452, 16691, 20312, 12193, 12919, 16362, 20297, 20963, 75766, 266692, 11450, 11770, 12606, 16668, 16963, 66626, 94185, 108153, 11796, 14456, 16150, 20292, 20305,…
GO:0000302	response to reactive oxygen species	3.99E-05	2.97E-04	0.269818081	108655, 20541, 15234, 13649, 14158, 223255, 19272, 16476, 15182, 17295, 114774, 13078, 18504, 18750, 18124, 23876, 12927, 19229, 75747, 11852, 16193, 18489, 20779, 56458, 14281, 16410, 74244, 11350, 56484, 268345, 15505, 16952, 17390, 18024, 21929, 12043, 14297, 71805, 319955, 12367, 14694, 22068, 70415, 170826, 11991, 17395, 18584, 50493, 66408, 66725, 238505, 269254, 12359, 12633, 22166, 22227,…
GO:0097193	intrinsic apoptotic signaling pathway	4.10E-05	3.03E-04	0.235629698	20315, 18708, 80707, 223255, 12505, 241494, 22061, 12125, 15251, 12778, 15182, 13078, 16438, 18750, 50873, 320158, 69601, 69807, 74996, 52521, 72565, 13836, 14198, 17974, 19246, 20779, 12389, 20613, 26427, 245527, 57748, 11783, 15258, 15505, 18024, 50754, 54673, 54722, 56637, 56642, 58801, 329679, 12043, 12048, 15248, 15507, 17701, 20437, 69181, 217558, 319955, 12367, 14694, 17210, 19777, 21981, …
GO:1902105	regulation of leukocyte differentiation	4.09E-05	3.03E-04	0.225994477	21813, 12394, 18708, 17311, 14634, 16168, 234515, 12505, 26564, 16476, 17342, 21943, 12487, 63953, 211770, 16160, 12053, 240873, 12522, 16842, 18750, 74511, 12571, 14462, 22164, 22761, 14118, 17131, 230126, 232174, 11774, 12142, 16416, 20377, 27220, 12977, 16193, 12387, 12477, 13655, 14281, 70673, 12192, 14102, 16658, 16867, 18015, 70564, 229473, 12912, 16878, 16952, 19419, 20662, 21417, 21873, 1…
GO:0043491	protein kinase B signaling	4.17E-05	3.07E-04	0.283355222	16600, 20356, 21416, 50791, 211323, 13649, 234515, 16001, 21943, 12487, 13383, 19211, 387201, 11600, 107746, 15182, 16000, 18504, 14462, 68585, 211673, 24064, 98432, 242248, 13836, 18590, 75747, 16193, 16443, 20779, 50490, 109042, 14463, 21812, 67154, 67888, 12192, 14083, 17289, 18212, 22339, 104943, 19271, 14066, 14694, 18706, 19401, 22436, 56274, 235402, 14538, 18095, 27280, 75141, 101490, 2375…
GO:0002695	negative regulation of leukocyte activation	4.43E-05	3.25E-04	0.296180056	20666, 208650, 14158, 14634, 12505, 54607, 13383, 434215, 12053, 114774, 240873, 12801, 22164, 94212, 17131, 242248, 12142, 20377, 12477, 22287, 109934, 14102, 17289, 67245, 110279, 229473, 242202, 16952, 21929, 224792, 16165, 12159, 12367, 19084, 52023, 56715, 102657, 213208, 100043314, 16153, 16854, 17120, 27027, 65113, 105352, 329731, 14419, 15284, 16362, 17470, 18782, 26362, 56468, 381305, 11…
GO:0050680	negative regulation of epithelial cell proliferation	4.47E-05	3.27E-04	0.309137145	13642, 19876, 19274, 11819, 14609, 18028, 235505, 13132, 22418, 19272, 13383, 19211, 12579, 14183, 20319, 12571, 14462, 19242, 21814, 69601, 211401, 19302, 328949, 20377, 240725, 14734, 12389, 12399, 16601, 16974, 21812, 12361, 18015, 73916, 110829, 13039, 18612, 21808, 17260, 110351, 12159, 12390, 12550, 18508, 22436, 238328, 11835, 13983, 18095, 20317, 11789, 12766, 18053, 64010, 268857, 11482,…
GO:0030048	actin filament-based movement	4.49E-05	3.28E-04	0.34179903	238871, 93742, 108058, 83814, 11787, 18578, 109676, 16518, 319565, 319710, 13383, 17912, 57342, 238161, 12296, 12293, 12288, 17886, 16493, 20855, 22003, 140492, 14026, 11554, 77579, 12389, 14463, 242687, 12289, 17918, 215280, 11928, 216033, 12373, 13511, 17925, 20191, 14613, 60595, 67451, 13506, 13731, 16523, 16535, 19218, 109552, 109620, 245049, 12291, 16521, 18821, 19877, 22218, 192176, 333433,…
GO:0043547	positive regulation of GTPase activity	4.54E-05	3.31E-04	0.247440315	231532, 217692, 545156, 11516, 320292, 22418, 17356, 24012, 192197, 210293, 16412, 105445, 13609, 107746, 20163, 76089, 98910, 218397, 11856, 217463, 18205, 50779, 14270, 19736, 21844, 72238, 244058, 57915, 11554, 13836, 19229, 210789, 227937, 329260, 14744, 21838, 75974, 71972, 108797, 232227, 232906, 18015, 20296, 58996, 67299, 110829, 227801, 19419, 19735, 29809, 55985, 56637, 67792, 223754, 5…
GO:0050777	negative regulation of immune response	4.70E-05	3.42E-04	0.326723874	12825, 11516, 14158, 11600, 63953, 380924, 16160, 12053, 19016, 240873, 22164, 17131, 77125, 21809, 12477, 17082, 109934, 110279, 16952, 21808, 21929, 72432, 16165, 16197, 84544, 56715, 213208, 11806, 16153, 16854, 17221, 65113, 105352, 15284, 16362, 56468, 73914, 96935, 268857, 381305, 12928, 15977, 16183, 16331, 16963, 19264, 20723, 20737, 67742, 74748, 12258, 12768, 12772, 14130, 16190, 16859,…
GO:0072657	protein localization to membrane	4.71E-05	3.42E-04	0.185852724	23859, 93742, 226791, 11735, 50791, 18189, 545156, 13649, 18708, 13132, 80334, 109676, 268566, 269109, 12558, 13383, 16412, 212073, 19699, 12296, 76108, 104718, 243499, 55943, 74998, 192167, 13823, 14360, 76089, 76438, 98741, 11426, 20742, 56224, 12306, 50873, 19242, 21844, 11931, 16401, 20336, 20411, 23880, 72433, 13836, 19878, 56535, 76740, 227753, 242557, 14168, 14806, 16553, 19092, 68617, 836…
GO:0030879	mammary gland development	4.72E-05	3.42E-04	0.298059074	20563, 21813, 19876, 14609, 545156, 13869, 13982, 22418, 14634, 16001, 18505, 21943, 12125, 14183, 15251, 16000, 16842, 14462, 19109, 21420, 68585, 11855, 13836, 14633, 19116, 21809, 12977, 14165, 14815, 17979, 18667, 20779, 12389, 16974, 232906, 20496, 21934, 22339, 12912, 17702, 18612, 68750, 69047, 384783, 723792, 17701, 12159, 12234, 12443, 21802, 22417, 22436, 353310, 11835, 11839, 16452, 19…
GO:0001936	regulation of endothelial cell proliferation	4.75E-05	3.44E-04	0.354531967	20356, 19274, 20315, 11819, 14609, 22418, 12554, 16476, 12156, 16542, 22341, 18750, 18760, 16416, 74370, 240725, 20254, 12389, 13655, 21812, 18015, 19378, 20296, 22339, 68833, 14066, 12159, 12161, 12390, 22436, 238328, 11846, 16153, 19130, 22413, 12766, 12771, 14173, 14205, 15559, 18053, 18591, 18654, 21828, 11482, 11727, 13805, 15370, 20692, 21825, 22084, 22353, 56426, 66214, 71093, 78757, 97165…
GO:0051149	positive regulation of muscle cell differentiation	4.77E-05	3.45E-04	0.354974947	13642, 108655, 243931, 20315, 19664, 211323, 18708, 16009, 12226, 238161, 11906, 18019, 16000, 69807, 20429, 57810, 232174, 11554, 13614, 22402, 14815, 16590, 74318, 18795, 19241, 56469, 56637, 12043, 17260, 107869, 214384, 12159, 17878, 52690, 19130, 21380, 23892, 26408, 26416, 11739, 13805, 17292, 17387, 17877, 23886, 68190, 103806, 213435, 223332, 244723, 13009, 13831, 16190, 21803, 22026, 224…
GO:0043281	regulation of cysteine-type endopeptidase activity involved in apoptotic process	4.79E-05	3.46E-04	0.267650617	13841, 15234, 16600, 19876, 50768, 12505, 14219, 22061, 17127, 69635, 12125, 16000, 19016, 110651, 223701, 16842, 18504, 20319, 326623, 14062, 16007, 74996, 72565, 98582, 227753, 230379, 16193, 20779, 12042, 14102, 22339, 73916, 11783, 14103, 58801, 223453, 14066, 17314, 11798, 12550, 12905, 14694, 17940, 22436, 12364, 16452, 17395, 18095, 18984, 22035, 23950, 12370, 12633, 18053, 19052, 20111, 2…
GO:0048592	eye morphogenesis	4.89E-05	3.52E-04	0.262819586	23965, 270120, 14107, 16449, 17268, 19274, 20666, 218772, 12837, 12831, 14634, 58998, 12832, 58235, 17684, 229759, 12064, 13844, 15251, 16542, 18504, 50769, 12162, 13508, 19242, 237979, 269831, 18986, 57810, 69743, 218756, 12142, 13836, 18741, 214058, 225998, 21838, 67269, 12387, 14254, 16974, 22160, 29815, 76260, 18015, 18212, 21418, 22339, 235542, 14103, 15165, 15258, 20687, 20897, 21417, 22157…
GO:0022411	cellular component disassembly	4.91E-05	3.53E-04	0.221873764	20356, 211323, 16009, 23871, 20393, 65973, 13860, 12345, 14489, 17318, 73470, 73674, 15251, 20742, 18214, 50873, 194401, 22003, 14026, 17755, 21809, 227753, 242557, 320878, 12343, 14168, 15277, 17997, 20408, 20947, 21812, 22367, 65970, 68732, 74244, 666468, 12332, 20404, 78798, 213556, 11783, 20741, 21808, 50754, 56431, 68041, 72018, 110380, 228421, 11519, 12344, 12421, 12632, 14089, 66270, 74392…
GO:0090279	regulation of calcium ion import	4.93E-05	3.54E-04	0.33670218	238871, 20541, 108058, 20315, 13617, 109676, 320790, 13405, 65973, 238161, 14360, 18049, 114774, 14062, 20855, 18760, 16416, 19229, 21838, 12387, 12767, 59091, 11350, 12361, 16867, 17918, 80982, 18787, 21808, 69047, 12373, 15205, 72828, 14065, 15194, 20191, 12922, 13488, 16854, 71111, 76757, 319239, 12766, 14225, 18591, 18596, 18754, 20617, 26556, 109552, 12061, 13645, 16963, 18607, 18821, 22063,…
GO:0010522	regulation of calcium ion transport into cytosol	5.08E-05	3.64E-04	0.366078737	238871, 20541, 108058, 13617, 109676, 320790, 13405, 65973, 238161, 14360, 18049, 14062, 18760, 16416, 19229, 21838, 12389, 59091, 11350, 16867, 17918, 80982, 21808, 12043, 12373, 22065, 72828, 11517, 12159, 14065, 15194, 20191, 13488, 71111, 76757, 238276, 319239, 12766, 14225, 18754, 20617, 109552, 12061, 16963, 18607, 18821, 22063, 13367, 14126, 15114, 18439, 18764, 18803, 18854, 21803, 68312,…
GO:0016055	Wnt signaling pathway	5.08E-05	3.64E-04	0.181096878	56811, 67916, 16600, 21416, 18163, 14362, 81004, 19664, 16392, 14370, 13132, 18647, 22418, 26563, 14180, 14634, 80707, 17191, 72780, 12505, 21888, 26564, 666048, 14241, 16543, 17342, 12558, 19211, 70122, 17127, 70425, 83675, 106042, 110648, 319478, 21372, 107746, 12156, 14183, 15364, 21885, 75723, 76365, 11426, 15182, 233328, 16842, 20319, 21887, 50873, 58198, 14462, 18033, 21844, 24136, 68151, 6…
GO:0014020	primary neural tube formation	5.12E-05	3.66E-04	0.323531352	50768, 14362, 22418, 18505, 17684, 12808, 16911, 106042, 15251, 12160, 18504, 20319, 58198, 12162, 24136, 244058, 27428, 269593, 19878, 20377, 13800, 21815, 207304, 16974, 22160, 232906, 11350, 11535, 12042, 18121, 21418, 73916, 252973, 11783, 21808, 270685, 11352, 12159, 19401, 240641, 20481, 74143, 99377, 234366, 18749, 19335, 30841, 56044, 100169, 216285, 12614, 14368, 16870, 19143, 22084, 240…
GO:0002062	chondrocyte differentiation	5.24E-05	3.74E-04	0.326680214	83925, 21813, 12394, 218772, 20678, 18028, 12167, 12393, 17132, 14180, 14634, 102607, 14219, 12814, 17127, 12156, 216616, 21834, 18750, 20319, 20679, 23967, 242291, 20429, 14633, 58250, 239337, 240725, 18133, 12387, 12399, 21812, 208647, 240396, 269941, 12006, 14182, 17702, 109181, 373864, 12824, 15530, 17260, 20340, 12159, 12161, 58214, 107587, 235320, 12166, 18984, 19227, 106522, 242316, 20472,…
GO:0030307	positive regulation of cell growth	5.35E-05	3.80E-04	0.276680476	13640, 20356, 20315, 67768, 83814, 211323, 13649, 20393, 238161, 12064, 14489, 18049, 16000, 16842, 20319, 50873, 116838, 13508, 14268, 20979, 50790, 69807, 74996, 75276, 11554, 13614, 17755, 19229, 20377, 22402, 74370, 14815, 17979, 54140, 54616, 21812, 22415, 65086, 14083, 18479, 22339, 20430, 20980, 21808, 53378, 56637, 244667, 12043, 14297, 18213, 20354, 20403, 83431, 110058, 12494, 12561, 17…
GO:0051924	regulation of calcium ion transport	5.36E-05	3.80E-04	0.241162465	238871, 20541, 108058, 20315, 14609, 13617, 18578, 109676, 320790, 13405, 65973, 238161, 12296, 12293, 14360, 18049, 18125, 16000, 114774, 16438, 228071, 14062, 20855, 107589, 11931, 18760, 20840, 11554, 16416, 19229, 21838, 12387, 12389, 12767, 22066, 59091, 65086, 116873, 11350, 12289, 12361, 16867, 17918, 80982, 18787, 19225, 20856, 21808, 69047, 11555, 12043, 12298, 12373, 15205, 22065, 72828…
GO:0045934	negative regulation of nucleobase-containing compound metabolic process	5.49E-05	3.88E-04	0.108488855	108655, 83925, 243931, 70350, 18027, 243937, 16597, 16600, 21413, 12394, 13865, 21416, 14362, 20666, 81004, 12014, 56195, 14013, 108013, 218772, 19055, 79221, 226075, 11819, 14609, 19664, 20238, 16392, 211323, 20678, 18028, 12393, 14370, 270110, 13134, 19017, 13982, 17132, 56353, 13132, 13617, 22418, 12395, 14180, 14634, 22762, 12224, 13047, 17191, 73390, 11622, 14245, 71458, 268903, 13345, 18505…
GO:1905114	cell surface receptor signaling pathway involved in cell-cell signaling	5.55E-05	3.91E-04	0.165185527	56811, 67916, 16600, 21416, 18163, 14362, 81004, 18189, 108013, 19055, 320127, 19664, 20238, 16392, 14370, 13132, 14799, 18647, 22418, 26563, 14180, 14634, 80707, 14804, 17191, 72780, 12505, 14805, 21888, 26564, 666048, 14241, 16543, 17342, 12558, 19211, 70122, 243725, 17127, 19699, 70425, 83675, 106042, 110648, 319478, 12064, 14811, 21372, 107746, 192167, 12156, 14183, 15364, 21885, 75723, 76365…
GO:1902582	single-organism intracellular transport	5.55E-05	3.91E-04	0.14990154	20356, 21416, 11735, 14362, 12014, 21898, 19055, 75471, 69068, 13649, 13869, 18708, 13518, 13132, 103967, 109676, 14158, 14180, 14634, 11820, 27062, 16476, 16543, 319565, 16412, 208898, 11600, 17127, 106042, 238161, 192167, 14183, 15251, 67952, 69482, 76438, 98741, 108800, 12053, 16000, 19663, 20742, 22631, 230738, 12306, 20319, 116838, 14062, 19109, 20979, 69601, 18039, 18124, 18760, 19302, 7256…
GO:0070727	cellular macromolecule localization	5.63E-05	3.96E-04	0.1014347	23859, 93742, 217517, 20356, 21416, 226791, 13175, 11735, 14362, 21898, 50791, 18189, 20338, 19055, 83814, 75471, 211323, 64009, 545156, 26422, 53375, 225326, 66632, 66797, 69068, 13649, 13869, 18708, 13982, 14048, 13132, 22418, 80334, 109676, 268566, 14180, 14634, 14804, 192197, 19272, 12385, 13405, 16476, 16543, 269109, 319565, 319710, 12558, 13383, 16412, 20660, 27494, 53325, 65973, 212073, 11…
GO:0010243	response to organonitrogen compound	5.68E-05	0.000398896	0.148129726	238871, 319387, 20563, 20541, 16449, 330222, 17967, 79221, 14600, 12825, 545156, 13649, 18708, 13617, 18578, 11548, 14158, 54635, 11622, 14245, 100499517, 11820, 12832, 12843, 16001, 20393, 100316804, 12385, 16476, 65973, 16439, 238161, 14811, 12826, 53322, 107746, 14360, 18125, 67795, 76089, 231207, 15182, 16000, 19016, 12801, 14590, 14732, 16438, 18750, 54611, 94216, 100124446, 11608, 18033, 18…
GO:0070482	response to oxygen levels	5.90E-05	4.13E-04	0.240541607	20541, 16531, 108058, 19664, 14284, 13617, 19883, 17684, 12013, 19211, 13819, 16439, 17127, 387140, 12156, 15251, 231207, 16542, 22341, 16438, 16526, 11931, 11864, 13614, 21809, 230857, 22359, 56458, 12389, 14254, 18792, 22160, 54418, 74244, 723827, 11441, 12192, 14102, 18015, 18479, 22339, 723853, 17390, 21808, 72018, 723828, 11555, 12043, 12177, 13482, 16508, 19223, 20191, 74747, 723848, 12490,…
GO:0021915	neural tube development	6.05E-05	4.23E-04	0.253481397	26409, 21416, 50768, 14362, 20666, 22418, 14634, 18845, 18505, 20348, 17684, 12808, 16911, 106042, 15251, 98376, 12160, 13798, 18504, 20319, 58198, 12162, 24136, 244058, 27428, 269593, 13836, 14633, 19878, 20377, 59036, 13800, 21815, 207304, 15376, 16974, 22160, 72475, 232906, 11350, 11535, 12042, 12192, 15375, 18015, 18121, 19378, 21418, 73916, 225164, 252973, 11783, 20671, 21808, 270685, 14836,…
GO:0055006	cardiac cell development	6.38E-05	4.45E-04	0.357024173	108655, 20541, 16449, 108058, 19091, 12818, 234214, 225288, 238161, 14200, 15182, 16000, 17295, 56376, 17258, 21814, 11554, 13614, 18741, 22402, 14815, 77579, 11609, 14463, 74244, 18479, 22339, 68016, 192119, 214384, 12159, 17130, 18092, 16905, 19130, 18596, 22138, 66923, 74116, 11739, 11790, 15214, 17128, 18091, 18595, 64082, 67655, 103806, 116904, 213435, 237560, 13009, 13052, 17880, 21386, 224…
GO:0043433	negative regulation of sequence-specific DNA binding transcription factor activity	6.38E-05	4.45E-04	0.305585127	16600, 21416, 217410, 13982, 18514, 16001, 211770, 18712, 208727, 15182, 230738, 13078, 17691, 22164, 69601, 17131, 14747, 15376, 22160, 327987, 67245, 383619, 15110, 17702, 19820, 21929, 223453, 14581, 20186, 18035, 19223, 22031, 59079, 66894, 19130, 19227, 67025, 99982, 11746, 12359, 23938, 56273, 73914, 108960, 209361, 252870, 268857, 12578, 14056, 14239, 14368, 15903, 16963, 22218, 22393, 561…
GO:0050776	regulation of immune response	6.39E-05	4.45E-04	0.160686799	19266, 21898, 208650, 12825, 17079, 11516, 57257, 13982, 18578, 22418, 54725, 14158, 16168, 12505, 12487, 11600, 17127, 63953, 107746, 223601, 380924, 14360, 16160, 18019, 76438, 12053, 19016, 66873, 110651, 114774, 240873, 12801, 21682, 14462, 22164, 69601, 140792, 17131, 18124, 77125, 210757, 230126, 12927, 14134, 21809, 170711, 329260, 16193, 16590, 21838, 54698, 71268, 12389, 12477, 17082, 69…
GO:0032984	macromolecular complex disassembly	6.43E-05	0.000447444	0.288585655	20356, 211323, 20393, 65973, 13860, 12345, 14489, 17318, 73470, 20742, 194401, 22003, 14026, 17755, 227753, 320878, 12343, 14168, 17997, 20408, 20947, 65970, 68732, 12332, 20404, 78798, 213556, 20741, 56431, 68041, 110380, 228421, 11519, 12344, 12632, 74392, 14063, 16573, 16593, 50875, 73723, 74747, 76707, 225363, 21916, 93677, 226419, 238276, 269254, 11789, 20257, 22388, 56193, 56273, 73914, 770…
GO:0008544	epidermis development	6.56E-05	4.54E-04	0.207455837	16323, 83925, 16449, 16531, 22283, 16600, 12394, 72333, 19664, 16826, 13649, 14284, 235505, 13047, 16001, 17300, 22061, 224796, 239250, 74155, 14183, 98376, 11921, 15182, 18109, 18205, 58208, 21420, 26914, 286940, 14388, 22295, 93735, 218756, 232174, 237523, 11994, 13836, 14633, 18590, 19878, 14165, 17979, 381269, 12387, 12399, 20613, 74591, 12192, 12560, 17918, 17936, 18015, 19224, 21418, 22601,…
GO:0198738	cell-cell signaling by wnt	6.67E-05	4.61E-04	0.178074967	56811, 67916, 16600, 21416, 18163, 14362, 81004, 19664, 16392, 14370, 13132, 18647, 22418, 26563, 14180, 14634, 80707, 17191, 72780, 12505, 21888, 26564, 666048, 14241, 16543, 17342, 12558, 19211, 70122, 17127, 70425, 83675, 106042, 110648, 319478, 21372, 107746, 12156, 14183, 15364, 21885, 75723, 76365, 11426, 15182, 233328, 16842, 20319, 21887, 50873, 58198, 14462, 18033, 21844, 24136, 68151, 6…
GO:0007548	sex differentiation	6.82E-05	4.71E-04	0.218262455	16323, 11480, 12394, 21416, 20346, 18783, 319448, 11516, 12167, 13134, 17311, 13982, 18514, 22418, 14180, 22762, 320790, 11622, 268903, 26564, 71371, 17300, 17684, 22061, 30953, 11600, 723955, 12125, 15364, 12160, 16542, 20319, 23967, 14462, 98711, 108829, 19219, 20377, 14165, 16590, 17979, 18667, 12387, 14463, 16410, 16974, 21410, 21812, 16867, 17289, 21412, 22339, 56484, 65247, 242523, 12638, 1…
GO:0042886	amide transport	6.90E-05	4.75E-04	0.094769583	13640, 108655, 93742, 27411, 20356, 21416, 226791, 11735, 14362, 21898, 18189, 20338, 19055, 14609, 19664, 16392, 75471, 13371, 545156, 11516, 26422, 50706, 53375, 225326, 66632, 69068, 13649, 13869, 18708, 13132, 22418, 54725, 109676, 14180, 14634, 320790, 102607, 192197, 27062, 68897, 16476, 16543, 21943, 192236, 16412, 20660, 65973, 11600, 17127, 56508, 106042, 238161, 56079, 67180, 108116, 22…
GO:0070661	leukocyte proliferation	7.06E-05	4.86E-04	0.213310569	21813, 20666, 20315, 21898, 208650, 17079, 57257, 17311, 16168, 11622, 12505, 18162, 21943, 12487, 13383, 20440, 11534, 434215, 14360, 16160, 18019, 12053, 16000, 114774, 240873, 14732, 16842, 22164, 77125, 230126, 12142, 16195, 17974, 12977, 14165, 16193, 12387, 12477, 12767, 21333, 22287, 387510, 11350, 22329, 67245, 229473, 242202, 16952, 20230, 20662, 227059, 384783, 12043, 15205, 16159, 1619…
GO:0043624	cellular protein complex disassembly	7.18E-05	4.92E-04	0.315868761	20356, 211323, 20393, 65973, 13860, 12345, 14489, 17318, 73470, 20742, 194401, 22003, 14026, 17755, 227753, 320878, 12343, 14168, 17997, 20408, 20947, 65970, 68732, 12332, 20404, 78798, 213556, 20741, 56431, 68041, 110380, 228421, 11519, 12344, 12632, 74392, 14063, 50875, 73723, 76707, 225363, 21916, 93677, 238276, 11789, 20257, 22388, 56193, 56273, 13829, 15550, 19704, 20259, 56471, 72685, 73420…
GO:0034613	cellular protein localization	7.29E-05	4.98E-04	0.100164203	23859, 93742, 217517, 20356, 21416, 226791, 13175, 11735, 14362, 21898, 50791, 18189, 20338, 19055, 83814, 75471, 211323, 64009, 545156, 26422, 53375, 225326, 66632, 66797, 69068, 13649, 13869, 18708, 13982, 14048, 13132, 22418, 80334, 109676, 268566, 14180, 14634, 14804, 192197, 19272, 12385, 13405, 16476, 16543, 269109, 319565, 319710, 12558, 13383, 16412, 20660, 27494, 53325, 65973, 212073, 11…
GO:0034101	erythrocyte homeostasis	7.31E-05	4.99E-04	0.325204975	16323, 11480, 23871, 17684, 13819, 15251, 11717, 12053, 20679, 12571, 14462, 21814, 22761, 93686, 12183, 16590, 11733, 12192, 16658, 18795, 22339, 56484, 17129, 20088, 20687, 16598, 387231, 12159, 12367, 50875, 107371, 217864, 16452, 20068, 99982, 226419, 14151, 20683, 26362, 26416, 13829, 14057, 15414, 15526, 16331, 17189, 18477, 19743, 50794, 59003, 64602, 69188, 97165, 98366, 105855, 237339, 2…
GO:0007267	cell-cell signaling	7.44E-05	5.07E-04	0.103769935	18191, 13640, 23859, 16323, 243931, 16531, 21923, 56811, 67916, 11480, 73173, 15234, 16600, 12394, 21416, 18163, 224997, 14362, 20666, 81004, 18189, 74342, 108013, 244310, 19055, 320127, 14609, 19664, 20238, 217692, 16392, 13371, 16773, 545156, 11516, 13649, 13869, 14370, 13132, 14799, 18647, 22418, 26563, 109676, 11548, 14180, 14634, 80707, 320790, 14804, 17191, 72780, 102607, 12505, 14805, 2188…
GO:0030216	keratinocyte differentiation	7.46E-05	5.08E-04	0.320310492	72333, 19664, 14284, 235505, 17300, 22061, 74155, 58208, 21420, 26914, 286940, 93735, 232174, 13836, 19878, 17979, 74591, 12192, 12560, 19224, 21418, 22601, 252973, 16952, 17702, 19225, 21808, 71529, 29876, 67996, 12367, 12540, 18508, 50523, 320051, 64929, 545975, 18755, 64010, 109620, 12365, 12388, 14027, 16175, 18103, 18991, 19143, 19877, 20766, 66203, 93746, 170644, 15218, 16680, 19041, 19695,…
GO:0034612	response to tumor necrosis factor	7.69E-05	5.23E-04	0.312869393	16764, 19883, 21353, 21943, 230738, 240873, 50873, 18033, 69601, 69807, 19229, 20377, 74186, 239337, 16193, 98496, 225028, 12192, 20296, 21934, 56484, 110829, 383619, 18024, 21873, 74117, 20186, 56492, 14063, 18035, 20290, 22031, 59079, 107765, 11806, 16452, 16691, 20312, 11487, 12193, 12370, 12919, 16337, 16362, 20297, 20963, 75766, 266692, 11450, 11502, 11770, 12606, 16668, 16963, 66626, 94185,…
GO:0050870	positive regulation of T cell activation	7.83E-05	5.31E-04	0.272303998	13642, 21813, 14634, 16168, 21943, 12487, 63953, 11534, 223601, 16160, 12053, 16000, 12522, 14732, 14462, 22164, 230126, 11774, 16195, 16423, 17974, 54167, 16193, 21838, 12389, 13655, 12042, 20296, 22329, 15505, 16952, 19419, 328365, 15205, 16159, 16196, 16197, 12144, 12703, 13482, 19401, 102657, 107527, 235320, 13641, 13848, 15978, 17221, 723840, 12511, 14082, 15284, 16362, 18761, 20963, 24099, …
GO:0007498	mesoderm development	7.94E-05	5.38E-04	0.317776053	16323, 11480, 14042, 14048, 22418, 21676, 16373, 17300, 17684, 22061, 17127, 11426, 16842, 17126, 18504, 20319, 23967, 58198, 12162, 68151, 18124, 20336, 11477, 13836, 23872, 68790, 20613, 22415, 12192, 18121, 22339, 22601, 14182, 15110, 20671, 241324, 21415, 22411, 12159, 15194, 17125, 19084, 12166, 14043, 50493, 67071, 13380, 18016, 19052, 20472, 21380, 67671, 16870, 17128, 17292, 18996, 50884,…
GO:0045862	positive regulation of proteolysis	8.04E-05	5.44E-04	0.214440184	19876, 50768, 217410, 13132, 21353, 14219, 19211, 65973, 17127, 106042, 211770, 13032, 69635, 12125, 69538, 15182, 17886, 19016, 20620, 114774, 218215, 230738, 20319, 50873, 70620, 326623, 14062, 16007, 69601, 69807, 244058, 17131, 17196, 72565, 77125, 98582, 19229, 227753, 230379, 244421, 20779, 26374, 103583, 268291, 433693, 74244, 11551, 12042, 14083, 14102, 73916, 383619, 11783, 14103, 14629,…
GO:0080135	regulation of cellular response to stress	8.14E-05	5.50E-04	0.154889029	108655, 26409, 15234, 16600, 14362, 20315, 21898, 14013, 77976, 114716, 60344, 233781, 13649, 14051, 14370, 18708, 14048, 13132, 22418, 53618, 70097, 170719, 223255, 12505, 14219, 16001, 26564, 16543, 21943, 22061, 13383, 19211, 63953, 68145, 76108, 107976, 13197, 17318, 66917, 107746, 12156, 15251, 12053, 12778, 13838, 15939, 17295, 99470, 114774, 230738, 20319, 21960, 50873, 70620, 12571, 16526…
GO:0030100	regulation of endocytosis	8.22E-05	5.55E-04	0.23985694	93742, 50791, 74342, 83814, 64009, 13132, 22418, 12554, 19128, 16412, 19211, 11600, 107746, 192167, 108800, 19016, 19762, 12306, 18205, 18750, 72238, 227541, 16423, 19246, 73094, 14734, 20779, 12389, 16410, 23970, 74244, 105722, 108797, 109934, 224671, 14083, 17289, 20296, 20404, 22339, 110279, 225164, 16398, 18787, 19288, 22157, 52906, 53378, 94245, 71435, 107065, 110351, 140780, 14063, 14694, 2…
GO:0010959	regulation of metal ion transport	8.37E-05	5.64E-04	0.187556254	238871, 20541, 11735, 108058, 20315, 19091, 83814, 14609, 11516, 16497, 13617, 18578, 80334, 109676, 320790, 70357, 20393, 13405, 16518, 18798, 269109, 432450, 13383, 53416, 65973, 238161, 269513, 12296, 12293, 14360, 18049, 18125, 20720, 215748, 16000, 114774, 16438, 17691, 23967, 228071, 14062, 16493, 20855, 107589, 11931, 18760, 20840, 11554, 16416, 19229, 73389, 12805, 15558, 21838, 23797, 38…
GO:0001101	response to acid chemical	8.59E-05	5.78E-04	0.208603834	108655, 16600, 12394, 21898, 13837, 12825, 13649, 21676, 54635, 100499517, 12832, 12843, 16001, 100316804, 12064, 14811, 12826, 18049, 19016, 230738, 12306, 18504, 23967, 94216, 100124446, 21814, 22164, 98402, 232174, 19219, 19220, 19229, 74370, 75747, 225998, 230379, 240843, 17977, 70572, 98496, 381290, 387251, 100499513, 14463, 16974, 20181, 215378, 723827, 18212, 18795, 19378, 22601, 723853, 1…
GO:0048565	digestive tract development	9.26E-05	6.19E-04	0.296773314	329628, 21416, 20666, 218772, 12825, 13649, 22418, 14180, 14634, 12224, 54635, 14241, 18552, 22061, 12808, 17127, 71566, 14183, 15251, 17126, 20319, 58198, 20429, 12142, 14633, 18590, 18741, 20377, 59036, 14165, 16590, 22773, 12387, 14463, 21410, 19378, 21412, 94192, 15466, 20671, 20897, 52906, 192119, 12043, 15205, 30051, 56492, 74123, 214384, 12159, 12550, 16403, 18089, 18092, 71175, 106522, 23…
GO:1901698	response to nitrogen compound	9.41E-05	6.29E-04	0.134892076	238871, 319387, 20563, 20541, 16449, 330222, 17967, 19055, 79221, 14600, 12825, 545156, 13649, 18708, 13982, 13617, 18578, 11548, 14158, 54635, 11622, 14245, 100499517, 11820, 12832, 12843, 16001, 20393, 100316804, 12385, 16476, 65973, 16439, 238161, 14811, 12826, 53322, 107746, 12671, 14360, 18125, 67795, 76089, 76438, 231207, 15182, 16000, 19016, 20602, 230738, 12801, 14590, 14732, 16438, 18750…
GO:2001235	positive regulation of apoptotic signaling pathway	9.49E-05	6.32E-04	0.274057891	16323, 83925, 12167, 80707, 12385, 22061, 19211, 17127, 13032, 12125, 50873, 69601, 17974, 20377, 51795, 66813, 227753, 11609, 12389, 12399, 21812, 107449, 12042, 14102, 18015, 21859, 21987, 11783, 21808, 50754, 54673, 54722, 56637, 58801, 17701, 20437, 12905, 14084, 14694, 16324, 17210, 56274, 71861, 11910, 16452, 17395, 18095, 22035, 64113, 67025, 12370, 14082, 18053, 19165, 11540, 12122, 13036…
GO:0055123	digestive system development	9.57E-05	6.36E-04	0.282647559	329628, 21416, 20666, 218772, 12825, 13649, 22418, 14180, 14634, 12224, 54635, 16001, 14241, 18552, 22061, 12808, 17127, 71566, 14183, 15251, 16000, 17126, 20319, 58198, 68151, 20429, 12142, 14633, 18590, 18741, 20377, 59036, 14165, 16590, 22773, 12387, 14463, 21410, 19378, 21412, 94192, 15466, 20671, 20897, 52906, 192119, 12043, 15205, 30051, 56492, 74123, 214384, 12159, 12550, 12577, 16403, 180…
GO:0017038	protein import	1.00E-04	6.64E-04	0.202550011	20356, 21416, 14362, 21898, 19055, 75471, 69068, 13649, 13869, 18708, 13132, 14180, 14634, 16476, 16543, 11600, 17127, 106042, 238161, 65969, 67952, 69482, 12053, 16000, 19663, 20742, 230738, 20319, 14062, 19109, 69601, 18760, 19302, 72565, 97064, 107351, 21809, 56535, 59036, 16193, 18133, 22771, 70572, 103583, 11609, 21812, 223513, 12006, 18015, 70790, 78482, 83946, 19225, 21808, 29810, 56637, 1…
GO:0050714	positive regulation of protein secretion	1.00E-04	6.64E-04	0.223792862	21416, 14609, 16392, 50706, 13649, 22418, 54725, 56508, 387140, 215999, 15251, 16000, 20742, 22341, 50873, 326623, 14062, 14462, 22164, 68151, 17196, 77125, 11554, 11607, 14134, 19219, 21809, 16193, 20779, 54698, 71268, 11609, 17082, 22160, 74244, 11350, 12361, 16180, 22249, 66629, 207227, 239436, 383619, 12638, 19419, 21808, 26950, 384783, 20186, 22350, 11352, 13447, 14063, 16573, 18096, 102657,…
GO:0060401	cytosolic calcium ion transport	1.01E-04	6.67E-04	0.282782113	238871, 20541, 108058, 13617, 109676, 320790, 14219, 13405, 65973, 16439, 238161, 12293, 108837, 215999, 14360, 18049, 16438, 216001, 14062, 270028, 18760, 16416, 19229, 15558, 21838, 12389, 16410, 59091, 11350, 16867, 17918, 80982, 14103, 21808, 239556, 11549, 12043, 12373, 22065, 72828, 11517, 12159, 14065, 15194, 17364, 20191, 66815, 13488, 71111, 76757, 110893, 234779, 238276, 319239, 12766, …
GO:0002263	cell activation involved in immune response	1.01E-04	6.69E-04	0.239995607	108655, 21898, 17079, 69068, 14158, 19883, 210293, 12487, 16160, 12053, 22631, 240873, 11745, 16842, 14462, 22164, 17131, 18124, 23882, 77125, 230126, 19219, 19229, 16193, 16590, 54519, 75974, 20947, 109934, 387510, 11350, 11541, 12557, 12652, 110279, 16952, 19419, 21929, 11765, 16165, 14063, 16364, 18089, 18129, 19401, 56715, 108138, 12051, 15978, 16854, 17221, 65113, 93670, 224860, 234779, 7238…
GO:0051172	negative regulation of nitrogen compound metabolic process	1.06E-04	7.01E-04	0.099253989	108655, 83925, 243931, 70350, 18027, 243937, 16597, 16600, 21413, 12394, 13865, 21416, 14362, 20666, 81004, 12014, 56195, 14013, 108013, 218772, 19055, 79221, 226075, 11819, 14609, 19664, 20238, 16392, 211323, 20678, 18028, 12393, 13649, 14370, 270110, 13134, 19017, 74480, 13982, 17132, 56353, 13132, 13617, 22418, 12395, 14180, 14634, 22762, 12224, 13047, 17191, 73390, 11622, 14245, 71458, 268903…
GO:0060021	palate development	1.07E-04	7.01E-04	0.325947559	16323, 21813, 14362, 20666, 242509, 22418, 14634, 320790, 110796, 71458, 71371, 13383, 30953, 65973, 13844, 16842, 17126, 23967, 21814, 72999, 17681, 21809, 16974, 18933, 20613, 21812, 70673, 17286, 21412, 21418, 20148, 20662, 21808, 12824, 14402, 17260, 17701, 22411, 107587, 110805, 215418, 12166, 20397, 20481, 106522, 231070, 21380, 216285, 11695, 13395, 13845, 17128, 18595, 20583, 22218, 22326…
GO:1990778	protein localization to cell periphery	1.07E-04	7.01E-04	0.224981684	226791, 11735, 18189, 545156, 13649, 18708, 13132, 80334, 109676, 269109, 12558, 13383, 16412, 12296, 76108, 104718, 55943, 74998, 13823, 76089, 98741, 20742, 56224, 12306, 11931, 20411, 23880, 13836, 19878, 76740, 14168, 16553, 19092, 83671, 98496, 106572, 207304, 16974, 18441, 74591, 76260, 83997, 108797, 11733, 12361, 17918, 66629, 78473, 11845, 22157, 69047, 74117, 12048, 18222, 20614, 22350,…
GO:0001570	vasculogenesis	1.18E-04	7.64E-04	0.342353274	21813, 14180, 22762, 17684, 27494, 11600, 50501, 14164, 14183, 76089, 12778, 15117, 16542, 21814, 71602, 19317, 13836, 18741, 77446, 12387, 12389, 14463, 67888, 11535, 12192, 14083, 18212, 22601, 14182, 19271, 20671, 50754, 328365, 22431, 56233, 214384, 22436, 12490, 20397, 13731, 15213, 18596, 22422, 65255, 66923, 13805, 14366, 15214, 18091, 70560, 15242, 20997, 21687, 21803, 66549, 353156, 1423…
GO:1900180	regulation of protein localization to nucleus	1.18E-04	7.64E-04	0.232582018	20356, 13175, 14362, 21898, 19055, 69068, 13649, 13869, 18708, 13132, 14634, 16543, 11600, 17127, 238161, 14360, 16000, 19663, 230738, 20319, 69601, 18760, 72565, 97064, 107351, 21809, 59036, 70762, 16193, 18133, 20779, 22771, 70572, 103583, 11609, 21812, 12006, 18015, 70790, 16878, 19225, 21808, 29810, 56637, 14369, 19042, 56492, 69181, 71805, 72169, 93679, 12159, 12161, 12390, 12550, 14084, 180…
GO:0007409	axonogenesis	1.18E-04	7.64E-04	0.162544702	13640, 399558, 108655, 20563, 12552, 13841, 241568, 14042, 19876, 20356, 20564, 13175, 11735, 19274, 20346, 76965, 110596, 20315, 217692, 16392, 211323, 11787, 16773, 18187, 545156, 18028, 12167, 71436, 338362, 13518, 77018, 268902, 22418, 23964, 14634, 13176, 18845, 11820, 16001, 20348, 58235, 13131, 12558, 12808, 16412, 19211, 19699, 110648, 269784, 11658, 12064, 13844, 17756, 226251, 239250, 2…
GO:0006909	phagocytosis	1.21E-04	7.82E-04	0.280219102	140580, 19128, 19211, 107746, 17886, 19016, 11745, 140792, 12545, 227541, 330662, 14134, 16423, 51795, 227753, 16410, 74244, 105722, 108797, 109934, 11350, 14083, 17289, 20296, 110279, 16398, 16952, 19288, 22157, 11303, 15900, 19349, 70417, 110351, 11352, 14063, 14694, 18706, 19401, 70676, 16971, 17195, 18613, 13430, 16414, 17167, 20778, 20963, 22141, 23790, 26362, 56792, 73182, 93687, 100689, 10…
GO:0050818	regulation of coagulation	1.22E-04	7.89E-04	0.351149095	21898, 19091, 319415, 212943, 19128, 11418, 20720, 12306, 18750, 21682, 14062, 18590, 78808, 208936, 216350, 12389, 15376, 18792, 77889, 105722, 18024, 18787, 19271, 11555, 72828, 14063, 14726, 22165, 74413, 192188, 12490, 22325, 14729, 18591, 18761, 18815, 19165, 19218, 20963, 56193, 109821, 12491, 13829, 18595, 18753, 19123, 21825, 56745, 11684, 12258, 19124, 20344, 385643, 13852, 15442, 16644,…
GO:0042063	gliogenesis	1.24E-04	7.95E-04	0.201495742	23966, 93742, 67916, 21416, 20666, 21898, 20238, 211323, 11516, 20678, 18028, 13649, 26563, 14634, 17356, 26564, 13131, 13405, 319565, 12558, 19211, 215798, 12579, 19699, 63953, 12156, 15364, 20720, 216616, 13838, 15182, 16000, 19016, 14432, 16842, 18109, 18205, 18504, 20679, 12571, 14268, 14270, 19242, 21844, 68585, 69601, 16777, 17988, 19317, 20336, 70747, 77125, 16195, 12977, 14165, 12387, 127…
GO:1904019	epithelial cell apoptotic process	1.25E-04	8.00E-04	0.337673408	21813, 20356, 21416, 19017, 16001, 11600, 12822, 18049, 16000, 16542, 14462, 69807, 227753, 18667, 20254, 105722, 11350, 12192, 14102, 56484, 11845, 14103, 18024, 18787, 21929, 12048, 12380, 67996, 11352, 12159, 20191, 56274, 16153, 16452, 16691, 12370, 12633, 20661, 242705, 12122, 16668, 21825, 22393, 26419, 66214, 68169, 70445, 105349, 12168, 12828, 14456, 15894, 18759, 20379, 20747, 21687, 309…
GO:0050715	positive regulation of cytokine secretion	1.27E-04	8.07E-04	0.31697826	50706, 22418, 54725, 387140, 20742, 326623, 14062, 14462, 17196, 77125, 11607, 14134, 19219, 20779, 54698, 71268, 11609, 17082, 22160, 11350, 16180, 383619, 19419, 11352, 14063, 102657, 12481, 12490, 15978, 16153, 20927, 55991, 12362, 12978, 15559, 20963, 26416, 81799, 12491, 12774, 14255, 16172, 16175, 19260, 24088, 66214, 242122, 15139, 16190, 16859, 18106, 18439, 18762, 21687, 63873, 94092, 25…
GO:0010769	regulation of cell morphogenesis involved in differentiation	1.27E-04	8.07E-04	0.194660824	13640, 20563, 13841, 19266, 241568, 19876, 20356, 20346, 76965, 20315, 19055, 217692, 211323, 64009, 545156, 50706, 338362, 268902, 13132, 22418, 103967, 13047, 18845, 20393, 13131, 12558, 19211, 243725, 19699, 20440, 12064, 13844, 17756, 76108, 192167, 380924, 18049, 76089, 13838, 15117, 17295, 56376, 243743, 21960, 13508, 14268, 21844, 24136, 68585, 104382, 244058, 331461, 18039, 20429, 107351,…
GO:0002366	leukocyte activation involved in immune response	1.29E-04	8.16E-04	0.238273139	108655, 21898, 17079, 14158, 19883, 210293, 12487, 16160, 12053, 22631, 240873, 11745, 16842, 14462, 22164, 17131, 18124, 23882, 77125, 230126, 19219, 19229, 16193, 16590, 54519, 75974, 20947, 109934, 387510, 11350, 11541, 12557, 12652, 110279, 16952, 19419, 21929, 11765, 16165, 14063, 16364, 18089, 18129, 19401, 56715, 108138, 12051, 15978, 16854, 17221, 65113, 93670, 224860, 234779, 723840, 128…
GO:0010035	response to inorganic substance	1.29E-04	8.16E-04	0.176672472	108655, 16531, 15234, 11735, 17967, 19055, 83814, 18783, 13649, 268566, 223255, 16476, 65973, 72413, 14811, 387236, 66722, 15182, 17295, 19016, 50799, 110789, 114774, 230738, 13078, 14590, 18504, 14268, 17258, 20979, 22164, 107589, 18039, 18124, 23876, 227231, 11690, 11994, 12927, 19229, 227753, 11852, 16193, 18489, 29875, 54140, 56458, 66647, 69162, 381290, 12389, 14281, 16410, 723827, 11350, 14…
GO:0071396	cellular response to lipid	1.31E-04	8.30E-04	0.161530215	13640, 238871, 108655, 16323, 13865, 21898, 13837, 75547, 218772, 11819, 16392, 17079, 735252, 13649, 13982, 13132, 18578, 21676, 70097, 19883, 69726, 268903, 20393, 69790, 387201, 14745, 210044, 211770, 12064, 17084, 26381, 26424, 14573, 15364, 16160, 18712, 22169, 16000, 19016, 21834, 230738, 13839, 18504, 18750, 23967, 11608, 12162, 12571, 18033, 22164, 26380, 69601, 93686, 238803, 14677, 1812…
GO:0001666	response to hypoxia	1.32E-04	8.33E-04	0.24918908	20541, 16531, 108058, 19664, 14284, 13617, 19883, 17684, 12013, 19211, 13819, 16439, 17127, 12156, 15251, 231207, 16542, 22341, 16438, 16526, 11931, 11864, 13614, 21809, 230857, 22359, 12389, 14254, 18792, 22160, 54418, 11441, 12192, 18015, 18479, 22339, 17390, 21808, 72018, 11555, 12043, 12177, 13482, 16508, 19223, 20191, 74747, 12490, 12494, 18095, 18791, 52538, 110893, 228026, 11828, 12359, 12…
GO:0003006	developmental process involved in reproduction	1.32E-04	8.33E-04	0.134685255	16323, 20541, 21923, 11480, 12394, 21416, 20346, 20315, 11819, 19664, 18783, 50785, 319448, 11516, 54004, 12167, 13649, 13134, 17311, 13982, 18514, 22418, 14180, 22762, 320790, 58998, 11622, 72780, 268903, 12505, 16001, 26564, 71371, 17300, 17684, 22061, 320244, 13383, 19211, 30953, 11600, 13819, 723955, 12125, 14183, 15251, 15364, 20720, 66722, 12160, 16000, 16542, 17295, 19016, 16842, 18431, 18…
GO:0043244	regulation of protein complex disassembly	1.34E-04	8.47E-04	0.353997913	20356, 65973, 13860, 12345, 14489, 17318, 20742, 22003, 14026, 17755, 227753, 12343, 14168, 20947, 65970, 68732, 12332, 78798, 213556, 20741, 56431, 68041, 110380, 11519, 12344, 12632, 74392, 14063, 50875, 73723, 76707, 21916, 93677, 269254, 11789, 20257, 22388, 56193, 73914, 13829, 15550, 19704, 20259, 12176, 19684, 19888, 22351, 63873, 93689, 16800, 17754, 18627, 19230, 20739, 22349, 76499, 767…
GO:0002791	regulation of peptide secretion	1.35E-04	8.50E-04	0.164544086	13640, 21416, 21898, 18189, 19055, 14609, 16392, 545156, 11516, 50706, 225326, 13649, 22418, 54725, 320790, 21943, 11600, 56508, 387140, 434215, 53322, 215999, 15251, 15364, 18125, 218461, 16000, 19016, 20742, 22341, 94353, 230738, 12801, 13839, 14732, 21419, 50873, 326623, 14062, 14268, 14462, 21844, 22164, 68151, 17196, 19726, 77125, 242248, 11554, 11607, 14134, 15357, 18007, 19219, 20377, 2180…
GO:0051701	interaction with host	1.39E-04	8.70E-04	0.336277489	319415, 78610, 58235, 17127, 12125, 230738, 50873, 69807, 14134, 16416, 66482, 227753, 12389, 16410, 20181, 74244, 56491, 19288, 11836, 12048, 19349, 93679, 12390, 13030, 17395, 50528, 384309, 16337, 18563, 26362, 57783, 67525, 75608, 217069, 12454, 12774, 14114, 20723, 24088, 67955, 13858, 14456, 17535, 18854, 20219, 21803, 54198, 66371, 66848, 66949, 68713, 68942, 78781, 116733, 330192, 13006, …
GO:2000021	regulation of ion homeostasis	1.41E-04	8.81E-04	0.241068247	238871, 20541, 11735, 108058, 83814, 14609, 13617, 109676, 320790, 13405, 53416, 65973, 16439, 238161, 108837, 14360, 18049, 16542, 16438, 14062, 17131, 18760, 13614, 16416, 19219, 19229, 15558, 20779, 21838, 54140, 11609, 12389, 16410, 21333, 59091, 83997, 11350, 16867, 17918, 80982, 239436, 14629, 15165, 21808, 12043, 12373, 22065, 72828, 11517, 12159, 13179, 14065, 14694, 15194, 20191, 22785, …
GO:0001841	neural tube formation	1.42E-04	8.88E-04	0.287066214	26409, 50768, 14362, 20666, 22418, 18505, 17684, 12808, 16911, 106042, 15251, 12160, 18504, 20319, 58198, 12162, 24136, 244058, 27428, 269593, 19878, 20377, 13800, 21815, 207304, 16974, 22160, 232906, 11350, 11535, 12042, 18121, 21418, 73916, 225164, 252973, 11783, 21808, 270685, 11352, 12159, 19401, 56274, 240641, 20481, 74143, 99377, 234366, 12370, 18749, 19335, 30841, 56044, 100169, 216285, 12…
GO:0002793	positive regulation of peptide secretion	1.45E-04	9.06E-04	0.209133007	21416, 14609, 16392, 11516, 50706, 13649, 22418, 54725, 21943, 56508, 387140, 215999, 15251, 16000, 20742, 22341, 50873, 326623, 14062, 14462, 22164, 68151, 17196, 77125, 11554, 11607, 14134, 19219, 21809, 16193, 20779, 54698, 71268, 11609, 17082, 22160, 74244, 11350, 12361, 16180, 22249, 66629, 207227, 239436, 383619, 12638, 16878, 19419, 21808, 26950, 384783, 20186, 22350, 58869, 11352, 13447, …
GO:0071219	cellular response to molecule of bacterial origin	1.46E-04	9.06E-04	0.265096899	238871, 21898, 17079, 735252, 18578, 22418, 70097, 387201, 211770, 17084, 16160, 22169, 230738, 18750, 18033, 22164, 69601, 387223, 12142, 16193, 67154, 11350, 20296, 110279, 18787, 21929, 11303, 14581, 15900, 16159, 17260, 20186, 414084, 12161, 14367, 18035, 19401, 107765, 15978, 16153, 16452, 21938, 100124488, 12511, 18754, 26362, 26416, 56792, 100689, 108960, 387222, 11502, 11628, 12491, 16173…
GO:0003300	cardiac muscle hypertrophy	1.48E-04	9.19E-04	0.341319761	108655, 108058, 19091, 75547, 19055, 12818, 234214, 17127, 238161, 11534, 14489, 74155, 16000, 56376, 18750, 17258, 21844, 16468, 18124, 11554, 13614, 22402, 230857, 14815, 381290, 11609, 14463, 30926, 18479, 242202, 19735, 56637, 67731, 17260, 22065, 214384, 20191, 69642, 11640, 101490, 15559, 22138, 74116, 11545, 11739, 14056, 15214, 17128, 67655, 11938, 13009, 16846, 26398, 12154, 15111, 18585…
GO:0045778	positive regulation of ossification	1.55E-04	9.55E-04	0.316269628	20541, 16449, 11480, 20666, 14609, 12167, 12393, 22418, 14119, 14634, 22061, 17127, 12156, 16000, 21834, 18214, 20319, 23967, 12162, 16007, 18760, 11477, 16195, 19219, 16591, 12387, 16974, 21333, 105722, 21418, 22339, 17129, 17702, 11555, 17260, 12159, 12161, 17125, 22417, 102657, 107587, 235320, 12166, 14758, 16905, 71175, 106522, 14173, 15213, 22422, 80752, 320799, 338352, 338366, 12606, 13395,…
GO:0015833	peptide transport	1.56E-04	9.64E-04	0.090457604	13640, 108655, 93742, 20356, 21416, 226791, 11735, 14362, 21898, 18189, 20338, 19055, 14609, 19664, 16392, 75471, 13371, 545156, 11516, 26422, 50706, 53375, 225326, 66632, 69068, 13649, 13869, 18708, 13132, 22418, 54725, 109676, 14180, 14634, 320790, 102607, 192197, 27062, 68897, 16476, 16543, 21943, 192236, 16412, 20660, 65973, 11600, 17127, 56508, 106042, 238161, 56079, 67180, 108116, 226861, 3…
GO:0045995	regulation of embryonic development	1.58E-04	9.76E-04	0.284228584	23966, 16600, 14362, 16773, 208177, 12457, 22418, 12831, 12832, 18505, 27494, 67603, 14573, 76365, 98376, 16000, 20319, 23967, 12162, 14462, 17196, 20377, 27206, 240725, 21815, 12387, 15376, 16974, 20613, 21410, 22414, 18795, 235542, 14182, 16775, 18024, 20671, 21929, 241324, 14369, 15205, 226049, 12159, 16774, 22417, 56274, 76707, 107587, 11806, 11835, 12166, 16153, 20471, 22413, 67071, 71175, 9…
GO:0051261	protein depolymerization	1.60E-04	9.85E-04	0.320297144	20356, 20393, 65973, 13860, 12345, 14489, 17318, 73470, 20742, 194401, 22003, 14026, 17755, 227753, 320878, 12343, 14168, 17997, 20408, 20947, 65970, 68732, 12332, 20404, 78798, 213556, 20741, 56431, 68041, 110380, 228421, 11519, 12344, 12632, 74392, 14063, 50875, 73723, 76707, 21916, 93677, 11789, 20257, 22388, 56193, 13829, 15550, 20259, 56471, 72685, 73420, 19684, 19888, 20405, 22351, 63873, 7…
GO:0048863	stem cell differentiation	1.63E-04	1.00E-03	0.236202638	16449, 14362, 20346, 20666, 19664, 16392, 18187, 20678, 12393, 13869, 17311, 13617, 18505, 20348, 17300, 17684, 22061, 106042, 387236, 14183, 14573, 15251, 16842, 18504, 20679, 23967, 12571, 14268, 24136, 98711, 16468, 11477, 13614, 18741, 20377, 16590, 17979, 76804, 244059, 14463, 16974, 21410, 22160, 22415, 76626, 15375, 19378, 21418, 22601, 16878, 17702, 18024, 18612, 20671, 21808, 56637, 1921…
GO:0051235	maintenance of location	1.63E-04	1.00E-03	0.208440656	238871, 20541, 11735, 108058, 72759, 64009, 13617, 109676, 14119, 320790, 78610, 268903, 13405, 26383, 319565, 20660, 65973, 212073, 16439, 70549, 238161, 108837, 13823, 18049, 19016, 19762, 230738, 16438, 14062, 20288, 14118, 18760, 28015, 170459, 16416, 19229, 227753, 15277, 15558, 21838, 12389, 16410, 59091, 238055, 11350, 16867, 17918, 66629, 80982, 239436, 21808, 11307, 12373, 58869, 71435, …
GO:0071222	cellular response to lipopolysaccharide	1.64E-04	0.001001229	0.269916182	238871, 21898, 17079, 735252, 18578, 70097, 387201, 211770, 17084, 16160, 22169, 230738, 18750, 18033, 22164, 69601, 387223, 12142, 16193, 67154, 11350, 20296, 110279, 18787, 21929, 11303, 14581, 15900, 16159, 17260, 20186, 414084, 12161, 18035, 19401, 107765, 15978, 16153, 16452, 21938, 100124488, 12511, 18754, 26362, 26416, 56792, 100689, 108960, 387222, 11502, 11628, 12491, 16173, 18828, 19260…
GO:0010638	positive regulation of organelle organization	1.65E-04	0.001006826	0.147583036	319974, 13196, 20356, 72333, 16392, 18783, 66632, 19017, 14260, 22418, 14158, 14245, 192197, 14219, 16001, 12487, 13383, 53860, 14745, 17127, 226861, 73674, 12125, 15251, 18125, 12053, 16000, 16542, 17295, 12306, 18205, 50873, 260409, 14462, 20979, 22003, 26914, 59125, 211401, 235072, 14026, 16468, 18760, 21951, 13614, 17755, 17974, 19229, 19878, 21809, 99889, 227753, 14744, 15277, 20779, 50490, …
GO:0090596	sensory organ morphogenesis	1.67E-04	0.001020395	0.189667815	23965, 270120, 14107, 16449, 17268, 19274, 20666, 218772, 14051, 320398, 12837, 14048, 22418, 12831, 14180, 14634, 320790, 58998, 110796, 12832, 26564, 58235, 17684, 229759, 12814, 224796, 12064, 13844, 239250, 14183, 15251, 76365, 11921, 15182, 16542, 18504, 23967, 50769, 58198, 12162, 13508, 14462, 19242, 72999, 237979, 269831, 18124, 18986, 22295, 24064, 57810, 69743, 218756, 232174, 237523, 1…
GO:0003015	heart process	1.69E-04	0.001031116	0.226783147	238871, 20541, 20346, 108058, 19091, 75547, 83814, 14609, 18708, 18578, 109676, 11548, 14219, 13405, 16518, 24052, 13383, 26399, 13819, 238161, 12296, 435766, 12293, 12288, 18125, 67795, 208727, 244431, 17295, 21834, 230738, 18750, 16493, 17258, 20855, 22003, 140492, 11931, 17131, 11554, 13614, 20779, 54140, 381290, 11609, 12389, 12767, 14463, 21333, 30926, 74318, 11441, 11535, 11550, 12289, 1265…
GO:0055013	cardiac muscle cell development	1.70E-04	0.001031685	0.349532327	108655, 20541, 108058, 19091, 12818, 234214, 225288, 238161, 14200, 15182, 16000, 17295, 56376, 17258, 11554, 13614, 18741, 22402, 14815, 77579, 11609, 14463, 74244, 18479, 22339, 68016, 192119, 214384, 12159, 18092, 16905, 19130, 18596, 22138, 74116, 11739, 11790, 15214, 17128, 18091, 18595, 64082, 67655, 103806, 116904, 213435, 237560, 13009, 13052, 17880, 21386, 22437, 26398, 68802, 68810, 121…
GO:1903038	negative regulation of leukocyte cell-cell adhesion	1.70E-04	0.00103388	0.322499584	16600, 20315, 208650, 14634, 12505, 54607, 13383, 434215, 12053, 114774, 240873, 22164, 94212, 17131, 12477, 22287, 67245, 229473, 242202, 16952, 11898, 12159, 12367, 19084, 102657, 213208, 100043314, 16854, 17120, 65113, 105352, 15284, 16362, 18782, 56468, 381305, 11540, 12578, 15977, 16147, 16183, 16963, 19260, 20737, 93695, 94185, 242122, 243910, 16190, 16859, 20971, 21803, 56838, 65960, 74048…
GO:0045446	endothelial cell differentiation	1.72E-04	0.001042632	0.31709857	16449, 73230, 11819, 19664, 17356, 12226, 13405, 50501, 107746, 12822, 13610, 76089, 16542, 17295, 21872, 12737, 20855, 11477, 19878, 77446, 12387, 12767, 21812, 67888, 22339, 20671, 21417, 21873, 12741, 22350, 29876, 12159, 12161, 14063, 17698, 22436, 18613, 19130, 622434, 15213, 22422, 66923, 72065, 11482, 13805, 15214, 17128, 17292, 18669, 19123, 19877, 71093, 73422, 216850, 11684, 12168, 1256…
GO:0051258	protein polymerization	1.75E-04	0.001058207	0.22594921	20563, 54004, 14260, 103967, 14158, 14457, 20393, 12808, 13383, 73910, 243725, 13860, 225288, 12345, 14489, 218397, 17295, 20742, 50873, 260409, 22003, 76789, 211401, 211673, 14026, 18039, 107351, 17755, 17974, 19229, 99889, 227753, 12343, 14168, 170643, 319876, 12389, 18481, 18645, 54418, 68732, 11350, 12332, 18479, 57748, 11845, 19735, 20430, 20741, 66713, 68041, 74117, 544963, 11519, 12344, 12…
GO:0007259	JAK-STAT cascade	1.77E-04	0.001065867	0.266442172	399558, 19266, 241568, 319476, 74342, 14600, 16392, 13869, 71436, 14158, 16168, 54607, 13131, 243499, 14360, 15364, 16160, 15182, 16000, 240873, 13078, 14062, 19109, 16195, 19116, 19219, 16193, 16590, 12389, 192198, 387510, 16878, 20897, 56469, 15205, 16159, 66695, 216028, 12703, 13179, 52023, 236690, 12702, 14586, 15978, 16194, 16452, 18613, 101490, 12978, 16362, 18016, 20311, 56468, 396184, 116…
GO:0097696	STAT cascade	1.77E-04	0.001065867	0.266442172	399558, 19266, 241568, 319476, 74342, 14600, 16392, 13869, 71436, 14158, 16168, 54607, 13131, 243499, 14360, 15364, 16160, 15182, 16000, 240873, 13078, 14062, 19109, 16195, 19116, 19219, 16193, 16590, 12389, 192198, 387510, 16878, 20897, 56469, 15205, 16159, 66695, 216028, 12703, 13179, 52023, 236690, 12702, 14586, 15978, 16194, 16452, 18613, 101490, 12978, 16362, 18016, 20311, 56468, 396184, 116…
GO:0010466	negative regulation of peptidase activity	1.80E-04	0.001079229	0.247056497	15234, 16600, 235505, 11820, 12505, 20660, 72902, 18049, 20720, 16000, 110651, 213945, 223701, 16842, 18504, 20319, 74996, 209378, 14734, 16193, 20779, 76400, 20745, 328971, 21859, 22339, 11699, 18787, 72432, 241324, 12211, 12380, 66222, 282663, 11798, 15194, 17940, 20716, 170721, 233489, 16425, 17395, 18984, 23950, 12633, 18788, 20111, 20617, 20725, 23938, 59009, 69982, 74116, 94227, 238393, 380…
GO:0045088	regulation of innate immune response	1.80E-04	0.001079229	0.244921309	21898, 17079, 13982, 22418, 54725, 63953, 16160, 76438, 19016, 66873, 110651, 69601, 140792, 14134, 170711, 54698, 71268, 12389, 67245, 383619, 11845, 17390, 19419, 21929, 69368, 11765, 14581, 16159, 20186, 67070, 84544, 414084, 12703, 13874, 14063, 16364, 17164, 18035, 22031, 22165, 59079, 320019, 17059, 52118, 58203, 14082, 16362, 18754, 53791, 57783, 73914, 80912, 96935, 108960, 268857, 12928,…
GO:1905475	regulation of protein localization to membrane	1.89E-04	0.001124986	0.29663986	226791, 11735, 18189, 545156, 13649, 18708, 13132, 269109, 12558, 13383, 16412, 55943, 74998, 14360, 20742, 50873, 19242, 20411, 13836, 227753, 68617, 98496, 207304, 18198, 17918, 18479, 20296, 80982, 11845, 54673, 58801, 74117, 12048, 18222, 22350, 14694, 16400, 16573, 100017, 231637, 11835, 15978, 17919, 72585, 106522, 226849, 20908, 23795, 67300, 102502, 226744, 13829, 18607, 108155, 170770, 2…
GO:0051896	regulation of protein kinase B signaling	1.91E-04	0.001137783	0.278643876	16600, 20356, 21416, 50791, 211323, 13649, 234515, 16001, 21943, 12487, 13383, 19211, 387201, 11600, 107746, 15182, 16000, 14462, 68585, 211673, 24064, 98432, 242248, 13836, 18590, 75747, 16193, 16443, 20779, 50490, 109042, 14463, 21812, 67154, 14083, 18212, 22339, 104943, 19271, 14066, 14694, 19401, 22436, 56274, 14538, 27280, 75141, 101490, 237542, 14173, 16337, 18053, 21832, 26362, 81799, 2666…
GO:0048639	positive regulation of developmental growth	2.02E-04	0.001192689	0.232875484	13640, 20356, 20315, 17967, 83814, 14600, 19664, 211323, 13869, 14180, 22762, 320790, 13383, 238161, 12064, 14183, 15364, 18049, 18712, 16000, 14732, 50769, 50873, 116838, 13508, 14268, 20979, 21814, 11554, 13614, 17755, 19219, 22402, 12977, 14815, 14463, 18198, 22415, 57246, 65086, 74318, 18479, 18795, 22339, 22601, 11878, 12912, 14182, 20430, 20980, 56637, 244667, 11555, 12043, 14297, 16196, 17…
GO:0046822	regulation of nucleocytoplasmic transport	2.02E-04	0.001195303	0.229414814	20356, 21416, 14362, 21898, 19055, 69068, 13649, 13869, 18708, 13132, 14634, 234515, 16543, 11600, 17127, 238161, 16000, 19663, 230738, 20319, 69601, 18760, 19250, 72565, 97064, 107351, 21809, 59036, 12021, 16193, 18133, 22771, 70572, 103583, 11609, 12326, 17931, 21812, 12006, 18015, 70790, 215280, 19225, 29810, 56637, 331401, 14369, 19042, 69181, 71805, 12159, 12161, 12550, 14084, 18035, 11640, …
GO:1904589	regulation of protein import	2.06E-04	0.001213874	0.24941569	20356, 14362, 21898, 19055, 69068, 13649, 13869, 18708, 13132, 14634, 16543, 11600, 17127, 238161, 16000, 19663, 230738, 20319, 69601, 18760, 72565, 97064, 107351, 21809, 59036, 16193, 18133, 22771, 70572, 103583, 11609, 21812, 12006, 18015, 70790, 19225, 29810, 56637, 14369, 19042, 69181, 71805, 12159, 12161, 12550, 14084, 18035, 54324, 11640, 12166, 15978, 16452, 238276, 320482, 12534, 18761, 1…
GO:0048644	muscle organ morphogenesis	2.09E-04	0.00122586	0.32505486	14362, 19664, 16392, 12825, 22418, 22762, 320790, 71371, 17300, 12814, 11600, 13609, 12156, 14183, 21814, 22003, 22761, 107589, 17131, 20429, 18741, 77446, 12387, 14463, 16974, 20181, 21812, 57246, 18121, 15110, 16878, 21808, 14836, 18509, 17878, 20191, 107765, 12166, 19130, 22413, 67451, 241431, 14225, 15213, 17069, 21380, 22138, 68927, 109620, 110532, 13805, 15214, 17128, 17877, 18091, 18996, 6…
GO:1903729	regulation of plasma membrane organization	2.16E-04	0.001261704	0.3436517	13196, 226791, 18189, 545156, 13649, 18708, 13132, 269109, 13383, 16412, 55943, 74998, 20742, 56363, 20411, 13836, 98496, 207304, 17918, 11845, 21808, 54673, 74117, 12048, 18222, 22350, 14694, 16400, 16573, 100017, 11835, 15978, 17919, 72585, 106522, 226849, 13430, 20908, 23795, 67300, 102502, 226744, 18607, 18753, 230972, 237038, 18759, 21803, 22416, 69582, 74488, 116733, 233977, 12988, 22349, 5…
GO:0009725	response to hormone	2.17E-04	0.001265365	0.141604751	13640, 16323, 18491, 16531, 13865, 13837, 75547, 218772, 79221, 11819, 14600, 16392, 18708, 19017, 13982, 13132, 11548, 14158, 19883, 69726, 14245, 16001, 20393, 16476, 69790, 12064, 14200, 232441, 21372, 26381, 26424, 53322, 14573, 15364, 18125, 231207, 16000, 19016, 21834, 13839, 14590, 14732, 17691, 18750, 11608, 12162, 18033, 21814, 22164, 26380, 93686, 238803, 18124, 20411, 107351, 11607, 12…
GO:1903035	negative regulation of response to wounding	2.18E-04	0.001272379	0.366149761	19091, 14609, 233781, 208177, 235505, 19128, 19211, 17127, 20720, 13838, 12306, 21960, 244058, 15357, 18007, 18590, 208936, 216350, 18792, 12361, 269473, 18787, 11555, 72828, 22417, 76707, 12490, 101490, 14173, 14729, 18591, 18815, 19218, 109821, 12928, 18595, 18753, 19123, 21825, 56745, 11684, 12258, 19280, 237847, 385643, 16644, 21824, 71753, 76499, 223650, 14061, 16621, 26365, 56373, 58992, 76…
GO:0032609	interferon-gamma production	2.25E-04	0.001313061	0.315681843	12394, 21898, 16392, 18578, 22418, 387140, 223601, 16160, 230738, 14462, 22164, 22761, 23882, 77125, 12399, 17082, 22287, 11350, 19419, 15900, 16159, 20186, 27215, 84544, 11352, 14063, 14367, 19401, 22165, 102657, 213208, 12051, 12481, 16153, 14082, 26362, 75234, 14255, 16173, 16183, 16963, 19260, 170743, 242122, 12479, 12772, 13813, 14456, 16859, 18106, 21946, 50931, 60505, 77777, 257632, 12775,…
GO:0045445	myoblast differentiation	2.27E-04	0.00132174	0.355488723	21416, 56758, 19664, 16392, 18708, 16009, 12226, 13819, 106042, 11906, 171170, 16000, 210719, 57810, 18740, 12192, 18795, 56642, 192119, 17260, 214384, 12159, 17878, 65256, 18815, 20969, 23892, 26408, 26416, 15903, 16173, 17877, 19712, 22410, 68190, 103806, 223332, 13009, 19015, 20308, 20997, 21386, 21803, 22026, 117606, 319594, 12335, 18128, 19645, 20670, 20682, 21385, 57266, 12180, 14177, 14252…
GO:0048593	camera-type eye morphogenesis	2.28E-04	0.001324118	0.269136372	23965, 270120, 14107, 16449, 17268, 19274, 20666, 12837, 14634, 58998, 58235, 17684, 13844, 15251, 16542, 18504, 50769, 12162, 13508, 19242, 237979, 269831, 18986, 57810, 69743, 218756, 13836, 18741, 214058, 225998, 21838, 12387, 14254, 16974, 22160, 29815, 76260, 18015, 21418, 22339, 15165, 15258, 20687, 20897, 21417, 52906, 110380, 12677, 327826, 12159, 12790, 14367, 18129, 18508, 100121, 19130…
GO:0002274	myeloid leukocyte activation	2.32E-04	0.001343157	0.267515373	21813, 21898, 19664, 22418, 14158, 19883, 16476, 22631, 11745, 12801, 17988, 18124, 77125, 16590, 12326, 17082, 109934, 11541, 12042, 12652, 110279, 12638, 19419, 224792, 16165, 19267, 14063, 16364, 18129, 56715, 16153, 20312, 27027, 93670, 329731, 11487, 12362, 12890, 16822, 17470, 18754, 20617, 20963, 56792, 75766, 360013, 381319, 11502, 12765, 18607, 18753, 21825, 24088, 69188, 70461, 74732, 9…
GO:0030193	regulation of blood coagulation	2.34E-04	0.00135533	0.344663753	21898, 19091, 212943, 19128, 11418, 20720, 12306, 18750, 21682, 14062, 18590, 78808, 208936, 216350, 12389, 15376, 18792, 77889, 105722, 18024, 18787, 19271, 11555, 72828, 14063, 14726, 22165, 74413, 192188, 12490, 22325, 14729, 18591, 18761, 18815, 19218, 20963, 56193, 109821, 12491, 13829, 18595, 18753, 19123, 21825, 56745, 11684, 12258, 20344, 385643, 13852, 15442, 16644, 17096, 21390, 21824, …
GO:1900046	regulation of hemostasis	2.34E-04	0.00135533	0.344663753	21898, 19091, 212943, 19128, 11418, 20720, 12306, 18750, 21682, 14062, 18590, 78808, 208936, 216350, 12389, 15376, 18792, 77889, 105722, 18024, 18787, 19271, 11555, 72828, 14063, 14726, 22165, 74413, 192188, 12490, 22325, 14729, 18591, 18761, 18815, 19218, 20963, 56193, 109821, 12491, 13829, 18595, 18753, 19123, 21825, 56745, 11684, 12258, 20344, 385643, 13852, 15442, 16644, 17096, 21390, 21824, …
GO:0032845	negative regulation of homeostatic process	2.35E-04	0.00135533	0.232973589	238871, 20541, 108058, 17311, 13617, 109676, 320790, 105171, 12505, 13405, 65973, 16439, 18383, 238161, 108837, 18049, 14732, 16438, 14062, 22164, 18760, 21951, 15357, 16416, 19229, 27220, 15558, 16193, 20779, 21838, 16410, 59091, 11350, 11551, 12042, 12192, 16658, 16867, 17918, 22339, 80982, 21808, 12043, 12373, 21749, 26921, 56492, 72828, 103677, 14065, 15194, 20191, 108138, 12494, 12922, 13488…
GO:0051046	regulation of secretion	2.35E-04	0.00135533	0.12573099	13640, 16323, 11480, 12394, 21416, 20666, 20315, 21898, 18189, 19091, 17967, 19055, 14609, 16392, 545156, 11516, 50706, 225326, 13649, 16009, 13132, 22418, 54725, 14158, 320790, 14805, 27062, 21943, 26399, 53416, 243725, 11600, 56508, 108073, 387140, 434215, 53322, 192167, 215999, 15251, 15364, 18049, 18125, 218461, 16000, 19016, 20742, 22341, 94353, 230738, 12801, 13839, 14732, 18750, 21419, 508…
GO:0051494	negative regulation of cytoskeleton organization	2.37E-04	0.001361972	0.286036313	20563, 50768, 208177, 268970, 20393, 243725, 13860, 225288, 12345, 13609, 14489, 17318, 11856, 17295, 20742, 50873, 22003, 56363, 211673, 14026, 107351, 17755, 227753, 12343, 14168, 18645, 20947, 65970, 68732, 242687, 12332, 78798, 213556, 20741, 68041, 110380, 11519, 12344, 74392, 214444, 242553, 50875, 69710, 76707, 18613, 21916, 93677, 11789, 17245, 20257, 20617, 13829, 17128, 18005, 18753, 20…
GO:0072659	protein localization to plasma membrane	2.37E-04	0.001361972	0.221882423	226791, 11735, 18189, 545156, 13649, 18708, 13132, 80334, 109676, 269109, 12558, 13383, 16412, 12296, 76108, 104718, 55943, 74998, 13823, 76089, 98741, 20742, 56224, 12306, 11931, 20411, 23880, 13836, 19878, 76740, 14168, 16553, 19092, 83671, 98496, 106572, 207304, 16974, 18441, 74591, 76260, 83997, 11733, 12361, 17918, 66629, 78473, 11845, 69047, 74117, 12048, 18222, 22350, 217893, 241263, 12550…
GO:0030111	regulation of Wnt signaling pathway	2.39E-04	0.00137428	0.199632791	56811, 67916, 21416, 18163, 19664, 16392, 13132, 18647, 22418, 14180, 14634, 80707, 17191, 72780, 26564, 666048, 14241, 16543, 12558, 70122, 83675, 106042, 110648, 319478, 107746, 12156, 14183, 15364, 76365, 11426, 15182, 233328, 16842, 20319, 50873, 58198, 18033, 21844, 24136, 68151, 69601, 21951, 97064, 107351, 328949, 20377, 59036, 240725, 14165, 14734, 20779, 22419, 56458, 218581, 239405, 123…
GO:0032844	regulation of homeostatic process	2.39E-04	0.001374642	0.154206711	13640, 238871, 16323, 20541, 11480, 21416, 11735, 108058, 18189, 83814, 14609, 13649, 17311, 19017, 13617, 109676, 320790, 19883, 23871, 105171, 12505, 13405, 21943, 53416, 65973, 16439, 18383, 238161, 13609, 108837, 14360, 15251, 18049, 16542, 94353, 12801, 13839, 14732, 16438, 50873, 12571, 14062, 21844, 22164, 22761, 59125, 93686, 17131, 18124, 18760, 21951, 13614, 15357, 16416, 19219, 19229, …
GO:0010952	positive regulation of peptidase activity	2.41E-04	0.001378299	0.281735281	19876, 50768, 21353, 14219, 65973, 17127, 69635, 12125, 69538, 19016, 114774, 20319, 326623, 14062, 16007, 17196, 72565, 98582, 227753, 230379, 433693, 12042, 14102, 73916, 383619, 11783, 14103, 58801, 223453, 14066, 12905, 14694, 22436, 76884, 233489, 12364, 16452, 18095, 22035, 12370, 14082, 18053, 19052, 20617, 26408, 26416, 64058, 215114, 12122, 12578, 13036, 19712, 19823, 20680, 170770, 1168…
GO:0042306	regulation of protein import into nucleus	2.45E-04	0.001398631	0.248419744	20356, 14362, 21898, 19055, 69068, 13649, 13869, 18708, 13132, 14634, 16543, 11600, 17127, 238161, 16000, 19663, 230738, 20319, 69601, 18760, 72565, 97064, 107351, 21809, 59036, 16193, 18133, 22771, 70572, 103583, 11609, 21812, 12006, 18015, 70790, 19225, 29810, 56637, 14369, 19042, 69181, 71805, 12159, 12161, 12550, 14084, 18035, 11640, 12166, 15978, 16452, 238276, 320482, 12534, 18761, 18769, 1…
GO:0007204	positive regulation of cytosolic calcium ion concentration	2.53E-04	0.001443617	0.200011899	238871, 20541, 108058, 19091, 14609, 11516, 13982, 13617, 109676, 11548, 320790, 13405, 65973, 14745, 16439, 238161, 12293, 13609, 22045, 108837, 12288, 14360, 18049, 16542, 225192, 16438, 11608, 14062, 270028, 18760, 11607, 13614, 16416, 19229, 14064, 14744, 15558, 21838, 54140, 216749, 12286, 12389, 16410, 16974, 18441, 20947, 21333, 59091, 65086, 11350, 11535, 11550, 14825, 16867, 17918, 18442…
GO:0001843	neural tube closure	2.57E-04	0.001463263	0.3039483	50768, 14362, 22418, 18505, 17684, 12808, 16911, 106042, 18504, 20319, 58198, 24136, 244058, 27428, 19878, 20377, 13800, 21815, 207304, 16974, 22160, 232906, 11350, 11535, 12042, 18121, 21418, 73916, 252973, 11783, 21808, 270685, 11352, 12159, 19401, 240641, 20481, 74143, 99377, 234366, 18749, 19335, 30841, 56044, 100169, 216285, 12614, 14368, 16870, 19143, 22084, 24069, 50884, 71461, 99683, 2308…
GO:0019229	regulation of vasoconstriction	2.59E-04	0.001471775	0.354301577	14609, 238130, 13649, 11548, 11622, 11418, 12288, 12671, 15251, 18125, 11608, 14062, 16493, 21391, 11607, 13614, 15558, 54140, 12389, 11535, 11550, 19224, 68813, 242202, 15465, 15466, 17390, 19225, 11549, 13616, 17130, 12494, 13488, 14613, 20312, 71544, 15560, 18166, 18591, 19218, 30878, 58861, 11553, 11689, 12168, 12374, 13166, 15894, 16846, 19204, 20648, 21336, 98660, 11998, 13615, 18430, 18627…
GO:0050868	negative regulation of T cell activation	2.66E-04	0.001508796	0.327058709	208650, 14634, 12505, 54607, 13383, 434215, 12053, 114774, 240873, 22164, 94212, 17131, 12477, 22287, 67245, 229473, 242202, 16952, 12159, 12367, 19084, 102657, 213208, 100043314, 16854, 17120, 65113, 105352, 15284, 16362, 18782, 56468, 381305, 11540, 12578, 15977, 16147, 16183, 16963, 19260, 20737, 93695, 94185, 242122, 243910, 16190, 16859, 20971, 21803, 65960, 74048, 12231, 16184, 19122, 57432…
GO:0036293	response to decreased oxygen levels	2.68E-04	0.001519447	0.235140661	20541, 16531, 108058, 19664, 14284, 13617, 19883, 17684, 12013, 19211, 13819, 16439, 17127, 12156, 15251, 231207, 16542, 22341, 16438, 16526, 11931, 11864, 13614, 21809, 230857, 22359, 12389, 14254, 18792, 22160, 54418, 11441, 12192, 18015, 18479, 22339, 17390, 21808, 72018, 11555, 12043, 12177, 13482, 16508, 19223, 20191, 74747, 12490, 12494, 18095, 18791, 52538, 110893, 228026, 11828, 12359, 12…
GO:0008543	fibroblast growth factor receptor signaling pathway	2.70E-04	0.001523708	0.349592067	399558, 329628, 21416, 12393, 71436, 16558, 22418, 14180, 14219, 67603, 14164, 14183, 14462, 24064, 240725, 14165, 16591, 29875, 12387, 14733, 18121, 80857, 14182, 15245, 20662, 383491, 14181, 15531, 327826, 14178, 22417, 269254, 14173, 14176, 18053, 18591, 80752, 80903, 396184, 14172, 21825, 64654, 72043, 116701, 636931, 14174, 14784, 68365, 213452, 219134, 14175, 14184, 14186, 24063, 72514, 141…
GO:0070663	regulation of leukocyte proliferation	2.70E-04	0.001523708	0.225022702	21813, 20666, 21898, 208650, 57257, 17311, 16168, 11622, 12505, 12487, 13383, 20440, 11534, 434215, 16160, 18019, 12053, 16000, 114774, 240873, 14732, 22164, 12142, 16195, 17974, 12977, 14165, 16193, 12387, 12477, 21333, 22287, 22329, 67245, 229473, 242202, 16952, 20662, 227059, 384783, 12043, 15205, 16159, 16196, 17260, 12144, 12159, 12367, 19084, 102657, 213208, 12494, 13641, 15978, 16153, 1685…
GO:0065003	macromolecular complex assembly	2.70E-04	0.001523708	0.095994768	20563, 14007, 83925, 17118, 16531, 16492, 19363, 26409, 13196, 21413, 217517, 108058, 21898, 50791, 18189, 56195, 56758, 108013, 17967, 72333, 14609, 54004, 108679, 238217, 319934, 13982, 14260, 54169, 12457, 13132, 52662, 103967, 239217, 268566, 14158, 14457, 16924, 21676, 17191, 54635, 69726, 78610, 11622, 11820, 12843, 16001, 20393, 27062, 110074, 666048, 12385, 13405, 16476, 16518, 17342, 185…
GO:0014855	striated muscle cell proliferation	2.72E-04	0.001533149	0.357357778	108655, 23966, 21813, 17967, 14609, 19664, 13869, 68861, 14180, 22762, 17300, 19211, 11600, 14164, 14183, 18712, 15182, 16526, 21814, 12387, 14463, 20181, 21812, 57246, 18121, 80857, 14182, 21808, 17260, 70417, 17125, 19084, 12166, 20471, 22413, 12534, 12633, 14173, 26416, 64010, 77044, 15214, 18091, 21388, 13052, 19015, 74777, 12154, 18128, 21385, 93759, 14465, 17928, 22062, 67367
GO:0060048	cardiac muscle contraction	2.82E-04	0.001585962	0.286905443	238871, 20541, 108058, 83814, 18578, 109676, 11548, 14219, 13405, 16518, 13383, 26399, 238161, 12296, 435766, 12293, 12288, 208727, 17295, 230738, 16493, 20855, 22003, 140492, 11931, 17131, 11554, 12389, 12767, 14463, 12289, 12652, 242202, 11928, 17129, 19735, 216033, 11549, 12373, 13511, 20191, 14613, 67451, 13506, 16523, 16535, 19165, 22138, 109552, 109620, 330953, 12291, 16521, 18091, 18821, 2…
GO:0060402	calcium ion transport into cytosol	3.00E-04	0.001680379	0.274669281	238871, 20541, 108058, 13617, 109676, 320790, 13405, 65973, 16439, 238161, 12293, 108837, 14360, 18049, 16438, 14062, 270028, 18760, 16416, 19229, 15558, 21838, 12389, 16410, 59091, 11350, 16867, 17918, 80982, 14103, 21808, 239556, 11549, 12043, 12373, 22065, 72828, 11517, 12159, 14065, 15194, 17364, 20191, 13488, 71111, 76757, 110893, 234779, 238276, 319239, 12766, 14173, 14225, 15559, 15560, 16…
GO:0050728	negative regulation of inflammatory response	3.00E-04	0.001681468	0.29782712	20563, 15234, 16392, 11516, 19883, 23871, 12505, 17127, 63953, 16160, 19016, 230738, 14462, 18033, 72565, 19219, 18133, 23959, 54598, 109934, 11441, 110279, 21929, 11555, 20186, 19223, 56715, 102657, 213208, 11806, 12702, 16153, 20317, 21938, 65113, 56468, 81799, 208188, 210029, 268857, 11450, 11486, 11540, 11815, 16178, 16183, 19123, 20737, 27052, 74748, 14130, 15937, 16678, 16859, 19015, 21930,…
GO:0045926	negative regulation of growth	3.02E-04	0.001691299	0.21071036	108655, 20563, 16323, 13841, 21813, 20356, 20564, 21416, 20346, 14609, 11787, 13132, 22418, 73379, 19211, 17127, 232441, 15251, 16160, 20720, 12053, 15182, 19016, 20319, 21960, 16526, 68585, 69601, 211652, 244058, 19141, 98402, 320027, 11554, 20377, 58172, 67155, 14168, 14734, 18133, 22415, 14083, 18121, 18479, 52357, 19271, 20671, 20856, 21808, 74117, 11555, 12043, 14297, 15900, 17701, 19377, 20…
GO:0097756	negative regulation of blood vessel diameter	3.06E-04	0.001709785	0.302620368	20541, 14609, 238130, 13649, 13617, 11548, 11622, 11418, 12288, 12671, 15251, 18125, 11608, 14062, 16493, 21391, 11607, 13614, 15357, 15558, 54140, 12389, 11535, 11550, 12652, 19224, 68813, 242202, 15465, 15466, 17390, 19225, 11549, 15566, 13616, 15552, 17130, 229877, 243547, 12494, 13488, 14613, 20312, 71544, 12062, 12944, 15559, 15560, 18166, 18591, 19218, 58994, 12291, 15550, 30878, 58861, 114…
GO:0048871	multicellular organismal homeostasis	3.06E-04	0.001709785	0.179085034	22283, 21898, 16826, 18783, 12818, 13649, 13869, 19017, 105171, 14219, 17300, 21943, 22061, 26383, 11304, 16412, 53416, 13819, 18383, 13609, 77087, 11717, 16542, 17295, 110789, 233328, 12737, 12801, 21419, 14062, 69807, 18124, 22295, 232174, 11554, 11994, 16416, 19219, 19229, 27220, 73094, 11829, 12977, 15558, 16193, 20750, 20779, 23797, 50490, 72461, 12387, 16410, 16974, 17984, 71769, 74591, 224…
GO:0071901	negative regulation of protein serine/threonine kinase activity	3.10E-04	0.001729356	0.309392088	11819, 114716, 19211, 20660, 63953, 67603, 66917, 18750, 20319, 12162, 24066, 26914, 69601, 24064, 15357, 19246, 20377, 12389, 16974, 11350, 18015, 319520, 19088, 19252, 19271, 19735, 21929, 56637, 94245, 214384, 12159, 12367, 19084, 50523, 19087, 22223, 70686, 114715, 231474, 11789, 15259, 16973, 18769, 73914, 11450, 12578, 18753, 18767, 19259, 19260, 22084, 106504, 235584, 15242, 18519, 20597, …
GO:0060606	tube closure	3.12E-04	0.001734668	0.298264849	50768, 14362, 22418, 18505, 17684, 12808, 16911, 106042, 18504, 20319, 58198, 24136, 244058, 27428, 19878, 20377, 13800, 14165, 21815, 207304, 16974, 22160, 232906, 11350, 11535, 12042, 18121, 21418, 73916, 252973, 11783, 21808, 270685, 11352, 12159, 19401, 240641, 20481, 74143, 99377, 234366, 18749, 19335, 30841, 56044, 100169, 216285, 12614, 14368, 16870, 19143, 22084, 24069, 50884, 71461, 9968…
GO:0010657	muscle cell apoptotic process	3.15E-04	0.001750326	0.34282644	108058, 19664, 11516, 13869, 18708, 16009, 16001, 18573, 16160, 16000, 230738, 20319, 16880, 19317, 11607, 13614, 15357, 19229, 12389, 14463, 16974, 11783, 12638, 18024, 29810, 56637, 67731, 192119, 16159, 214384, 20112, 15978, 16452, 12633, 26408, 68655, 11739, 12578, 12765, 14688, 15214, 18091, 18607, 26419, 11684, 12176, 26398, 68346, 13400, 14699, 15111, 15481, 15499, 22059, 93759, 109689, 22…
GO:0022404	molting cycle process	3.25E-04	0.001800143	0.296951308	16323, 83925, 12394, 19664, 16826, 13649, 235505, 22061, 14183, 98376, 15182, 21420, 18590, 14165, 381269, 12387, 12399, 20613, 12560, 17918, 18015, 13039, 17702, 19225, 20662, 21808, 192119, 12043, 14313, 16206, 494504, 12023, 12540, 14178, 110805, 11789, 13380, 14160, 14419, 15220, 15422, 18053, 19165, 64010, 68268, 320713, 11695, 12614, 14368, 16776, 16870, 17128, 22410, 107515, 232685, 11977,…
GO:0022405	hair cycle process	3.25E-04	0.001800143	0.296951308	16323, 83925, 12394, 19664, 16826, 13649, 235505, 22061, 14183, 98376, 15182, 21420, 18590, 14165, 381269, 12387, 12399, 20613, 12560, 17918, 18015, 13039, 17702, 19225, 20662, 21808, 192119, 12043, 14313, 16206, 494504, 12023, 12540, 14178, 110805, 11789, 13380, 14160, 14419, 15220, 15422, 18053, 19165, 64010, 68268, 320713, 11695, 12614, 14368, 16776, 16870, 17128, 22410, 107515, 232685, 11977,…
GO:0043502	regulation of muscle adaptation	3.31E-04	0.001830991	0.334739507	108655, 16600, 108058, 75547, 19055, 12818, 21676, 17127, 238161, 11534, 14489, 74155, 208727, 16000, 18750, 17258, 16468, 18124, 11554, 13614, 22402, 230857, 14815, 381290, 30926, 18018, 18479, 242202, 19735, 56637, 67731, 17260, 22065, 69642, 11640, 57080, 74116, 11545, 11739, 17128, 67655, 11938, 21952, 74777, 12154, 15111, 16011, 18127, 18585, 19230, 20271, 30937, 56717, 76469, 106393, 11474,…
GO:0032649	regulation of interferon-gamma production	3.40E-04	0.001875342	0.323695701	12394, 21898, 16392, 18578, 22418, 387140, 223601, 16160, 230738, 14462, 22164, 22761, 77125, 17082, 22287, 11350, 19419, 15900, 16159, 20186, 84544, 11352, 14367, 19401, 22165, 102657, 213208, 12051, 12481, 16153, 14082, 26362, 14255, 16173, 16183, 16963, 19260, 170743, 12479, 12772, 14456, 16859, 18106, 21946, 50931, 60505, 77777, 257632, 12775, 16161, 16162, 19122, 21950, 58205, 60533, 66824, …
GO:0050729	positive regulation of inflammatory response	3.47E-04	0.001908081	0.322912857	21898, 18783, 13649, 13617, 22418, 23871, 21943, 12487, 240873, 12801, 18750, 22164, 77125, 11690, 16423, 19219, 16193, 17082, 21333, 11541, 21934, 242202, 16398, 18787, 19225, 18035, 16452, 12511, 19218, 57783, 11770, 12774, 16172, 16835, 21817, 24088, 78334, 11754, 12772, 30955, 63873, 257630, 257632, 11542, 12775, 18168, 20850, 69150, 73845, 171095, 207728, 229898, 11501, 12484, 12753, 13040, …
GO:0043409	negative regulation of MAPK cascade	3.64E-04	0.001994279	0.257209316	16600, 21898, 14013, 114716, 13132, 16001, 13405, 13383, 19211, 20660, 63953, 67603, 74155, 107746, 215748, 16000, 18750, 20319, 12162, 24066, 69601, 24064, 98432, 15357, 19246, 20377, 59036, 56458, 66505, 12389, 11350, 18015, 21859, 319520, 15505, 16878, 19252, 19271, 19735, 56637, 330177, 19279, 22350, 12159, 14063, 11910, 22223, 67071, 70686, 114715, 231474, 11789, 15259, 18016, 18673, 57783, …
GO:0042310	vasoconstriction	3.73E-04	0.002032175	0.306639466	20541, 14609, 238130, 13649, 13617, 11548, 11622, 11418, 12288, 12671, 15251, 18125, 11608, 14062, 16493, 21391, 11607, 13614, 15558, 54140, 12389, 11535, 11550, 19224, 68813, 242202, 15465, 15466, 17390, 19225, 11549, 15566, 13616, 15552, 17130, 229877, 243547, 12494, 13488, 14613, 20312, 71544, 12062, 15559, 15560, 18166, 18591, 19218, 58994, 12291, 15550, 30878, 58861, 11475, 11553, 11689, 121…
GO:0006939	smooth muscle contraction	3.75E-04	0.002041808	0.288294618	238871, 20541, 243931, 16531, 19091, 238130, 109624, 13617, 11548, 13383, 50501, 12288, 12671, 14573, 114774, 14062, 107589, 11554, 13614, 19219, 19878, 240725, 15558, 17540, 12389, 54598, 11541, 11550, 11551, 19224, 21338, 68813, 16398, 19225, 19735, 11549, 11555, 15566, 214384, 13616, 15552, 229877, 243547, 13488, 71544, 12062, 15559, 18166, 18167, 19218, 58994, 208188, 277328, 11486, 12291, 17…
GO:0001776	leukocyte homeostasis	3.76E-04	0.002045881	0.307655825	14013, 17311, 18578, 11622, 12505, 210293, 12125, 15251, 14732, 22164, 16193, 74769, 75974, 11350, 12042, 14102, 17289, 20296, 16952, 20662, 21808, 21929, 58801, 12043, 17260, 12367, 18089, 30936, 53945, 14605, 15978, 14082, 20311, 24099, 26362, 213439, 381305, 11486, 12765, 14255, 16173, 16183, 18707, 83964, 105855, 320404, 12772, 14130, 15218, 16150, 18439, 21803, 30954, 216892, 16151, 16184, 1…
GO:1902107	positive regulation of leukocyte differentiation	3.77E-04	0.002051638	0.254033987	21813, 12394, 17311, 14634, 16168, 26564, 16476, 21943, 63953, 211770, 16160, 12053, 12522, 16842, 18750, 14462, 22164, 230126, 11774, 12142, 16416, 12977, 16193, 13655, 14281, 12192, 12912, 16878, 16952, 19419, 328365, 16159, 16196, 16197, 21847, 100201, 12703, 18129, 19401, 107527, 170826, 235320, 12349, 15978, 17221, 630146, 723840, 12370, 12978, 14082, 15284, 16362, 20963, 26362, 56468, 57816…
GO:0046824	positive regulation of nucleocytoplasmic transport	3.95E-04	0.002143621	0.281053676	20356, 21416, 21898, 19055, 69068, 13649, 13869, 18708, 13132, 14634, 17127, 238161, 16000, 19663, 230738, 20319, 18760, 72565, 107351, 21809, 59036, 16193, 22771, 70572, 12326, 21812, 70790, 215280, 19225, 29810, 56637, 19042, 71805, 12159, 12161, 12550, 12166, 15978, 16452, 238276, 12534, 18761, 23892, 26416, 68010, 11545, 13605, 13645, 15519, 16173, 17128, 17246, 18753, 19058, 19259, 19260, 22…
GO:0045639	positive regulation of myeloid cell differentiation	3.98E-04	0.002157104	0.313977473	16323, 16449, 11480, 12394, 17311, 23871, 26564, 16476, 21943, 211770, 15251, 16160, 16842, 18750, 16416, 12977, 14281, 12192, 56484, 12912, 16878, 21847, 100201, 18129, 170826, 217864, 12349, 15978, 99982, 630146, 12370, 12978, 14082, 21832, 26416, 57816, 75766, 238377, 16331, 18996, 20259, 67087, 97165, 98366, 105855, 12768, 14461, 14683, 16846, 18997, 21349, 22778, 74614, 76527, 226421, 11479,…
GO:0051279	regulation of release of sequestered calcium ion into cytosol	4.01E-04	0.002170177	0.352429659	238871, 20541, 108058, 13617, 109676, 320790, 13405, 65973, 238161, 18049, 14062, 18760, 16416, 19229, 21838, 59091, 11350, 16867, 17918, 80982, 21808, 12373, 72828, 14065, 15194, 20191, 13488, 71111, 76757, 319239, 12766, 14225, 18754, 20617, 109552, 12061, 16963, 18607, 18821, 22063, 13367, 14126, 15114, 18764, 18803, 21803, 68312, 74777, 12335, 13167, 14873, 17096, 18216, 12478, 13057, 14061, …
GO:0050708	regulation of protein secretion	4.05E-04	0.002190729	0.159138022	13640, 21416, 21898, 18189, 19055, 14609, 16392, 50706, 225326, 13649, 22418, 54725, 11600, 56508, 387140, 434215, 215999, 15251, 18125, 218461, 16000, 20742, 22341, 94353, 230738, 12801, 13839, 14732, 21419, 50873, 326623, 14062, 14268, 14462, 21844, 22164, 68151, 17196, 19726, 77125, 242248, 11554, 11607, 14134, 15357, 18007, 19219, 20377, 21809, 27220, 74370, 99889, 16193, 18133, 20779, 54698,…
GO:0000187	activation of MAPK activity	4.06E-04	0.002192522	0.294430601	15234, 21898, 75547, 14600, 13132, 22418, 16543, 21943, 26399, 14745, 50501, 14164, 109700, 12156, 16000, 17295, 74055, 18205, 69601, 14388, 65964, 19246, 21809, 78600, 14165, 16590, 65086, 11441, 11551, 11682, 338372, 70834, 319955, 327826, 18213, 21802, 71920, 19303, 66725, 121021, 14816, 16337, 17240, 20963, 22422, 23938, 26408, 12520, 13645, 19264, 21825, 26401, 78943, 11553, 13636, 17451, 18…
GO:0051250	negative regulation of lymphocyte activation	4.07E-04	0.002195151	0.277147176	20666, 208650, 14634, 12505, 54607, 13383, 434215, 12053, 114774, 240873, 22164, 94212, 17131, 242248, 12142, 20377, 12477, 22287, 14102, 17289, 67245, 229473, 242202, 16952, 21929, 12159, 12367, 19084, 52023, 102657, 213208, 100043314, 16153, 16854, 17120, 65113, 105352, 14419, 15284, 16362, 18782, 26362, 56468, 381305, 11540, 12578, 14255, 15977, 16147, 16183, 16331, 16963, 19260, 20737, 67742,…
GO:0001942	hair follicle development	4.10E-04	0.002206355	0.295190375	16323, 83925, 12394, 19664, 16826, 13649, 235505, 22061, 14183, 98376, 15182, 21420, 18590, 14165, 381269, 12387, 12399, 20613, 12560, 17918, 18015, 13039, 17702, 19225, 20662, 21808, 192119, 12043, 14313, 494504, 12023, 12540, 14178, 110805, 11789, 13380, 14160, 14419, 15220, 15422, 18053, 19165, 64010, 68268, 320713, 11695, 12614, 14368, 16776, 16870, 17128, 22410, 107515, 232685, 11977, 14683,…
GO:0048878	chemical homeostasis	4.12E-04	0.002215907	0.105420297	13640, 238871, 20541, 16531, 21416, 11735, 108058, 18189, 19091, 19055, 83814, 14609, 18783, 11516, 13649, 13869, 18708, 13982, 13617, 109676, 11548, 234515, 320790, 19883, 54403, 67972, 11820, 16001, 20393, 13405, 21943, 22061, 26946, 16412, 53416, 65973, 13819, 14745, 16439, 17127, 238161, 12293, 13609, 22045, 26424, 53322, 74998, 108837, 215999, 12288, 14360, 15251, 18049, 18125, 19276, 67795,…
GO:1903530	regulation of secretion by cell	4.17E-04	0.002237824	0.124973499	13640, 16323, 11480, 12394, 21416, 20666, 20315, 21898, 18189, 19091, 17967, 19055, 14609, 16392, 545156, 11516, 50706, 225326, 13649, 13132, 22418, 54725, 14158, 320790, 27062, 21943, 243725, 11600, 56508, 108073, 387140, 434215, 53322, 192167, 215999, 15251, 15364, 18049, 18125, 218461, 16000, 19016, 20742, 22341, 94353, 230738, 12801, 13839, 14732, 18750, 21419, 50873, 116838, 326623, 12495, 1…
GO:0006942	regulation of striated muscle contraction	4.23E-04	0.002262221	0.33977959	238871, 20541, 18578, 109676, 11548, 14219, 13405, 16518, 13383, 238161, 435766, 12288, 208727, 230738, 20855, 11931, 17131, 11554, 14168, 12389, 14463, 12652, 242202, 11928, 19735, 216033, 11549, 12373, 13511, 20191, 14613, 67451, 110893, 13506, 16535, 109552, 109620, 330953, 11847, 18091, 18821, 20264, 22218, 57440, 192176, 11938, 16480, 98660, 228785, 12154, 13400, 17897, 20271, 68667, 110355,…
GO:0090150	establishment of protein localization to membrane	4.26E-04	0.002274542	0.199295222	93742, 226791, 11735, 18189, 18708, 109676, 269109, 12558, 13383, 16412, 212073, 12296, 104718, 14360, 76438, 98741, 11426, 20742, 56224, 12306, 20336, 20411, 13836, 19878, 56535, 76740, 242557, 16553, 19092, 68617, 98496, 106572, 76260, 666468, 11733, 12361, 18479, 20296, 66629, 80982, 98732, 11845, 54673, 58801, 69047, 74117, 12048, 20614, 22350, 66212, 217893, 12550, 14694, 16400, 16573, 22417…
GO:0014897	striated muscle hypertrophy	4.27E-04	0.002280967	0.312799724	108655, 108058, 19091, 75547, 19055, 12818, 234214, 17127, 238161, 11534, 14489, 74155, 16000, 56376, 18750, 17258, 21844, 16468, 18124, 11554, 13614, 22402, 230857, 14815, 381290, 11609, 14463, 30926, 18479, 242202, 19735, 56637, 67731, 17260, 22065, 214384, 20191, 69642, 11640, 11835, 101490, 15559, 22138, 74116, 11545, 11739, 14056, 15214, 17128, 67655, 11938, 13009, 16846, 26398, 12154, 15111…
GO:0060047	heart contraction	4.39E-04	0.002338735	0.214319299	238871, 20541, 20346, 108058, 19091, 83814, 14609, 18708, 18578, 109676, 11548, 14219, 13405, 16518, 24052, 13383, 26399, 13819, 238161, 12296, 435766, 12293, 12288, 18125, 67795, 208727, 244431, 17295, 21834, 230738, 18750, 16493, 17258, 20855, 22003, 140492, 11931, 17131, 11554, 13614, 54140, 381290, 11609, 12389, 12767, 14463, 21333, 30926, 74318, 11441, 11535, 11550, 12289, 12652, 21338, 2422…
GO:0046631	alpha-beta T cell activation	4.42E-04	0.002353678	0.266150512	108655, 21813, 208650, 14634, 16168, 19883, 12505, 12487, 16160, 12053, 240873, 12522, 16842, 58208, 14462, 22164, 17131, 23882, 230126, 11774, 12142, 19219, 16193, 11350, 15505, 16952, 20230, 12043, 16159, 56501, 11352, 12144, 16364, 18089, 19401, 22165, 235320, 12051, 15978, 18503, 21949, 723840, 15284, 16362, 18761, 18782, 20963, 56468, 381305, 11486, 11540, 16147, 16173, 16183, 16963, 19260, …
GO:0046660	female sex differentiation	4.44E-04	0.002363915	0.265553606	16323, 12394, 18783, 11516, 12167, 13134, 17311, 13982, 22418, 22762, 320790, 11622, 268903, 71371, 17300, 22061, 30953, 11600, 723955, 16542, 19219, 20377, 14165, 16590, 17979, 18667, 16867, 17289, 22339, 56484, 242523, 17390, 18787, 20897, 93757, 228980, 11504, 12043, 12048, 14313, 22431, 70441, 226090, 12159, 13874, 14178, 22417, 13983, 18291, 20397, 22764, 387156, 14087, 14308, 16337, 22215, …
GO:1903707	negative regulation of hemopoiesis	4.48E-04	0.002378826	0.274768398	17268, 12394, 18708, 14634, 234515, 12505, 13345, 17536, 211770, 12053, 240873, 74511, 12571, 22164, 22761, 14118, 17131, 19229, 20377, 27220, 12387, 12477, 70673, 12192, 16658, 18015, 229473, 16952, 18024, 21873, 15205, 56492, 72828, 12159, 18035, 19401, 235320, 235497, 15284, 16362, 56468, 238377, 381305, 11450, 12578, 14255, 14390, 15526, 15977, 16147, 16183, 16331, 18103, 50794, 72147, 229323…
GO:0051057	positive regulation of small GTPase mediated signal transduction	4.52E-04	0.002399951	0.361730884	19876, 108058, 75547, 320127, 211323, 12825, 17311, 14745, 19699, 18049, 16000, 14062, 57810, 12977, 14064, 14165, 14744, 20779, 223513, 17207, 19419, 20662, 11517, 12175, 14063, 14065, 18129, 19417, 11806, 18053, 18596, 78134, 94176, 320404, 64095, 67168, 213438, 20663, 26395, 109689, 574402, 13856, 13866, 16653, 18211, 53978, 56392, 59046, 70727, 75104, 78826, 233046, 239530, 385354
GO:0051091	positive regulation of sequence-specific DNA binding transcription factor activity	4.54E-04	0.002407252	0.218155822	67916, 14362, 21898, 19055, 19017, 13982, 22418, 14158, 71371, 21943, 19211, 19699, 12064, 14489, 15364, 18049, 208727, 15182, 19016, 94353, 240873, 11745, 13839, 18214, 21814, 69807, 18760, 227541, 13614, 16193, 16590, 17979, 71268, 12387, 16974, 67154, 223513, 245527, 12042, 12289, 15375, 16180, 21934, 22339, 57748, 383619, 15258, 26443, 71751, 17986, 93679, 107869, 214384, 16978, 54324, 56274,…
GO:0051047	positive regulation of secretion	4.64E-04	0.002453082	0.154755743	11480, 12394, 21416, 20666, 20315, 14609, 16392, 11516, 50706, 13649, 13132, 22418, 54725, 14805, 27062, 21943, 26399, 56508, 387140, 53322, 192167, 215999, 15251, 16000, 20742, 22341, 18750, 50873, 326623, 14062, 14462, 20979, 22164, 68151, 68585, 17196, 54003, 77125, 11554, 11607, 13614, 14134, 19219, 21809, 27220, 66482, 14815, 16193, 20750, 20779, 54140, 54698, 71268, 78808, 83671, 11609, 148…
GO:0044403	symbiosis, encompassing mutualism through parasitism	4.77E-04	0.002524056	0.160530742	319415, 16168, 78610, 58235, 16476, 16543, 18552, 17127, 26424, 12125, 16160, 98910, 17101, 216238, 230738, 12306, 14732, 16842, 50873, 14268, 20817, 22164, 69807, 77125, 14134, 14633, 16416, 19878, 66482, 104721, 227753, 16193, 12389, 12767, 16410, 18705, 20181, 74244, 387510, 14825, 22329, 56491, 383619, 19288, 103213, 192119, 331401, 11836, 12043, 12048, 15900, 16159, 19349, 67070, 93679, 1217…
GO:1901214	regulation of neuron death	4.81E-04	0.002541113	0.177901265	13841, 16531, 14362, 14600, 16392, 244579, 112407, 19017, 13982, 170719, 13176, 14804, 16476, 22061, 20660, 66922, 11600, 108073, 12064, 109700, 12125, 14360, 14573, 15251, 18049, 18125, 208727, 16000, 16542, 114774, 13798, 16438, 17250, 18205, 21419, 50873, 70620, 12661, 14062, 14462, 20817, 72930, 18039, 18124, 19141, 18007, 19229, 21809, 14806, 14815, 16193, 16443, 18489, 80890, 12286, 12387, …
GO:0035710	CD4-positive, alpha-beta T cell activation	4.87E-04	0.002569981	0.340412791	108655, 21813, 19883, 12505, 16160, 12053, 240873, 12522, 16842, 14462, 22164, 17131, 23882, 230126, 19219, 16193, 16952, 20230, 16364, 18089, 19401, 12051, 15978, 18503, 723840, 15284, 16362, 18761, 18782, 56468, 381305, 16173, 16183, 16963, 105855, 11977, 12772, 16190, 16859, 17863, 18762, 20185, 20848, 20852, 21803, 53314, 65960, 74048, 109880, 12775, 17085, 20351, 58185, 74131, 216799, 321019…
GO:0042476	odontogenesis	4.95E-04	0.002608131	0.277816248	16323, 21416, 12393, 13617, 14634, 71458, 58235, 17300, 22061, 18383, 77087, 12125, 12156, 14183, 15182, 16842, 23967, 58208, 12162, 16777, 13614, 14633, 18741, 12977, 14165, 239405, 12387, 16974, 12006, 17918, 21418, 15110, 17702, 192119, 546144, 12842, 14313, 17701, 66695, 12159, 13392, 16403, 18089, 107587, 240590, 12166, 12490, 13393, 18511, 238384, 11789, 18016, 18053, 20866, 21380, 22422, 6…
GO:0098773	skin epidermis development	5.00E-04	0.0026285	0.289426944	16323, 83925, 12394, 19664, 16826, 13649, 235505, 22061, 14183, 98376, 15182, 21420, 18590, 14165, 381269, 12387, 12399, 20613, 12560, 17918, 18015, 13039, 17702, 19225, 20662, 21808, 192119, 12043, 14313, 494504, 12023, 12540, 14178, 110805, 11789, 13380, 14160, 14419, 15220, 15422, 18053, 19165, 64010, 68268, 320713, 11695, 12614, 14368, 16776, 16870, 17128, 22410, 107515, 232685, 11977, 14683,…
GO:0015031	protein transport	5.08E-04	0.002667235	0.084381497	13640, 108655, 93742, 20356, 21416, 226791, 11735, 14362, 21898, 18189, 20338, 19055, 14609, 19664, 16392, 75471, 11516, 26422, 50706, 53375, 225326, 66632, 69068, 13649, 13869, 18708, 13132, 22418, 54725, 109676, 14180, 14634, 102607, 192197, 27062, 16476, 16543, 192236, 16412, 20660, 65973, 11600, 17127, 56508, 106042, 238161, 56079, 67180, 226861, 387140, 434215, 55943, 65969, 66074, 73674, 74…
GO:0070997	neuron death	5.12E-04	0.002685088	0.168287836	13841, 16531, 14362, 14600, 16392, 244579, 112407, 19017, 13982, 14924, 170719, 13176, 14804, 11820, 16476, 22061, 20660, 66922, 11600, 108073, 12064, 109700, 12125, 14360, 14573, 15251, 18049, 18125, 208727, 16000, 16542, 114774, 13798, 16438, 17250, 18205, 21419, 50873, 70620, 12661, 14062, 14462, 20817, 72930, 18039, 18124, 19141, 18007, 19229, 21809, 14806, 14815, 16193, 16443, 18489, 80890, …
GO:0050768	negative regulation of neurogenesis	5.23E-04	0.002735738	0.176596021	270120, 20563, 16449, 13841, 17268, 243937, 235106, 13196, 13865, 19270, 20356, 20346, 20666, 13837, 19055, 19664, 16392, 211323, 12825, 11516, 233781, 13869, 18514, 13132, 22418, 103967, 14634, 16373, 11820, 12385, 13131, 16412, 19211, 20660, 12579, 14745, 63953, 110648, 269784, 12064, 13844, 192167, 15364, 76089, 216616, 13838, 15182, 19762, 20620, 18109, 21960, 22240, 668253, 12162, 14270, 192…
GO:0008406	gonad development	5.28E-04	0.002755742	0.218823383	16323, 11480, 12394, 20346, 18783, 319448, 11516, 12167, 17311, 13982, 22418, 14180, 22762, 11622, 268903, 71371, 17300, 17684, 30953, 11600, 12125, 15364, 16542, 20319, 23967, 14462, 98711, 108829, 19219, 20377, 16590, 18667, 14463, 16410, 21812, 16867, 21412, 22339, 56484, 242523, 12638, 17390, 18787, 21808, 93757, 228421, 228980, 11504, 12043, 12048, 14313, 22431, 226090, 12159, 12443, 13874, …
GO:0035282	segmentation	5.30E-04	0.002765118	0.293478083	20346, 19664, 18187, 16371, 22418, 16373, 18845, 18505, 20348, 26564, 17300, 12808, 70122, 17127, 76365, 16842, 20319, 23967, 24136, 20377, 17285, 15376, 16974, 11308, 12006, 16658, 17286, 18553, 225164, 235542, 241324, 13654, 21415, 22431, 226049, 327826, 12159, 14367, 17878, 12166, 18095, 18503, 13380, 16372, 19090, 19165, 22138, 382089, 12591, 17128, 17292, 17877, 50884, 56184, 18014, 18424, 2…
GO:0042303	molting cycle	5.34E-04	0.002777497	0.273205885	16323, 83925, 12394, 19664, 16826, 13649, 235505, 22061, 14183, 98376, 15182, 21420, 18590, 14165, 381269, 12387, 12399, 20613, 12560, 17918, 18015, 18018, 13039, 17702, 19225, 20662, 21808, 192119, 11865, 12043, 14313, 16206, 494504, 12023, 12540, 14178, 110805, 71175, 11789, 13380, 14160, 14419, 15220, 15422, 18053, 19165, 64010, 68268, 320713, 11695, 12614, 14368, 16776, 16870, 17128, 22410, 9…
GO:0042633	hair cycle	5.34E-04	0.002777497	0.273205885	16323, 83925, 12394, 19664, 16826, 13649, 235505, 22061, 14183, 98376, 15182, 21420, 18590, 14165, 381269, 12387, 12399, 20613, 12560, 17918, 18015, 18018, 13039, 17702, 19225, 20662, 21808, 192119, 11865, 12043, 14313, 16206, 494504, 12023, 12540, 14178, 110805, 71175, 11789, 13380, 14160, 14419, 15220, 15422, 18053, 19165, 64010, 68268, 320713, 11695, 12614, 14368, 16776, 16870, 17128, 22410, 9…
GO:0030838	positive regulation of actin filament polymerization	5.35E-04	0.002780112	0.348513573	14260, 14158, 13383, 260409, 14026, 17974, 19229, 99889, 227753, 170643, 18645, 54418, 68732, 57748, 11845, 20430, 66713, 74117, 544963, 56699, 68166, 93677, 18754, 27385, 11867, 20259, 26401, 50884, 78757, 83767, 105855, 108100, 329165, 14784, 15894, 19353, 20292, 73178, 93689, 211556, 11840, 12985, 13043, 17973, 19720, 22349, 56443, 56717, 58804, 66824, 67771, 76709, 104252, 207495, 234857, 242…
GO:1904950	negative regulation of establishment of protein localization	5.38E-04	0.00278738	0.209922034	226791, 14362, 19055, 16543, 11600, 434215, 18125, 218461, 230738, 50873, 14062, 14268, 22164, 69601, 72565, 77125, 97064, 242248, 15357, 18007, 19219, 20377, 74370, 12021, 16193, 18133, 76273, 98496, 103583, 11551, 12006, 18015, 18575, 70790, 207227, 15505, 16952, 18300, 26950, 56637, 75744, 12048, 19042, 20186, 21749, 22350, 26921, 69181, 14063, 14084, 16324, 18035, 56715, 66894, 11640, 11806, …
GO:0031348	negative regulation of defense response	5.44E-04	0.002815556	0.250918504	20563, 15234, 16392, 11516, 19883, 23871, 12505, 17127, 63953, 16160, 19016, 230738, 14462, 18033, 72565, 19219, 18133, 23959, 54598, 109934, 11441, 110279, 21929, 72432, 11555, 20186, 84544, 19223, 56213, 56715, 102657, 213208, 11806, 12702, 16153, 20317, 21938, 65113, 56468, 73914, 81799, 96935, 208188, 210029, 268857, 11450, 11486, 11540, 11815, 12928, 16178, 16183, 19123, 20723, 20737, 27052,…
GO:0034614	cellular response to reactive oxygen species	5.55E-04	0.002865627	0.26496581	108655, 20541, 15234, 13649, 14158, 19272, 16476, 15182, 17295, 114774, 13078, 18504, 18124, 23876, 12927, 11852, 16193, 18489, 20779, 56458, 14281, 74244, 11350, 56484, 268345, 15505, 16952, 18024, 21929, 14297, 71805, 14694, 22068, 70415, 170826, 11991, 17395, 18584, 66725, 238505, 269254, 12633, 22166, 22227, 26362, 26408, 213990, 11545, 11677, 11826, 12491, 12578, 12928, 13605, 14056, 14763, …
GO:0060491	regulation of cell projection assembly	5.63E-04	0.002905801	0.238538437	20563, 231532, 18189, 64009, 103967, 14158, 12224, 192197, 319565, 12808, 53860, 243725, 12345, 192167, 17909, 208727, 14432, 22240, 54670, 260409, 235072, 271127, 329421, 667663, 14026, 27205, 107351, 13836, 21809, 16590, 20779, 75974, 231225, 12389, 18645, 21812, 232906, 242687, 104943, 11845, 20430, 74117, 75811, 108686, 17758, 18805, 56699, 67046, 110351, 12540, 14063, 15194, 69710, 231637, 2…
GO:0051346	negative regulation of hydrolase activity	5.70E-04	0.002931119	0.17672933	23859, 15234, 16600, 11516, 235505, 192197, 241919, 11820, 12505, 20660, 27494, 72902, 18049, 18125, 19276, 20720, 223254, 16000, 110651, 213945, 223701, 16842, 18504, 20319, 69601, 74996, 211673, 243312, 24064, 98402, 19878, 72281, 209378, 14734, 16193, 20779, 67769, 71994, 76400, 83671, 20745, 76260, 328971, 11350, 21859, 22339, 338367, 11699, 16952, 18787, 19288, 19735, 21808, 72432, 241324, 1…
GO:0009894	regulation of catabolic process	5.72E-04	0.002938717	0.131805824	26409, 224997, 83814, 14609, 208650, 211323, 217410, 13649, 16009, 19017, 13132, 22418, 11548, 225131, 78610, 244416, 16412, 19211, 20660, 53325, 17127, 106042, 211770, 14811, 13032, 69635, 73674, 14360, 15251, 19359, 20720, 208727, 16000, 16542, 20620, 218215, 230738, 12306, 12801, 50873, 70620, 225020, 69601, 69807, 244058, 17131, 18760, 72446, 77125, 98402, 12183, 14198, 19229, 19246, 59036, 7…
GO:0061024	membrane organization	5.80E-04	0.002976015	0.12049445	23859, 329628, 19266, 13196, 217517, 226791, 11735, 50791, 18189, 26903, 18783, 545156, 66797, 13649, 18708, 57257, 140580, 13132, 80334, 103967, 109676, 268566, 12831, 78610, 24052, 269109, 319565, 11304, 12558, 13383, 16412, 19211, 19699, 12296, 76108, 104718, 243499, 55943, 74998, 192167, 12125, 13823, 14573, 66075, 67952, 76089, 76438, 98741, 98910, 244431, 17886, 19016, 20742, 56224, 216238,…
GO:0002286	T cell activation involved in immune response	5.83E-04	0.002985111	0.322775978	108655, 19883, 16160, 12053, 240873, 16842, 14462, 22164, 17131, 23882, 230126, 19219, 16193, 54519, 387510, 16952, 14063, 16364, 19401, 12051, 15978, 16854, 17221, 723840, 15284, 16362, 19165, 56468, 381305, 15977, 16173, 16183, 74732, 230405, 11891, 11977, 12772, 13813, 15894, 16190, 17863, 18762, 20848, 20852, 21803, 53314, 12775, 17085, 17474, 18826, 19164, 20351, 22059, 27103, 171285, 216799…
GO:0072507	divalent inorganic cation homeostasis	5.95E-04	0.0030451	0.148138904	238871, 20541, 11735, 108058, 19091, 14609, 11516, 13649, 13982, 13617, 109676, 11548, 234515, 320790, 67972, 11820, 13405, 21943, 26946, 16412, 65973, 14745, 16439, 17127, 238161, 12293, 13609, 22045, 53322, 108837, 215999, 12288, 14360, 18049, 18125, 16542, 225192, 16438, 18750, 21419, 94249, 216001, 278279, 317750, 11608, 14062, 16493, 20855, 76376, 211401, 270028, 11931, 18760, 21848, 22295, …
GO:0032944	regulation of mononuclear cell proliferation	5.99E-04	0.003055824	0.21595709	21813, 20666, 21898, 208650, 57257, 16168, 11622, 12505, 12487, 13383, 20440, 11534, 434215, 16160, 18019, 12053, 16000, 114774, 240873, 14732, 22164, 12142, 16195, 17974, 12977, 14165, 16193, 12387, 12477, 21333, 22287, 22329, 67245, 229473, 242202, 16952, 20662, 227059, 384783, 12043, 15205, 16159, 16196, 17260, 12144, 12159, 12367, 19084, 102657, 213208, 12494, 13641, 15978, 16153, 16854, 1712…
GO:2001242	regulation of intrinsic apoptotic signaling pathway	6.01E-04	0.003065147	0.267460784	20315, 12505, 12125, 15251, 12778, 15182, 50873, 69807, 74996, 17974, 19246, 20779, 12389, 20613, 26427, 15505, 18024, 50754, 54673, 54722, 56642, 12043, 12048, 15507, 17701, 20437, 217558, 14694, 17210, 19777, 117198, 17395, 18095, 66725, 67025, 74143, 99982, 12062, 13143, 11545, 12049, 12122, 17246, 18793, 18952, 20583, 22334, 22393, 70369, 72287, 170770, 237038, 13666, 20655, 20747, 22038, 239…
GO:0010950	positive regulation of endopeptidase activity	6.03E-04	0.003074095	0.272752279	19876, 50768, 14219, 65973, 17127, 69635, 12125, 19016, 114774, 20319, 326623, 14062, 16007, 17196, 72565, 98582, 227753, 230379, 433693, 12042, 14102, 73916, 383619, 11783, 14103, 58801, 223453, 14066, 12905, 14694, 22436, 76884, 12364, 16452, 18095, 22035, 12370, 14082, 18053, 19052, 20617, 26408, 64058, 215114, 12122, 12578, 19712, 19823, 20680, 170770, 11684, 12424, 12828, 13063, 13666, 18174…
GO:0032675	regulation of interleukin-6 production	6.11E-04	0.003110496	0.281718557	15234, 21898, 16392, 11516, 22418, 96875, 17295, 230738, 14062, 22164, 17196, 77125, 242248, 11829, 16193, 433693, 22160, 11441, 11541, 16180, 56490, 21929, 16598, 20186, 13874, 14063, 17164, 56715, 107527, 12922, 15978, 16153, 16194, 14205, 26415, 56468, 67581, 73914, 81799, 100689, 208188, 268857, 12491, 12774, 14255, 16175, 16331, 19260, 24088, 105855, 170743, 14456, 16859, 18439, 19204, 21897…
GO:0060976	coronary vasculature development	6.13E-04	0.003113563	0.339243951	268977, 19876, 14180, 22762, 18552, 11600, 50501, 106042, 14164, 14183, 108154, 21814, 12142, 14734, 77579, 12387, 14463, 20181, 21812, 22339, 14182, 15531, 22431, 110350, 214384, 12159, 17130, 16971, 13430, 14173, 18591, 18596, 21380, 58182, 66923, 67784, 77044, 14725, 15214, 17292, 24069, 71461, 99683, 66513, 71770, 73692, 15111, 16576, 18128, 18186, 20586, 207728, 235626, 269878, 387163, 12627…
GO:0014896	muscle hypertrophy	6.29E-04	0.003180585	0.302031042	108655, 108058, 19091, 75547, 19055, 12818, 234214, 17127, 238161, 11534, 14489, 74155, 16000, 56376, 18750, 17258, 21844, 16468, 18124, 11554, 13614, 22402, 230857, 14815, 381290, 11609, 14463, 30926, 18479, 242202, 19735, 56637, 67731, 17260, 22065, 214384, 20191, 69642, 11640, 11835, 101490, 15559, 22138, 74116, 11545, 11739, 14056, 15214, 17128, 67655, 11938, 13009, 16846, 26398, 12154, 15111…
GO:0035270	endocrine system development	6.33E-04	0.0031944	0.262870643	21416, 19664, 16392, 18514, 22418, 16001, 71371, 17684, 17127, 12156, 15364, 12160, 12571, 14462, 19726, 14633, 18740, 18741, 14165, 14815, 16193, 18510, 15376, 21410, 21812, 18015, 18121, 12638, 12912, 20897, 11865, 15205, 22431, 110351, 12159, 12161, 12577, 18096, 18508, 18736, 19744, 22417, 110805, 11806, 12166, 16194, 18503, 18576, 20471, 99982, 14173, 15379, 16337, 17069, 18420, 18596, 21380…
GO:0051649	establishment of localization in cell	6.51E-04	0.003279228	0.08345502	18191, 13640, 238871, 20541, 93742, 20356, 21416, 11735, 14362, 108058, 12014, 21898, 50791, 18189, 20338, 75547, 19055, 320127, 20238, 75471, 64009, 26422, 53375, 225326, 66632, 69068, 13649, 13869, 18708, 68861, 13518, 14048, 13132, 13617, 16558, 103967, 109676, 14158, 14180, 14634, 234515, 320790, 192197, 11820, 27062, 13405, 16476, 16543, 319565, 12558, 13383, 16412, 19211, 20660, 65973, 2088…
GO:0032273	positive regulation of protein polymerization	6.68E-04	0.003351843	0.30085364	14260, 14158, 13383, 17295, 260409, 14026, 17755, 17974, 19229, 99889, 227753, 170643, 12389, 18645, 54418, 68732, 18479, 57748, 11845, 19735, 20430, 66713, 74117, 544963, 18080, 21749, 56699, 68166, 56430, 14544, 93677, 11789, 18754, 27385, 11867, 20259, 26401, 26419, 50884, 78757, 83767, 105855, 108100, 329165, 14784, 15894, 17762, 19353, 20292, 73178, 75991, 93689, 211556, 11840, 12985, 13043,…
GO:0045137	development of primary sexual characteristics	6.97E-04	0.003464603	0.212594727	16323, 11480, 12394, 20346, 18783, 319448, 11516, 12167, 13134, 17311, 13982, 22418, 14180, 22762, 11622, 268903, 71371, 17300, 17684, 30953, 11600, 12125, 15364, 16542, 20319, 23967, 14462, 98711, 108829, 19219, 20377, 16590, 18667, 14463, 16410, 21812, 16867, 21412, 22339, 56484, 242523, 12638, 17390, 18787, 21808, 93757, 228421, 228980, 11504, 12043, 12048, 14313, 22431, 226090, 12159, 12443, …
GO:0051961	negative regulation of nervous system development	7.21E-04	0.003573992	0.167184147	270120, 20563, 16449, 13841, 17268, 243937, 235106, 13196, 13865, 19270, 20356, 20346, 20666, 13837, 19055, 19664, 16392, 211323, 12825, 11516, 233781, 13869, 18514, 13132, 22418, 103967, 14634, 16373, 11820, 12385, 13131, 16412, 19211, 20660, 12579, 14745, 63953, 110648, 269784, 12064, 13844, 192167, 15364, 76089, 216616, 13838, 15182, 19762, 20620, 18109, 21960, 22240, 668253, 12162, 14270, 192…
GO:1904591	positive regulation of protein import	7.27E-04	0.003594893	0.2852389	20356, 21898, 19055, 69068, 13649, 13869, 18708, 13132, 14634, 17127, 238161, 16000, 19663, 230738, 20319, 18760, 72565, 107351, 21809, 59036, 16193, 22771, 70572, 21812, 70790, 19225, 29810, 71805, 12159, 12161, 12550, 54324, 12166, 15978, 16452, 238276, 12534, 18761, 23892, 26416, 68010, 11545, 13605, 13645, 15519, 16173, 17128, 18753, 19058, 19259, 19260, 24088, 72043, 170743, 192176, 16480, 1…
GO:0032386	regulation of intracellular transport	7.32E-04	0.003617028	0.144529891	20356, 21416, 11735, 14362, 21898, 19055, 66632, 69068, 13649, 13869, 18708, 13132, 14158, 14634, 234515, 192197, 16543, 20660, 65973, 11600, 17127, 238161, 67180, 226861, 73674, 192167, 14360, 16000, 19663, 230738, 12306, 20319, 116838, 69601, 18760, 19250, 72446, 72565, 97064, 107351, 17755, 19246, 21809, 59036, 380752, 12021, 16193, 18133, 20779, 22771, 68617, 70572, 103583, 218333, 11609, 123…
GO:2001057	reactive nitrogen species metabolic process	7.35E-04	0.003627438	0.339386533	16600, 21898, 13649, 13982, 19883, 17127, 18125, 16000, 230738, 13078, 227231, 19229, 16193, 381290, 12389, 15465, 19225, 19288, 16598, 69219, 11898, 19223, 12490, 15978, 16153, 16452, 18390, 18984, 12944, 13430, 16337, 16414, 53791, 58994, 15519, 24088, 12257, 15894, 18126, 18764, 77777, 18127, 20751, 26420, 56717, 66112, 67247, 74682, 193034, 211389, 218341, 11651, 11652, 12759, 14991, 16176, 1…
GO:0010463	mesenchymal cell proliferation	7.43E-04	0.00366238	0.354148208	108655, 329628, 21813, 18028, 22418, 14180, 22061, 12156, 14183, 76365, 16542, 18109, 23967, 12162, 19242, 20429, 11855, 18590, 14734, 12387, 16974, 18933, 114142, 22339, 14182, 21417, 384783, 17701, 22411, 12159, 14178, 12166, 16905, 20471, 22413, 233651, 16973, 20204, 20472, 21380, 16147, 67087, 14451, 30838, 14175, 15111, 16367, 17869, 20682, 75725, 319757, 15289
GO:0046209	nitric oxide metabolic process	7.53E-04	0.003710347	0.346967767	16600, 21898, 13649, 13982, 19883, 17127, 18125, 16000, 230738, 13078, 227231, 19229, 16193, 381290, 12389, 15465, 19225, 19288, 16598, 69219, 11898, 19223, 12490, 15978, 16153, 16452, 18390, 18984, 12944, 13430, 16337, 16414, 53791, 58994, 15519, 24088, 12257, 15894, 18126, 18764, 77777, 18127, 20751, 26420, 56717, 74682, 193034, 11651, 11652, 12759, 14991, 16176, 18438, 19733, 21926, 106759, 10…
GO:0021700	developmental maturation	7.56E-04	0.003719514	0.182596313	18191, 23859, 329628, 16531, 18027, 12394, 18189, 14609, 19664, 66797, 12393, 13869, 68703, 16168, 102607, 11820, 19211, 13819, 19699, 13609, 12156, 15251, 18049, 16000, 16542, 19016, 18504, 54611, 319504, 668253, 14462, 69601, 19726, 72433, 230126, 19229, 18667, 381269, 12286, 12387, 12399, 105722, 12560, 15375, 17918, 18015, 18795, 19378, 22339, 56484, 224650, 12638, 13039, 14182, 17390, 17702,…
GO:0010977	negative regulation of neuron projection development	7.61E-04	0.003732045	0.239412843	270120, 20563, 13841, 235106, 13196, 13865, 19270, 20356, 20346, 13837, 19055, 19664, 233781, 13132, 22418, 103967, 13131, 19211, 14745, 13844, 192167, 76089, 216616, 13838, 15182, 19762, 20620, 21960, 22240, 668253, 68585, 244058, 18858, 107351, 320027, 18007, 14168, 21838, 20745, 22415, 14083, 269473, 11845, 56637, 74117, 94245, 331401, 380711, 14581, 15205, 20562, 26921, 19283, 22068, 12933, 1…
GO:0070509	calcium ion import	7.66E-04	0.003749322	0.226463358	238871, 20541, 108058, 20315, 13617, 109676, 320790, 13405, 65973, 16439, 238161, 12296, 108837, 215999, 12288, 14360, 18049, 114774, 16438, 216001, 14062, 20855, 270028, 18760, 16416, 19229, 15558, 21838, 12286, 12387, 12767, 16410, 22066, 59091, 11350, 12289, 12361, 16867, 17918, 80982, 15465, 18787, 21808, 69047, 239556, 12373, 15205, 72828, 14065, 15194, 20191, 66815, 12290, 12922, 13488, 168…
GO:0060415	muscle tissue morphogenesis	7.73E-04	0.003781364	0.309285057	14362, 19664, 16392, 12825, 22418, 22762, 320790, 17300, 12814, 11600, 13609, 12156, 14183, 21814, 22003, 22761, 107589, 17131, 20429, 18741, 77446, 12387, 16974, 20181, 21812, 57246, 18121, 15110, 21808, 18509, 17878, 20191, 107765, 12166, 19130, 22413, 67451, 241431, 14225, 15213, 17069, 21380, 22138, 68927, 109620, 110532, 13805, 15214, 17128, 17877, 18091, 18996, 63958, 112405, 21803, 21952, …
GO:0051209	release of sequestered calcium ion into cytosol	7.93E-04	0.003862844	0.289022734	238871, 20541, 108058, 13617, 109676, 320790, 13405, 65973, 16439, 238161, 108837, 18049, 16438, 14062, 18760, 16416, 19229, 15558, 21838, 16410, 59091, 11350, 16867, 17918, 80982, 21808, 12373, 72828, 14065, 15194, 20191, 13488, 71111, 76757, 234779, 319239, 12766, 14173, 14225, 15559, 15560, 18754, 20190, 20192, 20617, 109552, 12061, 12774, 14652, 16963, 18607, 18821, 19264, 22063, 170770, 1336…
GO:0051283	negative regulation of sequestering of calcium ion	7.93E-04	0.003862844	0.289022734	238871, 20541, 108058, 13617, 109676, 320790, 13405, 65973, 16439, 238161, 108837, 18049, 16438, 14062, 18760, 16416, 19229, 15558, 21838, 16410, 59091, 11350, 16867, 17918, 80982, 21808, 12373, 72828, 14065, 15194, 20191, 13488, 71111, 76757, 234779, 319239, 12766, 14173, 14225, 15559, 15560, 18754, 20190, 20192, 20617, 109552, 12061, 12774, 14652, 16963, 18607, 18821, 19264, 22063, 170770, 1336…
GO:1900182	positive regulation of protein localization to nucleus	7.93E-04	0.003862844	0.255530166	20356, 21898, 19055, 69068, 13649, 13869, 18708, 13132, 14634, 17127, 238161, 14360, 16000, 19663, 230738, 20319, 18760, 72565, 107351, 21809, 59036, 16193, 20779, 22771, 70572, 21812, 70790, 16878, 19225, 21808, 29810, 71805, 93679, 12159, 12161, 12390, 12550, 12166, 15978, 16452, 238276, 12534, 18053, 18761, 23892, 26416, 68010, 11545, 12578, 13605, 13645, 15519, 16173, 17128, 18753, 19058, 192…
GO:0032943	mononuclear cell proliferation	7.96E-04	0.003869716	0.185685773	21813, 20666, 20315, 21898, 208650, 17079, 57257, 16168, 11622, 12505, 12487, 13383, 20440, 11534, 434215, 14360, 16160, 18019, 12053, 16000, 114774, 240873, 14732, 16842, 22164, 230126, 12142, 16195, 17974, 12977, 14165, 16193, 12387, 12477, 12767, 21333, 22287, 387510, 11350, 22329, 67245, 229473, 242202, 16952, 20230, 20662, 227059, 384783, 12043, 15205, 16159, 16196, 16197, 17260, 27215, 5650…
GO:0071216	cellular response to biotic stimulus	7.98E-04	0.003879971	0.224814859	238871, 21898, 17079, 735252, 18578, 22418, 70097, 387201, 211770, 17084, 16160, 22169, 230738, 18750, 18033, 22164, 69601, 387223, 12142, 16193, 66795, 67154, 11350, 20296, 110279, 18787, 21929, 56637, 11303, 14581, 15900, 16159, 17260, 20186, 414084, 12161, 14367, 18035, 19401, 107765, 15978, 16153, 16452, 21938, 100124488, 12511, 18754, 20963, 26362, 26416, 56792, 100689, 108960, 387222, 11502…
GO:0070555	response to interleukin-1	7.99E-04	0.003880548	0.344415682	19883, 21353, 16177, 208727, 230738, 18750, 14268, 18033, 69601, 239337, 16193, 20779, 18795, 20296, 21934, 18787, 20290, 107765, 20312, 22632, 16362, 20297, 20617, 69922, 73914, 108960, 381305, 16175, 16178, 16963, 19704, 73086, 108153, 213435, 16150, 16181, 18759, 20292, 20305, 20308, 240255, 13653, 20293, 20299, 20306, 22224, 66824, 12608, 16365, 19697, 20295, 20300, 20302, 20303, 20304, 20339…
GO:0001889	liver development	8.05E-04	0.003906747	0.281778217	15234, 12394, 54725, 11622, 16476, 17684, 12808, 17127, 17295, 19242, 21814, 16468, 214133, 239719, 17263, 22773, 17345, 18792, 21410, 74244, 18015, 110829, 11845, 20687, 21929, 12421, 15205, 12159, 12443, 18129, 18706, 21802, 22371, 15978, 19130, 52679, 140740, 12633, 15284, 15379, 16004, 17158, 18746, 20111, 20683, 68927, 74025, 108961, 11486, 12578, 12606, 14056, 17292, 19123, 72043, 100102, 2…
GO:0032835	glomerulus development	8.14E-04	0.003938677	0.350587312	16449, 70350, 67703, 11622, 17300, 11600, 74055, 18504, 23967, 12162, 71602, 211401, 97064, 16416, 240725, 11609, 11601, 18073, 18121, 21412, 13809, 12043, 15205, 17260, 22431, 71805, 12159, 18129, 19277, 15978, 12633, 18591, 18596, 71785, 11450, 11826, 12388, 12829, 18595, 19126, 56198, 72043, 107515, 12828, 13653, 18128, 18131, 19713, 12267, 17527, 93840, 109674
GO:0055117	regulation of cardiac muscle contraction	8.17E-04	0.003951928	0.33747859	238871, 20541, 18578, 109676, 11548, 14219, 13405, 16518, 13383, 238161, 435766, 12288, 208727, 230738, 20855, 11931, 17131, 11554, 14168, 12389, 14463, 12652, 242202, 11928, 19735, 216033, 11549, 12373, 13511, 20191, 14613, 67451, 13506, 16535, 109552, 109620, 330953, 18091, 18821, 20264, 22218, 57440, 192176, 11938, 16480, 98660, 12154, 20271, 68667, 230899, 433809, 11539, 12391, 18438, 56188, …
GO:0006809	nitric oxide biosynthetic process	8.19E-04	0.003956349	0.353117789	16600, 21898, 13649, 13982, 19883, 17127, 18125, 16000, 230738, 13078, 19229, 16193, 381290, 12389, 15465, 19225, 19288, 16598, 69219, 11898, 19223, 12490, 15978, 16153, 16452, 18390, 12944, 13430, 16337, 16414, 53791, 58994, 15519, 24088, 12257, 15894, 18126, 18764, 77777, 18127, 20751, 26420, 56717, 74682, 193034, 11651, 11652, 12759, 14991, 16176, 18438, 19733, 21926, 106759, 268782
GO:0060443	mammary gland morphogenesis	8.26E-04	0.003989447	0.358100433	20563, 21813, 19876, 13982, 22418, 14634, 18505, 14183, 21420, 13836, 14633, 12977, 14165, 14815, 17979, 18667, 20779, 12389, 16974, 20496, 17702, 18612, 12159, 12234, 22417, 11835, 11839, 19227, 104156, 12305, 16973, 18183, 12578, 14595, 18854, 20292, 20852, 21386, 21803, 22337, 16011, 18208, 20850, 21385, 75605, 244813, 12333, 12391, 13710, 19014, 66042, 72154
GO:0045089	positive regulation of innate immune response	8.41E-04	0.004053376	0.23969535	21898, 17079, 13982, 22418, 54725, 16160, 76438, 66873, 110651, 69601, 140792, 14134, 54698, 71268, 12389, 67245, 383619, 11845, 17390, 19419, 21929, 69368, 11765, 14581, 16159, 20186, 67070, 414084, 13874, 14063, 16364, 17164, 18035, 22031, 22165, 59079, 320019, 17059, 52118, 58203, 14082, 16362, 18754, 53791, 57783, 73914, 80912, 108960, 16963, 18607, 19260, 20400, 24088, 53323, 71586, 74136, 8…
GO:0046328	regulation of JNK cascade	8.43E-04	0.004059495	0.22444723	26409, 21898, 14013, 13649, 14370, 13132, 22418, 70097, 14219, 16001, 26564, 16543, 21943, 63953, 76108, 13197, 107746, 13838, 99470, 20319, 21844, 24136, 69601, 14388, 23882, 52521, 65964, 93735, 98432, 13614, 16906, 19229, 19246, 20377, 27206, 59036, 14806, 66505, 245527, 18479, 18795, 21934, 21987, 15258, 19419, 81877, 94245, 140577, 330177, 338372, 12421, 26407, 26921, 50932, 70834, 209012, 3…
GO:0051897	positive regulation of protein kinase B signaling	8.60E-04	0.004131606	0.306565192	20356, 21416, 211323, 13649, 16001, 21943, 12487, 387201, 11600, 16000, 14462, 68585, 211673, 24064, 98432, 18590, 16193, 16443, 20779, 50490, 21812, 67154, 14083, 22339, 104943, 19271, 14066, 19401, 56274, 14538, 75141, 237542, 14173, 16337, 18053, 21832, 26362, 81799, 266692, 15200, 16173, 21825, 56745, 78757, 105349, 239364, 244882, 14456, 16413, 16846, 21687, 21803, 30955, 216021, 12985, 1477…
GO:0042307	positive regulation of protein import into nucleus	8.68E-04	0.004167888	0.284656053	20356, 21898, 19055, 69068, 13649, 13869, 18708, 13132, 14634, 17127, 238161, 16000, 19663, 230738, 20319, 18760, 72565, 107351, 21809, 59036, 16193, 22771, 70572, 21812, 70790, 19225, 29810, 71805, 12159, 12161, 12550, 12166, 15978, 16452, 238276, 12534, 18761, 23892, 26416, 68010, 11545, 13605, 13645, 15519, 16173, 17128, 18753, 19058, 19259, 19260, 24088, 72043, 170743, 192176, 16480, 16846, 2…
GO:0008585	female gonad development	8.80E-04	0.004217289	0.281651786	16323, 12394, 18783, 11516, 12167, 17311, 13982, 22762, 11622, 268903, 71371, 17300, 30953, 11600, 16542, 19219, 20377, 16590, 18667, 16867, 22339, 56484, 242523, 17390, 18787, 93757, 228980, 11504, 12043, 12048, 14313, 22431, 226090, 12159, 13874, 14178, 22417, 13983, 18291, 20397, 22764, 14087, 14308, 16337, 22215, 26972, 229357, 14309, 14366, 17128, 18595, 26423, 224045, 12155, 16846, 20655, 5…
GO:0051282	regulation of sequestering of calcium ion	8.92E-04	0.004269501	0.285741408	238871, 20541, 108058, 13617, 109676, 320790, 13405, 65973, 16439, 238161, 108837, 18049, 16438, 14062, 18760, 16416, 19229, 15558, 21838, 16410, 59091, 11350, 16867, 17918, 80982, 21808, 12373, 72828, 14065, 15194, 20191, 13488, 71111, 76757, 234779, 319239, 12766, 14173, 14225, 15559, 15560, 18754, 20190, 20192, 20617, 109552, 12061, 12774, 14652, 16963, 18607, 18821, 19264, 22063, 170770, 1336…
GO:0035264	multicellular organism growth	9.03E-04	0.004312464	0.209731271	238871, 21416, 76965, 81004, 218772, 14600, 320790, 11820, 71371, 26383, 13383, 239250, 77087, 14183, 15364, 70661, 16000, 13798, 14732, 50769, 19141, 97064, 11554, 11994, 68790, 12977, 17263, 17979, 77446, 217843, 14571, 76260, 12192, 20496, 74386, 252973, 12912, 20662, 20856, 192119, 11555, 12043, 14297, 16598, 19377, 20437, 22350, 29876, 94229, 231507, 319924, 319955, 11352, 12540, 12577, 1812…
GO:0046849	bone remodeling	9.19E-04	0.00438292	0.291514666	14609, 13649, 234515, 17342, 21943, 18383, 13609, 233328, 93735, 13836, 16416, 19219, 19229, 20377, 27220, 16193, 20750, 20779, 50490, 12387, 16410, 16974, 18015, 22339, 11555, 16196, 19349, 27273, 56492, 72828, 75396, 100201, 18129, 22436, 170826, 620235, 12349, 12494, 12978, 14308, 16973, 18605, 20963, 23892, 75766, 14309, 16147, 16331, 107515, 215653, 12751, 16846, 16847, 16998, 18439, 19226, …
GO:0016032	viral process	9.21E-04	0.004385304	0.161100992	319415, 16168, 78610, 58235, 16476, 16543, 18552, 17127, 26424, 12125, 16160, 98910, 17101, 216238, 230738, 14732, 16842, 50873, 20817, 22164, 69807, 77125, 14134, 14633, 16416, 19878, 104721, 227753, 16193, 12389, 12767, 16410, 18705, 20181, 74244, 387510, 22329, 56491, 383619, 19288, 103213, 192119, 331401, 12043, 12048, 16159, 19349, 67070, 93679, 12177, 12390, 12648, 14063, 19775, 19777, 2085…
GO:0030900	forebrain development	9.38E-04	0.004455647	0.148585972	20563, 16323, 329628, 13865, 14042, 19876, 20356, 21416, 50768, 13175, 20346, 20315, 19091, 14013, 218772, 17967, 67703, 228662, 11819, 19664, 16392, 211323, 12825, 18187, 18028, 66797, 13649, 13869, 268902, 22418, 14634, 320790, 17356, 11820, 13131, 319565, 12558, 19211, 19699, 110648, 13844, 12156, 14183, 14360, 15251, 15364, 76089, 11921, 15182, 20602, 223701, 243743, 13839, 16842, 21960, 5819…
GO:0044802	single-organism membrane organization	9.43E-04	0.004473303	0.122959748	23859, 329628, 19266, 13196, 217517, 226791, 11735, 50791, 18189, 26903, 18783, 545156, 66797, 13649, 18708, 57257, 13132, 80334, 103967, 109676, 268566, 12831, 78610, 269109, 319565, 11304, 12558, 13383, 16412, 19211, 19699, 12296, 76108, 104718, 243499, 55943, 74998, 192167, 12125, 13823, 14573, 66075, 67952, 76089, 76438, 98741, 98910, 20742, 56224, 216238, 226101, 12306, 50769, 50873, 54670, …
GO:1903532	positive regulation of secretion by cell	9.56E-04	0.004526228	0.151654734	11480, 12394, 21416, 20666, 20315, 14609, 16392, 11516, 50706, 13649, 13132, 22418, 54725, 27062, 21943, 56508, 387140, 192167, 215999, 15251, 16000, 20742, 22341, 18750, 50873, 326623, 14062, 14462, 20979, 22164, 68151, 68585, 17196, 54003, 77125, 11554, 11607, 13614, 14134, 19219, 21809, 27220, 66482, 14815, 16193, 20779, 54140, 54698, 71268, 78808, 11609, 14812, 17082, 18441, 21333, 22160, 742…
GO:0008593	regulation of Notch signaling pathway	9.58E-04	0.004530991	0.334628378	16449, 19664, 50706, 69068, 14048, 22061, 13386, 12053, 56224, 53870, 12162, 16195, 14165, 16590, 18133, 192119, 233552, 328365, 15205, 18222, 140780, 13392, 18035, 17221, 212547, 12396, 15213, 73182, 14843, 15214, 17172, 17292, 17387, 18011, 56426, 69065, 69638, 320705, 14461, 16413, 19719, 20848, 228368, 257632, 319594, 353156, 18128, 18132, 52588, 53614, 67122, 269774, 330171, 13389, 13390, 14…
GO:0048146	positive regulation of fibroblast proliferation	9.59E-04	0.004536038	0.343135688	13649, 14284, 13982, 22418, 54635, 16476, 218397, 16000, 12306, 18214, 12571, 14268, 16416, 18590, 72007, 791070, 14165, 21815, 18787, 328365, 110606, 13874, 19283, 19417, 108138, 17993, 22413, 12223, 18053, 18591, 18596, 19090, 67153, 71785, 11826, 13645, 14114, 18595, 231051, 319583, 14456, 18854, 20698, 21803, 24111, 12575, 17869, 21667, 23834, 218914, 13555, 16149, 16163, 20091, 217369
GO:0043903	regulation of symbiosis, encompassing mutualism through parasitism	9.69E-04	0.004569226	0.210266952	319415, 16168, 16476, 16543, 26424, 12125, 16160, 230738, 12306, 16842, 50873, 20817, 69807, 14134, 66482, 227753, 12389, 12767, 16410, 14825, 56491, 383619, 19288, 103213, 192119, 12043, 15900, 19349, 93679, 12390, 12648, 14063, 20853, 22031, 56213, 72543, 73158, 109333, 15978, 16153, 17195, 18458, 19130, 27027, 50528, 57444, 108086, 384309, 18412, 18563, 20249, 20311, 20683, 24014, 67525, 75608…
GO:0044419	interspecies interaction between organisms	9.69E-04	0.004569226	0.151266948	319415, 16168, 78610, 58235, 16476, 16543, 18552, 17127, 26424, 12125, 16160, 98910, 17101, 216238, 230738, 12306, 14732, 16842, 50873, 14268, 20817, 22164, 69807, 77125, 14134, 14633, 16416, 19878, 66482, 104721, 227753, 16193, 12389, 12767, 16410, 18705, 20181, 74244, 387510, 14825, 22329, 56491, 383619, 19288, 103213, 192119, 331401, 11836, 12043, 12048, 15900, 16159, 19349, 67070, 93679, 1217…
GO:1903426	regulation of reactive oxygen species biosynthetic process	9.80E-04	0.004611258	0.325468937	16600, 21898, 13649, 13982, 17127, 208727, 16000, 230738, 50873, 19229, 73389, 16193, 381290, 12389, 56484, 15465, 19225, 19288, 16598, 69219, 11898, 19223, 12490, 15978, 16153, 16452, 18390, 70556, 12633, 12944, 13430, 13627, 16337, 16414, 22227, 53791, 58994, 15519, 24088, 108155, 11891, 12257, 15894, 18764, 20848, 22654, 77777, 93734, 26420, 56717, 74682, 93759, 193034, 11651, 11652, 12759, 13…
GO:0002088	lens development in camera-type eye	9.86E-04	0.004636346	0.332174955	17268, 21813, 20666, 14609, 17132, 58998, 58235, 17684, 13383, 195727, 17127, 239250, 14183, 14462, 24136, 18986, 57810, 13836, 12387, 21812, 29815, 21418, 15258, 110380, 327826, 12159, 12577, 18213, 18508, 100121, 19130, 20481, 21916, 22352, 12970, 18016, 30923, 12954, 20664, 73422, 12075, 21803, 107993, 14184, 20473, 20586, 12955, 12958, 12965, 12967, 12968, 14616, 15257, 19014, 20482, 67231, 7…
GO:2001056	positive regulation of cysteine-type endopeptidase activity	9.96E-04	0.00467652	0.27011941	19876, 50768, 14219, 65973, 17127, 69635, 12125, 19016, 114774, 326623, 14062, 16007, 72565, 98582, 227753, 230379, 12042, 14102, 73916, 383619, 11783, 14103, 58801, 223453, 14066, 12905, 14694, 22436, 76884, 12364, 16452, 18095, 22035, 12370, 14082, 18053, 19052, 20617, 26408, 64058, 215114, 12122, 12578, 19712, 19823, 20680, 170770, 11684, 12424, 12828, 13063, 13666, 18174, 18854, 20846, 22416,…
GO:0061515	myeloid cell development	9.97E-04	0.004676626	0.357511806	17268, 17684, 21943, 12053, 233328, 12306, 20679, 22761, 14118, 70747, 12183, 14247, 16590, 20779, 242687, 11308, 11733, 21873, 29809, 16598, 56492, 50875, 620235, 18718, 80752, 238377, 13829, 19743, 59003, 237339, 238247, 16409, 18174, 19247, 21349, 29813, 226844, 230257, 97086, 13828, 13856, 15170, 18472, 19014, 20104, 20807, 107817, 110257, 230721, 328572
GO:0043242	negative regulation of protein complex disassembly	0.001005138	0.004707736	0.350843583	13860, 12345, 14489, 17318, 20742, 22003, 14026, 17755, 227753, 12343, 14168, 20947, 65970, 68732, 12332, 78798, 213556, 20741, 68041, 110380, 11519, 12344, 74392, 50875, 76707, 21916, 93677, 11789, 20257, 73914, 13829, 20259, 19684, 19888, 22351, 93689, 16800, 17754, 18627, 19230, 20739, 22349, 76499, 76709, 11518, 15185, 21926, 23999, 50874, 50876, 58522, 67254, 78926
GO:0061008	hepaticobiliary system development	0.001004688	0.004707736	0.273164446	15234, 12394, 54725, 11622, 16476, 17684, 12808, 17127, 17295, 19242, 21814, 16468, 214133, 239719, 17263, 22773, 17345, 18792, 21410, 74244, 18015, 110829, 11845, 20671, 20687, 21929, 12421, 15205, 12159, 12443, 18129, 18706, 21802, 22371, 15978, 19130, 52679, 71175, 140740, 12633, 15284, 15379, 16004, 17158, 18746, 20111, 20683, 68927, 74025, 108961, 11486, 12578, 12606, 14056, 17292, 19123, 72…
GO:0051480	regulation of cytosolic calcium ion concentration	0.001010196	0.004727044	0.167958884	238871, 20541, 108058, 19091, 14609, 11516, 13982, 13617, 109676, 11548, 320790, 67972, 13405, 26946, 65973, 14745, 16439, 17127, 238161, 12293, 13609, 22045, 108837, 12288, 14360, 18049, 18125, 16542, 225192, 16438, 11608, 14062, 16493, 270028, 18760, 22295, 11607, 13614, 16195, 16416, 19229, 14064, 14744, 15558, 21838, 54140, 216749, 12286, 12389, 14812, 16410, 16974, 18441, 20947, 21333, 22066…
GO:0009913	epidermal cell differentiation	0.001019888	0.004763565	0.215387525	16449, 16531, 22283, 16600, 72333, 19664, 14284, 235505, 13047, 17300, 22061, 224796, 239250, 74155, 11921, 15182, 18109, 58208, 21420, 26914, 286940, 22295, 93735, 218756, 232174, 237523, 11994, 13836, 14633, 19878, 17979, 74591, 12192, 12560, 19224, 21418, 22601, 252973, 14182, 16952, 17702, 19225, 21808, 71529, 72432, 14581, 15205, 29876, 67996, 12159, 12367, 12540, 18508, 50523, 320051, 64929…
GO:1903076	regulation of protein localization to plasma membrane	0.001035884	0.004824889	0.326564517	226791, 18189, 545156, 13649, 18708, 13132, 269109, 13383, 16412, 55943, 74998, 20742, 20411, 13836, 98496, 207304, 17918, 11845, 74117, 12048, 18222, 22350, 14694, 16400, 16573, 100017, 11835, 15978, 17919, 72585, 106522, 226849, 20908, 23795, 67300, 102502, 226744, 18607, 230972, 18759, 21803, 22416, 74488, 116733, 233977, 12988, 22349, 53331, 11651, 11773, 13483, 18777, 20909, 22320, 53330, 53…
GO:0043901	negative regulation of multi-organism process	0.001035038	0.004824889	0.259197724	16476, 211770, 16160, 16000, 230738, 12306, 50873, 20817, 69807, 230126, 12142, 14134, 227753, 16410, 56491, 19288, 21929, 72432, 15900, 93679, 56213, 15978, 16153, 17195, 19130, 57444, 384309, 18412, 20249, 22022, 24014, 67525, 217069, 229357, 100038417, 11486, 12454, 12491, 14114, 15977, 18159, 19712, 24088, 74136, 11857, 17535, 18854, 19043, 20219, 20568, 20846, 21857, 22038, 53381, 54198, 544…
GO:2001243	negative regulation of intrinsic apoptotic signaling pathway	0.001041108	0.00484029	0.331425546	20315, 12505, 15251, 12778, 15182, 50873, 69807, 74996, 19246, 20779, 20613, 26427, 15505, 18024, 54673, 12043, 12048, 15507, 217558, 19777, 117198, 17395, 66725, 74143, 99982, 12062, 12049, 12122, 17246, 18793, 20583, 22334, 22393, 70369, 29813, 67184, 105675, 14775, 16151, 56449, 75736, 93759, 108705, 110213, 219158, 381038, 382985, 12759, 12913, 13205, 13856, 15201, 16149, 18609, 28135, 57320,…
GO:0043407	negative regulation of MAP kinase activity	0.001054107	0.004891716	0.3520154	114716, 20660, 63953, 67603, 18750, 20319, 12162, 24066, 69601, 24064, 15357, 19246, 20377, 12389, 18015, 319520, 19252, 19271, 19735, 56637, 12159, 22223, 70686, 114715, 231474, 15259, 73914, 11450, 18753, 19259, 19260, 22084, 106504, 235584, 20597, 75590, 80280, 80794, 17096, 18218, 24063, 54612, 101809, 217303, 12391, 14154, 14870, 15170, 16176, 19062, 22062, 68082, 240754
GO:0010660	regulation of muscle cell apoptotic process	0.001058456	0.004907387	0.319607611	108058, 19664, 11516, 13869, 18708, 16009, 16001, 18573, 16160, 16000, 230738, 20319, 16880, 19317, 11607, 13614, 15357, 19229, 12389, 14463, 16974, 12638, 18024, 29810, 56637, 67731, 192119, 16159, 214384, 15978, 16452, 12633, 26408, 68655, 11739, 12578, 12765, 15214, 18091, 18607, 26419, 11684, 12176, 26398, 68346, 15111, 15481, 15499, 22059, 93759, 109689, 223864, 228361, 14465, 14601, 15368, …
GO:0050778	positive regulation of immune response	0.001074186	0.004971189	0.149267827	21898, 208650, 17079, 57257, 13982, 18578, 22418, 54725, 16168, 12505, 12487, 107746, 223601, 14360, 16160, 18019, 76438, 66873, 110651, 114774, 12801, 21682, 14462, 22164, 69601, 140792, 18124, 77125, 210757, 230126, 12927, 14134, 329260, 16193, 21838, 54698, 71268, 12389, 12477, 69727, 11350, 11541, 12042, 67245, 78473, 110382, 383619, 11845, 16952, 17390, 19271, 19419, 21929, 69368, 227059, 11…
GO:0007254	JNK cascade	0.001079971	0.004988815	0.209959529	26409, 21898, 14013, 13649, 14370, 13132, 22418, 70097, 14219, 16001, 26564, 16543, 21943, 63953, 211770, 26414, 76108, 13197, 107746, 13838, 99470, 20319, 21844, 24136, 69601, 14388, 23882, 52521, 65964, 93735, 98432, 13614, 16906, 19219, 19229, 19246, 20377, 27206, 59036, 14806, 66505, 245527, 14083, 18479, 18795, 21934, 21987, 15258, 19419, 71751, 81877, 94245, 140577, 330177, 338372, 12421, 2…
GO:0046890	regulation of lipid biosynthetic process	0.001101892	0.00508078	0.243771571	21416, 19091, 18783, 19017, 13132, 16001, 14164, 12156, 218461, 12160, 16000, 14732, 17691, 16007, 18033, 72999, 19302, 20411, 170459, 18590, 74186, 14815, 15558, 54140, 20613, 74244, 238055, 11541, 16867, 11928, 12912, 15465, 16952, 29817, 68041, 224792, 11307, 14581, 20186, 27273, 12161, 22417, 52023, 11806, 14077, 15978, 18984, 19130, 50781, 231070, 382030, 15559, 15560, 18563, 18591, 20778, 5…
GO:0070252	actin-mediated cell contraction	0.001112254	0.005123877	0.307249155	238871, 93742, 108058, 83814, 18578, 109676, 16518, 319710, 13383, 57342, 238161, 12296, 12293, 12288, 16493, 20855, 22003, 140492, 11554, 12389, 14463, 12289, 11928, 216033, 12373, 13511, 17925, 20191, 14613, 67451, 13506, 13731, 16523, 16535, 19218, 109552, 109620, 12291, 16521, 18821, 19877, 22218, 192176, 333433, 16480, 16511, 20648, 98660, 226352, 228785, 20265, 20271, 21956, 22349, 56320, 6…
GO:0042107	cytokine metabolic process	0.001130478	0.005203085	0.281642888	16600, 21898, 217410, 22418, 18552, 12487, 74155, 96875, 114774, 326623, 14462, 18033, 22761, 23882, 16193, 12042, 16180, 15507, 13874, 16324, 16364, 17164, 102657, 12051, 15978, 16153, 17776, 110751, 16362, 18761, 20297, 20963, 23938, 208188, 16173, 16175, 16198, 16331, 19696, 20737, 21825, 21941, 24088, 170743, 12479, 12772, 19204, 21897, 26397, 56480, 60505, 64685, 107607, 110794, 257630, 1365…
GO:1903829	positive regulation of cellular protein localization	0.001158172	0.005320849	0.159025384	20356, 21416, 11735, 21898, 18189, 19055, 211323, 66632, 69068, 13649, 13869, 18708, 13132, 14634, 192197, 269109, 13383, 16412, 20660, 65973, 17127, 238161, 226861, 73674, 74998, 14360, 16000, 19663, 20742, 230738, 20319, 50873, 19242, 68585, 18760, 20411, 72446, 72565, 107351, 13836, 21809, 59036, 16193, 20779, 22771, 29875, 68617, 70572, 218333, 12326, 18198, 21812, 74591, 140493, 17918, 18479…
GO:0046632	alpha-beta T cell differentiation	0.001168479	0.005363319	0.282113552	108655, 21813, 14634, 19883, 16160, 12053, 240873, 12522, 16842, 58208, 14462, 22164, 17131, 23882, 230126, 11774, 12142, 19219, 16193, 11350, 16952, 20230, 12043, 11352, 12144, 16364, 18089, 19401, 22165, 235320, 12051, 15978, 18503, 21949, 723840, 15284, 16362, 18782, 20963, 56468, 381305, 11486, 16147, 16173, 16183, 105855, 320404, 11977, 12479, 12772, 13813, 16190, 17863, 18762, 20185, 20848,…
GO:0050810	regulation of steroid biosynthetic process	0.00117016	0.005366156	0.335877272	19091, 19017, 13132, 16001, 14164, 12156, 218461, 12160, 16000, 18033, 72999, 19302, 170459, 14815, 20613, 238055, 11541, 16867, 11928, 15465, 29817, 11307, 14581, 20186, 12161, 22417, 15978, 18984, 19130, 50781, 231070, 102635496, 13363, 16175, 19712, 20583, 20845, 105349, 12257, 16846, 20655, 22337, 226144, 13122, 13653, 14186, 16002, 20787, 93759, 320581, 13074, 13115, 14170, 16176, 20280, 219…
GO:0002292	T cell differentiation involved in immune response	0.00119212	0.005456948	0.360061902	108655, 19883, 16160, 12053, 240873, 16842, 14462, 22164, 17131, 23882, 230126, 19219, 16193, 16952, 16364, 19401, 12051, 15978, 17221, 723840, 15284, 16362, 56468, 381305, 16173, 16183, 11977, 12772, 13813, 16190, 17863, 18762, 20848, 20852, 21803, 53314, 12775, 17085, 17474, 20351, 216799, 321019, 16453, 19885, 30925, 64930, 246779
GO:0051238	sequestering of metal ion	0.001203094	0.005492243	0.260634951	238871, 20541, 108058, 13617, 109676, 320790, 13405, 65973, 16439, 238161, 108837, 18049, 16438, 14062, 18760, 16416, 19229, 15558, 21838, 16410, 59091, 11350, 16867, 17918, 80982, 239436, 21808, 12373, 72828, 14065, 15194, 20191, 22785, 71996, 13488, 14319, 69048, 71111, 76757, 234779, 319239, 12766, 14173, 14225, 15559, 15560, 18754, 20190, 20192, 20617, 109552, 12061, 12774, 14652, 16963, 1860…
GO:0030217	T cell differentiation	0.001214967	0.005541434	0.18839698	108655, 21813, 12393, 14370, 14634, 16168, 320790, 19883, 12505, 12487, 63953, 16160, 12053, 240873, 12522, 16842, 58208, 12571, 14462, 22164, 17131, 23882, 210757, 230126, 232174, 11774, 12142, 19219, 16193, 16590, 12387, 12477, 13655, 58240, 11350, 12192, 14102, 16658, 229473, 16952, 19419, 20230, 20662, 20687, 21417, 192119, 328365, 12043, 14369, 16159, 16196, 16197, 50932, 11352, 12144, 12159…
GO:1901184	regulation of ERBB signaling pathway	0.001231434	0.00560136	0.341018769	19664, 208650, 13982, 14158, 12554, 11820, 109700, 74155, 68585, 69601, 19141, 78600, 11551, 21418, 14103, 19271, 50754, 11804, 19349, 13874, 21802, 71920, 72543, 13983, 17395, 19165, 23795, 56468, 215114, 232431, 13645, 17969, 18011, 18793, 11553, 12402, 15114, 67845, 80794, 225608, 226250, 231125, 19164, 19248, 19268, 22088, 11491, 11539, 19255, 26365, 29816, 67296, 192192, 217344
GO:0051208	sequestering of calcium ion	0.001234507	0.005610284	0.277007844	238871, 20541, 108058, 13617, 109676, 320790, 13405, 65973, 16439, 238161, 108837, 18049, 16438, 14062, 18760, 16416, 19229, 15558, 21838, 16410, 59091, 11350, 16867, 17918, 80982, 21808, 12373, 72828, 14065, 15194, 20191, 13488, 71111, 76757, 234779, 319239, 12766, 14173, 14225, 15559, 15560, 18754, 20190, 20192, 20617, 109552, 12061, 12774, 14652, 16963, 18607, 18821, 19264, 22063, 170770, 1336…
GO:0010469	regulation of receptor activity	0.001237679	0.005614594	0.267136393	238871, 18189, 208650, 19017, 11820, 13405, 65973, 19699, 238161, 69635, 74155, 192167, 12306, 19229, 12389, 18441, 18792, 59091, 72978, 327987, 11551, 17918, 12638, 18787, 19271, 50754, 11804, 12373, 17260, 19418, 50932, 13874, 15194, 19417, 21802, 71920, 11838, 12121, 18390, 72555, 76757, 12919, 14225, 19052, 19165, 23892, 54376, 56468, 69106, 81905, 108900, 109552, 232431, 13645, 17969, 18011,…
GO:0051224	negative regulation of protein transport	0.001243203	0.005629536	0.201214683	226791, 14362, 19055, 16543, 11600, 434215, 18125, 218461, 230738, 50873, 14062, 14268, 22164, 69601, 72565, 77125, 97064, 242248, 15357, 18007, 19219, 20377, 74370, 12021, 16193, 18133, 76273, 103583, 11551, 12006, 18015, 18575, 70790, 207227, 16952, 18300, 26950, 56637, 75744, 19042, 20186, 22350, 26921, 69181, 14063, 14084, 16324, 18035, 56715, 66894, 11640, 11806, 12490, 12922, 16153, 18390, …
GO:0044764	multi-organism cellular process	0.001242878	0.005629536	0.156497689	319415, 16168, 78610, 58235, 16476, 16543, 18552, 17127, 26424, 12125, 16160, 98910, 17101, 216238, 230738, 14732, 16842, 50873, 20817, 22164, 69807, 77125, 14134, 14633, 16416, 19878, 104721, 227753, 16193, 12389, 12767, 16410, 18705, 20181, 74244, 387510, 22329, 56491, 383619, 19288, 103213, 192119, 331401, 12043, 12048, 16159, 19349, 67070, 93679, 12177, 12390, 12648, 14063, 19775, 19777, 2085…
GO:0043900	regulation of multi-organism process	0.001249688	0.005653831	0.168140642	16323, 319415, 17079, 16168, 70097, 16476, 16543, 211770, 17084, 26424, 12125, 16160, 16000, 230738, 12306, 12801, 16842, 18750, 50873, 54611, 20817, 69807, 230126, 12142, 14134, 66482, 227753, 12389, 12767, 16410, 18441, 18792, 328971, 14825, 18442, 18795, 22249, 56491, 242202, 383619, 665270, 19288, 21929, 72432, 103213, 192119, 12043, 15900, 19349, 93679, 12161, 12390, 12648, 14063, 15423, 163…
GO:1903409	reactive oxygen species biosynthetic process	0.001253839	0.005666402	0.293629841	16600, 21898, 13649, 13982, 19883, 17127, 18125, 208727, 16000, 230738, 13078, 50873, 19229, 73389, 16193, 381290, 12389, 56484, 15465, 19225, 19288, 16598, 69219, 11898, 19223, 12490, 15978, 16153, 16452, 18390, 70556, 12633, 12944, 13430, 13627, 16337, 16414, 22227, 53791, 58994, 107338, 15519, 17969, 24088, 108155, 11891, 12257, 15894, 18126, 18764, 20655, 20848, 22654, 77777, 93734, 18127, 20…
GO:0006913	nucleocytoplasmic transport	0.001262708	0.00569742	0.152128456	20356, 21416, 14362, 12014, 21898, 75547, 19055, 20238, 75471, 69068, 13649, 13869, 18708, 13132, 14180, 14634, 234515, 16476, 16543, 11600, 17127, 106042, 238161, 69482, 12053, 16000, 19663, 20742, 56488, 230738, 20319, 14062, 19109, 69601, 18760, 19250, 20422, 72565, 97064, 107351, 21809, 59036, 12021, 16193, 18133, 22771, 70572, 103583, 11609, 12326, 17931, 21812, 223513, 12006, 18015, 70790, …
GO:0006941	striated muscle contraction	0.001269511	0.005723001	0.232028022	238871, 20541, 108058, 83814, 18578, 109676, 11548, 14219, 13405, 16518, 13383, 26399, 238161, 12296, 435766, 12293, 12288, 18125, 208727, 17295, 230738, 50769, 16493, 20855, 22003, 140492, 11931, 17131, 11554, 12389, 12767, 14463, 12289, 12652, 242202, 11928, 17129, 19735, 216033, 11549, 11555, 12373, 17930, 13511, 20191, 14613, 17929, 67451, 110893, 13506, 16523, 16535, 19165, 20192, 22138, 265…
GO:0008016	regulation of heart contraction	0.001273769	0.005735198	0.213685186	238871, 20541, 20346, 19091, 14609, 18708, 18578, 109676, 11548, 14219, 13405, 16518, 13383, 13819, 238161, 12296, 435766, 12293, 12288, 18125, 208727, 21834, 230738, 18750, 16493, 17258, 20855, 22003, 140492, 11931, 17131, 11554, 13614, 14168, 54140, 381290, 11609, 12389, 14463, 21333, 30926, 74318, 11441, 11535, 11550, 12289, 12652, 21338, 242202, 11928, 19735, 21808, 216033, 11549, 11555, 1237…
GO:0002698	negative regulation of immune effector process	0.001287767	0.005789792	0.283888147	14158, 11600, 63953, 12053, 240873, 22164, 17131, 77125, 21809, 109934, 110279, 16952, 21808, 21929, 72432, 16165, 16197, 84544, 56213, 56715, 213208, 11806, 16153, 16854, 17221, 65113, 105352, 15284, 16362, 19090, 56468, 73914, 96935, 381305, 12928, 15977, 16183, 16963, 19264, 20723, 20737, 74136, 74748, 12258, 12772, 14130, 16190, 16859, 19043, 21803, 21946, 74048, 140474, 243864, 257632, 12509…
GO:0043367	CD4-positive, alpha-beta T cell differentiation	0.001295955	0.005811081	0.338418133	108655, 19883, 16160, 12053, 240873, 12522, 16842, 14462, 22164, 17131, 23882, 230126, 19219, 16193, 16952, 20230, 16364, 18089, 19401, 12051, 15978, 18503, 723840, 15284, 16362, 18782, 56468, 381305, 16173, 16183, 105855, 11977, 12772, 16190, 17863, 18762, 20185, 20848, 20852, 21803, 53314, 109880, 12775, 17085, 20351, 58185, 74131, 216799, 321019, 16453, 19885, 30925, 246779
GO:0032612	interleukin-1 production	0.001304508	0.005844244	0.331405994	21898, 16392, 22418, 17127, 74155, 13610, 15182, 230738, 14062, 106869, 19219, 11829, 11441, 383619, 16952, 21929, 11303, 15507, 20186, 14063, 11806, 15978, 16452, 55991, 12362, 20297, 208188, 268857, 12491, 12774, 15064, 16178, 14456, 16859, 18439, 18854, 20698, 94092, 107607, 257632, 12775, 13653, 20196, 54483, 58991, 66824, 69146, 170744, 171285, 216799, 229898, 268973, 14870, 15183, 15289, 15…
GO:0045428	regulation of nitric oxide biosynthetic process	0.001316874	0.005894412	0.363200005	16600, 21898, 13649, 13982, 17127, 16000, 230738, 19229, 16193, 381290, 12389, 15465, 19225, 19288, 16598, 69219, 11898, 19223, 12490, 15978, 16153, 16452, 18390, 12944, 13430, 16337, 16414, 53791, 58994, 15519, 24088, 12257, 15894, 18764, 77777, 26420, 56717, 74682, 193034, 11651, 11652, 12759, 14991, 16176, 19733, 21926, 106759, 268782
GO:0002443	leukocyte mediated immunity	0.001354353	0.006035416	0.183699963	16449, 21898, 54725, 14158, 12487, 13383, 13032, 223601, 16160, 76438, 12053, 17101, 22631, 11745, 14462, 22164, 17131, 18124, 329260, 16193, 16590, 54698, 20947, 109934, 11541, 12042, 12652, 14102, 14825, 110279, 110382, 19419, 11765, 16159, 16165, 16197, 84544, 13482, 14063, 14367, 56715, 108138, 213208, 12051, 13848, 15978, 17059, 17195, 17221, 52118, 65113, 93670, 105352, 12890, 12902, 12944,…
GO:0071230	cellular response to amino acid stimulus	0.001374587	0.006120183	0.264206383	12825, 13649, 54635, 100499517, 12832, 12843, 100316804, 14811, 12826, 94216, 100124446, 98402, 74370, 75747, 70572, 387251, 723827, 18212, 723853, 17390, 21417, 723828, 723895, 12048, 12334, 12842, 13435, 387231, 12550, 12703, 12833, 387143, 387155, 387169, 723848, 751534, 20471, 224826, 71785, 107581, 268706, 387244, 791073, 791074, 13433, 18011, 18595, 56692, 723847, 723965, 724062, 735284, 11…
GO:1903036	positive regulation of response to wounding	0.001386375	0.006157257	0.360813255	67916, 21898, 223255, 16001, 14062, 107589, 211673, 107351, 19219, 12767, 74318, 105722, 11551, 20296, 16952, 18024, 18787, 19271, 68750, 14726, 18213, 83431, 18754, 18815, 56193, 12491, 13829, 15200, 21825, 11977, 12803, 19015, 19695, 20344, 109880, 12335, 15442, 16336, 17869, 20670, 21390, 56717, 735280, 14061, 15289, 17927, 20202, 56373, 58992, 94175, 380713
GO:0010001	glial cell differentiation	0.001391632	0.006174299	0.195473899	23966, 93742, 67916, 21416, 20666, 21898, 211323, 20678, 18028, 13649, 26563, 14634, 17356, 26564, 13131, 13405, 12558, 19211, 215798, 19699, 63953, 12156, 15364, 20720, 13838, 15182, 16000, 19016, 14432, 16842, 18109, 18205, 18504, 20679, 68585, 17988, 19317, 20336, 70747, 16195, 14165, 12387, 12767, 16974, 22066, 11350, 14733, 17936, 18015, 18121, 18212, 11496, 16878, 19271, 74117, 192119, 1365…
GO:0072503	cellular divalent inorganic cation homeostasis	0.001401368	0.006206584	0.14185432	238871, 20541, 108058, 19091, 14609, 11516, 13982, 13617, 109676, 11548, 234515, 320790, 67972, 11820, 13405, 26946, 16412, 65973, 14745, 16439, 17127, 238161, 12293, 13609, 22045, 53322, 108837, 215999, 12288, 14360, 18049, 18125, 16542, 225192, 16438, 18750, 94249, 216001, 317750, 11608, 14062, 16493, 20855, 76376, 270028, 11931, 18760, 22295, 11607, 13614, 16195, 16416, 19229, 14064, 14744, 14…
GO:0002761	regulation of myeloid leukocyte differentiation	0.001439486	0.006364242	0.252495944	12394, 18708, 17311, 234515, 26564, 16476, 17342, 21943, 211770, 16160, 16842, 18750, 74511, 12571, 22761, 14118, 16416, 20377, 27220, 12977, 12387, 14281, 70673, 12192, 16658, 16867, 18015, 70564, 12912, 16878, 21873, 21847, 56492, 72828, 100201, 18129, 19401, 170826, 620235, 12349, 15978, 65113, 630146, 11789, 12370, 12978, 14082, 14308, 57816, 75766, 238377, 11450, 14309, 16331, 18103, 18996, …
GO:0043500	muscle adaptation	0.001443214	0.006370033	0.275029427	108655, 16600, 108058, 75547, 19055, 12818, 21676, 17127, 238161, 11534, 14489, 74155, 16000, 18750, 17258, 16468, 18124, 11554, 13614, 22402, 227753, 230857, 14815, 381290, 14463, 30926, 18018, 18479, 242202, 19735, 56637, 67731, 17260, 22065, 69642, 70430, 11640, 11835, 57080, 101490, 12633, 74116, 11545, 11739, 14056, 15214, 17128, 67655, 11938, 21952, 12154, 15111, 16011, 18127, 18585, 19230,…
GO:1903524	positive regulation of blood circulation	0.001457536	0.006415955	0.303189524	14609, 13649, 11548, 14219, 14062, 21391, 22003, 11554, 13614, 15558, 54140, 12389, 11441, 11535, 11550, 12652, 19224, 21338, 242202, 11928, 15465, 15466, 19225, 19735, 21808, 11549, 11555, 20510, 13616, 14063, 17130, 20191, 12494, 12922, 14613, 15560, 16535, 18166, 18591, 19218, 11486, 14652, 15214, 18091, 58861, 11553, 11689, 12374, 13166, 15894, 19204, 21336, 24111, 11998, 13615, 18430, 20271,…
GO:0072332	intrinsic apoptotic signaling pathway by p53 class mediator	0.001478245	0.006484497	0.338333531	80707, 12505, 241494, 22061, 50873, 320158, 14198, 245527, 57748, 15258, 54673, 56642, 58801, 17701, 69181, 21981, 74747, 12051, 27280, 67025, 99982, 12062, 64058, 242705, 17246, 18996, 66626, 170770, 18854, 29813, 56312, 66354, 68428, 101867, 278304, 12575, 15254, 15951, 17685, 22059, 22187, 50883, 51800, 66824, 75736, 93759, 108705, 209456, 235323, 382985, 13555, 15257, 16149, 19941, 20115, 220…
GO:0032635	interleukin-6 production	0.001474825	0.006484497	0.256561918	15234, 21898, 16392, 11516, 22418, 96875, 17295, 230738, 14062, 22164, 17196, 77125, 242248, 11829, 16193, 433693, 22160, 11441, 11541, 16180, 56490, 21929, 16598, 20186, 27215, 13874, 14063, 17164, 56715, 107527, 12922, 15978, 16153, 16194, 14205, 26415, 56468, 67581, 73914, 81799, 100689, 208188, 268857, 12491, 12774, 14255, 16175, 16331, 19260, 24088, 105855, 170743, 14456, 16846, 16859, 18126…
GO:0055065	metal ion homeostasis	0.001477051	0.006484497	0.123837079	238871, 20541, 16531, 11735, 108058, 19091, 14609, 11516, 13649, 13982, 13617, 109676, 11548, 234515, 320790, 67972, 11820, 20393, 13405, 21943, 26946, 16412, 65973, 13819, 14745, 16439, 17127, 238161, 12293, 13609, 22045, 53322, 108837, 215999, 12288, 14360, 15251, 18049, 18125, 16542, 225192, 16438, 18750, 21419, 94249, 216001, 278279, 317750, 11608, 14062, 16493, 20855, 76376, 211401, 270028, …
GO:0060070	canonical Wnt signaling pathway	0.001496609	0.006559359	0.17758227	56811, 67916, 16600, 21416, 18163, 14362, 81004, 19664, 16392, 14370, 13132, 18647, 22418, 14180, 14634, 72780, 26564, 17342, 12558, 19211, 70122, 17127, 83675, 106042, 110648, 21372, 107746, 14183, 76365, 15182, 233328, 16842, 20319, 50873, 14462, 18033, 68151, 69601, 21951, 97064, 328949, 20377, 59036, 14165, 14734, 19273, 20779, 22419, 56458, 239405, 12387, 12389, 14463, 16974, 22414, 22415, 1…
GO:1904375	regulation of protein localization to cell periphery	0.001500391	0.006570228	0.314744609	226791, 18189, 545156, 13649, 18708, 13132, 269109, 13383, 16412, 55943, 74998, 20742, 20411, 13836, 98496, 207304, 17918, 11845, 74117, 12048, 18222, 22350, 14694, 16400, 16573, 100017, 11835, 15978, 17919, 72585, 106522, 226849, 20908, 23795, 67300, 102502, 226744, 18607, 230972, 18759, 21803, 22416, 74488, 116733, 233977, 12988, 22349, 53331, 11651, 11773, 13483, 18777, 20909, 22320, 53330, 53…
GO:1904035	regulation of epithelial cell apoptotic process	0.001504081	0.006576371	0.319169735	20356, 21416, 19017, 16001, 11600, 12822, 18049, 16000, 16542, 14462, 69807, 227753, 18667, 20254, 105722, 11350, 12192, 56484, 14103, 18024, 18787, 21929, 12380, 67996, 11352, 12159, 16153, 16452, 12633, 20661, 21825, 22393, 66214, 68169, 70445, 105349, 14456, 15894, 18759, 20379, 20747, 21687, 109880, 19645, 22695, 51800, 56717, 57875, 13665, 15183, 15368, 16163, 18569, 18609, 21752, 21841, 219…
GO:0042509	regulation of tyrosine phosphorylation of STAT protein	0.001506988	0.006581991	0.352589014	16392, 13869, 16168, 14360, 16160, 15182, 16000, 240873, 16195, 19219, 16193, 16590, 12389, 16878, 15205, 16159, 12703, 52023, 12702, 15978, 16194, 16452, 18613, 101490, 12978, 16362, 18016, 16173, 16183, 56708, 12803, 16846, 60505, 93672, 12931, 12981, 13019, 14184, 15468, 15499, 16818, 17096, 74019, 13856, 15163, 15458, 16163, 19255, 20304, 21936, 21937, 21939, 50929
GO:0002293	alpha-beta T cell differentiation involved in immune response	0.001527659	0.00666075	0.362717975	108655, 19883, 16160, 12053, 240873, 16842, 14462, 22164, 17131, 23882, 230126, 19219, 16193, 16952, 16364, 19401, 12051, 15978, 723840, 15284, 16362, 56468, 381305, 16173, 16183, 11977, 12772, 13813, 16190, 17863, 18762, 20848, 20852, 21803, 53314, 12775, 17085, 20351, 216799, 321019, 16453, 19885, 30925, 246779
GO:0046545	development of primary female sexual characteristics	0.001530245	0.006666272	0.265782196	16323, 12394, 18783, 11516, 12167, 13134, 17311, 13982, 22762, 11622, 268903, 71371, 17300, 30953, 11600, 16542, 19219, 20377, 16590, 18667, 16867, 22339, 56484, 242523, 17390, 18787, 93757, 228980, 11504, 12043, 12048, 14313, 22431, 226090, 12159, 13874, 14178, 22417, 13983, 18291, 20397, 22764, 14087, 14308, 16337, 22215, 26972, 229357, 14309, 14366, 17128, 18595, 26423, 224045, 12155, 16846, 2…
GO:0035272	exocrine system development	0.001532011	0.006668208	0.358334988	15234, 20346, 18028, 13649, 16001, 20348, 17300, 14183, 16000, 17295, 12162, 68151, 18590, 14165, 16193, 18844, 14182, 78908, 81879, 12550, 14178, 18508, 18095, 16337, 16772, 18591, 57764, 67784, 12388, 16776, 19213, 20583, 21817, 207920, 238386, 65960, 13138, 13607, 13608, 16002, 18186, 20682, 14179, 18609, 18970, 21926, 109901, 328778
GO:0043271	negative regulation of ion transport	0.00155045	0.006736854	0.235005935	11735, 108058, 19091, 83814, 11516, 16497, 18798, 53416, 108073, 18125, 20720, 58799, 114774, 12801, 18750, 23967, 228071, 12495, 16493, 20855, 50790, 19229, 15558, 11609, 12389, 17999, 22160, 15466, 19225, 21808, 384783, 12043, 12373, 15205, 15566, 110877, 12922, 14167, 14758, 17395, 56643, 76757, 218699, 238276, 16535, 18704, 18754, 19052, 19218, 20617, 69106, 109552, 382427, 13490, 21825, 2221…
GO:0034103	regulation of tissue remodeling	0.001567713	0.006788491	0.309828445	19055, 14609, 13649, 234515, 21943, 18383, 13609, 16416, 19219, 20377, 27220, 13876, 16193, 20750, 14463, 16410, 16974, 109934, 18015, 22339, 110279, 27273, 56492, 72828, 100201, 170826, 620235, 12349, 12494, 12978, 14308, 16973, 20963, 21828, 23892, 75766, 12578, 14309, 16173, 16331, 93695, 14257, 14595, 16846, 16847, 16998, 18439, 18854, 22337, 226551, 12988, 13075, 14184, 15111, 17202, 22042, …
GO:0014070	response to organic cyclic compound	0.001605676	0.006935038	0.112651634	13640, 238871, 319387, 108655, 16323, 18491, 20541, 16531, 21813, 13865, 330222, 75547, 218772, 17967, 19055, 11819, 14600, 16392, 545156, 13649, 18708, 14284, 13982, 13132, 13617, 18578, 11548, 19883, 69726, 11622, 268903, 100499517, 11820, 20393, 12385, 16476, 65973, 69790, 16439, 210044, 238161, 12064, 21372, 26381, 26424, 71702, 107746, 12156, 14573, 15364, 18125, 18712, 67795, 76089, 76438, …
GO:0090002	establishment of protein localization to plasma membrane	0.001678762	0.007207541	0.235013765	226791, 11735, 18189, 18708, 109676, 269109, 12558, 13383, 16412, 12296, 104718, 98741, 20742, 56224, 12306, 20411, 13836, 19878, 76740, 16553, 19092, 98496, 106572, 76260, 11733, 12361, 66629, 11845, 69047, 12048, 22350, 217893, 12550, 14694, 16400, 16573, 22417, 100017, 11835, 15978, 56217, 67451, 106522, 225049, 226849, 20194, 23795, 57437, 57816, 84652, 102502, 216831, 226744, 16668, 16776, 1…
GO:0043393	regulation of protein binding	0.001690541	0.00724579	0.197822428	21416, 16392, 109624, 13132, 22418, 11820, 110074, 20660, 11600, 227120, 12064, 22045, 12156, 18049, 58799, 76089, 208727, 20620, 240873, 12306, 16842, 50873, 21814, 21844, 22761, 69601, 244058, 16401, 57810, 59036, 20779, 12389, 21812, 23893, 74318, 269587, 11350, 18121, 15258, 16398, 56637, 74117, 94245, 11519, 11555, 11804, 12043, 15205, 17260, 18509, 70834, 72828, 83560, 11352, 12159, 12540, …
GO:0097553	calcium ion transmembrane import into cytosol	0.001747569	0.00745226	0.262951278	238871, 20541, 108058, 13617, 109676, 320790, 13405, 65973, 16439, 238161, 108837, 14360, 18049, 16438, 14062, 270028, 18760, 16416, 19229, 15558, 21838, 16410, 59091, 11350, 16867, 17918, 80982, 21808, 12373, 72828, 14065, 15194, 20191, 13488, 71111, 76757, 234779, 319239, 12766, 14173, 14225, 15559, 15560, 18754, 20190, 20192, 20617, 109552, 277328, 12061, 12774, 14652, 16963, 18607, 18821, 192…
GO:1902656	calcium ion import into cytosol	0.001747569	0.00745226	0.262951278	238871, 20541, 108058, 13617, 109676, 320790, 13405, 65973, 16439, 238161, 108837, 14360, 18049, 16438, 14062, 270028, 18760, 16416, 19229, 15558, 21838, 16410, 59091, 11350, 16867, 17918, 80982, 21808, 12373, 72828, 14065, 15194, 20191, 13488, 71111, 76757, 234779, 319239, 12766, 14173, 14225, 15559, 15560, 18754, 20190, 20192, 20617, 109552, 277328, 12061, 12774, 14652, 16963, 18607, 18821, 192…
GO:0019218	regulation of steroid metabolic process	0.001755083	0.007477986	0.284836918	16531, 19091, 19017, 13132, 19883, 16001, 14164, 12156, 218461, 12160, 16000, 21834, 18033, 72999, 19302, 170459, 11607, 14815, 15376, 20613, 238055, 11541, 16867, 11928, 15465, 29817, 11307, 14581, 20186, 12161, 22417, 11806, 15978, 18984, 19130, 50781, 231070, 14419, 20249, 102635496, 13363, 13850, 16175, 19712, 20583, 20845, 105349, 12257, 16846, 20655, 22337, 76483, 226144, 13122, 13653, 1418…
GO:0050670	regulation of lymphocyte proliferation	0.001761411	0.007498622	0.199071386	21813, 20666, 21898, 208650, 57257, 16168, 11622, 12505, 12487, 13383, 11534, 434215, 16160, 18019, 12053, 16000, 114774, 240873, 14732, 22164, 12142, 16195, 17974, 14165, 16193, 12387, 12477, 21333, 22287, 22329, 67245, 229473, 242202, 16952, 20662, 227059, 384783, 12043, 15205, 16159, 16196, 17260, 12144, 12159, 12367, 19084, 102657, 213208, 12494, 13641, 15978, 16153, 16854, 17120, 17221, 6511…
GO:0097581	lamellipodium organization	0.001765962	0.00751166	0.302729324	20563, 57257, 14158, 12554, 12345, 219140, 226251, 13609, 208727, 14270, 22330, 107351, 13836, 17974, 16590, 20779, 68732, 242687, 11308, 66629, 20430, 68750, 74117, 108686, 17925, 18606, 19277, 231637, 19303, 22325, 67804, 237860, 13430, 23790, 73341, 170736, 229320, 11826, 13829, 14086, 15519, 50884, 54126, 57784, 67220, 83767, 319713, 11977, 19353, 224014, 226970, 13043, 16475, 17973, 22349, 5…
GO:0042093	T-helper cell differentiation	0.001770577	0.007518625	0.364283105	108655, 19883, 16160, 12053, 240873, 16842, 14462, 22164, 17131, 23882, 230126, 19219, 16193, 16952, 16364, 19401, 12051, 723840, 15284, 16362, 56468, 381305, 16173, 16183, 11977, 12772, 16190, 17863, 18762, 20848, 20852, 21803, 53314, 12775, 17085, 20351, 216799, 321019, 16453, 19885, 30925, 246779
GO:0072331	signal transduction by p53 class mediator	0.001775777	0.00753437	0.262894314	114716, 80707, 12505, 241494, 22061, 50873, 320158, 21848, 14198, 226830, 20613, 22160, 245527, 13548, 56484, 57748, 15258, 54673, 56642, 58801, 15248, 17701, 69181, 12905, 21981, 74747, 107765, 12051, 18779, 27280, 52679, 67025, 67071, 99982, 114715, 226419, 269610, 12062, 64058, 242705, 12578, 17246, 18996, 20583, 20677, 66143, 66626, 170770, 18854, 22589, 29813, 53314, 56312, 66354, 67956, 684…
GO:0042089	cytokine biosynthetic process	0.00178429	0.007564131	0.275538659	16600, 21898, 217410, 22418, 18552, 12487, 74155, 96875, 114774, 14462, 18033, 22761, 23882, 16193, 12042, 16180, 15507, 13874, 16324, 16364, 17164, 102657, 12051, 15978, 16153, 17776, 110751, 16362, 18761, 20297, 20963, 23938, 208188, 16173, 16175, 16198, 16331, 19696, 20737, 21825, 21941, 24088, 170743, 12479, 12772, 19204, 21897, 26397, 56480, 60505, 64685, 107607, 110794, 257630, 13653, 19074…
GO:0030218	erythrocyte differentiation	0.001798939	0.007619837	0.268516681	16323, 11480, 23871, 17684, 13819, 15251, 12053, 20679, 12571, 14462, 21814, 22761, 93686, 12183, 16590, 11733, 12192, 16658, 18795, 22339, 56484, 17129, 20687, 16598, 387231, 12159, 12367, 50875, 107371, 217864, 16452, 99982, 226419, 14151, 20683, 26416, 13829, 14057, 15526, 16331, 17189, 19743, 50794, 59003, 69188, 97165, 98366, 105855, 237339, 238247, 14461, 18174, 20185, 21349, 22778, 56417, …
GO:0045667	regulation of osteoblast differentiation	0.001843034	0.007773999	0.232927857	16449, 11480, 20666, 14609, 12167, 12393, 12457, 14119, 14634, 13345, 22061, 387201, 17127, 12156, 208727, 16000, 18214, 20319, 12162, 12571, 16007, 18760, 11477, 16195, 19219, 20377, 72007, 225998, 12387, 22160, 12006, 14083, 18018, 18121, 22339, 14182, 17129, 17702, 17260, 56233, 100201, 12159, 12161, 17125, 20354, 22417, 102657, 387155, 11839, 12166, 16905, 20481, 11789, 14173, 15213, 16973, 2…
GO:0090280	positive regulation of calcium ion import	0.001877464	0.007884782	0.363612514	20315, 13617, 238161, 14062, 20855, 21838, 12767, 59091, 11350, 12361, 16867, 80982, 18787, 69047, 14065, 15194, 13488, 16854, 71111, 76757, 319239, 12766, 18591, 18596, 20617, 109552, 12061, 16963, 18607, 22063, 22368, 12374, 15114, 18764, 18803, 68312, 12335, 12918, 13167, 14873, 18216, 20293, 12478, 14061, 14526, 15945, 16163, 108072, 246788
GO:0045807	positive regulation of endocytosis	0.001878668	0.007884782	0.238649594	93742, 50791, 83814, 64009, 13132, 22418, 19128, 16412, 11600, 107746, 192167, 19016, 12306, 18205, 72238, 227541, 16423, 73094, 14734, 12389, 105722, 108797, 109934, 14083, 17289, 20296, 22339, 110279, 225164, 16398, 18787, 19288, 22157, 52906, 94245, 110351, 14063, 100017, 12121, 17195, 30948, 60595, 234779, 13430, 13631, 20617, 20963, 22141, 23892, 26362, 56792, 215114, 360013, 12491, 13645, 1…
GO:1901654	response to ketone	0.001910407	0.007998048	0.27257185	13640, 50706, 69726, 210044, 71702, 14573, 13839, 11608, 21814, 22164, 14677, 11607, 19219, 19878, 21809, 14815, 17977, 20750, 20779, 11609, 12389, 16601, 12638, 21808, 54608, 67731, 12048, 15566, 19217, 12159, 17698, 73158, 74747, 11835, 11991, 13983, 16452, 18095, 19214, 12287, 12633, 13684, 18754, 19218, 11522, 11677, 11826, 14148, 15977, 18821, 13685, 14456, 14683, 21803, 83383, 224129, 22587…
GO:0002699	positive regulation of immune effector process	0.001913084	0.008002617	0.220320874	108655, 21898, 22418, 54725, 14158, 12487, 107746, 223601, 16160, 14462, 22164, 18124, 77125, 230126, 16193, 54698, 11541, 14825, 20296, 16952, 19419, 11765, 16159, 16165, 14063, 14367, 19401, 56715, 15978, 17059, 17221, 52118, 723840, 14082, 15284, 16362, 18673, 20361, 20963, 26416, 56468, 80912, 100689, 360013, 12274, 12491, 16173, 16183, 16963, 18607, 19260, 19264, 20400, 24088, 56708, 80913, …
GO:0002294	CD4-positive, alpha-beta T cell differentiation involved in immune response	0.00196848	0.008220723	0.356969888	108655, 19883, 16160, 12053, 240873, 16842, 14462, 22164, 17131, 23882, 230126, 19219, 16193, 16952, 16364, 19401, 12051, 15978, 723840, 15284, 16362, 56468, 381305, 16173, 16183, 11977, 12772, 16190, 17863, 18762, 20848, 20852, 21803, 53314, 12775, 17085, 20351, 216799, 321019, 16453, 19885, 30925, 246779
GO:0042098	T cell proliferation	0.001971443	0.008226294	0.20667725	21813, 20315, 208650, 16168, 12505, 12487, 13383, 11534, 434215, 14360, 16160, 16000, 114774, 240873, 14732, 22164, 16195, 17974, 16193, 12387, 12477, 12767, 22287, 11350, 22329, 67245, 229473, 242202, 16952, 20230, 20662, 15205, 16159, 56501, 12144, 12159, 12367, 17698, 19084, 22417, 102657, 213208, 13641, 13848, 15978, 16854, 17120, 17221, 65113, 12511, 14082, 14225, 16362, 16414, 18761, 18782,…
GO:0072089	stem cell proliferation	0.002010589	0.008375793	0.231775642	20666, 14013, 20678, 17311, 22418, 14634, 12385, 387201, 12064, 14183, 15251, 15364, 18049, 18712, 68519, 96875, 22341, 16842, 20319, 14011, 230126, 14168, 17979, 12387, 16974, 22414, 22415, 12192, 14825, 18015, 18018, 22339, 22601, 67299, 14182, 15228, 15245, 20671, 244667, 18222, 242620, 327826, 12159, 17075, 18508, 12490, 20312, 66725, 99982, 269060, 18016, 18420, 18671, 20472, 21832, 214150, …
GO:0032652	regulation of interleukin-1 production	0.002031954	0.008450852	0.344786633	21898, 16392, 22418, 17127, 74155, 13610, 15182, 230738, 14062, 19219, 11829, 11441, 383619, 16952, 21929, 15507, 20186, 11806, 15978, 16452, 55991, 12362, 20297, 208188, 268857, 12774, 16178, 14456, 16859, 18439, 18854, 20698, 94092, 107607, 257632, 12775, 13653, 54483, 58991, 66824, 69146, 170744, 171285, 216799, 14870, 15183, 15289, 15975, 20302, 26365, 378425
GO:0002285	lymphocyte activation involved in immune response	0.002057187	0.008548753	0.223863353	108655, 21898, 17079, 19883, 210293, 12487, 16160, 12053, 240873, 16842, 14462, 22164, 17131, 23882, 230126, 19219, 19229, 16193, 54519, 75974, 20947, 387510, 11350, 12557, 16952, 21929, 11765, 14063, 16364, 18089, 18129, 19401, 108138, 12051, 15978, 16854, 17221, 65113, 224860, 234779, 723840, 15284, 16362, 19165, 56468, 381305, 11486, 11628, 13870, 15977, 16173, 16183, 19264, 56708, 74732, 2304…
GO:0046651	lymphocyte proliferation	0.002061175	0.008558282	0.172099912	21813, 20666, 20315, 21898, 208650, 17079, 57257, 16168, 11622, 12505, 12487, 13383, 11534, 434215, 14360, 16160, 18019, 12053, 16000, 114774, 240873, 14732, 16842, 22164, 230126, 12142, 16195, 17974, 14165, 16193, 12387, 12477, 12767, 21333, 22287, 387510, 11350, 22329, 67245, 229473, 242202, 16952, 20230, 20662, 227059, 384783, 12043, 15205, 16159, 16196, 16197, 17260, 27215, 56501, 12144, 1215…
GO:0010771	negative regulation of cell morphogenesis involved in differentiation	0.002092658	0.008674738	0.286715186	13640, 20563, 13841, 20356, 20346, 19055, 50706, 22418, 103967, 13131, 19211, 13844, 192167, 76089, 21960, 68585, 244058, 107351, 320027, 12927, 14168, 21838, 22415, 14083, 56637, 74117, 94245, 20562, 22068, 60595, 14025, 22629, 23790, 108911, 229285, 12704, 12774, 13829, 14114, 20187, 22084, 22129, 56753, 12569, 13636, 16413, 19280, 20350, 22416, 53972, 73181, 211556, 213084, 15901, 18186, 18208…
GO:1901880	negative regulation of protein depolymerization	0.00210316	0.008711119	0.333344036	13860, 12345, 14489, 17318, 20742, 22003, 14026, 17755, 227753, 12343, 14168, 20947, 65970, 68732, 12332, 78798, 213556, 20741, 68041, 110380, 11519, 12344, 74392, 50875, 76707, 21916, 93677, 11789, 20257, 13829, 20259, 19684, 19888, 22351, 93689, 16800, 17754, 19230, 20739, 22349, 76499, 76709, 11518, 15185, 23999, 50874, 50876, 58522, 67254, 78926
GO:0016358	dendrite development	0.002120217	0.008774057	0.162911559	270120, 19266, 13196, 19876, 13175, 18163, 20346, 330222, 19091, 19055, 228662, 217692, 211323, 64009, 545156, 14260, 68703, 103967, 13047, 11820, 20393, 210293, 13131, 239985, 12808, 16412, 19211, 243725, 14745, 19699, 56508, 109294, 12064, 13844, 17756, 76108, 192167, 14360, 76089, 223254, 12160, 13838, 15182, 15572, 17295, 20620, 56376, 12386, 13839, 12162, 13508, 14270, 17258, 21844, 50790, 6…
GO:0006874	cellular calcium ion homeostasis	0.002126574	0.008786474	0.139222803	238871, 20541, 108058, 19091, 14609, 11516, 13982, 13617, 109676, 11548, 234515, 320790, 67972, 11820, 13405, 26946, 16412, 65973, 14745, 16439, 17127, 238161, 12293, 13609, 22045, 53322, 108837, 215999, 12288, 14360, 18049, 18125, 16542, 225192, 16438, 18750, 94249, 216001, 317750, 11608, 14062, 16493, 20855, 76376, 270028, 11931, 18760, 22295, 11607, 13614, 16195, 16416, 19229, 14064, 14744, 14…
GO:0070664	negative regulation of leukocyte proliferation	0.002137349	0.008823773	0.312731372	20666, 208650, 12505, 13383, 434215, 114774, 12142, 12477, 22287, 67245, 229473, 242202, 12159, 12367, 19084, 102657, 213208, 16153, 17120, 65113, 14419, 18782, 23892, 381305, 12578, 16147, 16183, 16331, 16963, 20737, 93695, 94185, 14130, 16859, 20971, 21803, 65960, 74048, 11920, 12231, 16184, 17096, 19122, 20293, 57916, 58205, 60533, 171285, 208154, 217303, 238555, 320795, 12484, 12608, 13866, 1…
GO:0007272	ensheathment of neurons	0.00214702	0.008849226	0.238718368	23966, 93742, 15234, 21416, 218772, 211323, 12558, 13383, 19211, 215798, 13823, 14360, 18205, 17196, 17988, 18858, 19317, 70747, 17475, 12387, 12767, 20181, 14733, 17918, 17936, 18015, 11496, 22239, 192119, 12741, 13654, 20183, 19401, 723848, 12527, 15978, 20481, 21819, 56217, 103199, 110893, 218442, 387156, 15211, 18053, 21367, 84652, 14912, 18991, 19058, 24088, 53897, 83964, 94185, 105853, 2240…
GO:0008366	axon ensheathment	0.00214702	0.008849226	0.238718368	23966, 93742, 15234, 21416, 218772, 211323, 12558, 13383, 19211, 215798, 13823, 14360, 18205, 17196, 17988, 18858, 19317, 70747, 17475, 12387, 12767, 20181, 14733, 17918, 17936, 18015, 11496, 22239, 192119, 12741, 13654, 20183, 19401, 723848, 12527, 15978, 20481, 21819, 56217, 103199, 110893, 218442, 387156, 15211, 18053, 21367, 84652, 14912, 18991, 19058, 24088, 53897, 83964, 94185, 105853, 2240…
GO:0046889	positive regulation of lipid biosynthetic process	0.002173948	0.008938324	0.310413873	21416, 18783, 19017, 13132, 16001, 14164, 16000, 14732, 16007, 20411, 170459, 74186, 15558, 54140, 11541, 12912, 16952, 68041, 224792, 11307, 20186, 12161, 22417, 11806, 14077, 15978, 18984, 382030, 15559, 15560, 18563, 20778, 58994, 14756, 16175, 16835, 18753, 20845, 66082, 232430, 11998, 13122, 13167, 16002, 20787, 26420, 56717, 212980, 216739, 11651, 13074, 13350, 16176, 19733, 20280, 21926, 2…
GO:0051169	nuclear transport	0.002181315	0.008961316	0.144121502	20356, 21416, 14362, 12014, 21898, 75547, 19055, 20238, 75471, 69068, 13649, 13869, 18708, 13132, 14180, 14634, 234515, 16476, 16543, 11600, 17127, 106042, 238161, 69482, 12053, 16000, 19663, 20742, 56488, 230738, 20319, 14062, 19109, 69601, 18760, 19250, 20422, 72565, 97064, 107351, 21809, 59036, 12021, 16193, 18133, 22771, 70572, 103583, 11609, 12326, 17931, 21812, 223513, 12006, 18015, 70790, …
GO:0006605	protein targeting	0.002183935	0.008964788	0.123028131	93742, 20356, 21416, 11735, 14362, 21898, 19055, 75471, 26422, 53375, 66632, 69068, 13649, 13869, 18708, 13132, 109676, 14180, 14634, 16476, 16543, 20660, 11600, 17127, 106042, 238161, 226861, 73674, 192167, 14360, 67952, 69482, 98741, 11426, 12053, 16000, 19663, 20742, 22631, 30058, 230738, 12306, 20319, 14062, 19109, 69601, 72930, 18760, 19302, 20336, 72565, 97064, 107351, 11774, 21809, 56535, …
GO:0070304	positive regulation of stress-activated protein kinase signaling cascade	0.002232814	0.00915055	0.219987693	26409, 21898, 14370, 13132, 22418, 70097, 14219, 26564, 16543, 21943, 13197, 17318, 12156, 13838, 17295, 99470, 230738, 21844, 24136, 69601, 14388, 23882, 52521, 65964, 93735, 13614, 15357, 16906, 19229, 19246, 27206, 245527, 18479, 18795, 21934, 21987, 22339, 15258, 19419, 21808, 140577, 330177, 338372, 12421, 26407, 50932, 70834, 319955, 12540, 14063, 14367, 22436, 54324, 56274, 12922, 105352, …
GO:0048701	embryonic cranial skeleton morphogenesis	0.002265258	0.009268465	0.365886996	21813, 17389, 12393, 13345, 17127, 14183, 17126, 98711, 21809, 58250, 18933, 21812, 22160, 21418, 252973, 21808, 270685, 15531, 17260, 12159, 13392, 20471, 71175, 20204, 20472, 21380, 17387, 18595, 14451, 14683, 21384, 11694, 16869, 18507, 20474, 22158, 111970, 235626, 15394, 18119, 22412, 213081
GO:0042176	regulation of protein catabolic process	0.002291439	0.009367998	0.159814464	224997, 83814, 14609, 208650, 211323, 217410, 13649, 13132, 22418, 225131, 19211, 20660, 53325, 17127, 106042, 211770, 14811, 13032, 14360, 19359, 20720, 20620, 218215, 12306, 50873, 70620, 69601, 69807, 244058, 17131, 77125, 14198, 19229, 59036, 244421, 14734, 26374, 56458, 268291, 17999, 54418, 74244, 80750, 11551, 14083, 18550, 21859, 56150, 224650, 235542, 269473, 14629, 20671, 21929, 50754, …
GO:0045087	innate immune response	0.002305044	0.009415992	0.130515781	21898, 17079, 13982, 22418, 54725, 14158, 63953, 17084, 69635, 14360, 16160, 76438, 17101, 19016, 66873, 110651, 14302, 16451, 21682, 14462, 18033, 22164, 69601, 69807, 140792, 18760, 20491, 12142, 14134, 19229, 170711, 11829, 12977, 20779, 54698, 71268, 433693, 12389, 387510, 11350, 14083, 16180, 20296, 67245, 77673, 110382, 383619, 11845, 16952, 17390, 19288, 19419, 21929, 69368, 11765, 14581, …
GO:0045834	positive regulation of lipid metabolic process	0.00230736	0.009417458	0.228948343	21416, 18783, 57257, 19017, 13132, 16001, 14164, 53322, 16000, 19016, 14732, 16007, 18124, 20411, 170459, 11607, 19229, 74186, 15558, 20779, 54140, 14254, 22160, 11541, 20773, 12912, 16952, 54673, 68041, 224792, 384783, 11307, 11555, 20186, 12161, 12540, 15194, 22417, 11806, 14077, 15978, 18984, 22325, 26874, 382030, 14173, 15559, 15560, 18563, 18591, 18596, 18754, 20249, 20778, 58994, 208188, 11…
GO:0071407	cellular response to organic cyclic compound	0.002332856	0.009506529	0.132398025	13640, 238871, 108655, 16323, 20541, 13865, 75547, 218772, 19055, 11819, 16392, 13649, 13982, 13132, 18578, 19883, 69726, 11622, 268903, 100499517, 11820, 20393, 12385, 69790, 16439, 210044, 238161, 12064, 26381, 26424, 71702, 107746, 12156, 14573, 15364, 18125, 18712, 76089, 15182, 16000, 19016, 20602, 21834, 230738, 13078, 13839, 16438, 54611, 11608, 12162, 18033, 26380, 93686, 238803, 14677, 1…
GO:0043523	regulation of neuron apoptotic process	0.002371352	0.009647829	0.180733923	13841, 16531, 16392, 244579, 112407, 19017, 13982, 170719, 14804, 16476, 22061, 11600, 12064, 109700, 12125, 14360, 14573, 15251, 18049, 208727, 16542, 114774, 13798, 18205, 21419, 50873, 70620, 12661, 14062, 14462, 20817, 72930, 18039, 18124, 19141, 19229, 21809, 14806, 14815, 16443, 18489, 80890, 12286, 12387, 18198, 18481, 107449, 18015, 18212, 21418, 22339, 56484, 80857, 14103, 14629, 15258, …
GO:0033157	regulation of intracellular protein transport	0.00238359	0.00968981	0.148699538	20356, 21416, 11735, 14362, 21898, 19055, 66632, 69068, 13649, 13869, 18708, 13132, 14634, 192197, 16543, 20660, 65973, 11600, 17127, 238161, 226861, 73674, 14360, 16000, 19663, 230738, 20319, 69601, 18760, 19250, 72446, 72565, 97064, 107351, 19246, 21809, 59036, 12021, 16193, 18133, 22771, 68617, 70572, 103583, 218333, 11609, 12326, 21812, 140493, 12006, 18015, 18479, 20296, 70790, 80982, 89867,…
GO:0055074	calcium ion homeostasis	0.002388696	0.009694955	0.135203796	238871, 20541, 108058, 19091, 14609, 11516, 13982, 13617, 109676, 11548, 234515, 320790, 67972, 11820, 13405, 21943, 26946, 16412, 65973, 14745, 16439, 17127, 238161, 12293, 13609, 22045, 53322, 108837, 215999, 12288, 14360, 18049, 18125, 16542, 225192, 16438, 18750, 21419, 94249, 216001, 278279, 317750, 11608, 14062, 16493, 20855, 76376, 270028, 11931, 18760, 21848, 22295, 11607, 13614, 16195, 1…
GO:0019725	cellular homeostasis	0.002393718	0.009703202	0.101578121	13640, 238871, 20541, 16531, 75578, 21416, 108058, 18189, 19091, 19055, 14609, 11516, 18708, 13982, 16795, 13617, 109676, 11548, 234515, 320790, 54403, 72736, 67972, 11820, 16001, 20393, 13405, 26946, 16412, 65973, 14745, 16439, 17127, 238161, 12293, 13609, 22045, 53322, 74998, 108837, 215999, 12288, 14360, 15251, 18049, 18125, 19276, 16000, 16542, 94353, 225192, 13839, 16438, 18504, 18750, 21419…
GO:0045580	regulation of T cell differentiation	0.002444737	0.009890606	0.241440394	21813, 14634, 16168, 12505, 12487, 63953, 12053, 240873, 12522, 14462, 22164, 17131, 230126, 232174, 11774, 12142, 16193, 12477, 13655, 229473, 16952, 19419, 20662, 21417, 192119, 328365, 16159, 16196, 16197, 12159, 12703, 19401, 30936, 107527, 235320, 14000, 15978, 17221, 20668, 723840, 14087, 15284, 16362, 20963, 56468, 381305, 11486, 12578, 15519, 15977, 16147, 16173, 16183, 19264, 105855, 243…
GO:0032611	interleukin-1 beta production	0.002475175	0.009997728	0.344288736	21898, 16392, 22418, 17127, 74155, 13610, 230738, 14062, 106869, 11829, 11441, 383619, 21929, 11303, 15507, 14063, 11806, 15978, 16452, 55991, 12362, 208188, 268857, 12491, 12774, 15064, 18439, 18854, 20698, 94092, 107607, 257632, 12775, 13653, 54483, 58991, 66824, 69146, 170744, 216799, 229898, 268973, 14870, 15289, 15975, 16176, 17228, 20302
GO:0030178	negative regulation of Wnt signaling pathway	0.002488643	0.010044093	0.221578052	56811, 21416, 16392, 13132, 22418, 14180, 14634, 80707, 26564, 666048, 12558, 70122, 83675, 106042, 319478, 107746, 12156, 15364, 76365, 15182, 16842, 20319, 50873, 69601, 97064, 328949, 20377, 59036, 14734, 22419, 56458, 12389, 16974, 12006, 18121, 56484, 229473, 235542, 18230, 20671, 140577, 14836, 15248, 22411, 84035, 100201, 494504, 12443, 12550, 19277, 22417, 50523, 56274, 93960, 16971, 5078…
GO:0042552	myelination	0.002506499	0.010089457	0.236737762	23966, 93742, 15234, 21416, 218772, 211323, 12558, 13383, 19211, 215798, 13823, 14360, 18205, 17196, 17988, 18858, 19317, 70747, 17475, 12387, 12767, 20181, 14733, 17918, 17936, 18015, 11496, 22239, 192119, 12741, 13654, 20183, 19401, 723848, 12527, 15978, 20481, 21819, 56217, 103199, 110893, 218442, 387156, 15211, 18053, 21367, 84652, 14912, 18991, 19058, 24088, 53897, 83964, 94185, 105853, 2240…
GO:0032874	positive regulation of stress-activated MAPK cascade	0.002504552	0.010089457	0.217987278	26409, 21898, 14370, 13132, 22418, 70097, 14219, 26564, 16543, 21943, 13197, 17318, 12156, 13838, 17295, 99470, 230738, 21844, 24136, 69601, 14388, 23882, 52521, 65964, 93735, 13614, 15357, 16906, 19229, 19246, 27206, 245527, 18479, 18795, 21934, 21987, 22339, 15258, 19419, 21808, 140577, 330177, 338372, 12421, 26407, 50932, 70834, 319955, 12540, 14063, 14367, 22436, 54324, 56274, 12922, 105352, …
GO:0046622	positive regulation of organ growth	0.002541603	0.010208873	0.344841257	17967, 19664, 13869, 14180, 22762, 238161, 14183, 18712, 16000, 21814, 11554, 13614, 22402, 14815, 14463, 57246, 22601, 11878, 14182, 16196, 17260, 22431, 12166, 19130, 22413, 12534, 14173, 15284, 26416, 11739, 15214, 21388, 100705, 12154, 18128, 21385, 56449, 56717, 56808, 74131, 319757, 11651, 14179, 14465, 106628
GO:0045682	regulation of epidermis development	0.002551452	0.010224031	0.326083105	16323, 235505, 17300, 22061, 74155, 11921, 18109, 21420, 26914, 19878, 17979, 12192, 12560, 17936, 252973, 17702, 21808, 14313, 15205, 67996, 12159, 14419, 15213, 18053, 18755, 320713, 14056, 15214, 17128, 18103, 19877, 22410, 15218, 16680, 16918, 19015, 19695, 20379, 22337, 94092, 15404, 15442, 17133, 18128, 22695, 195733, 319757, 11688, 13115, 19014, 19207, 21926, 50868, 55948, 69073, 404634
GO:0006875	cellular metal ion homeostasis	0.00258657	0.010331957	0.125394891	238871, 20541, 16531, 108058, 19091, 14609, 11516, 13982, 13617, 109676, 11548, 234515, 320790, 67972, 11820, 20393, 13405, 26946, 16412, 65973, 14745, 16439, 17127, 238161, 12293, 13609, 22045, 53322, 108837, 215999, 12288, 14360, 15251, 18049, 18125, 16542, 225192, 16438, 18750, 94249, 216001, 317750, 11608, 14062, 16493, 20855, 76376, 270028, 11931, 18760, 22295, 11607, 13614, 16195, 16416, 19…
GO:0019058	viral life cycle	0.002621024	0.010461304	0.201861397	319415, 78610, 58235, 16476, 16543, 18552, 26424, 98910, 216238, 230738, 16842, 50873, 20817, 69807, 14134, 16416, 19878, 227753, 12389, 16410, 18705, 74244, 56491, 19288, 192119, 331401, 12043, 19349, 93679, 12390, 12648, 20853, 72543, 73158, 109333, 13030, 18458, 19130, 50528, 57444, 384309, 18563, 20683, 24014, 26362, 67525, 73683, 75608, 110532, 217069, 229906, 12454, 15977, 19205, 19712, 662…
GO:0002224	toll-like receptor signaling pathway	0.002751448	0.010895733	0.291046177	21898, 17079, 13982, 76438, 66873, 110651, 69601, 140792, 71268, 12389, 67245, 11845, 21929, 69368, 14581, 20186, 414084, 14063, 16364, 17164, 18035, 22031, 320019, 16362, 18754, 53791, 57783, 73914, 108960, 18607, 19260, 24088, 107515, 170743, 11796, 16859, 17087, 19280, 19695, 21897, 83490, 102626, 226421, 257632, 17002, 17096, 56085, 58185, 100340, 170744, 171285, 217303, 246746, 279572, 12475…
GO:0008637	apoptotic mitochondrial changes	0.002793112	0.011034757	0.284569485	15234, 13869, 16476, 12125, 16000, 50873, 72930, 14049, 15277, 14102, 14629, 54673, 56637, 58801, 12043, 12048, 14297, 12177, 17210, 16905, 17395, 22035, 52538, 64113, 74143, 11739, 12122, 12578, 18793, 19823, 26401, 170770, 171543, 11909, 11977, 12176, 12424, 15937, 19053, 22654, 30954, 71361, 93734, 105675, 11740, 11983, 11998, 14775, 22059, 26420, 51800, 53380, 66824, 74006, 74682, 110175, 219…
GO:0050801	ion homeostasis	0.002801406	0.011058873	0.10452906	238871, 20541, 16531, 11735, 108058, 19091, 83814, 14609, 11516, 13649, 13982, 13617, 109676, 11548, 234515, 320790, 54403, 67972, 11820, 20393, 13405, 21943, 26946, 16412, 53416, 65973, 13819, 14745, 16439, 17127, 238161, 12293, 13609, 22045, 53322, 108837, 215999, 12288, 14360, 15251, 18049, 18125, 67795, 16542, 17101, 225192, 14732, 16438, 18750, 21419, 94249, 216001, 278279, 317750, 11608, 14…
GO:0060043	regulation of cardiac muscle cell proliferation	0.002815455	0.01110565	0.356880299	108655, 21813, 17967, 14609, 19664, 13869, 14180, 22762, 19211, 14183, 18712, 15182, 16526, 21814, 14463, 21812, 57246, 18121, 80857, 14182, 17260, 12166, 22413, 12534, 14173, 26416, 64010, 15214, 18091, 21388, 13052, 12154, 18128, 21385, 14465, 22062
GO:0046634	regulation of alpha-beta T cell activation	0.002872534	0.011313123	0.283143731	21813, 208650, 14634, 12505, 12487, 16160, 12053, 240873, 12522, 14462, 22164, 17131, 230126, 11774, 12142, 16193, 15505, 16952, 16159, 12144, 19401, 235320, 15978, 723840, 15284, 16362, 18761, 20963, 56468, 381305, 11486, 11540, 16147, 16173, 16183, 16963, 19260, 19264, 105855, 320404, 12479, 12772, 16190, 16859, 17863, 18106, 18762, 21803, 22778, 65960, 74048, 11776, 12519, 12775, 22637, 74131,…
GO:0097755	positive regulation of blood vessel diameter	0.002890713	0.01135814	0.287602341	16531, 19274, 19091, 14609, 238130, 11516, 13649, 11622, 109700, 15251, 18125, 16542, 227231, 11554, 17540, 11609, 11535, 11541, 11551, 14083, 68813, 12638, 17390, 19735, 11555, 14063, 13488, 13983, 14613, 19214, 20312, 71544, 12062, 16523, 11540, 11556, 18159, 22353, 30878, 11684, 12168, 12374, 13618, 16533, 16846, 18126, 18519, 19015, 19204, 20655, 24111, 74617, 14775, 16644, 18127, 60596, 9375…
GO:0030308	negative regulation of cell growth	0.0029286	0.011475742	0.20881209	108655, 20563, 16323, 13841, 20356, 20564, 20346, 14609, 11787, 13132, 22418, 73379, 17127, 232441, 20720, 12053, 19016, 20319, 21960, 68585, 69601, 244058, 98402, 320027, 20377, 58172, 67155, 14168, 18133, 22415, 18479, 19271, 20671, 21808, 74117, 12043, 17701, 20562, 22411, 22431, 107869, 14694, 71839, 14025, 14419, 18016, 18605, 18673, 23892, 74116, 75766, 229285, 11482, 12061, 12578, 12774, 1…
GO:0006816	calcium ion transport	0.002938611	0.011492679	0.140986293	238871, 20541, 108058, 20315, 19055, 14609, 13617, 18578, 109676, 320790, 67972, 14219, 13405, 26946, 65973, 16439, 238161, 12296, 14811, 12293, 108837, 215999, 12288, 14360, 18049, 18125, 16000, 114774, 16438, 94249, 216001, 228071, 317750, 14062, 20855, 76376, 107589, 270028, 11931, 12294, 18760, 20840, 22295, 11554, 16416, 19229, 15558, 21838, 216749, 381290, 12286, 12387, 12389, 12767, 14812,…
GO:0030858	positive regulation of epithelial cell differentiation	0.002955249	0.0115488	0.349613459	12226, 17300, 14573, 11921, 18504, 24136, 26914, 19726, 17979, 18510, 12387, 67888, 12638, 16878, 52906, 12741, 18222, 12159, 12161, 18508, 11789, 18755, 11450, 11482, 17292, 18103, 19123, 19126, 22410, 71093, 11684, 12562, 12945, 15218, 20379, 22337, 94092, 14739, 16869, 18128, 20682, 11518, 11688, 13115, 14008, 15223, 19014, 19207, 55948, 69073, 404634
GO:0045665	negative regulation of neuron differentiation	0.002994357	0.011692582	0.170864377	270120, 20563, 16449, 13841, 17268, 243937, 235106, 13196, 13865, 19270, 20356, 20346, 13837, 19055, 19664, 16392, 233781, 18514, 13132, 22418, 103967, 14634, 16373, 11820, 13131, 16412, 19211, 14745, 110648, 269784, 13844, 192167, 76089, 216616, 13838, 15182, 19762, 20620, 21960, 22240, 668253, 12162, 68585, 244058, 18858, 69743, 107351, 320027, 18007, 14168, 21838, 12389, 15376, 20745, 22415, 1…
GO:0060191	regulation of lipase activity	0.00304373	0.011876194	0.321747799	50768, 13982, 14745, 14183, 11856, 16007, 11607, 15558, 216749, 14254, 11350, 14182, 16952, 19735, 11549, 11352, 11517, 22165, 11806, 12121, 16971, 18984, 14173, 15559, 18596, 20617, 20661, 11727, 18595, 18607, 19063, 14126, 14682, 18762, 19204, 19226, 67469, 68453, 76483, 11853, 12323, 14184, 14767, 18784, 18799, 57875, 69060, 11843, 14674, 16428, 20304, 20339, 22259, 30924, 66113, 66968, 104303
GO:2000106	regulation of leukocyte apoptotic process	0.003064378	0.011944145	0.275429374	20315, 17311, 22418, 12505, 19211, 20440, 15251, 76089, 14732, 22164, 18124, 74769, 12042, 14102, 17289, 16952, 21808, 227059, 384783, 17260, 12144, 12159, 30936, 14605, 16153, 16854, 18566, 12370, 14082, 18761, 26362, 11486, 12578, 12765, 12774, 16173, 16183, 18707, 20723, 76088, 170770, 243910, 320404, 13636, 14130, 14456, 18439, 257632, 12775, 17096, 17869, 20850, 22059, 50996, 57432, 60533, 8…
GO:0019216	regulation of lipid metabolic process	0.003069195	0.011947853	0.156523413	16531, 21416, 81004, 19091, 18783, 18708, 57257, 19017, 13982, 13132, 19883, 16001, 14164, 71597, 53322, 12156, 218461, 12160, 16000, 19016, 21834, 12801, 14732, 17691, 58208, 16007, 18033, 26914, 50790, 69601, 72999, 18124, 19302, 20411, 170459, 11607, 18590, 19229, 74186, 14815, 15558, 20779, 54140, 12389, 14254, 15376, 20613, 22160, 74244, 108099, 238055, 11541, 11551, 16867, 20773, 76943, 320…
GO:1903555	regulation of tumor necrosis factor superfamily cytokine production	0.003094079	0.012035444	0.251675297	21898, 16392, 18708, 13345, 11600, 74155, 16160, 15182, 230738, 19219, 71268, 22160, 11441, 20296, 56490, 19419, 21929, 15507, 20186, 17164, 19401, 12051, 12481, 12490, 15978, 16153, 16452, 20927, 14082, 26362, 67581, 73914, 100689, 208188, 268857, 11450, 12491, 12774, 14255, 16173, 19260, 20737, 21825, 21941, 24088, 93695, 12257, 12772, 14456, 16846, 16859, 17087, 19204, 21897, 73181, 107607, 25…
GO:0010951	negative regulation of endopeptidase activity	0.003116075	0.012102358	0.248966747	15234, 16600, 12505, 20660, 72902, 16000, 110651, 223701, 16842, 18504, 20319, 74996, 16193, 20779, 20745, 328971, 21859, 22339, 18787, 72432, 241324, 12380, 11798, 15194, 17940, 233489, 17395, 18984, 23950, 12633, 20111, 20617, 20725, 23938, 59009, 69982, 100038417, 11540, 11826, 12954, 15370, 17246, 18793, 20708, 20723, 21825, 21858, 408198, 433178, 11796, 12995, 14456, 14751, 20568, 21857, 590…
GO:0050770	regulation of axonogenesis	0.003115325	0.012102358	0.194331122	13640, 20563, 13841, 241568, 19876, 20356, 20346, 76965, 20315, 217692, 211323, 338362, 268902, 22418, 18845, 13131, 12558, 19211, 12064, 13844, 17756, 18049, 13838, 243743, 21960, 13508, 14268, 21844, 24136, 68585, 104382, 244058, 18039, 20429, 320027, 17755, 14168, 21838, 12286, 16554, 18844, 22415, 65086, 232906, 11350, 14083, 18212, 18479, 22339, 20430, 56637, 74117, 244667, 14297, 18080, 205…
GO:0051928	positive regulation of calcium ion transport	0.003130588	0.012149376	0.251505365	20315, 13617, 109676, 65973, 238161, 12296, 12293, 16438, 14062, 20855, 107589, 11931, 21838, 12389, 12767, 59091, 65086, 116873, 11350, 12289, 12361, 16867, 80982, 18787, 69047, 22065, 11517, 12159, 14065, 15194, 20191, 22068, 114141, 381812, 13488, 16854, 71111, 76757, 234779, 238276, 319239, 12766, 18591, 18596, 20617, 20866, 26556, 109552, 207911, 12061, 16963, 18607, 22063, 22218, 22368, 223…
GO:0043280	positive regulation of cysteine-type endopeptidase activity involved in apoptotic process	0.00313849	0.01217069	0.25610645	19876, 50768, 14219, 17127, 69635, 12125, 19016, 326623, 14062, 16007, 72565, 98582, 227753, 230379, 12042, 14102, 73916, 11783, 14103, 58801, 223453, 14066, 12905, 14694, 22436, 12364, 16452, 18095, 22035, 12370, 18053, 19052, 20617, 26408, 215114, 12122, 12578, 19712, 19823, 20680, 170770, 11684, 12424, 12828, 13063, 13666, 18174, 18854, 20846, 22416, 67184, 83383, 93672, 107607, 15499, 16818, …
GO:0043627	response to estrogen	0.00318215	0.012330527	0.330002692	16531, 13982, 192197, 17684, 21372, 387236, 18125, 387166, 11608, 238803, 21848, 11607, 20377, 21809, 12387, 12389, 14463, 21812, 17390, 21808, 17940, 19401, 12919, 217069, 100124451, 26413, 735284, 100124466, 11881, 21687, 74614, 387164, 751535, 11883, 12189, 58991, 387163, 12484, 12780, 14465, 15368, 22421, 56222, 75273, 83702, 213464, 328572, 387160
GO:0060412	ventricular septum morphogenesis	0.003249079	0.012541743	0.354765099	21813, 14362, 20666, 22418, 22762, 17684, 14183, 21814, 22761, 17131, 11477, 18741, 16974, 21812, 18018, 18121, 21808, 15205, 22411, 12159, 14613, 19130, 15213, 64010, 15214, 17128, 18091, 20677, 56198, 112405, 116701, 12168, 21386, 18128, 57265, 107823, 723905, 15902, 93840, 229700
GO:0030032	lamellipodium assembly	0.003261523	0.012580159	0.318617212	20563, 57257, 14158, 12554, 12345, 219140, 226251, 13609, 208727, 14270, 22330, 13836, 17974, 16590, 68732, 242687, 66629, 20430, 74117, 108686, 19277, 231637, 19303, 22325, 237860, 13430, 73341, 170736, 229320, 11826, 13829, 14086, 15519, 50884, 54126, 57784, 319713, 11977, 19353, 224014, 226970, 16475, 17973, 56717, 76709, 22376, 23999, 245857, 245880, 385354
GO:0002792	negative regulation of peptide secretion	0.003282793	0.012642885	0.223370901	19055, 545156, 11600, 434215, 53322, 18125, 218461, 19016, 230738, 50873, 14062, 14268, 22164, 77125, 242248, 15357, 18007, 19219, 20377, 27220, 74370, 16193, 18133, 11551, 18575, 70790, 207227, 16952, 18300, 26950, 20186, 22350, 26921, 14063, 16324, 56715, 11806, 12490, 12922, 16153, 18390, 18576, 20312, 20927, 20983, 11746, 12919, 16535, 19218, 81799, 208188, 223527, 223775, 11545, 13490, 14114…
GO:0018209	peptidyl-serine modification	0.003330799	0.012808229	0.15125346	238871, 328329, 21813, 15234, 13175, 108058, 22418, 69726, 12505, 20393, 13405, 53416, 11600, 70425, 227120, 12064, 72902, 18125, 215748, 238564, 17295, 20620, 18205, 18750, 20319, 329421, 667663, 12545, 17131, 18760, 21951, 24064, 227541, 268780, 17974, 70762, 74370, 108148, 791070, 16193, 19092, 20779, 23797, 71738, 381290, 12326, 12389, 18645, 21812, 22367, 29815, 387510, 11441, 13548, 14425, …
GO:0071887	leukocyte apoptotic process	0.003379524	0.012956126	0.250642048	20315, 17311, 22418, 14634, 12505, 19211, 20440, 12125, 15251, 76089, 14732, 22164, 18124, 16193, 74769, 12042, 14102, 17289, 14103, 16952, 21808, 103213, 227059, 384783, 17260, 12144, 12159, 30936, 14605, 15978, 16153, 16854, 18566, 12370, 14082, 18761, 26362, 11486, 12578, 12765, 12774, 16173, 16183, 18707, 20723, 76088, 94185, 170770, 243910, 320404, 13636, 14130, 14456, 18439, 30954, 60505, 2…
GO:0071706	tumor necrosis factor superfamily cytokine production	0.00337871	0.012956126	0.247105654	21898, 16392, 18708, 13345, 11600, 74155, 16160, 15182, 230738, 19219, 71268, 22160, 11441, 20296, 56490, 19419, 21929, 15507, 20186, 27215, 17164, 19401, 12051, 12481, 12490, 15978, 16153, 16452, 20927, 14082, 26362, 67581, 73914, 100689, 208188, 268857, 11450, 12491, 12774, 14255, 16173, 19260, 20737, 21825, 21941, 24088, 93695, 12257, 12772, 14456, 16846, 16859, 17087, 19204, 21897, 73181, 107…
GO:0061097	regulation of protein tyrosine kinase activity	0.003397693	0.013013852	0.340564016	208650, 11820, 19699, 74012, 74155, 16416, 19246, 12389, 11551, 15505, 50754, 11804, 24056, 13874, 21802, 71920, 12978, 18591, 19165, 23892, 56468, 56792, 72065, 108900, 232431, 13645, 17969, 18011, 11553, 12402, 14456, 22416, 78388, 80794, 231125, 16975, 19164, 22248, 56013, 58991, 11491, 11539, 19255, 64297, 67296, 79566, 231134
GO:1905477	positive regulation of protein localization to membrane	0.003399737	0.013013852	0.290992264	11735, 18189, 13649, 269109, 13383, 16412, 74998, 14360, 20742, 50873, 19242, 20411, 13836, 68617, 18198, 17918, 18479, 20296, 80982, 11845, 54673, 58801, 74117, 22350, 14694, 16400, 16573, 231637, 15978, 17919, 20908, 23795, 102502, 226744, 18607, 170770, 230972, 12569, 16413, 18759, 21803, 22416, 16500, 19122, 22349, 74741, 76709, 11651, 11652, 13483, 13830, 13866, 17913, 20909, 53869, 56212, 5…
GO:0055008	cardiac muscle tissue morphogenesis	0.003416829	0.01306937	0.294789773	19664, 16392, 22418, 22762, 320790, 17300, 12814, 11600, 13609, 12156, 14183, 21814, 22003, 22761, 17131, 18741, 77446, 12387, 16974, 20181, 21812, 57246, 18121, 15110, 21808, 20191, 107765, 12166, 19130, 22413, 67451, 241431, 14225, 15213, 17069, 22138, 68927, 109620, 13805, 15214, 17128, 18091, 18996, 63958, 112405, 21803, 21952, 228785, 12154, 17868, 17897, 18128, 21956, 228788, 13856, 19014
GO:0051058	negative regulation of small GTPase mediated signal transduction	0.003470037	0.013242795	0.348222827	20563, 231532, 50768, 11548, 16412, 107746, 218397, 12053, 17295, 69601, 24064, 107351, 232906, 18015, 106952, 21808, 114713, 11549, 227743, 11352, 16400, 56715, 19414, 71544, 216831, 21858, 19053, 26554, 20262, 24063, 70527, 104418, 17926, 19415, 54153, 170731, 226525, 320484
GO:0032602	chemokine production	0.003552595	0.013506818	0.289349357	16600, 21898, 11516, 50706, 22418, 22164, 22761, 69807, 17196, 77125, 13836, 16193, 17082, 22160, 11541, 18442, 20186, 14063, 59079, 15978, 16194, 12766, 12978, 20311, 23938, 56468, 81799, 11450, 11815, 16173, 16175, 20583, 24088, 170743, 15139, 16190, 16859, 63873, 257632, 13653, 16956, 24058, 26420, 54483, 66824, 80795, 171285, 228607, 11491, 11688, 12523, 14870, 16149, 16176, 17480, 20304, 219…
GO:0043200	response to amino acid	0.003630387	0.01376113	0.229342629	12825, 13649, 54635, 100499517, 12832, 12843, 16001, 100316804, 14811, 12826, 94216, 100124446, 98402, 74370, 75747, 70572, 387251, 723827, 18212, 723853, 14658, 17390, 21417, 723828, 723895, 12048, 12334, 12842, 13435, 387231, 12550, 12703, 12833, 387143, 387155, 387169, 723848, 751534, 20471, 54170, 224826, 12583, 20511, 20512, 71785, 107581, 268706, 387244, 791073, 791074, 13433, 18011, 18595,…
GO:0032677	regulation of interleukin-8 production	0.003663316	0.013834018	0.357216847	16600, 21898, 22418, 14062, 14134, 19219, 12042, 16952, 18787, 14063, 12051, 12481, 11746, 12944, 14082, 23938, 53791, 229603, 11450, 16173, 19260, 24088, 170743, 18106, 226250, 257630, 257632, 66824, 109689, 170744, 228607, 230073, 269855, 319430, 12475, 16176, 19766, 21926, 26390, 53856, 57320, 101540, 142980, 329547
GO:0032945	negative regulation of mononuclear cell proliferation	0.003661949	0.013834018	0.300777067	20666, 208650, 12505, 13383, 434215, 114774, 12142, 12477, 22287, 67245, 229473, 242202, 12159, 12367, 19084, 102657, 213208, 16153, 17120, 65113, 14419, 18782, 381305, 12578, 16147, 16183, 16331, 16963, 20737, 93695, 94185, 14130, 16859, 20971, 21803, 65960, 74048, 11920, 12231, 16184, 17096, 19122, 57916, 58205, 60533, 171285, 208154, 217303, 238555, 320795, 12484, 12608, 13866, 14960, 14991, 1…
GO:0050672	negative regulation of lymphocyte proliferation	0.003661949	0.013834018	0.300777067	20666, 208650, 12505, 13383, 434215, 114774, 12142, 12477, 22287, 67245, 229473, 242202, 12159, 12367, 19084, 102657, 213208, 16153, 17120, 65113, 14419, 18782, 381305, 12578, 16147, 16183, 16331, 16963, 20737, 93695, 94185, 14130, 16859, 20971, 21803, 65960, 74048, 11920, 12231, 16184, 17096, 19122, 57916, 58205, 60533, 171285, 208154, 217303, 238555, 320795, 12484, 12608, 13866, 14960, 14991, 1…
GO:0007565	female pregnancy	0.003673079	0.01386052	0.251953904	11819, 18783, 13982, 17684, 18552, 387140, 15446, 50790, 16777, 12142, 18667, 16601, 20181, 11551, 13039, 16878, 17390, 19225, 20687, 383491, 12550, 19223, 22417, 53419, 75909, 11835, 13030, 17395, 26357, 12305, 12919, 13731, 20683, 21679, 69865, 80884, 192897, 208188, 387244, 66313, 723965, 11553, 11857, 12168, 13854, 14824, 15373, 16859, 19015, 20655, 21857, 22337, 11479, 12918, 13852, 15499, 1…
GO:0032680	regulation of tumor necrosis factor production	0.003680562	0.013868029	0.248473826	21898, 16392, 18708, 13345, 11600, 74155, 16160, 15182, 230738, 19219, 71268, 22160, 11441, 20296, 56490, 19419, 21929, 15507, 20186, 17164, 19401, 12051, 12481, 12490, 15978, 16153, 16452, 20927, 14082, 26362, 67581, 73914, 100689, 208188, 268857, 11450, 12491, 12774, 14255, 16173, 19260, 20737, 21825, 21941, 24088, 93695, 12257, 12772, 14456, 16846, 16859, 17087, 19204, 21897, 73181, 107607, 25…
GO:0070838	divalent metal ion transport	0.003680137	0.013868029	0.130982592	238871, 20541, 108058, 20315, 19055, 14609, 13617, 18578, 109676, 320790, 67972, 14219, 13405, 16518, 26946, 65973, 16439, 238161, 12296, 14811, 12293, 108837, 215999, 12288, 14360, 18049, 18125, 16000, 114774, 16438, 94249, 216001, 228071, 317750, 14062, 20855, 76376, 107589, 270028, 11931, 12294, 18760, 20840, 22295, 11554, 11774, 16416, 19229, 15558, 21838, 216749, 381290, 12286, 12387, 12389,…
GO:0048640	negative regulation of developmental growth	0.003727553	0.014024155	0.248397037	108655, 20563, 13841, 21813, 20356, 21416, 20346, 14609, 22418, 19211, 15182, 20319, 21960, 16526, 68585, 211652, 244058, 19141, 320027, 11554, 20377, 14168, 22415, 14083, 18121, 18479, 52357, 20856, 74117, 11555, 14297, 19377, 20562, 231507, 12159, 20239, 56274, 93960, 14025, 14419, 64010, 74116, 229285, 11556, 12774, 20187, 21388, 67655, 232339, 12569, 13052, 14683, 19280, 20350, 22416, 24087, …
GO:2000514	regulation of CD4-positive, alpha-beta T cell activation	0.003816098	0.014314622	0.360164951	21813, 12505, 12053, 240873, 12522, 14462, 22164, 17131, 230126, 16193, 16952, 19401, 15978, 723840, 15284, 16362, 18761, 56468, 381305, 16173, 16183, 16963, 105855, 12772, 16190, 16859, 17863, 18762, 21803, 65960, 74048, 12775, 74131, 216799, 16453, 26365, 246779
GO:0042991	transcription factor import into nucleus	0.003872723	0.014473264	0.282411879	21898, 19055, 69068, 18708, 17127, 238161, 230738, 18760, 72565, 18133, 103583, 11609, 18015, 19225, 29810, 56637, 19042, 69181, 12550, 14084, 18035, 11640, 238276, 320482, 18761, 19052, 19335, 20963, 23892, 81799, 109552, 12491, 16173, 18477, 19058, 19260, 24069, 24088, 170743, 192176, 18764, 19043, 20698, 24105, 12985, 13607, 13608, 21833, 53380, 56453, 56717, 72512, 216799, 228607, 230073, 129…
GO:0030177	positive regulation of Wnt signaling pathway	0.003931244	0.014681103	0.228252752	56811, 19664, 13132, 22418, 14180, 17191, 72780, 26564, 70122, 110648, 12156, 14183, 11426, 233328, 20319, 58198, 18033, 24136, 68151, 21951, 107351, 20377, 59036, 240725, 14165, 14734, 20779, 218581, 239405, 12389, 16974, 22414, 22415, 11350, 22601, 66743, 70790, 235542, 140577, 244667, 11865, 12842, 19042, 11352, 11798, 17940, 22417, 93960, 22413, 66725, 14160, 14173, 27373, 68010, 70495, 74493…
GO:0045638	negative regulation of myeloid cell differentiation	0.003954205	0.014745039	0.283906484	17268, 12394, 18708, 234515, 13345, 17536, 211770, 74511, 12571, 22761, 14118, 19229, 20377, 27220, 12387, 70673, 12192, 16658, 18015, 21873, 56492, 72828, 18035, 19401, 235320, 235497, 238377, 11450, 14390, 15526, 16331, 18103, 50794, 72147, 229323, 320404, 14461, 15416, 20219, 15404, 16909, 17096, 17869, 20850, 22695, 69386, 70809, 12262, 15354, 15402, 15405, 18102, 19255, 20851, 22083, 26365, …
GO:0060193	positive regulation of lipase activity	0.003977781	0.014800158	0.350302637	50768, 13982, 14745, 14183, 11856, 16007, 11607, 15558, 216749, 14254, 14182, 11549, 11352, 11517, 22165, 11806, 14173, 15559, 18596, 11727, 18595, 18607, 14126, 14682, 18762, 19204, 19226, 67469, 68453, 76483, 11853, 12323, 14184, 14767, 18784, 69060, 11843, 14674, 16428, 20304, 20339, 22259, 66113, 66968, 104303
GO:0045740	positive regulation of DNA replication	0.003976711	0.014800158	0.333575082	13649, 17311, 54635, 16001, 16476, 12160, 16000, 17295, 12545, 14633, 18590, 21809, 14165, 16193, 14182, 12159, 12540, 13874, 11839, 52679, 11908, 12534, 16337, 18591, 108961, 18595, 26419, 12301, 17171, 19353, 22589, 26398, 108689, 12981, 20416, 68142, 13856, 16334, 18148, 18778, 68379, 328440
GO:0002703	regulation of leukocyte mediated immunity	0.00399035	0.01483599	0.213589704	21898, 54725, 14158, 12487, 223601, 16160, 12053, 14462, 22164, 17131, 16193, 54698, 109934, 11541, 14825, 110279, 19419, 11765, 16159, 16165, 16197, 84544, 13482, 14063, 14367, 56715, 213208, 15978, 17059, 52118, 65113, 105352, 14082, 20311, 20963, 96935, 12928, 13136, 15977, 16183, 16963, 18607, 19264, 20400, 20723, 20737, 24088, 56708, 240354, 243659, 12479, 12772, 14126, 14130, 14461, 16190, …
GO:0030098	lymphocyte differentiation	0.004014832	0.014905062	0.143760431	108655, 21813, 79221, 19664, 12393, 14370, 18708, 14634, 16168, 320790, 19883, 11622, 12505, 210293, 12487, 63953, 16160, 12053, 240873, 12522, 16842, 58208, 12571, 14462, 22164, 17131, 23882, 210757, 230126, 232174, 11774, 12142, 19219, 19229, 20377, 16193, 16590, 75974, 207304, 12387, 12477, 13655, 58240, 387510, 11350, 12192, 12557, 14102, 16658, 17289, 18018, 229473, 16952, 19419, 20230, 2066…
GO:0042542	response to hydrogen peroxide	0.004025909	0.01492424	0.247750352	108655, 15234, 223255, 15182, 17295, 114774, 13078, 18504, 18124, 19229, 11852, 16193, 18489, 11350, 56484, 15505, 16952, 17390, 18024, 21929, 12043, 14297, 71805, 12367, 14694, 22068, 70415, 18584, 66408, 66725, 269254, 12359, 22166, 26362, 26408, 277328, 11502, 11677, 11826, 12368, 12578, 12928, 12954, 13605, 14056, 14763, 16649, 17189, 18753, 26419, 56426, 216850, 12176, 13070, 19053, 19156, 2…
GO:0046661	male sex differentiation	0.004030346	0.014929726	0.215687205	16323, 11480, 20346, 319448, 13982, 22418, 14180, 22762, 71371, 17684, 12125, 15364, 12160, 16542, 20319, 14462, 108829, 20377, 14165, 12387, 14463, 21812, 16867, 21412, 65247, 12638, 17129, 21808, 228421, 12043, 12048, 22431, 12161, 12443, 17761, 19401, 22417, 140498, 240590, 11835, 12166, 13983, 18095, 20397, 67204, 14087, 14308, 15487, 16337, 54562, 57816, 69982, 73296, 100986, 104271, 212390,…
GO:0001708	cell fate specification	0.004039816	0.014953834	0.268095898	23966, 19664, 16392, 14048, 14634, 16412, 16911, 67603, 11921, 18504, 20319, 20679, 57810, 14633, 12387, 15376, 21410, 15375, 14182, 20671, 383491, 14369, 14581, 14836, 242620, 13172, 18096, 18213, 18508, 18736, 240590, 11835, 12166, 16814, 20471, 13380, 14028, 14173, 19165, 20472, 21380, 21679, 14843, 14912, 16147, 17172, 17292, 18996, 20664, 24069, 27140, 94222, 13813, 18424, 22416, 50913, 1043…
GO:0042990	regulation of transcription factor import into nucleus	0.004050323	0.014981746	0.283116664	21898, 19055, 69068, 18708, 17127, 238161, 230738, 18760, 72565, 18133, 103583, 11609, 18015, 19225, 29810, 56637, 19042, 69181, 12550, 14084, 18035, 11640, 238276, 320482, 18761, 19052, 19335, 23892, 81799, 109552, 12491, 16173, 18477, 19058, 19260, 24069, 24088, 170743, 192176, 18764, 19043, 20698, 24105, 12985, 13607, 13608, 21833, 53380, 56453, 56717, 72512, 216799, 228607, 230073, 12913, 151…
GO:0002218	activation of innate immune response	0.004071326	0.015048407	0.242945506	21898, 17079, 13982, 76438, 66873, 110651, 69601, 140792, 14134, 71268, 12389, 67245, 383619, 11845, 21929, 69368, 14581, 20186, 67070, 414084, 14063, 16364, 17164, 18035, 22031, 59079, 320019, 16362, 18754, 53791, 57783, 73914, 80912, 108960, 18607, 19260, 24088, 71586, 74136, 80913, 107515, 170743, 234311, 11796, 16859, 17087, 19280, 19695, 21897, 56480, 78781, 81702, 83490, 102626, 226421, 257…
GO:0048286	lung alveolus development	0.004083457	0.015082206	0.314931996	319939, 20238, 50785, 74155, 14183, 16000, 16542, 18590, 21809, 14165, 17263, 18667, 74318, 74591, 114142, 15375, 21412, 22339, 12912, 16878, 20897, 214384, 12159, 14726, 19227, 106522, 17158, 19165, 11486, 11977, 12168, 14257, 16998, 17156, 74777, 13615, 14184, 14186, 16011, 21869, 30957, 52335, 74178, 75725, 14465, 15402, 20390, 56351, 71722, 72154, 104798, 228790, 237500
GO:0002444	myeloid leukocyte mediated immunity	0.004131012	0.015246696	0.31387554	14158, 17101, 22631, 11745, 18124, 16590, 109934, 11541, 12652, 14825, 110279, 19419, 16165, 14063, 56715, 93670, 12890, 20311, 20963, 22388, 100689, 17969, 18607, 69188, 74732, 243659, 12772, 14126, 14461, 16190, 19204, 56743, 217304, 378460, 380732, 11542, 12921, 14159, 14191, 17096, 28040, 69150, 70450, 84095, 217303, 237625, 12523, 13035, 14129, 14389, 15368, 16163, 16797, 18806, 20619, 20909…
GO:0045453	bone resorption	0.004204942	0.015485596	0.294897963	13649, 21943, 18383, 13609, 233328, 16416, 19219, 19229, 27220, 16193, 20750, 20779, 50490, 12387, 16410, 16974, 18015, 22339, 11555, 16196, 19349, 27273, 56492, 72828, 100201, 22436, 170826, 620235, 12349, 12494, 12978, 14308, 20963, 75766, 14309, 16147, 16331, 12751, 16998, 18439, 19226, 19353, 12988, 13038, 13075, 17202, 21405, 22042, 237313, 11501, 13040, 19228, 22041, 26365, 246256
GO:0001894	tissue homeostasis	0.004217825	0.015521718	0.174769455	22283, 21898, 16826, 18783, 12818, 13649, 13869, 14219, 17300, 21943, 11304, 16412, 53416, 13819, 18383, 13609, 77087, 16542, 110789, 233328, 14062, 69807, 22295, 11994, 16416, 19219, 19229, 27220, 12977, 16193, 20750, 20779, 23797, 50490, 12387, 16410, 16974, 71769, 74591, 12560, 18015, 22339, 114304, 22157, 224792, 383491, 11555, 12043, 12824, 16196, 19349, 27273, 56492, 72828, 100201, 319955, …
GO:0043623	cellular protein complex assembly	0.004259531	0.015663782	0.122705168	20563, 217517, 21898, 17967, 54004, 108679, 14260, 13132, 52662, 103967, 14158, 14457, 17191, 54635, 78610, 20393, 27062, 13405, 12808, 13383, 73910, 208898, 243725, 11600, 13860, 17127, 66311, 225288, 12345, 14489, 65112, 67952, 218397, 17295, 20742, 17126, 50873, 260409, 21814, 22003, 68585, 76789, 211401, 211673, 14026, 15159, 18039, 20422, 107351, 17755, 17974, 19116, 19229, 66482, 99889, 227…
GO:0086003	cardiac muscle cell contraction	0.004279825	0.015719884	0.31045643	238871, 108058, 83814, 18578, 109676, 16518, 13383, 238161, 12296, 12293, 12288, 16493, 20855, 140492, 11554, 12389, 14463, 12289, 11928, 216033, 12373, 13511, 20191, 14613, 67451, 13506, 16523, 16535, 109552, 109620, 12291, 16521, 18821, 22218, 192176, 333433, 16480, 16511, 20648, 98660, 20265, 20271, 68667, 72821, 433809, 12391, 56188, 57442, 235281, 246133, 399548
GO:0002221	pattern recognition receptor signaling pathway	0.004284128	0.015719884	0.250020858	21898, 17079, 13982, 76438, 66873, 110651, 69601, 140792, 14134, 71268, 12389, 67245, 11845, 21929, 69368, 14581, 20186, 67070, 414084, 14063, 16364, 17164, 18035, 22031, 59079, 320019, 16362, 18754, 53791, 57783, 73914, 80912, 108960, 18607, 19260, 24088, 71586, 74136, 80913, 107515, 170743, 234311, 11796, 16859, 17087, 19280, 19695, 21897, 78781, 81702, 83490, 102626, 226421, 257632, 17002, 170…
GO:0045600	positive regulation of fat cell differentiation	0.004301388	0.015760309	0.316846333	14013, 12457, 12224, 12156, 16000, 19016, 230738, 20319, 70717, 20377, 59036, 72007, 74186, 15558, 22419, 14747, 70673, 207259, 12192, 12912, 19225, 100201, 56274, 235320, 268396, 15560, 16973, 26416, 64010, 210029, 211739, 12606, 20583, 29813, 58231, 232430, 384061, 22695, 24117, 59035, 68667, 268752, 11651, 12608, 15902, 20378, 20860, 21990, 71660, 75302
GO:0051099	positive regulation of binding	0.004312601	0.015789935	0.193606827	16600, 21416, 21898, 16392, 109624, 22418, 17191, 17300, 227120, 12064, 22045, 12156, 18049, 58799, 76089, 16000, 17295, 19016, 20620, 240873, 12306, 13592, 50873, 14462, 21844, 18741, 59036, 12387, 12389, 22160, 219150, 269587, 11350, 13017, 15258, 16398, 21808, 56637, 74117, 11519, 15205, 17260, 214384, 11352, 12159, 12313, 16364, 19401, 56274, 70315, 13848, 14339, 15978, 16452, 17395, 20481, 6…
GO:0007249	I-kappaB kinase/NF-kappaB signaling	0.004358069	0.015944849	0.180139925	26409, 21898, 75547, 14609, 69068, 13982, 19883, 21353, 21943, 11600, 380924, 14360, 21885, 20620, 230738, 50873, 18033, 69601, 69807, 18760, 72565, 19878, 170711, 18133, 66505, 76273, 103583, 12387, 17082, 67154, 245527, 11350, 12042, 59126, 67245, 19225, 21929, 111173, 15507, 19042, 20186, 27215, 93679, 107869, 414084, 11352, 12234, 14063, 14084, 18035, 12051, 65099, 65113, 66589, 12362, 12370,…
GO:0048525	negative regulation of viral process	0.004368335	0.015970834	0.283352916	16476, 230738, 50873, 20817, 69807, 14134, 227753, 56491, 19288, 93679, 56213, 17195, 19130, 57444, 384309, 24014, 67525, 217069, 12454, 14114, 15977, 19712, 74136, 17535, 18854, 19043, 20219, 20568, 20846, 22038, 54198, 56417, 66949, 68713, 78781, 83383, 107373, 243864, 319278, 16184, 16201, 17002, 19360, 19720, 19824, 20815, 22695, 27103, 58185, 66700, 69097, 74019, 80861, 94088, 94091, 228607,…
GO:0010817	regulation of hormone levels	0.004383132	0.016013338	0.119274067	13640, 16323, 16531, 11480, 12394, 21416, 20666, 18189, 19055, 14609, 16392, 13371, 545156, 11516, 12167, 13649, 19017, 13982, 13132, 320790, 102607, 16001, 18552, 21943, 30953, 19699, 56508, 53322, 74998, 215999, 12156, 12288, 15251, 15364, 18125, 19276, 218461, 12160, 16000, 19016, 22631, 94353, 12801, 13078, 13839, 17126, 21419, 50873, 116838, 14462, 21844, 98711, 19726, 54003, 208665, 232174,…
GO:0032640	tumor necrosis factor production	0.004492838	0.016354966	0.241933486	21898, 16392, 18708, 13345, 11600, 74155, 16160, 15182, 230738, 19219, 71268, 22160, 11441, 20296, 56490, 19419, 21929, 15507, 20186, 27215, 17164, 19401, 12051, 12481, 12490, 15978, 16153, 16452, 20927, 14082, 26362, 67581, 73914, 100689, 208188, 268857, 11450, 12491, 12774, 14255, 16173, 19260, 20737, 21825, 21941, 24088, 93695, 12257, 12772, 14456, 16846, 16859, 17087, 19204, 21897, 73181, 107…
GO:0042035	regulation of cytokine biosynthetic process	0.004545029	0.01652113	0.267414444	16600, 21898, 217410, 22418, 12487, 74155, 96875, 14462, 18033, 22761, 16193, 12042, 15507, 13874, 16324, 16364, 17164, 102657, 12051, 15978, 16153, 17776, 110751, 16362, 18761, 20297, 20963, 23938, 208188, 16175, 16198, 16331, 19696, 20737, 21825, 21941, 24088, 170743, 12479, 12772, 19204, 21897, 26397, 56480, 60505, 64685, 257630, 13653, 19074, 20203, 20850, 22695, 24058, 58991, 66889, 170744, …
GO:0002757	immune response-activating signal transduction	0.00466387	0.016940921	0.167037629	21898, 208650, 17079, 57257, 13982, 18578, 12487, 107746, 14360, 18019, 76438, 66873, 110651, 114774, 21682, 14462, 69601, 140792, 18124, 210757, 230126, 12927, 14134, 329260, 21838, 71268, 12389, 12477, 69727, 11350, 12042, 67245, 78473, 11845, 19271, 21929, 69368, 227059, 12043, 12298, 14581, 17260, 20186, 22350, 67070, 414084, 14063, 16364, 17164, 18035, 22031, 22165, 22217, 56715, 59079, 3200…
GO:0042698	ovulation cycle	0.004683344	0.016999427	0.249654171	16323, 12394, 18783, 11516, 12167, 13649, 17311, 13982, 11622, 268903, 16001, 17300, 30953, 11600, 16542, 19219, 16590, 18667, 11441, 16867, 22339, 56484, 242523, 17390, 93757, 228980, 11504, 12043, 12048, 226090, 12159, 13874, 14178, 13983, 18072, 18291, 20397, 22764, 14308, 22215, 26362, 26972, 229357, 14309, 14366, 17128, 18595, 26423, 224045, 12155, 12426, 16846, 20655, 217715, 381677, 11705,…
GO:0042770	signal transduction in response to DNA damage	0.004713822	0.017097765	0.30054287	114716, 12505, 22061, 13197, 71702, 226830, 20613, 22160, 11350, 13548, 56484, 15258, 58801, 15248, 12905, 107765, 12051, 18779, 52679, 67071, 99982, 114715, 226419, 19090, 26416, 12122, 12578, 17246, 20583, 20677, 66143, 14784, 18854, 22589, 24061, 29813, 53314, 67956, 83383, 11920, 12575, 14235, 17920, 22059, 22224, 50883, 53380, 93759, 108705, 13924, 16149, 18148, 19941, 22062, 27354, 28000, 2…
GO:0098771	inorganic ion homeostasis	0.004734797	0.017149205	0.103354622	238871, 20541, 16531, 11735, 108058, 19091, 14609, 11516, 13649, 13982, 13617, 109676, 11548, 234515, 320790, 54403, 67972, 11820, 20393, 13405, 21943, 26946, 16412, 65973, 13819, 14745, 16439, 17127, 238161, 12293, 13609, 22045, 53322, 108837, 215999, 12288, 14360, 15251, 18049, 18125, 67795, 16542, 225192, 16438, 18750, 21419, 94249, 216001, 278279, 317750, 11608, 14062, 16493, 20855, 21391, 76…
GO:0035050	embryonic heart tube development	0.004740806	0.017152882	0.27139055	20541, 21813, 14609, 19664, 22418, 21676, 17300, 17684, 17127, 15251, 11477, 22773, 12387, 14463, 16974, 57246, 19378, 22601, 73916, 225164, 15110, 20671, 52906, 15205, 17260, 18092, 18129, 20191, 14613, 16814, 74025, 13805, 16147, 17292, 18091, 24069, 50884, 15242, 18764, 21386, 22416, 81896, 225876, 15111, 16568, 18128, 19164, 20672, 21385, 74019, 76779, 245866, 269878, 319757, 12627, 14179, 16…
GO:2000107	negative regulation of leukocyte apoptotic process	0.004841308	0.01745983	0.333604165	20315, 17311, 12505, 20440, 15251, 14732, 22164, 12042, 17289, 227059, 384783, 12144, 12159, 30936, 14605, 14082, 18761, 26362, 11486, 12765, 12774, 16173, 16183, 20723, 76088, 320404, 13636, 14130, 14456, 257632, 12775, 20850, 15163, 15930, 16149, 16187, 16453, 19208, 19885, 20304, 21940, 22163, 69169, 109815, 209488, 723852, 723926
GO:0051402	neuron apoptotic process	0.004877063	0.017576226	0.159558104	13841, 16531, 16392, 244579, 112407, 19017, 13982, 170719, 14804, 11820, 16476, 22061, 11600, 12064, 109700, 12125, 14360, 14573, 15251, 18049, 208727, 16542, 114774, 13798, 18205, 21419, 50873, 70620, 12661, 14062, 14462, 20817, 72930, 18039, 18124, 19141, 19229, 21809, 14806, 14815, 16443, 18489, 80890, 12286, 12387, 18198, 18481, 107449, 14102, 18015, 18212, 21418, 22339, 56484, 80857, 11783, …
[truncated: 188 more rows]
