# Supplementary material for: A Sox2 enhancer cluster regulates region-specific neural fates from mouse embryonic stem cells
Source: G3 (Bethesda). 2025 Jan 24;15(4):jkaf012. doi: 10.1093/g3journal/jkaf012 (PMC12005160; doi:10.1093/g3journal/jkaf012)
Supplement: jkaf012_Supplementary_Data [file jkaf012_supplementary_data.zip › Table_S1_G3-2024-405518.csv]

grna_name	grna_sequence
SRR1_5	CCTGCATTCCGCAGGTTTCAAGG
SRR1_3	GATTGTCCGCGCGCCACGAAGGG
3xCTCF_5	TTGAGGTCTGAACGTAATCAAGG
3xCTCF_3	TATAGAAACGCGTAAATATTTGG
ZNF_pSox2_5	GAACATGGACCGGTAGTGCCGGG
ZNF_pSox2_3	GCCTTTTCCTAGGCCGACTCAGG
SRR2_5	TCTGCCCTTCAGCCGAGTACCGG
SRR2_3	TGGGCCAGCGTTCGGACTAGAGG
+104_3	TTCCGGCGTGACGTATGCTACGG
SRR18_3	TGCTGTTTTCGAAAAGCCTGTGG
SOX2_UTR	GTGAGGGCTGGACTGCGAACTGG
