# Supplementary material for: A Sox2 enhancer cluster regulates region-specific neural fates from mouse embryonic stem cells
Source: G3 (Bethesda). 2025 Jan 24;15(4):jkaf012. doi: 10.1093/g3journal/jkaf012 (PMC12005160; doi:10.1093/g3journal/jkaf012)
Supplement: jkaf012_Supplementary_Data [file jkaf012_supplementary_data.zip › Table_S20_G3-2024-405518.csv]

output_prefix	name	motif_id	cluster	ATAC_total_tfbs	ATAC_Control_MeanScore	ATAC_Deletion_MeanScore	ATAC_Change	ATAC_Change_pvalue	BART_TR	BART_statistic	BART_zscore	irwin_hall_pvalue
ASCL1_MA1100.2	ASCL1	MA1100.2	C_Ascl2	13516	0.66075	0.58183	0.19014	3.52E-133	ASCL1	1.698	1.418	4.32E-02
GRHL2_MA1105.2	GRHL2	MA1105.2	C_GRHL2	10248	0.35091	0.40984	-0.12013	1.12E-110	GRHL2	-1.417	-1.037	4.73E-02
SMAD3_MA0795.1	SMAD3	MA0795.1	C_SMAD3	3906	0.42206	0.49233	-0.11036	2.54E-85	SMAD3	-2.091	-2.684	4.25E-03
Zic1Zic2_MA1628.1	Zic1::Zic2	MA1628.1	C_Zic2	20161	0.6164	0.59914	0.07055	1.06E-103	ZIC1-ZIC2	2.85	1.64	3.81E-03
