# Supplementary material for: A Sox2 enhancer cluster regulates region-specific neural fates from mouse embryonic stem cells
Source: G3 (Bethesda). 2025 Jan 24;15(4):jkaf012. doi: 10.1093/g3journal/jkaf012 (PMC12005160; doi:10.1093/g3journal/jkaf012)
Supplement: jkaf012_Supplementary_Data [file jkaf012_supplementary_data.zip › Table_S2_G3-2024-405518.csv]

region_name	forward_sequence	reverse_sequence	amplicon_size
Sox2P-BanII-F	CGGTACCTGAGCTCGCTAGCCTCTCTGGGTCTAAAGTGGGCAT	GTAGAATGGCGCTGGGCCCTTCTTAATGTTTTTGGCATCTTCCATTGCAAACACTCTCTTCTCTG	1870
SRR1	GCCATTCCCTAAGCCTCTTAA	AGCCTTAACTGCCAAGCATAAC	915
SRR2	TCCTGGTTTCGGTCATCTTC	ATGGGTAGCGCTGCAGTTTA	950
SRR10	AGCCAGAGCCCCATTAGACC	GGCTCACTGCCTTCCCTACA	2865
SRR14	TGCCTGGGAAAAGCTGAGAG	CACAGGTAGCCCTTCGTGCT	3574
SRR17	GTGCCACCATAGCCAGAAGG	AGCAGGGCAGCTTTGATGAG	1881
Nes-I2	AGGAAGGACTGAATGCACAAG	GCCCAGCTGAGGTTGCATG	727
Sox2-HDR-LHA	GCGGAGTGGAAACTTTTGTC	CATGTGCGACAGGGGCAG	723
Sox2-HDR-RHA	TGAAGAAGGGGAGAGATTTTCAAAG	TCAACCTGCATGGACATTTT	745
