# Supplementary material for: A Sox2 enhancer cluster regulates region-specific neural fates from mouse embryonic stem cells
Source: G3 (Bethesda). 2025 Jan 24;15(4):jkaf012. doi: 10.1093/g3journal/jkaf012 (PMC12005160; doi:10.1093/g3journal/jkaf012)
Supplement: jkaf012_Supplementary_Data [file jkaf012_supplementary_data.zip › Table_S3_G3-2024-405518.csv]

target	isotype	supp	cat	rrid
Anti-SOX2	Mouse (IgG2A)	R&D Systems	MAB2018	AB_358009
Anti-NESTIN	Goat	R&D Systems	AF2736	AB_416673
Anti-RNA polymerase II CTD S5P	Rabbit	Abcam	ab5131	AB_449369
SOX2 Monoclonal Antibody (Btjce), eFluor� 570	Rat (IgG2a k)	Fisher	501130712	NA
Rat IgG2a kappa Isotype Control (eBR2a), eFluor� 570,	Rat (IgG2a k)	Fisher	501123614	NA
