# Supplementary material for: A Sox2 enhancer cluster regulates region-specific neural fates from mouse embryonic stem cells
Source: G3 (Bethesda). 2025 Jan 24;15(4):jkaf012. doi: 10.1093/g3journal/jkaf012 (PMC12005160; doi:10.1093/g3journal/jkaf012)
Supplement: jkaf012_Supplementary_Data [file jkaf012_supplementary_data.zip › Table_S4_G3-2024-405518.csv]

target_name	forward_sequence	reverse_sequence	amplicon_size
Pou5f1	ATGAGGCTACAGGGACACCTT	GTGAAGTGGGGGCTTCCATA	100
Sox2_total	TGCAGTACAACTCCATGACCA	CTCGGACTTGACCACAGAGC	128
Pax6	TCTAATCGAAGGGCCAAATG	GGTACTGAAGCTGCTGCTGA	105
Nes	AGGATTCCCAGGGACCTTTG	CTGTCCCCGAGTTCTCTTCT	138
Gapdh	GCACCAGCATCCCTAGACC	CTTCTTGTGCAGTGCCAGGTG	109
Eef2	ATAGAAGCGGCCTTTGTCAG	GTATTAAGAGCTGCGACCCC	83
Sox2 (129)	GGACTTCTTTTTGGGGGACT	CGCCTAACGTACCACTAGAACTTT	140
Sox2(Cast)	GGACTTCTTTTTGGGGGACT	CGCCTAACGTACCACTAGAACTTA	140
