# Supplementary material for: A Sox2 enhancer cluster regulates region-specific neural fates from mouse embryonic stem cells
Source: G3 (Bethesda). 2025 Jan 24;15(4):jkaf012. doi: 10.1093/g3journal/jkaf012 (PMC12005160; doi:10.1093/g3journal/jkaf012)
Supplement: jkaf012_Supplementary_Data [file jkaf012_supplementary_data.zip › Table_S5_G3-2024-405518.csv]

file_id	biosample_id	description
GSM1000099	ENCSR000CDE	Bruce Mouse ES Cells, H3K27Ac ChIP-seq
SRR3651845	ENCSR320EEW	E14.5 Mouse Forebrain, H3K27ac ChIP-seq
GSM918730	ENCSR000CEH	E14.5 Mouse Brain Tissue, CTCF ChIP-seq
GSM918752	ENCSR000CDB	E14.5 Mouse Brain Tissue, input
GSE172630	ENCFF025DWO	E14.5 Mouse Liver Tissue, ATAC-seq
GSE172664	ENCFF081JTZ	E14.5 Mouse Heart Tissue, ATAC-seq
GSE173049	ENCFF138WHZ	E14.5 Mouse Limb Tissue, ATAC-seq
GSE172668	ENCFF303VYE	E14.5 Mouse Hindbrain Tissue, ATAC-seq
GSE172784	ENCFF332AFX	E14.5 Mouse Stomach Tissue, ATAC-seq
GSE172703	ENCFF597ETL	E14.5 Mouse Forebrain Tissue, ATAC-seq
GSE172837	ENCFF746ZTM	E14.5 Mouse Intestine Tissue, ATAC-seq
GSE173018	ENCFF814CKT	E14.5 Mouse Neural Tube Tissue, ATAC-seq
GSE172911	ENCFF832IXX	E14.5 Mouse Midbrain Tissue, ATAC-seq
GSE172744	ENCFF922JQA	E14.5 Mouse Lung Tissue, ATAC-seq
GSE172836	ENCFF948YST	E14.5 Mouse Facial Prominence Tissue, ATAC-seq
GSE172561	ENCFF982WKZ	E14.5 Mouse Kidney Tissue, ATAC-seq
