# Supplementary material for: A Sox2 enhancer cluster regulates region-specific neural fates from mouse embryonic stem cells
Source: G3 (Bethesda). 2025 Jan 24;15(4):jkaf012. doi: 10.1093/g3journal/jkaf012 (PMC12005160; doi:10.1093/g3journal/jkaf012)
Supplement: jkaf012_Supplementary_Data [file jkaf012_supplementary_data.zip › Table_S6_G3-2024-405518.csv]

file_id	accession_id	description	pubmed_id
SRR1916963	GSE66961	E12.5 cerebral cortex, Pax6 ChIP-seq	26138486
SRR1916964	GSE66961	E12.5 cerebral cortex, Pax6 ChIP-seq	26138486
SRR1916965	GSE66961	E12.5 cerebral cortex, input	26138486
SRR1916966	GSE66961	E12.5 cerebral cortex, input	26138486
SRR427103	GSE36203	Neural stem cell in vitro, Smc1 ChIP-seq	23706625
SRR427105	GSE36203	Neural stem cell in vitro, input	23706625
SRR446861	GSE36673	Neural stem cell in vitro, input	22782721
SRR446862	GSE36674	Neural stem cell in vitro, Smad3 ChIP-seq	22782721
SRR5058104	GSE90559	Primary neurosphere, input	30849367
SRR5058105	GSE90559	Primary neurosphere, Sox2 ChIP-seq	30849367
SRR1662315	E-GEOD-63620	E14.5 cerebral cortex, input	27600842
SRR1662316	E-GEOD-63620	E14.5 cerebral cortex, Tbr2 ChIP-seq	27600842
SRR1662317	E-GEOD-63620	E14.5 cerebral cortex, Neurog2 ChIP-seq	27600842
SRR5339956	GSE96107	Neural progenitor cell, Ctcf ChIP-seq	29053968
SRR5339966	GSE96107	Neural progenitor cell, H3K27ac ChIP-seq	29053968
SRR5339972	GSE96107	Neural progenitor cell, input	29053968
SRR630001	GSE35496	Neural stem cell in vitro, Brn2 ChIP-seq	23437007
SRR630002	GSE35496	Neural stem cell in vitro, Brn2 ChIP-seq	23437007
SRR630003	GSE35496	Neural stem cell in vitro, Sox2 ChIP-seq	23437007
SRR630004	GSE35496	Neural stem cell in vitro, Sox2 ChIP-seq	23437007
SRR630005	GSE35496	Neural stem cell in vitro, input	23437007
SRR7969343	GSE120894	Primary neurosphere, Sox4 ChIP-seq	30343100
SRR7969344	GSE120894	Primary neurosphere, Sox4 ChIP-seq	30343100
SRR7969345	GSE120894	Primary neurosphere, Sox4 ChIP-seq	30343100
SRR7969346	GSE120894	Primary neurosphere, Sox4 ChIP-seq	30343100
SRR7969347	GSE120894	Primary neurosphere, input	30343100
SRR7969348	GSE120894	Primary neurosphere, input	30343100
SRR7969349	GSE120894	Primary neurosphere, input	30343100
SRR7969350	GSE120894	Primary neurosphere, input	30343100
SRR847392	GSE46707	Neural stem cell in vitro, Fezf2 ChIP-seq	24997765
SRR847393	GSE46707	Neural stem cell in vitro, Fezf2 ChIP-seq	24997765
SRR847396	GSE46707	Primary neurosphere, input	24997765
SRR847397	GSE46707	Primary neurosphere, input	24997765
SRR922323	GSE48336	Primary adult neural progenitor, Ascl1 ChIP-seq	23891001
SRR922324	GSE48336	Primary adult neural progenitor, Foxo3 ChIP-seq	23891001
SRR922325	GSE48336	Primary adult neural progenitor, Foxo3 ChIP-seq	23891001
SRR922326	GSE48336	Primary adult neural progenitor, Foxo3 ChIP-seq	23891001
SRR922327	GSE48336	Primary adult neural progenitor, Foxo3 ChIP-seq	23891001
SRR5058106	GSE90560	Primary neurosphere wild type, RNA-seq	30849367
SRR5058107	GSE90560	Primary neurosphere wild type, RNA-seq	30849367
SRR5058108	GSE90560	Primary neurosphere wild type, RNA-seq	30849367
SRR5058109	GSE90560	Primary neurosphere Sox2 deletion, RNA-seq	30849367
SRR5058110	GSE90560	Primary neurosphere Sox2 deletion, RNA-seq	30849367
SRR5058111	GSE90560	Primary neurosphere Sox2 deletion, RNA-seq	30849367
SRR5339942	GSE96107	Sox1-GFP Neural progenitor cells, RNA-seq	29053968
SRR5339943	GSE96107	Sox1-GFP Neural progenitor cells, RNA-seq	29053968
SRR5339946	GSE96107	Hes5-GFP Cortical Neural progenitor cells, RNA-seq	29053968
SRR5339947	GSE96107	Hes5-GFP Cortical Neural progenitor cells, RNA-seq	29053968
SRR7788589	GSE119480	Neuroepithelial cells in vitro, RNA-seq	31073172
SRR7788590	GSE119480	Neuroepithelial cells in vitro, RNA-seq	31073172
SRR7788591	GSE119480	Neuroepithelial cells in vitro, RNA-seq	31073172
SRR6459175	GSE109043	MED1 ChIP-seq in NS5 cell line	31209209
SRR6459178	GSE109043	Input for MED1 ChIP-seq	31209209
SRR18907458	GSE201494	H3K27ac ChIP-seq in mouse Lateral Ganglionic Eminence (LGE)	35858915
SRR18907459	GSE201494	H3K27ac ChIP-seq in mouse Lateral Ganglionic Eminence (LGE)	35858915
SRR18907454	GSE201494	H3K27ac ChIP-seq in mouse Medial Ganglionic Eminence (MGE)	35858915
SRR18907455	GSE201494	H3K27ac ChIP-seq in mouse Medial Ganglionic Eminence (MGE)	35858915
ERR414090	E-MTAB-2228	NS5 cell line, Max ChIP-seq	25294244
ERR414091	E-MTAB-2228	NS5 cell line, Ascl1 ChIP-seq	25294244
ERR414092	E-MTAB-2228	NS5 cell line, Olig2 ChIP-seq	25294244
ERR414093	E-MTAB-2228	NS5 cell line, Tcf3 ChIP-seq	25294244
ERR414094	E-MTAB-2228	NS5 cell line, Sox21 ChIP-seq	25294244
ERR414095	E-MTAB-2228	NS5 cell line, Sox9 ChIP-seq	25294244
ERR414096	E-MTAB-2228	NS5 cell line, Sox2 ChIP-seq	25294244
ERR414097	E-MTAB-2228	NS5 cell line, Sox2 ChIP-seq	25294244
ERR414098	E-MTAB-2228	NS5 cell line, Ascl1 ChIP-seq	25294244
ERR414099	E-MTAB-2228	NS5 cell line, Nfi ChIP-seq	25294244
ERR4973483	E-MTAB-9897	Primary neurosphere, c-Fos ChIP-seq	33739574
ERR4973484	E-MTAB-9897	Primary neurosphere, c-Fos ChIP-seq	33739574
ERR4973485	E-MTAB-9897	Primary neurosphere, c-Fos ChIP-seq	33739574
ERR4973486	E-MTAB-9897	Primary neurosphere, c-Fos ChIP-seq	33739574
ERR4973487	E-MTAB-9897	Primary neurosphere, c-Fos ChIP-seq	33739574
ERR4973488	E-MTAB-9897	Primary neurosphere, c-Fos ChIP-seq	33739574
ERR4973489	E-MTAB-9897	Primary neurosphere, c-Fos ChIP-seq	33739574
ERR4973490	E-MTAB-9897	Primary neurosphere, c-Fos ChIP-seq	33739574
ERR4973491	E-MTAB-9897	Primary neurosphere, Jun ChIP-seq	33739574
ERR4973492	E-MTAB-9897	Primary neurosphere, Jun ChIP-seq	33739574
ERR4973493	E-MTAB-9897	Primary neurosphere, Jun ChIP-seq	33739574
ERR4973494	E-MTAB-9897	Primary neurosphere, Jun ChIP-seq	33739574
ERR4973495	E-MTAB-9897	Primary neurosphere, input	33739574
SRR21802257	GSE214781	Neural tube progenitors, ATAC-seq	36516856
SRR21802258	GSE214781	Neural tube progenitors, ATAC-seq	36516856
SRR6956282	GSE101914	Excitatory neuron, ATAC-seq	30320555
SRR6956282	GSE101914	Excitatory neuron, ATAC-seq	30320555
SRR11990586	GSE152219	Astrocyte, ATAC-seq	34267208
SRR11990588	GSE152219	Astrocyte, ATAC-seq	34267208
