# Supplementary material for: A Sox2 enhancer cluster regulates region-specific neural fates from mouse embryonic stem cells
Source: G3 (Bethesda). 2025 Jan 24;15(4):jkaf012. doi: 10.1093/g3journal/jkaf012 (PMC12005160; doi:10.1093/g3journal/jkaf012)
Supplement: jkaf012_Supplementary_Data [file jkaf012_supplementary_data.zip › Table_S7_G3-2024-405518.csv]

seqnames	start	end	region_name
chr3	34645732	34646646	SRR1
chr3	34653595	34654544	SRR2
chr3	34658729	34661594	SRR10
chr3	34662647	34666221	SRR14
chr3	34666519	34668547	SRR17
chr3	34668128	34669292	SRR18
