# Supplementary material for: A Sox2 enhancer cluster regulates region-specific neural fates from mouse embryonic stem cells
Source: G3 (Bethesda). 2025 Jan 24;15(4):jkaf012. doi: 10.1093/g3journal/jkaf012 (PMC12005160; doi:10.1093/g3journal/jkaf012)
Supplement: jkaf012_Supplementary_Data [file jkaf012_supplementary_data.zip › Table_S8_G3-2024-405518.csv]

gene_id	symbol	biotype	baseMean	log2FoldChange	lfcSE	p	q
ENSMUSG00000050966.9	Lin28a	protein_coding	3007.325099	-29.59356153	3.724191674	1.92158E-15	1.11304E-13
ENSMUSG00000021056.8	Tex21	protein_coding	176.2692072	-24.77561843	3.387670126	2.60334E-13	1.17677E-11
ENSMUSG00000005251.15	Ripk4	protein_coding	85.53936088	-20.27830361	3.877484883	1.69733E-07	2.75735E-06
ENSMUSG00000047751.9	Utf1	protein_coding	4043.88085	-19.47465356	4.059722047	1.61027E-06	2.05896E-05
ENSMUSG00000026824.11	Kcnj3	protein_coding	154.4402294	-18.88728406	4.97901558	0.000148612	0.001040138
ENSMUSG00000051257.3	Trap1a	protein_coding	1742.176283	-17.61337773	4.079944842	1.58119E-05	0.000149916
ENSMUSG00000049382.10	Krt8	protein_coding	325.6269032	-17.3162038	4.151377516	3.03007E-05	0.000265444
ENSMUSG00000023333.8	Gcm1	protein_coding	50.44806028	-17.22535971	4.862581935	0.000396458	0.002380991
ENSMUSG00000040650.8	Cyp2b23	protein_coding	51.96825553	-17.19127818	4.999438278	0.00058464	0.003282406
ENSMUSG00000117645.1	A830021F12Rik	lincRNA	73.81421866	-11.84709603	2.01508323	4.12231E-09	9.69955E-08
ENSMUSG00000117541.1	Gm50048	antisense	187.2127299	-11.76074676	1.155453792	2.47432E-24	3.25811E-22
ENSMUSG00000024124.10	Prss30	protein_coding	45.34561167	-11.14402886	4.945402955	0.024233203	0.06703339
ENSMUSG00000020932.14	Gfap	protein_coding	12828.89022	-10.51383477	1.244285382	2.92059E-17	1.99731E-15
ENSMUSG00000036231.5	Agr3	protein_coding	27.34452839	-10.4143242	4.945507362	0.035220415	0.089325612
ENSMUSG00000022491.5	Glycam1	protein_coding	319.4887692	-10.39862744	2.289907316	5.59697E-06	6.04461E-05
ENSMUSG00000041559.7	Fmod	protein_coding	3942.067239	-10.16529582	0.668815305	3.5929E-52	6.34746E-49
ENSMUSG00000036560.14	Lgi4	protein_coding	48.37512214	-9.953654716	1.548852864	1.30602E-10	4.07171E-09
ENSMUSG00000114985.1	1810028F09Rik	lincRNA	302.9439053	-9.87153307	2.620067406	0.000164782	0.001138653
ENSMUSG00000072663.12	Spef2	protein_coding	19.97164658	-9.868905008	1.43079437	5.29254E-12	1.97191E-10
ENSMUSG00000026668.10	Ucma	protein_coding	142.2661024	-9.822156653	1.30046344	4.25958E-14	2.0952E-12
ENSMUSG00000045655.9	Fam216b	protein_coding	15.95095028	-9.579302804	4.945713522	0.052758798	0.122305796
ENSMUSG00000043673.11	Kcns3	protein_coding	125.5977628	-9.49210934	2.621261635	0.000293241	0.001844174
ENSMUSG00000035896.5	Rnase1	protein_coding	1207.135319	-9.396933818	1.003830756	7.89304E-21	7.71117E-19
ENSMUSG00000111657.1	Gm31592	lincRNA	13.26423485	-9.363816783	3.134220314	0.002811714	0.011824704
ENSMUSG00000111765.1	Gm10635	lincRNA	35.65790479	-9.255585309	1.28532532	5.9787E-13	2.55541E-11
ENSMUSG00000029608.10	Rph3a	protein_coding	267.366817	-9.230567911	1.23218242	6.82286E-14	3.2725E-12
ENSMUSG00000106840.1	Gm42790	TEC	12.88936357	-9.175067125	1.679081043	4.64636E-08	8.72479E-07
ENSMUSG00000078127.3	Fam170b	protein_coding	10.2789077	-8.898650331	4.945996348	0.071993006	0.155768847
ENSMUSG00000051590.10	Map3k19	protein_coding	93.50265993	-8.847775124	1.163930587	2.92413E-14	1.46207E-12
ENSMUSG00000020395.13	Itk	protein_coding	10.95310625	-8.829211518	1.801744046	9.56566E-07	1.29912E-05
ENSMUSG00000032315.6	Cyp1a1	protein_coding	14.922903	-8.791550743	2.458663948	0.000349234	0.002142294
ENSMUSG00000028927.6	Padi2	protein_coding	1687.550731	-8.746034872	1.151816272	3.11967E-14	1.55617E-12
ENSMUSG00000019768.16	Esr1	protein_coding	111.5142008	-8.656667677	0.840871082	7.43114E-25	1.02299E-22
ENSMUSG00000039059.11	Hrh3	protein_coding	10.59754546	-8.613808879	1.64853161	1.74023E-07	2.8141E-06
ENSMUSG00000090063.6	Dlx6os1	antisense	8.119951897	-8.571381916	2.521394804	0.000675189	0.003699668
ENSMUSG00000066720.7	Cldn9	protein_coding	19.72490841	-8.558767263	2.256792212	0.000149169	0.001041941
ENSMUSG00000099370.1	Platr10	lincRNA	622.4553403	-8.539663127	2.379053047	0.000331285	0.002048189
ENSMUSG00000108513.1	Gm30075	lincRNA	14.79577985	-8.355142702	3.173005087	0.008458564	0.028843746
ENSMUSG00000044172.7	Ptx4	protein_coding	22.76918906	-8.312793968	3.56718362	0.019787547	0.057097591
ENSMUSG00000104713.4	Gbp6	protein_coding	14.9913238	-8.307058993	1.429268162	6.16915E-09	1.39053E-07
ENSMUSG00000111633.1	Gm39377	lincRNA	6.030710447	-8.233501659	4.946436764	0.096006187	0.193933412
ENSMUSG00000024164.15	C3	protein_coding	1211.019985	-8.215473842	1.66127753	7.60365E-07	1.05981E-05
ENSMUSG00000114231.1	Gm40968	lincRNA	5.433874231	-8.083158279	4.946567713	0.102239044	0.203642451
ENSMUSG00000113725.1	Gm48358	TEC	40.83508779	-7.985883204	1.244243153	1.37836E-10	4.27835E-09
ENSMUSG00000068392.3	Rnase13	protein_coding	5.04696878	-7.97659741	4.946669145	0.106849074	0.210833988
ENSMUSG00000105044.1	Gm10416	TEC	37.00885034	-7.942407873	1.652635495	1.54054E-06	1.98056E-05
ENSMUSG00000026686.14	Lmx1a	protein_coding	10.28599368	-7.921272032	2.118939064	0.000185254	0.001255559
ENSMUSG00000022041.10	Chrna2	protein_coding	7.212509581	-7.901655248	1.944830132	4.84663E-05	0.000397942
ENSMUSG00000091055.2	Siglec15	protein_coding	32.22709558	-7.892761719	1.907454034	3.50573E-05	0.000301263
ENSMUSG00000031210.10	Gpr165	protein_coding	7.714099044	-7.890183652	2.416820736	0.001095818	0.005498544
ENSMUSG00000048852.13	Gm12185	protein_coding	10.79250352	-7.816523394	1.664426646	2.65013E-06	3.18496E-05
ENSMUSG00000085272.7	Sbk3	protein_coding	13.46300058	-7.807230123	1.393354152	2.10441E-08	4.30216E-07
ENSMUSG00000073077.7	Cfap47	protein_coding	13.57474985	-7.799555191	1.38506172	1.78963E-08	3.71599E-07
ENSMUSG00000075510.3	Fam187a	protein_coding	17.66702228	-7.783742852	1.739953381	7.69369E-06	7.96806E-05
ENSMUSG00000033579.16	Fa2h	protein_coding	6.759020034	-7.78163543	2.107381276	0.000222006	0.00145488
ENSMUSG00000099375.1	Gm28187	lincRNA	52.45537841	-7.745022127	0.889326024	3.06927E-18	2.2672E-16
ENSMUSG00000052951.5	C130021I20Rik	antisense	79.78485632	-7.648896894	0.95894018	1.50655E-15	8.84733E-14
ENSMUSG00000084901.6	Gm13266	processed_transcript	8.871631907	-7.621544461	3.606789554	0.034591321	0.088247414
ENSMUSG00000052613.16	Pcdh15	protein_coding	181.23903	-7.565958667	2.026560428	0.000188913	0.001271577
ENSMUSG00000112630.1	Gm36908	lincRNA	25.4860233	-7.555087939	4.884723928	0.121941261	0.232561599
ENSMUSG00000024411.11	Aqp4	protein_coding	9331.609188	-7.515558567	0.760569212	5.00816E-23	6.17285E-21
ENSMUSG00000031351.15	Zfp185	protein_coding	536.8998899	-7.505059537	1.099104908	8.59041E-12	3.08673E-10
ENSMUSG00000106905.1	Gm42741	TEC	10.54237763	-7.367065716	2.159733857	0.000647016	0.003564643
ENSMUSG00000030004.6	Nat8	protein_coding	12.68472381	-7.349821215	2.136203874	0.000580428	0.003265676
ENSMUSG00000103091.1	Gm37555	TEC	10.18149424	-7.297923782	2.688496227	0.006637584	0.0237617
ENSMUSG00000040055.9	Gjb6	protein_coding	10.05980539	-7.271822335	4.931047367	0.140292846	0.257217706
ENSMUSG00000018822.7	Sfrp5	protein_coding	65.93801931	-7.245420082	1.50886027	1.57155E-06	2.01554E-05
ENSMUSG00000046093.9	Hpcal4	protein_coding	68.48033171	-7.211175578	1.005139745	7.26773E-13	3.05706E-11
ENSMUSG00000022025.13	Cnmd	protein_coding	45.06063974	-7.198381385	1.47664782	1.08912E-06	1.45858E-05
ENSMUSG00000020890.11	Gucy2e	protein_coding	24.82686265	-7.156615377	1.455875854	8.84762E-07	1.21169E-05
ENSMUSG00000059336.14	Slc14a1	protein_coding	237.0635681	-7.112184853	1.287396261	3.30478E-08	6.375E-07
ENSMUSG00000069515.6	Lyz1	protein_coding	22.03363143	-7.109541714	1.308443381	5.52322E-08	1.02086E-06
ENSMUSG00000010080.15	Epn3	protein_coding	33.91314034	-7.1016916	1.356041394	1.63141E-07	2.65636E-06
ENSMUSG00000087292.1	Gm13832	lincRNA	6.542961415	-7.086750663	2.094672616	0.000716397	0.003886287
ENSMUSG00000059956.14	Serpinb12	protein_coding	9.159983912	-7.060674362	4.930501985	0.152132473	0.272842526
ENSMUSG00000041771.14	Slc24a4	protein_coding	101.4714905	-7.060551047	1.027740942	6.42147E-12	2.35528E-10
ENSMUSG00000065432.1	Mir208a	miRNA	8.825256491	-7.048355812	2.696491815	0.008951563	0.030170611
ENSMUSG00000015085.8	Entpd2	protein_coding	57.22946517	-7.040904825	1.122239298	3.51938E-10	1.01778E-08
ENSMUSG00000085914.1	Gm14320	antisense	6.562837693	-7.022289194	1.978808801	0.000387071	0.002333874
ENSMUSG00000027656.7	Ccn5	protein_coding	154.5412668	-7.004506685	0.961093609	3.14453E-13	1.39757E-11
ENSMUSG00000108375.1	Gm45003	TEC	7.350827835	-6.999872551	1.578648906	9.24617E-06	9.39237E-05
ENSMUSG00000096140.2	Ankrd66	protein_coding	25.17440618	-6.967853206	1.640657647	2.16664E-05	0.000198833
ENSMUSG00000099847.1	Gm29458	lincRNA	13.17306088	-6.923053963	1.721362417	5.77439E-05	0.000460734
ENSMUSG00000112292.1	Gm8275	processed_pseudogene	7.938150866	-6.910240058	2.692152874	0.010263937	0.033803863
ENSMUSG00000060988.12	Galnt13	protein_coding	158.636782	-6.896926075	1.535972527	7.11341E-06	7.4508E-05
ENSMUSG00000061728.5	Btnl7-ps	unprocessed_pseudogene	16.398286	-6.880944224	1.656984362	3.28588E-05	0.000284993
ENSMUSG00000097404.2	Gm10814	antisense	34.72510415	-6.861101256	1.092864323	3.42756E-10	9.95401E-09
ENSMUSG00000117426.1	Gm33055	lincRNA	6.025689327	-6.8415417	2.390011583	0.004202392	0.016337924
ENSMUSG00000004864.13	Mapk13	protein_coding	116.5833844	-6.82530005	1.630249014	2.83088E-05	0.00025027
ENSMUSG00000040164.3	Kcns1	protein_coding	35.89648825	-6.78716637	1.399103214	1.22789E-06	1.61886E-05
ENSMUSG00000000154.16	Slc22a18	protein_coding	22.93265898	-6.781734361	1.398673307	1.24279E-06	1.63647E-05
ENSMUSG00000072945.3	Ripply1	protein_coding	65.37602228	-6.769373238	2.751050978	0.013868563	0.043015881
ENSMUSG00000112547.1	Gm47096	lincRNA	28.26439584	-6.753735238	0.995229488	1.15199E-11	4.06358E-10
ENSMUSG00000030921.17	Trim30a	protein_coding	13.53896548	-6.747392043	2.325728725	0.003717427	0.014794342
ENSMUSG00000097622.2	A330033J07Rik	antisense	7.731540393	-6.743475388	1.869656327	0.000309997	0.001928386
ENSMUSG00000017868.16	Sgk2	protein_coding	32.05607504	-6.729561394	1.447582635	3.33828E-06	3.87365E-05
ENSMUSG00000075478.3	Slitrk1	protein_coding	11.01835327	-6.72171749	1.917122223	0.000454639	0.002668426
ENSMUSG00000110320.1	Gm31152	lincRNA	16.38070726	-6.715313157	1.228423062	4.58717E-08	8.62892E-07
ENSMUSG00000063428.8	Ddo	protein_coding	270.920692	-6.712815478	1.402079854	1.68657E-06	2.14489E-05
ENSMUSG00000098470.1	C1rb	protein_coding	7.870885495	-6.691868063	2.614559132	0.010483393	0.034350532
ENSMUSG00000087540.1	Gm11412	lincRNA	296.9814411	-6.686854754	0.980184113	8.9757E-12	3.21427E-10
ENSMUSG00000024347.16	Psd2	protein_coding	312.0522023	-6.684975849	0.435348716	3.25637E-53	6.27592E-50
ENSMUSG00000025784.5	Clec3b	protein_coding	501.089241	-6.650634439	1.20565153	3.46376E-08	6.64541E-07
ENSMUSG00000026601.14	Axdnd1	protein_coding	34.37545932	-6.56016661	0.697472015	5.17174E-21	5.19625E-19
ENSMUSG00000035576.13	L3mbtl1	protein_coding	22.7151353	-6.55404511	1.591890915	3.83595E-05	0.000324769
ENSMUSG00000031216.13	Stard8	protein_coding	959.4178708	-6.523969588	0.720184006	1.31949E-19	1.11447E-17
ENSMUSG00000020401.6	Fam71b	protein_coding	7.052667485	-6.519205153	1.929956838	0.000730411	0.003948167
ENSMUSG00000062488.9	Ifit3b	protein_coding	99.68632195	-6.488589602	1.409523483	4.15664E-06	4.69978E-05
ENSMUSG00000103082.1	Gm38124	TEC	12.83164194	-6.480923652	1.398561686	3.58681E-06	4.12373E-05
ENSMUSG00000105140.1	Gm43127	TEC	63.64244676	-6.480399933	1.1534941	1.93113E-08	3.97861E-07
ENSMUSG00000106887.1	A930005G22Rik	TEC	35.55050362	-6.380684571	0.70152323	9.41769E-20	8.0832E-18
ENSMUSG00000048939.13	Atp13a5	protein_coding	12.35601098	-6.371165367	1.955305381	0.001120427	0.005596855
ENSMUSG00000021879.13	Dnah12	protein_coding	19.81445403	-6.354553847	1.159540158	4.24759E-08	8.04726E-07
ENSMUSG00000022416.15	Cacna1i	protein_coding	20.44926075	-6.350050626	1.687075188	0.000167257	0.001151995
ENSMUSG00000029095.17	Ablim2	protein_coding	381.0024009	-6.344579217	0.542310284	1.28709E-31	3.13636E-29
ENSMUSG00000085502.1	Gm12320	lincRNA	6.333259022	-6.337640688	1.90034905	0.000853032	0.004467459
ENSMUSG00000067242.11	Lgi1	protein_coding	29.40670749	-6.311713308	1.293195452	1.05704E-06	1.42101E-05
ENSMUSG00000074217.8	Misp3	protein_coding	69.82655752	-6.295059373	1.459604071	1.6116E-05	0.000152663
ENSMUSG00000100932.1	Gm29459	lincRNA	10.35820017	-6.291625632	1.926508014	0.001091482	0.005484572
ENSMUSG00000019803.11	Nr2e1	protein_coding	26.87225832	-6.28678114	1.554682379	5.25981E-05	0.000426743
ENSMUSG00000063354.7	Slc39a4	protein_coding	441.5346894	-6.256148154	1.142189937	4.31798E-08	8.17332E-07
ENSMUSG00000063646.18	Jakmip1	protein_coding	32.20739771	-6.247531433	1.919141888	0.001132417	0.005640584
ENSMUSG00000026697.10	Myoc	protein_coding	12.03246302	-6.239817791	1.702060742	0.000246338	0.0015859
ENSMUSG00000034570.12	Inpp5j	protein_coding	22.4624005	-6.239240868	1.694704879	0.000231767	0.001509509
ENSMUSG00000043773.5	1700048O20Rik	lincRNA	5.384791577	-6.235762619	3.67851296	0.090040196	0.184840918
ENSMUSG00000039110.15	Mycbpap	protein_coding	75.72324628	-6.226154377	0.530883736	9.16995E-32	2.28709E-29
ENSMUSG00000014030.15	Pax5	protein_coding	17.20301771	-6.196225385	1.327014492	3.02232E-06	3.56159E-05
ENSMUSG00000021638.12	Ocln	protein_coding	74.60808738	-6.195713973	1.364821858	5.63672E-06	6.07825E-05
ENSMUSG00000043687.15	1190005I06Rik	protein_coding	17.32411875	-6.183431244	1.249896086	7.53055E-07	1.05309E-05
ENSMUSG00000063297.7	Luzp2	protein_coding	26.92644863	-6.167918873	4.061768305	0.128880728	0.242502124
ENSMUSG00000024481.5	Lvrn	protein_coding	23.36562535	-6.147170525	1.301098248	2.30567E-06	2.81893E-05
ENSMUSG00000019888.16	Mgat4c	protein_coding	9.011254745	-6.139190559	2.311384801	0.007905814	0.027328104
ENSMUSG00000002500.15	Rpl3l	protein_coding	44.18706126	-6.121525378	1.344753876	5.30997E-06	5.76993E-05
ENSMUSG00000114860.1	Gm49291	lincRNA	9.471590862	-6.095748173	1.852047061	0.000997053	0.005079913
ENSMUSG00000050195.8	Scd4	protein_coding	836.8147453	-6.072429253	0.520800152	2.04505E-31	4.87137E-29
ENSMUSG00000022577.17	Ly6h	protein_coding	890.6946508	-6.059226854	0.790993548	1.85538E-14	9.59365E-13
ENSMUSG00000061578.8	Ksr2	protein_coding	40.77713313	-6.057194393	1.029229132	3.97631E-09	9.39775E-08
ENSMUSG00000074264.12	Amy1	protein_coding	35.86926897	-6.055712296	0.918340155	4.27575E-11	1.40102E-09
ENSMUSG00000048752.7	Prss50	protein_coding	19.73094442	-6.045330048	1.214545836	6.44305E-07	9.16729E-06
ENSMUSG00000029134.14	Plb1	protein_coding	12.79017617	-6.044513797	1.646437297	0.000241349	0.001560893
ENSMUSG00000091594.2	Gm17067	protein_coding	197.8617136	-6.018196203	1.489083668	5.31006E-05	0.000429997
ENSMUSG00000005917.15	Otx1	protein_coding	73.09357894	-6.006787798	1.644710232	0.000260017	0.001664362
ENSMUSG00000053825.15	Ppfia2	protein_coding	18.5763699	-6.003060329	1.848661152	0.00116527	0.005771898
ENSMUSG00000112907.1	Gm47015	lincRNA	63.29340128	-5.998201535	1.005019939	2.39824E-09	5.94652E-08
ENSMUSG00000117422.1	CJ186046Rik	lincRNA	15.11009605	-5.985848811	1.383196459	1.50779E-05	0.000143534
ENSMUSG00000103659.1	Gm32569	antisense	8.347290152	-5.978458516	2.473404308	0.015644841	0.047395059
ENSMUSG00000031980.10	Agt	protein_coding	2104.60203	-5.96731251	1.961531553	NA	NA
ENSMUSG00000001166.17	Oas1c	protein_coding	33.43239626	-5.95354633	1.326019332	7.12939E-06	7.46386E-05
ENSMUSG00000033717.6	Adra2a	protein_coding	422.3758683	-5.949711758	0.461496621	4.97955E-38	2.51349E-35
ENSMUSG00000038233.10	Gask1a	protein_coding	264.457452	-5.940304471	0.868571856	7.96572E-12	2.8818E-10
ENSMUSG00000086631.2	Gm12784	lincRNA	10.85319843	-5.931448268	1.532790023	0.000108966	0.000799337
ENSMUSG00000027377.2	Mall	protein_coding	45.84916096	-5.928490371	1.289578722	4.28144E-06	4.8101E-05
ENSMUSG00000057182.15	Scn3a	protein_coding	187.3557237	-5.915446099	0.857972973	5.39875E-12	2.00796E-10
ENSMUSG00000089694.2	Nat8f7	protein_coding	8.603653635	-5.910357019	2.578589989	0.021900524	0.061979858
ENSMUSG00000097545.7	Mir124a-1hg	lincRNA	46.12113133	-5.90284233	2.665872833	0.026813303	0.07258869
ENSMUSG00000028801.14	Stpg1	protein_coding	26.6038826	-5.892685141	1.52159399	0.000107634	0.000790932
ENSMUSG00000058441.7	Panx2	protein_coding	79.59309973	-5.892493923	0.613823013	8.02064E-22	8.67539E-20
ENSMUSG00000000732.9	Icosl	protein_coding	324.5112721	-5.890352291	0.634950137	1.74524E-20	1.60169E-18
ENSMUSG00000047171.8	Helt	protein_coding	10.64241563	-5.873087481	2.049041662	0.004153521	0.016192469
ENSMUSG00000024395.9	Lims2	protein_coding	77.92298813	-5.862159827	0.949132186	6.56061E-10	1.79696E-08
ENSMUSG00000032013.6	Trim29	protein_coding	17.08408645	-5.851442111	1.338104147	1.22587E-05	0.000119929
ENSMUSG00000052229.5	Gpr17	protein_coding	282.8768208	-5.84309979	2.735154624	0.032655297	0.084436188
ENSMUSG00000086386.1	Gm12108	lincRNA	31.09674662	-5.823319761	0.739065535	3.29218E-15	1.87116E-13
ENSMUSG00000037686.6	Aspg	protein_coding	169.8491745	-5.816266771	2.35388656	0.013476574	0.042027562
ENSMUSG00000021207.9	Akr1c21	protein_coding	12.66594168	-5.77087595	1.432718173	5.62722E-05	0.000451029
ENSMUSG00000115729.1	Gm48957	processed_transcript	12.17561093	-5.761243129	1.299870594	9.32909E-06	9.44413E-05
ENSMUSG00000041556.8	Fbxo2	protein_coding	872.2957888	-5.740772564	0.942711271	NA	NA
ENSMUSG00000102483.2	Catspere1	protein_coding	24.83965791	-5.735476951	1.003755047	1.10338E-08	2.39423E-07
ENSMUSG00000037034.16	Pax1	protein_coding	14.82701407	-5.734684701	1.487317217	0.000115388	0.000839759
ENSMUSG00000036510.17	Cdh8	protein_coding	840.1881098	-5.72758039	4.952013553	0.247429094	0.389940829
ENSMUSG00000097639.2	Platr4	lincRNA	55.3987498	-5.717430275	1.792507341	0.001424564	0.00683894
ENSMUSG00000035296.14	Sgcg	protein_coding	27.91508054	-5.717251074	1.283605626	8.42632E-06	8.65494E-05
ENSMUSG00000117901.1	AC109619.1	antisense	20.70697449	-5.716017997	1.128093429	4.04193E-07	6.02171E-06
ENSMUSG00000041660.8	Bbox1	protein_coding	236.3818431	-5.711467777	1.399254336	4.46894E-05	0.000371215
ENSMUSG00000114854.1	Gm34354	lincRNA	8.549856582	-5.686366344	1.547572179	0.000238429	0.00154436
ENSMUSG00000038521.17	C1s1	protein_coding	374.9764307	-5.664328398	1.207252992	2.7066E-06	3.23673E-05
ENSMUSG00000006522.17	Itih3	protein_coding	162.7305274	-5.641408013	1.433191916	8.27632E-05	0.000629333
ENSMUSG00000021379.2	Id4	protein_coding	1763.712785	-5.629293636	0.673782102	6.5561E-17	4.37074E-15
ENSMUSG00000047787.8	Flrt1	protein_coding	153.3462351	-5.601388815	0.887976171	2.82592E-10	8.34394E-09
ENSMUSG00000035498.10	Cdcp1	protein_coding	46.34364192	-5.587854501	1.218485659	4.52033E-06	5.03314E-05
ENSMUSG00000039809.10	Gabbr2	protein_coding	753.1891469	-5.572809858	0.690894711	7.25931E-16	4.42234E-14
ENSMUSG00000074896.3	Ifit3	protein_coding	122.9463628	-5.569911697	0.491133101	8.22549E-30	1.72654E-27
ENSMUSG00000015476.6	Prrt1	protein_coding	119.2001595	-5.56112358	0.880931863	2.74078E-10	8.12651E-09
ENSMUSG00000087694.8	A530058N18Rik	processed_transcript	11.24781612	-5.549103901	2.216283771	0.012287176	0.039018594
ENSMUSG00000063446.4	Plppr1	protein_coding	76.80910693	-5.548773494	0.933107629	2.73849E-09	6.73503E-08
ENSMUSG00000053702.16	Nebl	protein_coding	2522.693577	-5.541383492	0.643152749	6.93531E-18	4.93385E-16
ENSMUSG00000022803.12	Popdc2	protein_coding	10.32880756	-5.540692883	1.355807384	4.37671E-05	0.000364153
ENSMUSG00000047230.6	Cldn2	protein_coding	36.03045646	-5.534480095	1.049912325	1.35407E-07	2.24442E-06
ENSMUSG00000017417.14	Plxdc1	protein_coding	411.9129496	-5.50921261	0.742808975	1.20049E-13	5.65562E-12
ENSMUSG00000107240.1	Gm43231	TEC	54.50866254	-5.501130635	1.095967004	5.18248E-07	7.52524E-06
ENSMUSG00000027297.14	Ltk	protein_coding	78.48269993	-5.491703707	0.568841819	4.719E-22	5.21056E-20
ENSMUSG00000036949.16	Slc39a12	protein_coding	2033.178166	-5.485626977	1.670030944	NA	NA
ENSMUSG00000031323.8	Dmrtc1a	protein_coding	9.044655554	-5.476707045	1.568267217	0.000479055	0.002782454
ENSMUSG00000066129.15	Kndc1	protein_coding	285.5443248	-5.471206567	0.696753019	4.08042E-15	2.29456E-13
ENSMUSG00000107719.1	Gm43937	TEC	5.716239022	-5.446319095	1.87005473	0.003586804	0.014358052
ENSMUSG00000035104.14	Eva1a	protein_coding	137.5382571	-5.441999459	0.973811758	2.29239E-08	4.63728E-07
ENSMUSG00000068615.4	Gjd2	protein_coding	24.5546193	-5.440366352	1.395783453	9.71045E-05	0.000721815
ENSMUSG00000037708.16	Spag6	protein_coding	40.89677204	-5.429969486	1.003220055	6.21367E-08	1.13953E-06
ENSMUSG00000033174.17	Mgll	protein_coding	1113.912451	-5.418999543	0.533244561	2.92056E-24	3.82197E-22
ENSMUSG00000113688.1	A930027P06Rik	TEC	26.17993613	-5.413776708	0.72434104	7.77509E-14	3.70409E-12
ENSMUSG00000024942.17	Capn1	protein_coding	1297.913132	-5.409364012	0.581929383	1.46423E-20	1.36747E-18
ENSMUSG00000041329.13	Atp1b2	protein_coding	8549.928661	-5.40611872	0.963257276	1.99619E-08	4.10866E-07
ENSMUSG00000025017.10	Pik3ap1	protein_coding	26.18209907	-5.376360029	1.194753509	6.79617E-06	7.15386E-05
ENSMUSG00000020926.16	Adam11	protein_coding	529.4014238	-5.371595168	0.661618888	4.70559E-16	2.95144E-14
ENSMUSG00000020591.11	Ntsr2	protein_coding	239.8037428	-5.369174874	0.860287142	4.34386E-10	1.23279E-08
ENSMUSG00000114218.1	Gm47423	antisense	26.35359863	-5.355105037	1.445994701	0.000212724	0.001402723
ENSMUSG00000019256.17	Ahr	protein_coding	406.5047164	-5.345096268	0.859315698	4.96592E-10	1.39625E-08
ENSMUSG00000009376.15	Met	protein_coding	524.0008426	-5.339125596	0.721420653	1.35316E-13	6.29101E-12
ENSMUSG00000032015.16	Pou2f3	protein_coding	38.57701701	-5.335644261	1.22823232	1.39806E-05	0.000134417
ENSMUSG00000029005.4	Draxin	protein_coding	674.4496726	-5.334208581	0.672024498	2.06262E-15	1.19149E-13
ENSMUSG00000071550.14	Cfap44	protein_coding	160.3063188	-5.323007394	0.557713819	1.36984E-21	1.45203E-19
ENSMUSG00000045532.5	C1ql1	protein_coding	258.9409697	-5.312894053	0.609841631	2.98759E-18	2.21458E-16
ENSMUSG00000040345.10	Arhgap9	protein_coding	104.8044886	-5.312445124	3.104611818	0.087054103	0.1800358
ENSMUSG00000028064.17	Sema4a	protein_coding	109.4781912	-5.309771686	1.0751769	7.87218E-07	1.0915E-05
ENSMUSG00000020524.16	Gria1	protein_coding	59.91333158	-5.294833654	1.059435576	5.79919E-07	8.31256E-06
ENSMUSG00000060878.4	Olfr1420	protein_coding	15.94777759	-5.281733512	1.079433974	9.92809E-07	1.34403E-05
ENSMUSG00000085715.2	Tsix	antisense	59.79276898	-5.275312837	1.51007847	0.000476906	0.002773509
ENSMUSG00000056258.9	Kcnq3	protein_coding	220.8246429	-5.274558087	0.750509289	2.09557E-12	8.25765E-11
ENSMUSG00000047502.14	Mroh7	protein_coding	21.37284898	-5.272344021	0.911251533	7.21563E-09	1.60684E-07
ENSMUSG00000044921.5	Rassf9	protein_coding	62.26196198	-5.272293794	1.573153423	0.00080399	0.004264063
ENSMUSG00000109374.1	Gm44773	lincRNA	5.212048478	-5.264821345	3.591263026	0.14264603	0.260383661
ENSMUSG00000025216.9	Lbx1	protein_coding	54.4131748	-5.258909193	0.940361241	2.23907E-08	4.54242E-07
ENSMUSG00000085022.2	Gm5860	lincRNA	8.459208151	-5.250636037	1.65630642	0.001523931	0.007235687
ENSMUSG00000029235.14	Pdcl2	protein_coding	32.27142566	-5.248193632	3.92656074	0.181357186	0.310487955
ENSMUSG00000045174.10	Amer3	protein_coding	15.08825893	-5.237290727	1.460245428	0.00033504	0.002069595
ENSMUSG00000041577.5	Prelp	protein_coding	2790.493262	-5.234791337	1.130508803	3.6483E-06	4.18528E-05
ENSMUSG00000004558.15	Ndrg2	protein_coding	6954.477533	-5.232608568	0.961047059	5.18941E-08	9.66899E-07
ENSMUSG00000002475.16	Abhd3	protein_coding	425.1818221	-5.226662513	0.770666527	1.18521E-11	4.16772E-10
ENSMUSG00000028270.12	Gbp2	protein_coding	500.1064807	-5.226473205	0.992371805	1.38937E-07	2.29406E-06
ENSMUSG00000064246.10	Chil1	protein_coding	135.6663783	-5.216114812	1.406795089	0.000209068	0.001383344
ENSMUSG00000078190.7	Dnm3os	antisense	3042.543305	-5.210171391	0.642442436	5.06436E-16	3.16709E-14
ENSMUSG00000070532.5	Ccdc190	protein_coding	134.3263262	-5.204242819	1.211209167	1.73333E-05	0.000163029
ENSMUSG00000025219.13	Fgf8	protein_coding	39.38380858	-5.19387809	1.242611591	2.91755E-05	0.000256754
ENSMUSG00000025726.11	Slc28a1	protein_coding	498.5336593	-5.192466982	1.453310448	0.000353111	0.002160447
ENSMUSG00000037139.15	Myom3	protein_coding	39.35626974	-5.190040285	1.302785998	6.78216E-05	0.000529583
ENSMUSG00000070280.13	Slc22a14	protein_coding	44.65086016	-5.189914429	1.118632417	3.49224E-06	4.03243E-05
ENSMUSG00000021363.14	Mak	protein_coding	51.14775138	-5.174516028	0.689627598	6.2208E-14	2.99729E-12
ENSMUSG00000073043.5	Atoh1	protein_coding	8.195329306	-5.171835334	2.006709832	0.00995838	0.032987134
ENSMUSG00000110332.1	Gm19935	protein_coding	15.66092114	-5.164809765	1.69659526	0.002332842	0.010172652
ENSMUSG00000030302.16	Atp2b2	protein_coding	115.4371202	-5.158206753	0.943743702	4.6112E-08	8.66644E-07
ENSMUSG00000029419.8	Ajm1	protein_coding	159.1732913	-5.156510743	0.64397943	1.17292E-15	7.0045E-14
ENSMUSG00000107978.1	Gm44109	lincRNA	14.68384132	-5.155033022	1.529950903	0.000753291	0.004042844
ENSMUSG00000115355.1	4930445E18Rik	lincRNA	12.6358689	-5.151797157	1.350398278	0.000136172	0.000963564
ENSMUSG00000048067.8	Olfr1349	protein_coding	37.35836649	-5.1468372	1.148981345	7.48256E-06	7.77846E-05
ENSMUSG00000085772.7	D630024D03Rik	lincRNA	6.701858157	-5.142860152	1.910532577	0.007105767	0.025115416
ENSMUSG00000026679.3	Enkur	protein_coding	69.06224497	-5.140038162	1.165785369	1.03812E-05	0.00010347
ENSMUSG00000097615.1	Gm2061	antisense	32.62263644	-5.136941721	1.039878786	7.81455E-07	1.08422E-05
ENSMUSG00000049571.18	Cfap46	protein_coding	58.59442408	-5.117456037	0.985765833	2.08774E-07	3.31288E-06
ENSMUSG00000055137.7	Sugct	protein_coding	45.73869336	-5.116334267	0.809650265	2.62937E-10	7.84003E-09
ENSMUSG00000001225.12	Slc26a3	protein_coding	34.46658816	-5.110070442	1.333171487	0.000126581	0.000909048
ENSMUSG00000112121.1	C230072F16Rik	lincRNA	29.45992024	-5.093834498	0.985992121	2.38899E-07	3.74604E-06
ENSMUSG00000036570.14	Fxyd1	protein_coding	139.7057153	-5.088581508	2.382336872	NA	NA
ENSMUSG00000047161.12	Chst9	protein_coding	20.40064088	-5.082203946	1.266819004	6.02617E-05	0.000477766
ENSMUSG00000006179.9	Prss16	protein_coding	21.09505426	-5.079915029	1.227317086	3.48762E-05	0.000299827
ENSMUSG00000055254.15	Ntrk2	protein_coding	17012.90812	-5.078926074	0.789198045	1.23024E-10	3.85246E-09
ENSMUSG00000028150.14	Rorc	protein_coding	202.9201067	-5.076672783	0.66758012	2.8581E-14	1.43582E-12
ENSMUSG00000089840.1	Gm4491	protein_coding	6.695500702	-5.056189846	4.322905215	0.24215081	0.383992608
ENSMUSG00000026840.14	Lamc3	protein_coding	18.93310703	-5.056037879	1.313046961	0.000117822	0.000855418
ENSMUSG00000027314.6	Dll4	protein_coding	68.77043903	-5.039877338	0.847241572	2.70492E-09	6.6602E-08
ENSMUSG00000044037.15	Als2cl	protein_coding	2288.686441	-5.038177853	0.812264799	5.55274E-10	1.55096E-08
ENSMUSG00000024186.15	Rgs11	protein_coding	67.63393291	-5.028380121	1.016464649	7.53928E-07	1.05361E-05
ENSMUSG00000115234.1	Gm49130	antisense	12.56743928	-5.023883006	1.511800553	0.000890191	0.004625501
ENSMUSG00000027560.4	Dok5	protein_coding	331.5183399	-5.023052361	0.528232275	1.92183E-21	2.00704E-19
ENSMUSG00000073412.6	Lst1	protein_coding	20.40434762	-5.02071833	1.844873322	0.006499751	0.023374848
ENSMUSG00000040340.13	Tex45	protein_coding	9.545400124	-5.017089364	1.791172596	0.00509432	0.019145469
ENSMUSG00000109598.1	Gm36356	lincRNA	13.37191933	-5.006808733	1.419133937	0.000418596	0.002489267
ENSMUSG00000040752.16	Myh6	protein_coding	148.0563193	-5.006797933	0.877461665	1.15661E-08	2.49379E-07
ENSMUSG00000074912.10	Gm14207	processed_transcript	6.127507942	-5.006409705	2.447074783	0.040768647	0.100115292
ENSMUSG00000034958.11	Atcay	protein_coding	72.17208934	-5.002614687	1.445633742	0.000539174	0.003070239
ENSMUSG00000111229.1	Gm39323	lincRNA	33.18617135	-4.999722926	1.200764111	3.13016E-05	0.000272971
ENSMUSG00000020447.5	Npc1l1	protein_coding	10.55317764	-4.993570373	1.249651221	6.44295E-05	0.000505517
ENSMUSG00000034177.15	Rnf43	protein_coding	55.7101389	-4.984273308	0.880087876	1.48419E-08	3.13082E-07
ENSMUSG00000020672.14	Sntg2	protein_coding	37.02831455	-4.975685169	0.827087635	1.78878E-09	4.53073E-08
ENSMUSG00000061718.12	Ppp1r1b	protein_coding	196.5747622	-4.966726927	0.5865814	2.51271E-17	1.72393E-15
ENSMUSG00000059430.14	Actg2	protein_coding	125.8020857	-4.963240666	3.049653106	0.103635803	0.205873222
ENSMUSG00000103567.1	Pcdhga5	protein_coding	466.7920936	-4.960889777	0.544722107	8.45403E-20	7.34531E-18
ENSMUSG00000098284.8	A330093E20Rik	antisense	53.1212752	-4.96027677	1.223899179	5.0598E-05	0.000412568
ENSMUSG00000044641.7	Pard6b	protein_coding	411.4346968	-4.94059736	0.910617265	5.77771E-08	1.06326E-06
ENSMUSG00000078920.3	Ifi47	protein_coding	6.78727174	-4.934759892	2.193735697	0.02448211	0.067563229
ENSMUSG00000074232.3	Gm10647	TEC	17.90311443	-4.932687786	1.578255963	0.001775609	0.008183242
ENSMUSG00000091415.5	Ak9	protein_coding	20.88053125	-4.929009142	1.117369532	1.0277E-05	0.000102673
ENSMUSG00000024617.16	Camk2a	protein_coding	363.4973795	-4.918425746	0.804899209	9.92506E-10	2.63014E-08
ENSMUSG00000050315.14	Synpo2	protein_coding	291.1539185	-4.917733458	0.535514747	4.18508E-20	3.74361E-18
ENSMUSG00000055560.8	Zfp459	protein_coding	202.5237756	-4.893592228	1.1663802	2.72225E-05	0.000242181
ENSMUSG00000025537.12	Phkg1	protein_coding	418.0614602	-4.890324879	0.725738563	1.60128E-11	5.48418E-10
ENSMUSG00000069516.8	Lyz2	protein_coding	223.9926757	-4.888409911	0.815934239	2.08322E-09	5.20192E-08
ENSMUSG00000052861.13	Dnah6	protein_coding	12.8507657	-4.885998477	1.459322097	0.000813592	0.004303429
ENSMUSG00000027796.2	Smad9	protein_coding	172.6838248	-4.882606847	0.464801261	8.21667E-26	1.19311E-23
ENSMUSG00000108254.1	Gm43908	TEC	6.286222265	-4.867951669	1.283496444	0.000149002	0.001041769
ENSMUSG00000035032.12	Nek11	protein_coding	14.88547961	-4.866433722	1.071319483	5.55996E-06	6.01384E-05
ENSMUSG00000036304.14	Zdhhc23	protein_coding	259.653543	-4.859211265	0.521167003	1.12339E-20	1.06798E-18
ENSMUSG00000115635.1	Gm49271	lincRNA	5.893174914	-4.853617018	2.535919535	0.055626856	0.127594237
ENSMUSG00000086938.9	4930481A15Rik	antisense	30.30680092	-4.839105736	1.094538543	9.81825E-06	9.87883E-05
ENSMUSG00000034968.3	Lbx2	protein_coding	10.72460036	-4.829582685	1.725651721	0.005130867	0.019255511
ENSMUSG00000055541.17	Lair1	protein_coding	43.89239535	-4.828128214	1.18628863	4.70245E-05	0.000387755
ENSMUSG00000022505.9	Emp2	protein_coding	1880.677003	-4.824175471	0.880976076	4.35186E-08	8.2301E-07
ENSMUSG00000097870.2	Gm26868	lincRNA	15.4103305	-4.810709533	1.320486659	0.000269339	0.001717804
ENSMUSG00000061576.15	Dpp6	protein_coding	163.5034964	-4.810014552	1.518837931	0.00154071	0.007300635
ENSMUSG00000020614.13	Fam20a	protein_coding	295.1800565	-4.806879313	0.775757679	5.77813E-10	1.60764E-08
ENSMUSG00000086448.1	9330162012Rik	bidirectional_promoter_lncRNA	23.20521763	-4.805262859	0.799811261	1.8783E-09	4.74048E-08
ENSMUSG00000044296.10	Zfp879	protein_coding	40.22490309	-4.796950393	0.893721774	7.98856E-08	1.41485E-06
ENSMUSG00000111193.1	Gm35288	lincRNA	8.733510684	-4.791885723	2.184587181	0.028271581	0.075558829
ENSMUSG00000008153.12	Clstn3	protein_coding	414.4210284	-4.788469788	1.836069204	0.009107277	0.030612694
ENSMUSG00000035910.15	Dcdc2a	protein_coding	32.94547152	-4.783017236	1.315358766	0.0002766	0.001754614
ENSMUSG00000108398.1	Gm30191	protein_coding	8.891385727	-4.772508349	1.131807233	2.47887E-05	0.000223436
ENSMUSG00000054072.12	Iigp1	protein_coding	19.86431185	-4.768682802	1.424400489	0.000814403	0.004306648
ENSMUSG00000094378.7	Gm15097	protein_coding	11.90391543	-4.764486774	2.007315796	0.017617476	0.05201093
ENSMUSG00000097194.2	9330175E14Rik	lincRNA	8.070389391	-4.763097959	1.538819778	0.001966186	0.008916771
ENSMUSG00000040264.10	Gbp2b	protein_coding	257.8417486	-4.762663635	1.000895951	1.95133E-06	2.45218E-05
ENSMUSG00000029231.15	Pdgfra	protein_coding	940.4602096	-4.759226139	0.793529549	2.00328E-09	5.02003E-08
ENSMUSG00000023047.11	Amhr2	protein_coding	132.5450607	-4.756618511	1.379224301	0.00056316	0.003180641
ENSMUSG00000050994.20	Adgb	protein_coding	26.01684634	-4.751852304	0.937541503	4.01136E-07	5.98261E-06
ENSMUSG00000039851.11	4932438H23Rik	protein_coding	29.48798942	-4.746639443	0.981807589	1.33419E-06	1.74167E-05
ENSMUSG00000067144.7	Slc22a7	protein_coding	68.251111	-4.742547703	1.512688849	0.001717503	0.007956963
ENSMUSG00000104283.1	Gm37459	antisense	20.24064554	-4.740513551	0.896738848	1.24752E-07	2.09035E-06
ENSMUSG00000051506.17	Wdfy4	protein_coding	64.86607219	-4.738887108	2.630873046	0.071661866	0.155252494
ENSMUSG00000109654.1	Gm3912	transcribed_unprocessed_pseudogene	18.69875588	-4.736846188	1.155815039	4.16243E-05	0.000348651
ENSMUSG00000049555.10	Tmie	protein_coding	238.2928337	-4.725114016	0.863034193	4.37506E-08	8.26661E-07
ENSMUSG00000029084.5	Cd38	protein_coding	1180.052555	-4.723261645	0.931519541	3.9679E-07	5.92809E-06
ENSMUSG00000035277.15	Arx	protein_coding	133.324234	-4.722691483	1.054307815	7.48448E-06	7.77846E-05
ENSMUSG00000117123.1	Gm49890	lincRNA	25.16621255	-4.721419534	1.083949675	1.32609E-05	0.000128664
ENSMUSG00000105861.1	Gm43508	TEC	6.051678817	-4.717493349	2.499249566	0.059084515	0.133752453
ENSMUSG00000069833.13	Ahnak	protein_coding	23172.40145	-4.714354419	0.794982705	3.02687E-09	7.3435E-08
ENSMUSG00000043013.10	Onecut1	protein_coding	24.95233019	-4.710926141	1.202162476	8.90241E-05	0.000668785
ENSMUSG00000024658.7	Gm9750	antisense	17.07130997	-4.707201875	1.179071273	6.54365E-05	0.000512659
ENSMUSG00000025175.12	Fn3k	protein_coding	45.13888674	-4.701331661	0.740001313	2.10964E-10	6.4075E-09
ENSMUSG00000085599.1	Gm13449	antisense	7.666729961	-4.690220147	1.253489363	0.000182757	0.001242209
ENSMUSG00000062563.15	Cys1	protein_coding	67.14694138	-4.684828698	1.067814459	1.14763E-05	0.000113373
ENSMUSG00000034226.7	Rhov	protein_coding	77.89282992	-4.684562404	1.362382477	0.00058493	0.003283167
ENSMUSG00000049872.8	Calhm5	protein_coding	49.78544215	-4.680151698	1.257234549	0.0001972	0.001318696
ENSMUSG00000040181.14	Fmo1	protein_coding	688.8581545	-4.677200418	0.899263314	1.98063E-07	3.16661E-06
ENSMUSG00000025789.9	St8sia2	protein_coding	790.3622184	-4.674746532	0.428973474	1.18443E-27	1.97716E-25
ENSMUSG00000016756.17	Cmah	protein_coding	38.82212388	-4.658602348	1.158449941	5.78508E-05	0.000461066
ENSMUSG00000068099.5	1500009C09Rik	protein_coding	102.4505502	-4.655529846	0.803080032	6.74742E-09	1.50923E-07
ENSMUSG00000028327.14	Stra6l	protein_coding	16.8793023	-4.651666112	1.521295952	0.00223043	0.009849846
ENSMUSG00000031340.8	Gabre	protein_coding	97.23339362	-4.639097372	1.595418191	0.003640246	0.014550001
ENSMUSG00000042453.14	Reln	protein_coding	656.2861222	-4.636670058	0.851953281	5.25676E-08	9.76717E-07
ENSMUSG00000090451.1	Gm6133	protein_coding	8.80257673	-4.635247329	1.550847552	0.002800316	0.011795488
ENSMUSG00000109603.1	Gm32389	lincRNA	18.80592332	-4.632373959	2.013753318	0.021427373	0.060906273
ENSMUSG00000027221.5	Chst1	protein_coding	195.7713249	-4.625252546	1.118274764	3.53318E-05	0.00030313
ENSMUSG00000099338.1	2810030D12Rik	bidirectional_promoter_lncRNA	8.240327325	-4.62461226	1.917009789	0.01584748	0.047838042
ENSMUSG00000026614.7	Slc30a10	protein_coding	157.0433238	-4.622916205	0.828746327	2.43014E-08	4.88795E-07
ENSMUSG00000027886.7	1700013F07Rik	protein_coding	7.121235808	-4.608278758	1.906293	0.015631692	0.047375535
ENSMUSG00000097383.1	1500026H17Rik	bidirectional_promoter_lncRNA	25.91895729	-4.604969357	0.565682399	3.93466E-16	2.48999E-14
ENSMUSG00000021340.13	Gpld1	protein_coding	165.1533922	-4.598723283	0.325662565	2.81443E-45	2.48608E-42
ENSMUSG00000097877.2	Gm26703	antisense	108.0273557	-4.59454627	1.290487375	0.000370405	0.00224938
ENSMUSG00000017412.15	Cacnb4	protein_coding	328.6478856	-4.594087731	0.514372337	4.20484E-19	3.36387E-17
ENSMUSG00000000049.11	Apoh	protein_coding	25.67486731	-4.592472897	1.688840121	0.006541908	0.02349457
ENSMUSG00000047420.8	Fam180a	protein_coding	45.45334266	-4.582909827	1.378748675	0.000887479	0.004615937
ENSMUSG00000055333.14	Fat2	protein_coding	150.9399969	-4.581815132	1.070176082	1.8575E-05	0.000173476
ENSMUSG00000097322.8	A530083I20Rik	processed_transcript	10.21840116	-4.581209779	1.630402087	0.004956228	0.018729407
ENSMUSG00000030307.8	Slc6a11	protein_coding	1952.774191	-4.58020734	1.03024941	8.75952E-06	8.97978E-05
ENSMUSG00000029410.11	Ppef2	protein_coding	45.32605186	-4.571483536	0.854514844	8.80515E-08	1.54272E-06
ENSMUSG00000070498.3	Tmem132b	protein_coding	194.5597053	-4.570022128	0.749736366	1.09092E-09	2.86942E-08
ENSMUSG00000045709.11	Smkr-ps	transcribed_unitary_pseudogene	9.174042445	-4.567361016	1.373002834	0.000879286	0.004575568
ENSMUSG00000025215.10	Tlx1	protein_coding	47.43178119	-4.558876202	1.887046648	0.015697281	0.047526756
ENSMUSG00000034416.18	Pkd1l2	protein_coding	174.5809217	-4.557389854	1.220783929	0.000189087	0.001272184
ENSMUSG00000059361.6	Nrsn2	protein_coding	23.08032825	-4.555908289	3.501468997	0.193209862	0.325755454
ENSMUSG00000069378.14	Prdm6	protein_coding	23.74061136	-4.547811971	1.109882508	4.17525E-05	0.000349311
ENSMUSG00000029755.10	Dlx5	protein_coding	7.794929264	-4.541207528	2.281628885	0.046553963	0.110796992
ENSMUSG00000046352.7	Gjb2	protein_coding	49.27123636	-4.534286428	0.825283299	3.92445E-08	7.46844E-07
ENSMUSG00000022270.16	Retreg1	protein_coding	548.9715218	-4.521706995	0.381484508	2.0781E-32	5.64817E-30
ENSMUSG00000038765.14	Lmx1b	protein_coding	173.9024779	-4.520355066	1.035777413	1.2758E-05	0.000124354
ENSMUSG00000026424.8	Gpr37l1	protein_coding	486.756652	-4.513375676	1.186667269	0.000142721	0.001003393
ENSMUSG00000050936.5	Gm42743	lincRNA	61.40110442	-4.51242866	0.68558074	4.64452E-11	1.51018E-09
ENSMUSG00000039126.10	Prune2	protein_coding	3325.784003	-4.510989767	0.431938724	1.56772E-25	2.20104E-23
ENSMUSG00000093394.1	Gm20621	sense_overlapping	14.90930988	-4.508977603	1.13531282	7.13997E-05	0.000554256
ENSMUSG00000036422.10	Pcdh8	protein_coding	140.7223459	-4.507598864	0.757054945	2.61469E-09	6.44551E-08
ENSMUSG00000107017.1	Gm43196	TEC	9.494683341	-4.506161953	1.77340372	0.011054606	0.035878392
ENSMUSG00000032523.11	Hhatl	protein_coding	18.48890526	-4.500532161	1.272908404	0.000406805	0.002432112
ENSMUSG00000028803.18	Nipal3	protein_coding	705.6659063	-4.500118737	0.457035358	7.10961E-23	8.56384E-21
ENSMUSG00000092131.1	BC050972	antisense	8.556624026	-4.499969164	1.532265785	0.003316102	0.013475439
ENSMUSG00000103320.1	Gm37403	TEC	47.91015452	-4.499441089	1.463946678	0.002115632	0.009454343
ENSMUSG00000038094.15	Atp13a4	protein_coding	186.546641	-4.491925025	1.279177621	0.000445464	0.002623287
ENSMUSG00000117900.1	Gm50323	antisense	12.9163134	-4.48862089	0.922827174	1.15044E-06	1.52433E-05
ENSMUSG00000053279.8	Aldh1a1	protein_coding	1054.937222	-4.48080841	1.317850881	NA	NA
ENSMUSG00000032735.15	Ablim3	protein_coding	19.49044413	-4.47694073	1.599905239	0.005137974	0.019275359
ENSMUSG00000087630.1	Gm11513	antisense	14.07592314	-4.47370953	1.039887422	1.6918E-05	0.000159476
ENSMUSG00000048138.10	Dmrt2	protein_coding	69.35726881	-4.468087167	1.384344292	0.001248405	0.006127572
ENSMUSG00000049493.13	Pls1	protein_coding	210.6790505	-4.461117916	0.370168965	1.90286E-33	6.20625E-31
ENSMUSG00000006218.4	Fam131c	protein_coding	97.02220434	-4.455348109	0.901323477	7.6883E-07	1.0702E-05
ENSMUSG00000066652.5	Lefty2	protein_coding	4988.401941	-4.451357532	3.207414801	0.165187768	0.289809584
ENSMUSG00000022262.8	Dnah5	protein_coding	16.0638911	-4.449146795	1.745071623	0.010786214	0.035185066
ENSMUSG00000022510.14	Trp63	protein_coding	47.77109775	-4.448361465	0.868054648	2.983E-07	4.58591E-06
ENSMUSG00000026938.10	Fcna	protein_coding	7.675865641	-4.435586785	1.501159395	0.003128981	0.012897999
ENSMUSG00000015957.12	Wnt11	protein_coding	202.0426199	-4.435217436	0.718375268	6.6602E-10	1.81486E-08
ENSMUSG00000039146.5	Ifi44l	protein_coding	6.516169133	-4.433773442	1.647299505	0.007112285	0.025125885
ENSMUSG00000107624.1	Gm44005	TEC	13.9466241	-4.431484187	0.934437525	2.11193E-06	2.62136E-05
ENSMUSG00000113586.1	Gm48606	lincRNA	15.16766392	-4.422976639	1.693759257	0.00901889	0.03035892
ENSMUSG00000110326.1	Gm45378	TEC	11.4010218	-4.41790936	1.200384601	0.000232858	0.001514755
ENSMUSG00000033327.18	Tnxb	protein_coding	44.68549297	-4.415025507	0.875968245	4.65128E-07	6.78645E-06
ENSMUSG00000032087.11	Dscaml1	protein_coding	219.5368709	-4.413936709	1.072287583	3.8488E-05	0.000325596
ENSMUSG00000066113.16	Adamtsl1	protein_coding	1809.983832	-4.408953079	0.634044966	3.55849E-12	1.35684E-10
ENSMUSG00000075325.3	Gm13582	lincRNA	13.69611032	-4.393062556	1.523285547	0.003927349	0.015449952
ENSMUSG00000006462.6	A530013C23Rik	lincRNA	22.17392249	-4.390363536	1.41801168	0.001960574	0.008894535
ENSMUSG00000089633.2	A230009B12Rik	antisense	8.803495428	-4.389191931	1.819108853	0.015829403	0.04779028
ENSMUSG00000097730.3	Gm26588	antisense	8.829953704	-4.388617699	1.639989594	0.007450589	0.026114575
ENSMUSG00000086534.2	Gm16758	antisense	8.054112026	-4.386448169	1.278448995	0.000601205	0.003356742
ENSMUSG00000026616.16	Cr2	protein_coding	50.93673653	-4.382896639	0.718180967	1.04243E-09	2.74869E-08
ENSMUSG00000087013.7	2610027K06Rik	processed_transcript	19.7960235	-4.372404274	0.926998823	2.39664E-06	2.92172E-05
ENSMUSG00000043747.12	1520401A03Rik	protein_coding	14.50564008	-4.354670957	0.879856475	7.4482E-07	1.04295E-05
ENSMUSG00000060470.7	Adgrg3	protein_coding	14.92800852	-4.354322605	1.508310719	0.003890739	0.015340092
ENSMUSG00000028978.12	Nos3	protein_coding	50.45168972	-4.346749754	0.893412357	1.14264E-06	1.51779E-05
ENSMUSG00000032204.13	Aqp9	protein_coding	53.82412479	-4.336988176	0.900322097	1.45622E-06	1.88243E-05
ENSMUSG00000059108.4	Ifitm6	protein_coding	8.269783563	-4.334817051	1.188852921	0.000266128	0.001698349
ENSMUSG00000031111.16	Igsf1	protein_coding	65.4450702	-4.334308516	1.46270108	0.003044366	0.012610503
ENSMUSG00000104616.1	Gm6069	processed_pseudogene	31.64018513	-4.330904265	1.867726633	0.02040531	0.058537559
ENSMUSG00000106214.1	Gm43426	TEC	14.24813811	-4.322938456	2.183220397	0.047695188	0.112914948
ENSMUSG00000026894.4	Morn5	protein_coding	20.72762531	-4.31906621	1.373380326	0.001661757	0.007752915
ENSMUSG00000114448.1	C630044B11Rik	TEC	39.31791457	-4.315314307	0.646132796	2.41104E-11	8.15215E-10
ENSMUSG00000026471.14	Mr1	protein_coding	223.2501888	-4.313701816	1.295932326	0.000872688	0.004545697
ENSMUSG00000057564.6	Olfr1508	protein_coding	5.896568296	-4.305419645	1.530989582	0.004920682	0.018618323
ENSMUSG00000086712.2	AI427809	lincRNA	26.06251377	-4.304565124	1.266713882	0.000678273	0.003712996
ENSMUSG00000041193.15	Pla2g5	protein_coding	64.58217841	-4.300909235	1.22146558	0.000429752	0.002542766
ENSMUSG00000087307.1	Gm12925	antisense	110.754941	-4.291573151	0.448286713	1.03569E-21	1.11455E-19
ENSMUSG00000086539.8	Gm16759	processed_transcript	22.59970803	-4.279854709	1.283627534	0.00085549	0.004475911
ENSMUSG00000085006.7	BC021767	transcribed_unprocessed_pseudogene	8.862869331	-4.269534139	2.061906966	0.038389408	0.095585914
ENSMUSG00000111443.1	Gm46123	lincRNA	34.62004592	-4.265657387	1.074256177	7.16314E-05	0.000555851
ENSMUSG00000052117.5	D630039A03Rik	protein_coding	32.63393821	-4.261530969	0.736261063	7.11995E-09	1.5872E-07
ENSMUSG00000043659.11	Npsr1	protein_coding	8.31549068	-4.259755605	2.865152832	0.137081808	0.253324122
ENSMUSG00000079494.2	Nat8f5	protein_coding	5.71734612	-4.257382921	2.869858331	0.137946419	0.254404675
ENSMUSG00000039492.7	Ccdc27	protein_coding	11.80039585	-4.252190119	1.43150917	0.002973884	0.012379914
ENSMUSG00000068686.12	Cd59b	protein_coding	15.87783374	-4.250505852	1.38385676	0.002129914	0.009504142
ENSMUSG00000115099.1	1700087I21Rik	lincRNA	44.58414468	-4.23682976	0.845902044	5.48123E-07	7.91567E-06
ENSMUSG00000056738.11	A730036I17Rik	lincRNA	53.04742789	-4.232338695	1.302397604	0.001155464	0.00573673
ENSMUSG00000086006.2	Gm13293	lincRNA	10.38952725	-4.231916705	2.441293822	0.083011648	0.173849759
ENSMUSG00000029727.7	Cyp3a13	protein_coding	15.11272089	-4.22392646	1.705275097	0.01325006	0.0414277
ENSMUSG00000091722.2	Siah3	protein_coding	10.65297338	-4.22241062	1.258639275	0.000794389	0.004219756
ENSMUSG00000086541.8	Has2os	processed_transcript	14.00459196	-4.217683824	1.444351646	0.003498938	0.014072752
ENSMUSG00000024292.15	Cyp4f14	protein_coding	113.970802	-4.21698921	3.021992874	NA	NA
ENSMUSG00000110982.1	Gm48565	TEC	6.604812707	-4.216095632	2.13882305	0.048698457	0.114852297
ENSMUSG00000041673.12	Lrrc18	protein_coding	22.56376629	-4.21344353	1.62665694	0.009590704	0.031974042
ENSMUSG00000031255.14	Sytl4	protein_coding	140.4991741	-4.211329331	1.214360204	0.000524463	0.003002595
ENSMUSG00000103857.1	Gm37249	TEC	17.00878491	-4.210604355	0.988383994	2.04345E-05	0.000188874
ENSMUSG00000085584.3	Rtl9	protein_coding	76.1516759	-4.207317509	0.884793893	1.9831E-06	2.48327E-05
ENSMUSG00000027584.17	Oprl1	protein_coding	59.2986416	-4.200783517	1.364596727	0.002081108	0.009348658
ENSMUSG00000032125.21	Robo4	protein_coding	67.89834827	-4.192528556	1.740074808	0.015978968	0.048125318
ENSMUSG00000049313.8	Sorl1	protein_coding	3018.997823	-4.1898957	0.430925373	2.40541E-22	2.71249E-20
ENSMUSG00000058740.14	Kcnt1	protein_coding	517.9088208	-4.182524136	0.866930642	1.40341E-06	1.8186E-05
ENSMUSG00000114936.1	Gm47061	antisense	38.31901706	-4.179037597	1.394540919	0.002729083	0.011555137
ENSMUSG00000030683.11	Sez6l2	protein_coding	87.1145489	-4.169496115	0.573131922	3.46593E-13	1.53398E-11
ENSMUSG00000115300.1	Gm49188	TEC	34.95246948	-4.165317758	0.602301871	4.65675E-12	1.75352E-10
ENSMUSG00000029074.14	Ttll10	protein_coding	13.97044491	-4.165024405	1.077093257	0.000110222	0.000807434
ENSMUSG00000046204.14	Pnma2	protein_coding	331.2544462	-4.162048038	1.304370711	0.001418561	0.00681735
ENSMUSG00000114896.1	Gm34245	TEC	6.920184152	-4.158800756	2.269981259	0.066938617	0.147408194
ENSMUSG00000040907.15	Atp1a3	protein_coding	764.2419793	-4.145023284	0.670588729	6.3628E-10	1.7564E-08
ENSMUSG00000106498.1	Gm43032	TEC	56.21551189	-4.144277552	1.043964609	7.19484E-05	0.000558107
ENSMUSG00000025930.6	Msc	protein_coding	39.02690693	-4.141600828	1.614787365	0.010323636	0.03397409
ENSMUSG00000101792.1	Gm28447	processed_transcript	17.17967437	-4.13663525	0.810345869	3.31184E-07	5.02584E-06
ENSMUSG00000031258.4	Xkrx	protein_coding	30.7489508	-4.132429692	1.025462557	5.58195E-05	0.000448248
ENSMUSG00000035681.7	Kcnc2	protein_coding	147.7108949	-4.12928615	0.974917012	2.28018E-05	0.000207289
ENSMUSG00000055172.10	C1ra	protein_coding	165.2973571	-4.126382946	1.1866229	0.000506269	0.002913385
ENSMUSG00000108168.1	Gm43864	TEC	9.412317277	-4.123498816	1.276426194	0.001235726	0.006076869
ENSMUSG00000023931.5	Efhb	protein_coding	39.32974058	-4.122028676	1.071667213	0.000119881	0.000868582
ENSMUSG00000021313.16	Ryr2	protein_coding	291.2499412	-4.119173974	0.7720078	9.51957E-08	1.64612E-06
ENSMUSG00000056973.6	Ces1d	protein_coding	16.59922809	-4.117885072	1.910286837	0.031112018	0.081408883
ENSMUSG00000048249.14	Crebrf	protein_coding	1642.242274	-4.116942938	0.517670246	1.823E-15	1.06175E-13
ENSMUSG00000075590.4	Nrbp2	protein_coding	3743.359798	-4.113032887	0.401411604	1.22805E-24	1.64776E-22
ENSMUSG00000040978.4	Gm11992	protein_coding	46.85345413	-4.108821669	0.707033112	6.19685E-09	1.39462E-07
ENSMUSG00000022900.14	Ildr1	protein_coding	308.7218971	-4.107097279	1.317730468	0.001828279	0.008391323
ENSMUSG00000031070.15	Mrgprf	protein_coding	27.92464227	-4.107058901	1.106949119	0.000207054	0.001372161
ENSMUSG00000102692.1	Dchs2	protein_coding	867.1988965	-4.106887355	0.808121026	3.73442E-07	5.60295E-06
ENSMUSG00000068259.4	Olfr461	protein_coding	6.500809495	-4.105628305	1.563436296	0.008638758	0.029316424
ENSMUSG00000053963.7	Stum	protein_coding	39.69666433	-4.105592939	0.827344178	6.9636E-07	9.85503E-06
ENSMUSG00000071089.3	Trim75	protein_coding	14.28307699	-4.105499013	0.916820891	7.53552E-06	7.82336E-05
ENSMUSG00000027419.9	Pcsk2	protein_coding	17.37921291	-4.103848229	1.644531781	0.012579718	0.039733317
ENSMUSG00000031364.2	Grpr	protein_coding	19.69434337	-4.09713566	1.747080328	0.019020295	0.05528246
ENSMUSG00000086155.7	9430041J12Rik	antisense	63.07401425	-4.094254239	0.664582734	7.2452E-10	1.96417E-08
ENSMUSG00000052221.8	Ppp1r36	protein_coding	12.1722885	-4.084647505	1.39354591	0.003377445	0.013672298
ENSMUSG00000043448.13	Gjc2	protein_coding	95.24416031	-4.083476643	0.824787627	7.38547E-07	1.03621E-05
ENSMUSG00000097399.7	Gm26555	antisense	18.57648782	-4.083116198	0.796543611	2.95896E-07	4.55225E-06
ENSMUSG00000084762.1	Platr3	lincRNA	149.0086945	-4.080163419	3.021187868	0.176850433	0.304988952
ENSMUSG00000021091.8	Serpina3n	protein_coding	186.1650538	-4.076391866	1.421998066	0.004148221	0.016180678
ENSMUSG00000027674.16	Pex5l	protein_coding	231.3792506	-4.072497395	0.963639789	2.37711E-05	0.00021527
ENSMUSG00000001566.9	Mnx1	protein_coding	18.50155505	-4.071728823	1.333860215	0.002268754	0.009970479
ENSMUSG00000028294.15	Cfap206	protein_coding	17.23382176	-4.071120295	1.197003845	0.000671172	0.003678606
ENSMUSG00000107689.1	Gm44386	lincRNA	8.108852968	-4.070957358	1.470813481	0.005643139	0.020795159
ENSMUSG00000092592.1	Gm20449	protein_coding	6.176621853	-4.070074199	1.248232425	0.001111493	0.005560682
ENSMUSG00000081664.1	Gm15544	processed_pseudogene	8.624989049	-4.064190806	1.390477033	0.003468155	0.013975459
ENSMUSG00000021848.16	Otx2	protein_coding	313.4077716	-4.061505603	4.737947827	0.391318417	0.53926193
ENSMUSG00000117561.1	Gm49985	lincRNA	10.0888211	-4.05542497	1.680449043	0.015808871	0.047755496
ENSMUSG00000059003.12	Grin2a	protein_coding	298.0492949	-4.052783064	1.94490665	NA	NA
ENSMUSG00000031373.4	Car5b	protein_coding	753.084618	-4.052638074	0.694824761	5.45688E-09	1.24238E-07
ENSMUSG00000026896.14	Ifih1	protein_coding	159.0206373	-4.051452092	0.554655883	2.78418E-13	1.24788E-11
ENSMUSG00000028528.17	Dnajc6	protein_coding	264.108405	-4.048248341	0.499711269	5.4431E-16	3.38398E-14
ENSMUSG00000051041.8	Olfml1	protein_coding	463.0178175	-4.047345863	1.232465643	NA	NA
ENSMUSG00000074067.9	Gm10619	lincRNA	13.33699335	-4.045462778	0.928528474	1.31945E-05	0.000128079
ENSMUSG00000020077.14	Srgn	protein_coding	31.82411468	-4.041761512	3.135311353	0.197359815	0.330648655
ENSMUSG00000046623.8	Gjb4	protein_coding	34.72114253	-4.041127549	3.783845062	0.285522774	0.431961951
ENSMUSG00000048004.15	Tmem196	protein_coding	13.94098958	-4.037316774	2.44096893	0.098131328	0.197174122
ENSMUSG00000034891.13	Sncb	protein_coding	91.47585873	-4.034951637	1.426049155	0.004662636	0.017791197
ENSMUSG00000031766.4	Slc12a3	protein_coding	5.839876109	-4.029748833	1.54069975	0.008908869	0.030069736
ENSMUSG00000097360.8	9430065F17Rik	antisense	13.46948273	-4.0287815	0.771460516	1.76735E-07	2.85578E-06
ENSMUSG00000001930.17	Vwf	protein_coding	92.7605303	-4.027005511	0.752150878	8.60374E-08	1.51469E-06
ENSMUSG00000031286.6	Glt28d2	protein_coding	32.6981828	-4.024839627	0.706761406	1.23542E-08	2.64556E-07
ENSMUSG00000038725.13	Pkhd1l1	protein_coding	6.671721728	-4.022803106	1.392917148	0.003876482	0.015289567
ENSMUSG00000051648.13	Kctd19	protein_coding	9.59736533	-4.021940265	1.50720214	0.007619509	0.026550557
ENSMUSG00000053964.17	Lgals4	protein_coding	76.05889677	-4.020241156	0.455379714	1.06253E-18	8.34281E-17
ENSMUSG00000050157.6	Gm867	protein_coding	52.35279584	-4.01443159	1.08311559	0.000210248	0.001389417
ENSMUSG00000109367.1	Gm18782	processed_pseudogene	34.91696822	-4.011655564	0.995685749	5.60056E-05	0.000449402
ENSMUSG00000027322.11	Siglec1	protein_coding	9.798774816	-4.001720534	1.404132739	0.004372488	0.016890808
ENSMUSG00000087042.1	Gm11611	sense_intronic	12.4077705	-4.001241858	0.847275002	2.32982E-06	2.84518E-05
ENSMUSG00000021903.11	Galnt15	protein_coding	21.67169244	-4.001168061	1.079918107	0.000211336	0.001394867
ENSMUSG00000090336.5	Cfap97d2	protein_coding	75.20647983	-4.000031047	0.900339889	8.87952E-06	9.07647E-05
ENSMUSG00000088793.1	Gm22540	snRNA	9.47034972	-3.997064045	2.360839569	0.090442354	0.18546894
ENSMUSG00000114796.1	A930028N01Rik	antisense	5.95531917	-3.990010368	1.694332641	0.018526913	0.054111103
ENSMUSG00000112478.1	Gm47761	lincRNA	124.4552482	-3.988998593	0.583997761	8.46173E-12	3.04565E-10
ENSMUSG00000027875.12	Hmgcs2	protein_coding	13.54592179	-3.988172617	1.613560573	0.013448747	0.0419593
ENSMUSG00000043631.8	Ecm2	protein_coding	1756.056427	-3.982715377	0.807906565	8.23673E-07	1.13536E-05
ENSMUSG00000023960.13	Enpp5	protein_coding	2443.187887	-3.979154022	0.618769333	1.26972E-10	3.96436E-09
ENSMUSG00000062151.13	Unc13c	protein_coding	266.8662593	-3.974019219	1.346748346	NA	NA
ENSMUSG00000040740.7	Slc25a34	protein_coding	32.68945876	-3.973980796	1.181995659	0.000773537	0.00413158
ENSMUSG00000063535.7	Zfp773	protein_coding	66.06800737	-3.972627725	1.122180299	0.000399979	0.002399804
ENSMUSG00000046688.14	Tifa	protein_coding	529.8154461	-3.968791307	0.708532095	2.12593E-08	4.33781E-07
ENSMUSG00000053613.6	Notumos	antisense	28.24034037	-3.967708377	1.585369361	0.012324898	0.039109092
ENSMUSG00000112352.1	Gm40617	antisense	10.76340789	-3.966606147	0.776458351	3.24574E-07	4.93614E-06
ENSMUSG00000021396.5	Nxnl2	protein_coding	14.88208758	-3.965468616	1.218556279	0.001136981	0.005660875
ENSMUSG00000066537.5	Vmn2r57	protein_coding	18.31448173	-3.964112743	0.83770638	2.22206E-06	2.73246E-05
ENSMUSG00000104117.5	Gm20743	processed_transcript	121.2571802	-3.960960386	1.296761715	0.00225435	0.009921574
ENSMUSG00000023968.15	Crip3	protein_coding	11.94095685	-3.954152344	1.370590331	0.003914144	0.015415167
ENSMUSG00000026185.8	Igfbp5	protein_coding	17429.74517	-3.952022196	0.476058114	1.02758E-16	6.7445E-15
ENSMUSG00000052955.5	Cpvl	protein_coding	20.05341642	-3.947955011	1.503422908	0.008640048	0.029316424
ENSMUSG00000028360.10	Slc44a5	protein_coding	315.9842577	-3.94318688	0.399481664	5.57417E-23	6.79152E-21
ENSMUSG00000053821.4	Gm9922	bidirectional_promoter_lncRNA	28.92952826	-3.942872141	0.657073056	1.96517E-09	4.93621E-08
ENSMUSG00000108228.2	6430584L05Rik	lincRNA	40.4931643	-3.941882331	0.724275249	5.25321E-08	9.76717E-07
ENSMUSG00000092188.1	Gm20471	antisense	19.04349384	-3.941655854	1.220097726	0.001235278	0.006076529
ENSMUSG00000025350.15	Rdh5	protein_coding	381.3470413	-3.940177334	0.565642844	3.26451E-12	1.25832E-10
ENSMUSG00000026442.14	Nfasc	protein_coding	2675.86291	-3.94015845	0.513956619	1.76994E-14	9.19677E-13
ENSMUSG00000046192.4	Iqub	protein_coding	62.9971452	-3.938573397	0.608975179	9.96089E-11	3.17074E-09
ENSMUSG00000054477.16	Kcnn2	protein_coding	376.2926	-3.935117011	0.985719917	6.54839E-05	0.00051284
ENSMUSG00000097513.1	Gm26696	TEC	10.80184051	-3.934450037	1.801420688	0.028956242	0.077013214
ENSMUSG00000026380.10	Tfcp2l1	protein_coding	5187.66398	-3.934094974	0.973371859	5.30609E-05	0.00042984
ENSMUSG00000071656.7	Lrrn4cl	protein_coding	105.4185933	-3.933681704	0.447440078	1.4754E-18	1.1374E-16
ENSMUSG00000026301.16	Iqca	protein_coding	63.6392425	-3.933585193	0.936559015	2.66868E-05	0.000237896
ENSMUSG00000021359.16	Tfap2a	protein_coding	418.0400172	-3.931469589	1.284158321	0.002202202	0.009763002
ENSMUSG00000107667.2	C530044C16Rik	lincRNA	82.99726251	-3.926263316	0.672536202	5.28326E-09	1.20825E-07
ENSMUSG00000053550.13	Shisa7	protein_coding	259.4089358	-3.91891212	0.660850696	3.02746E-09	7.3435E-08
ENSMUSG00000028717.12	Tal1	protein_coding	76.23992433	-3.917258697	0.972402044	5.61493E-05	0.000450384
ENSMUSG00000111656.1	Gm47232	lincRNA	17.81006432	-3.916986671	1.57963855	0.013150301	0.041191842
ENSMUSG00000108207.2	1810059H22Rik	processed_transcript	23.60590679	-3.915616243	1.332762627	0.003303693	0.013445428
ENSMUSG00000114452.1	A530001N23Rik	lincRNA	25.91561876	-3.912644143	0.888509502	1.06467E-05	0.000105868
ENSMUSG00000107917.1	Gm44235	TEC	41.41128926	-3.912434663	1.362899977	0.004096042	0.016012557
ENSMUSG00000050105.5	Grrp1	protein_coding	17.04747897	-3.908133753	1.046812147	0.000188937	0.001271577
ENSMUSG00000090223.2	Pcp4	protein_coding	10.2996353	-3.900227424	1.580789024	0.013614908	0.042371703
ENSMUSG00000045010.14	Gm4779	protein_coding	97.43942538	-3.898958725	1.605400351	0.015155072	0.046181908
ENSMUSG00000112054.1	Gm33680	lincRNA	74.29551751	-3.898309228	1.465563997	0.007815506	0.027113193
ENSMUSG00000056856.13	Jakmip3	protein_coding	19.83774113	-3.89025168	1.705271945	0.022530188	0.063339077
ENSMUSG00000034467.7	Dynlrb2	protein_coding	12.03417892	-3.886350568	1.350455912	0.004004509	0.015715585
ENSMUSG00000017754.13	Pltp	protein_coding	1950.532565	-3.885467707	0.846299278	4.40858E-06	4.94246E-05
ENSMUSG00000084915.2	C230037L18Rik	antisense	32.48957713	-3.882299612	0.784876302	7.56047E-07	1.05572E-05
ENSMUSG00000032494.12	Tdgf1	protein_coding	3440.534779	-3.882246205	2.391696415	0.104542674	0.207208741
ENSMUSG00000055022.14	Cntn1	protein_coding	11410.97559	-3.87749213	1.303349542	0.002929686	0.012226248
ENSMUSG00000024180.14	Tmem8	protein_coding	1177.669682	-3.872102698	0.617093265	3.50208E-10	1.01565E-08
ENSMUSG00000108436.1	Gm44851	antisense	11.82519002	-3.867692941	1.125440864	0.000589059	0.003299755
ENSMUSG00000027488.12	Snta1	protein_coding	729.9751111	-3.864570979	0.397859965	2.64381E-22	2.94994E-20
ENSMUSG00000038453.17	Srcin1	protein_coding	289.5496421	-3.862266271	0.710620282	5.4777E-08	1.01419E-06
ENSMUSG00000026468.14	Lhx4	protein_coding	26.68094368	-3.860039465	1.154689576	0.000829006	0.004366442
ENSMUSG00000029605.16	Oas1b	polymorphic_pseudogene	24.11525545	-3.857945033	1.377510674	0.005099753	0.0191557
ENSMUSG00000027612.7	Mmp24	protein_coding	64.42459583	-3.853961521	0.822056339	2.75624E-06	3.2864E-05
ENSMUSG00000021259.5	Cyp46a1	protein_coding	468.6782172	-3.851786247	0.465062779	1.20826E-16	7.88156E-15
ENSMUSG00000074981.13	Dcdc5	transcribed_unitary_pseudogene	7.5204631	-3.850912151	0.934678582	3.78808E-05	0.000321219
ENSMUSG00000030428.16	Ttyh1	protein_coding	7028.768589	-3.846566669	0.611226382	3.10998E-10	9.11916E-09
ENSMUSG00000107246.1	Gm42560	antisense	6.844864192	-3.845871296	1.284613709	0.002755302	0.011647536
ENSMUSG00000031983.7	2310022B05Rik	protein_coding	5555.101785	-3.844474367	0.472836591	4.26953E-16	2.68588E-14
ENSMUSG00000038745.15	Nlrp6	protein_coding	8.693597454	-3.838872307	1.579175652	0.015059944	0.045951469
ENSMUSG00000026259.14	Ngef	protein_coding	177.409392	-3.836275844	0.704593305	5.19024E-08	9.66899E-07
ENSMUSG00000050122.19	Vwa3b	protein_coding	61.52638236	-3.835658672	0.815889825	2.58641E-06	3.12255E-05
ENSMUSG00000041842.15	Fhdc1	protein_coding	361.2874577	-3.83245413	0.34391781	7.70162E-29	1.45781E-26
ENSMUSG00000067261.4	Foxd3	protein_coding	468.1913474	-3.832347184	1.143751468	0.000806129	0.004271415
ENSMUSG00000057719.11	Sh3rf2	protein_coding	23.63981006	-3.831075301	1.656381667	0.020727137	0.059264112
ENSMUSG00000027309.18	4930402H24Rik	protein_coding	6987.594558	-3.830599622	0.424355049	1.76645E-19	1.47436E-17
ENSMUSG00000033720.12	Sfxn5	protein_coding	7335.169188	-3.829997479	0.779134042	8.8461E-07	1.21169E-05
ENSMUSG00000020325.10	Fstl3	protein_coding	21.41883181	-3.827651734	1.290240003	0.003010929	0.012501474
ENSMUSG00000074570.14	Cass4	protein_coding	17.63672816	-3.819454401	1.574180798	0.015253134	0.046434009
ENSMUSG00000033644.5	Piwil2	protein_coding	52.41676853	-3.819343915	0.99419428	0.000122211	0.000882452
ENSMUSG00000115388.2	Eppk1	protein_coding	134.2118908	-3.816858402	1.293210685	0.003162765	0.013014482
ENSMUSG00000085591.1	Gm13479	lincRNA	40.78331194	-3.81572745	0.708904449	7.343E-08	1.31591E-06
ENSMUSG00000002985.16	Apoe	protein_coding	38313.1832	-3.814260387	0.895041208	2.03016E-05	0.000187863
ENSMUSG00000026117.10	Zap70	protein_coding	132.2295479	-3.813379171	1.162264527	0.001034431	0.005241383
ENSMUSG00000057103.11	Nat8f1	protein_coding	273.716645	-3.811576243	0.936680276	4.71669E-05	0.000388778
ENSMUSG00000040187.15	Arntl2	protein_coding	60.38197664	-3.810871227	0.935476297	4.62675E-05	0.000382704
ENSMUSG00000087361.7	0610043K17Rik	lincRNA	16.05038478	-3.807571425	0.801879546	2.05125E-06	2.55803E-05
ENSMUSG00000108077.1	6330415B21Rik	TEC	20.97374687	-3.805490011	1.303259524	0.003500553	0.014076581
ENSMUSG00000099767.1	Gm28884	antisense	27.01715442	-3.802950492	0.779068169	1.0533E-06	1.41778E-05
ENSMUSG00000022180.7	Slc7a8	protein_coding	85.92738608	-3.802109517	0.684769237	2.81781E-08	5.53623E-07
ENSMUSG00000074664.3	A830092H15Rik	antisense	10.08393449	-3.800966229	1.425590537	0.007670496	0.026688743
ENSMUSG00000020904.11	Cfap52	protein_coding	19.7363196	-3.800866351	0.717016119	1.15202E-07	1.94449E-06
ENSMUSG00000021750.16	Fam107a	protein_coding	23.25705815	-3.797670341	1.251801922	0.002415241	0.010454639
ENSMUSG00000035864.14	Syt1	protein_coding	120.4044717	-3.797662976	0.841207881	6.34556E-06	6.7567E-05
ENSMUSG00000085882.1	2610507I01Rik	processed_transcript	33.03053137	-3.796687996	1.147240216	0.000934929	0.004816645
ENSMUSG00000026650.15	Meig1	protein_coding	61.58140863	-3.79585726	0.919659944	3.66796E-05	0.000312669
ENSMUSG00000025551.13	Fgf14	protein_coding	147.539647	-3.794168042	1.019192094	0.000197087	0.001318475
ENSMUSG00000114970.1	Gm49069	TEC	18.88109568	-3.792927968	1.521253269	0.012656486	0.039934144
ENSMUSG00000019102.10	Aldh3a1	protein_coding	47.39492617	-3.79135174	0.958988701	7.70197E-05	0.0005916
ENSMUSG00000017167.6	Cntnap1	protein_coding	238.6709044	-3.789998865	0.583681088	8.3993E-11	2.69387E-09
ENSMUSG00000100929.1	Gm28064	processed_pseudogene	7.053864114	-3.788032195	2.166234092	0.080347789	0.169321385
ENSMUSG00000055134.5	9130017K11Rik	processed_transcript	15.66197106	-3.787887225	1.65174016	0.021832428	0.06183667
ENSMUSG00000038026.12	Kcnj9	protein_coding	51.57814326	-3.78680446	0.525449011	5.72832E-13	2.45831E-11
ENSMUSG00000064308.10	2410137M14Rik	protein_coding	84.83911608	-3.785966007	0.949795166	6.71719E-05	0.000525478
ENSMUSG00000086095.2	Gm15328	lincRNA	25.635035	-3.781083956	0.826721796	4.79445E-06	5.28836E-05
ENSMUSG00000032489.17	Kif9	protein_coding	113.640706	-3.774075722	0.525607099	6.95015E-13	2.92929E-11
ENSMUSG00000097558.1	Gm26902	bidirectional_promoter_lncRNA	9.470193978	-3.770148403	1.958963746	0.054284099	0.125107976
ENSMUSG00000004187.11	Kifc2	protein_coding	491.8538228	-3.767929399	0.808217806	3.13117E-06	3.66948E-05
ENSMUSG00000039701.11	Usp53	protein_coding	1972.957701	-3.765357319	0.280306924	3.87498E-41	2.34713E-38
ENSMUSG00000037306.13	Man1c1	protein_coding	2482.76281	-3.764695038	0.51846796	3.83696E-13	1.69113E-11
ENSMUSG00000100872.2	1700065J18Rik	lincRNA	8.366166626	-3.760117156	1.870172317	0.044370624	0.106990131
ENSMUSG00000103957.1	Gm10766	TEC	10.65932779	-3.754461274	1.232043934	0.002308736	0.01009804
ENSMUSG00000058183.14	Mmel1	protein_coding	28.91882668	-3.751343804	1.515363245	0.01330345	0.041561027
ENSMUSG00000022429.11	Dmc1	protein_coding	103.5178538	-3.749168283	0.918546752	4.47209E-05	0.000371215
ENSMUSG00000031165.6	Was	protein_coding	52.18516278	-3.749110429	1.720993881	0.029372062	0.077874902
ENSMUSG00000079019.2	Insl3	protein_coding	7.674026793	-3.746447459	1.74597095	0.031891545	0.082926622
ENSMUSG00000040703.11	Cyp2s1	protein_coding	214.973023	-3.743520738	1.281456472	0.003485723	0.014027587
ENSMUSG00000110710.1	C78859	lincRNA	41.48107378	-3.735762864	0.840585889	8.82044E-06	9.02358E-05
ENSMUSG00000103502.1	9330121J05Rik	antisense	13.76776878	-3.734295737	1.184271762	0.001614678	0.007582831
ENSMUSG00000045092.8	S1pr1	protein_coding	1537.876746	-3.733798302	0.54827915	9.75774E-12	3.47671E-10
ENSMUSG00000073418.4	C4b	protein_coding	523.3935924	-3.729475175	1.863763911	NA	NA
ENSMUSG00000028524.21	Sgip1	protein_coding	591.7669599	-3.72870651	0.786683612	2.13951E-06	2.64785E-05
ENSMUSG00000030256.11	Bhlhe41	protein_coding	676.2793791	-3.727958337	0.955559006	9.56626E-05	0.000712932
ENSMUSG00000110386.1	Gm42031	lincRNA	120.7127001	-3.726849886	0.906837448	3.96136E-05	0.000332729
ENSMUSG00000023391.8	Dlx2	protein_coding	33.68331785	-3.719990544	0.94847039	8.77825E-05	0.00066016
ENSMUSG00000028836.14	Slc30a2	protein_coding	198.3747524	-3.718369212	3.008643014	0.216497305	0.353413318
ENSMUSG00000118154.1	9330117O12Rik	lincRNA	10.60169905	-3.715281499	0.900447299	3.69063E-05	0.000314096
ENSMUSG00000005089.15	Slc1a2	protein_coding	11485.8593	-3.714649614	1.265859748	0.00334099	0.013563575
ENSMUSG00000045761.16	Togaram2	protein_coding	133.2121046	-3.710677255	0.795338038	3.07815E-06	3.61935E-05
ENSMUSG00000024526.9	Cidea	protein_coding	29.11508691	-3.710406477	1.209022127	0.002148256	0.009567863
ENSMUSG00000093628.1	Gm20616	antisense	7.426655449	-3.709869272	1.59721214	0.020194445	0.058015328
ENSMUSG00000067279.3	Ppp1r3c	protein_coding	1961.486098	-3.703090289	0.793798187	3.08576E-06	3.62628E-05
ENSMUSG00000085049.1	Parvaos	antisense	22.1330826	-3.701121221	1.176009958	0.001648505	0.007699559
ENSMUSG00000037259.15	Dzank1	protein_coding	318.9371938	-3.698812104	0.680565295	5.48237E-08	1.01419E-06
ENSMUSG00000030889.14	Vwa3a	protein_coding	14.51027298	-3.697174052	1.135723349	0.001132537	0.005640584
ENSMUSG00000056445.8	Hoxaas2	processed_transcript	567.6485779	-3.691981938	1.098134503	0.000773664	0.00413158
ENSMUSG00000109125.1	Gm45159	lincRNA	11.11666656	-3.691489188	0.837059639	1.03339E-05	0.000103095
ENSMUSG00000018411.17	Mapt	protein_coding	985.6488918	-3.691241757	0.520568839	1.33353E-12	5.40015E-11
ENSMUSG00000097781.1	9330136K24Rik	lincRNA	15.38227435	-3.690682237	0.662719747	2.56214E-08	5.11464E-07
ENSMUSG00000021751.13	Acox2	protein_coding	19.36387382	-3.687517944	1.137392516	0.001186606	0.005863878
ENSMUSG00000030494.13	Rhpn2	protein_coding	735.5386931	-3.677512424	0.804635947	4.86782E-06	5.35814E-05
ENSMUSG00000022037.15	Clu	protein_coding	2647.530894	-3.67722514	0.588279299	4.08316E-10	1.16192E-08
ENSMUSG00000053588.4	A730061H03Rik	bidirectional_promoter_lncRNA	15.9352454	-3.676972532	1.179462942	0.001823936	0.008376108
ENSMUSG00000036196.16	Slc26a8	protein_coding	61.86049469	-3.676856536	0.553114107	2.98001E-11	9.93338E-10
ENSMUSG00000054958.6	Nt5c1a	protein_coding	8.686197138	-3.675952321	1.236040048	0.002939689	0.012253522
ENSMUSG00000107947.1	Gm44438	TEC	46.39136793	-3.672376905	1.133130845	0.001191481	0.005883858
ENSMUSG00000025780.7	Itih5	protein_coding	37.16652729	-3.670509782	1.82874965	0.044737482	0.107690997
ENSMUSG00000056598.16	Drc3	protein_coding	88.48171509	-3.660963575	0.301206933	5.44168E-34	1.87817E-31
ENSMUSG00000021565.16	Slc6a19	protein_coding	7.14202829	-3.656539148	1.606151008	0.022811025	0.063950506
ENSMUSG00000019892.13	Lrriq1	protein_coding	177.6191279	-3.655147314	1.244079347	0.003303009	0.013445428
ENSMUSG00000074517.2	Gm10710	lincRNA	20.32489408	-3.653958069	0.988347789	0.000218131	0.00143347
ENSMUSG00000001827.12	Folr1	protein_coding	581.5284356	-3.647444373	1.228086901	0.00297779	0.012388522
ENSMUSG00000030643.14	Rab30	protein_coding	1107.922282	-3.64574139	0.576967923	2.63613E-10	7.84914E-09
ENSMUSG00000107992.1	Gm44223	unprocessed_pseudogene	6.878700129	-3.644655723	2.3072155	0.114180809	0.221325149
ENSMUSG00000050808.13	Muc15	protein_coding	232.8831439	-3.64420201	0.886507689	3.94394E-05	0.000331792
ENSMUSG00000074151.13	Nlrc5	protein_coding	101.8695637	-3.643086401	1.039835589	0.000459149	0.002687845
ENSMUSG00000041062.7	Mslnl	protein_coding	24.9276048	-3.641303703	1.619039145	0.024509169	0.0676203
ENSMUSG00000108446.1	Gm44997	processed_transcript	52.42752692	-3.639388044	0.698164121	1.86014E-07	2.99203E-06
ENSMUSG00000022790.14	Igsf11	protein_coding	1429.108585	-3.639361708	0.437475061	8.86971E-17	5.85788E-15
ENSMUSG00000020377.15	Ltc4s	protein_coding	9.243466553	-3.638295777	1.251631073	0.003650957	0.014580004
ENSMUSG00000078302.5	Foxd1	protein_coding	127.2922061	-3.638098797	1.20006512	0.002432738	0.010512444
ENSMUSG00000022847.15	Thpo	protein_coding	42.49759395	-3.634171388	0.718297326	4.20523E-07	6.22562E-06
ENSMUSG00000113245.1	Gm48574	TEC	8.297758522	-3.632408608	1.552414793	0.01929179	0.055933528
ENSMUSG00000086067.1	Gm16183	antisense	15.01097214	-3.632160328	1.513888569	0.016429785	0.049245221
ENSMUSG00000046613.19	Vwa5b2	protein_coding	77.65608692	-3.628179561	0.672984718	6.99978E-08	1.26401E-06
ENSMUSG00000040013.11	Fkbp6	protein_coding	185.9391863	-3.627368264	4.974203377	0.465857302	0.607764604
ENSMUSG00000101102.1	Gm28609	antisense	13.46299369	-3.622853363	0.855646595	2.29516E-05	0.000208311
ENSMUSG00000036815.17	Dpp10	protein_coding	54.99904909	-3.617919914	1.82902122	NA	NA
ENSMUSG00000091476.8	Catspere2	protein_coding	86.39242416	-3.61557903	0.69486924	1.95832E-07	3.13805E-06
ENSMUSG00000112959.1	Gm32834	lincRNA	23.32110549	-3.612791207	0.580314059	4.7978E-10	1.35618E-08
ENSMUSG00000010505.16	Myt1	protein_coding	309.9577703	-3.609934453	0.94703545	0.000137944	0.000973506
ENSMUSG00000002289.16	Angptl4	protein_coding	187.5698116	-3.604992715	0.960566421	0.00017474	0.001196542
ENSMUSG00000074146.9	4930579C12Rik	lincRNA	8.584416962	-3.604235741	1.707769676	0.034815924	0.088632414
ENSMUSG00000097166.1	9330179D12Rik	antisense	20.00087224	-3.600623085	1.333755088	0.00694201	0.024635187
ENSMUSG00000039004.6	Bmp6	protein_coding	563.0114295	-3.599834238	0.734075961	9.39529E-07	1.27926E-05
ENSMUSG00000020151.16	Ptprr	protein_coding	42.01652005	-3.596584657	1.28621779	0.005169962	0.019364522
ENSMUSG00000037801.13	Iqch	protein_coding	11.68434895	-3.596286147	1.021597382	0.000431128	0.002548774
ENSMUSG00000045034.12	Ankrd34b	protein_coding	18.23708696	-3.596013421	1.056777199	0.000666963	0.003659322
ENSMUSG00000000792.2	Slc5a5	protein_coding	80.16480383	-3.593551407	1.218705025	0.003191509	0.013104784
ENSMUSG00000025006.18	Sorbs1	protein_coding	2354.802837	-3.593485687	0.449035911	1.21751E-15	7.23004E-14
ENSMUSG00000046607.6	Hrk	protein_coding	126.5772216	-3.591901223	0.934651284	0.00012152	0.00087806
ENSMUSG00000107835.1	Gm43999	TEC	9.295442471	-3.589585613	1.90456065	0.059466086	0.134372311
ENSMUSG00000015968.18	Cacna1d	protein_coding	203.4922196	-3.587816133	0.643794549	2.50503E-08	5.02428E-07
ENSMUSG00000079547.4	H2-DMb1	protein_coding	13.33905707	-3.587418318	1.438681433	0.01264742	0.039911477
ENSMUSG00000031786.7	Drc7	protein_coding	19.78677878	-3.586135689	1.164626712	0.002075471	0.009331914
ENSMUSG00000036533.9	Cdc42ep3	protein_coding	485.1685669	-3.585467507	0.320072499	3.98415E-29	7.74898E-27
ENSMUSG00000029309.7	Sparcl1	protein_coding	24253.4063	-3.582630902	1.403298233	NA	NA
ENSMUSG00000020131.14	Pcsk4	protein_coding	64.51277068	-3.579566504	1.001873784	0.000353088	0.002160447
ENSMUSG00000038763.12	Alpk3	protein_coding	309.3188604	-3.578705653	0.837634255	1.93383E-05	0.000179891
ENSMUSG00000030825.19	Hsd17b14	protein_coding	911.0566945	-3.575959558	1.008611243	0.000391975	0.002358746
ENSMUSG00000036469.16	Marchf1	protein_coding	75.85406295	-3.572365953	0.706616146	4.29048E-07	6.31654E-06
ENSMUSG00000056174.8	Col8a2	protein_coding	2258.191009	-3.569700318	0.715546211	6.07628E-07	8.66289E-06
ENSMUSG00000022818.13	Cyp2ab1	protein_coding	14.5774166	-3.568675435	1.311610204	0.006511718	0.023402005
ENSMUSG00000073752.2	Gm10570	antisense	9.847459169	-3.566068979	1.275406026	0.005173517	0.019372305
ENSMUSG00000086096.1	Gm12688	lincRNA	28.95714193	-3.565518498	1.489510255	0.01667701	0.04978212
ENSMUSG00000090069.2	E430024P14Rik	antisense	22.92456889	-3.565300455	0.825410211	1.56434E-05	0.000148451
ENSMUSG00000039543.16	Cfap70	protein_coding	17.70794548	-3.564603808	0.988006526	0.000308715	0.001922105
ENSMUSG00000040329.14	Il7	protein_coding	16.14391626	-3.562575658	1.283757664	0.005518212	0.020441395
ENSMUSG00000022665.15	Ccdc80	protein_coding	1594.251504	-3.561771662	0.525549562	1.225E-11	4.29255E-10
ENSMUSG00000027965.15	Olfm3	protein_coding	7.315511997	-3.561180678	1.42617732	0.012524502	0.039606121
ENSMUSG00000044719.5	E230025N22Rik	protein_coding	14.97192439	-3.560563227	1.109110219	0.00132602	0.006444666
ENSMUSG00000010044.12	Zmynd10	protein_coding	41.0627368	-3.559592306	0.72616118	9.4899E-07	1.28965E-05
ENSMUSG00000050711.7	Scg2	protein_coding	53.39890624	-3.559405182	0.845121633	2.53448E-05	0.000227577
ENSMUSG00000035121.6	Neil2	protein_coding	73.911795	-3.557141002	1.679735583	0.034202251	0.087497009
ENSMUSG00000023987.14	Pgc	protein_coding	179.290471	-3.55678998	1.371199652	0.0094887	0.031678809
ENSMUSG00000032514.11	Ttc21a	protein_coding	71.04620605	-3.554662577	0.442636236	9.69471E-16	5.83886E-14
ENSMUSG00000085886.1	D030047H15Rik	antisense	144.7450082	-3.55442961	0.467056548	2.7351E-14	1.38057E-12
ENSMUSG00000029123.8	Stk32b	protein_coding	15.41752712	-3.552155098	2.204807529	0.107158948	0.211329621
ENSMUSG00000071103.10	1700029J07Rik	protein_coding	93.29637104	-3.549686911	0.567755163	4.04856E-10	1.15362E-08
ENSMUSG00000089876.3	Tmem102	protein_coding	88.33306356	-3.549474982	0.798677766	8.8224E-06	9.02358E-05
ENSMUSG00000078906.9	Gm14444	protein_coding	74.76110109	-3.535806274	0.93472021	0.00015511	0.001078846
ENSMUSG00000074591.8	Ankub1	protein_coding	28.14746842	-3.534827748	1.076748253	0.00102755	0.005216487
ENSMUSG00000030737.17	Slco2b1	protein_coding	13.12615325	-3.534013286	0.735808898	1.56387E-06	2.00691E-05
ENSMUSG00000031618.13	Nr3c2	protein_coding	203.6879415	-3.532923199	0.699205521	4.35453E-07	6.40639E-06
ENSMUSG00000025488.9	Cox8b	protein_coding	24.08271611	-3.531083337	1.444752683	0.014522423	0.044632556
ENSMUSG00000037106.8	Fer1l6	protein_coding	15.79412493	-3.527283794	1.139873214	0.001971763	0.008937649
ENSMUSG00000118292.1	Gm10549	lincRNA	10.69927459	-3.519644755	0.775006777	5.5872E-06	6.03714E-05
ENSMUSG00000020905.11	Usp43	protein_coding	77.75769157	-3.517249563	1.471633219	0.016846934	0.050148131
ENSMUSG00000102152.1	Gm37475	TEC	6.774500911	-3.512672704	1.463188807	0.016363888	0.04908935
ENSMUSG00000059824.12	Dbp	protein_coding	742.1117884	-3.510668502	0.473275411	1.1907E-13	5.62202E-12
ENSMUSG00000116180.1	Gm49492	bidirectional_promoter_lncRNA	100.579473	-3.50965239	0.714939662	9.15331E-07	1.25113E-05
ENSMUSG00000108255.1	Gm16499	lincRNA	128.4489382	-3.5094994	0.939768679	0.000188142	0.001267833
ENSMUSG00000020828.13	Pld2	protein_coding	1132.557579	-3.509128007	0.474986085	1.49217E-13	6.89194E-12
ENSMUSG00000108778.1	Gm20083	lincRNA	21.73132407	-3.50829832	1.25192284	0.005073528	0.019087628
ENSMUSG00000108543.1	Gm44735	TEC	24.77713958	-3.508161436	1.046223431	0.000798926	0.004239608
ENSMUSG00000109123.1	Gm39059	lincRNA	11.56303558	-3.506820852	0.85947372	4.49978E-05	0.00037293
ENSMUSG00000083534.1	H2-M6-ps	unprocessed_pseudogene	169.3999185	-3.506278316	0.907873161	0.000112426	0.000820458
ENSMUSG00000104113.1	Gm37292	TEC	10.7390145	-3.502196945	2.073244347	0.091174401	0.186555092
ENSMUSG00000055676.4	Gm5069	transcribed_processed_pseudogene	123.7538938	-3.496560691	0.578867946	1.53787E-09	3.9328E-08
ENSMUSG00000060268.12	Armh1	protein_coding	28.38371309	-3.490377593	0.794642971	1.12114E-05	0.000110963
ENSMUSG00000022679.13	Mpv17l	protein_coding	405.6462721	-3.488685291	0.301647003	6.16625E-31	1.40564E-28
ENSMUSG00000103336.1	Gm37993	TEC	5.748846387	-3.479833746	1.147813565	0.002431756	0.010510342
ENSMUSG00000037095.8	Lrg1	protein_coding	5.785991754	-3.478207427	1.974291235	0.078111559	0.165580038
ENSMUSG00000068587.10	Mgam	protein_coding	59.91682686	-3.477058687	2.985920039	0.244227574	0.386391292
ENSMUSG00000024140.10	Epas1	protein_coding	2293.439834	-3.476559234	0.753880686	3.99676E-06	4.54323E-05
ENSMUSG00000005672.12	Kit	protein_coding	1644.232327	-3.476321975	0.777051207	7.68646E-06	7.96447E-05
ENSMUSG00000085495.1	Gm16796	antisense	5.644729688	-3.474554447	1.230521742	0.00474812	0.018049155
ENSMUSG00000037031.10	Tspan15	protein_coding	2369.93922	-3.472452569	0.298550996	2.86652E-31	6.60546E-29
ENSMUSG00000109617.1	Gm7669	processed_pseudogene	10.29165093	-3.468107382	1.068057566	0.001165806	0.005773206
ENSMUSG00000097767.8	Miat	lincRNA	832.45742	-3.467413683	0.942518295	0.000234259	0.001522465
ENSMUSG00000033595.7	Lgi3	protein_coding	167.535345	-3.461676077	0.999936032	0.000536381	0.003056797
ENSMUSG00000086127.1	Gm11934	processed_transcript	9.057498937	-3.461595269	1.791012161	0.053265866	0.123198381
ENSMUSG00000040985.13	Sun3	protein_coding	9.545547655	-3.460475272	0.934877859	0.000214306	0.00141096
ENSMUSG00000022780.5	Meltf	protein_coding	46.83985407	-3.456719482	1.024700628	0.000742475	0.003996057
ENSMUSG00000002769.9	Gnmt	protein_coding	67.13091234	-3.455902097	0.650131191	1.06248E-07	1.81211E-06
ENSMUSG00000054667.7	Irs4	protein_coding	31.55471984	-3.455516167	1.157188276	0.002825313	0.011874828
ENSMUSG00000042082.7	Arsb	protein_coding	1057.802607	-3.45487094	0.68125947	3.95108E-07	5.91128E-06
ENSMUSG00000034949.18	Zfr2	protein_coding	456.414868	-3.452473297	0.561531796	7.83113E-10	2.11221E-08
ENSMUSG00000113212.1	Gm47435	processed_pseudogene	38.89116109	-3.451881303	0.712744282	1.27838E-06	1.67605E-05
ENSMUSG00000047013.15	Fbxo41	protein_coding	119.204706	-3.449906805	0.551503747	3.96359E-10	1.13245E-08
ENSMUSG00000048978.14	Nrsn1	protein_coding	19.81729916	-3.449054536	1.710483982	0.04375605	0.105809086
ENSMUSG00000026649.14	Cfap126	protein_coding	33.9752071	-3.447615916	0.80654136	1.91508E-05	0.000178304
ENSMUSG00000050953.10	Gja1	protein_coding	17970.72665	-3.444410519	0.680763811	4.20079E-07	6.22339E-06
ENSMUSG00000032584.12	Mst1r	protein_coding	41.24267104	-3.440508308	1.227875339	0.005078667	0.019103573
ENSMUSG00000030329.11	Pianp	protein_coding	144.4642627	-3.438696579	0.608871408	1.6265E-08	3.41403E-07
ENSMUSG00000031543.18	Ank1	protein_coding	281.2416832	-3.437052121	0.404816707	2.05943E-17	1.42679E-15
ENSMUSG00000024654.8	Asrgl1	protein_coding	2414.90845	-3.43556016	0.435298941	2.96393E-15	1.70285E-13
ENSMUSG00000111465.1	Gm47113	lincRNA	11.91346164	-3.435529394	1.225781237	0.005067264	0.019070833
ENSMUSG00000043463.6	Rab9b	protein_coding	29.21454088	-3.433237891	0.898632238	0.000133173	0.000946576
ENSMUSG00000006221.7	Hspb7	protein_coding	76.87483953	-3.427202138	0.974723647	0.000437976	0.002584217
ENSMUSG00000034037.14	Fgd5	protein_coding	146.2014953	-3.426009662	1.113910819	0.00210038	0.009411976
ENSMUSG00000035984.14	Nme5	protein_coding	45.65632956	-3.425733152	0.683899777	5.46807E-07	7.90205E-06
ENSMUSG00000015947.10	Fcgr1	protein_coding	8.610881574	-3.425039339	1.296845833	0.008264865	0.02830616
ENSMUSG00000105184.1	Gm42537	TEC	12.33291987	-3.422705554	2.030816495	0.091914516	0.187725215
ENSMUSG00000023169.15	Slc38a1	protein_coding	23125.72346	-3.414475333	0.744981212	4.57686E-06	5.08007E-05
ENSMUSG00000091556.8	Gm14569	protein_coding	14.34284554	-3.412201582	1.161262203	0.003299581	0.013439214
ENSMUSG00000104097.1	Gm37313	unprocessed_pseudogene	16.91272771	-3.411608628	1.035592874	0.000986485	0.00503454
ENSMUSG00000060924.15	Csmd1	protein_coding	164.8078976	-3.410906493	1.3303948	0.010352415	0.034042375
ENSMUSG00000024134.11	Six2	protein_coding	59.59009644	-3.410101496	0.73179153	3.16308E-06	3.69869E-05
ENSMUSG00000113986.1	Gm31333	lincRNA	7.928568852	-3.41005119	1.585530825	0.031497394	0.082183968
ENSMUSG00000074715.3	Ccl28	protein_coding	14.35482622	-3.409522606	0.976411445	0.000479613	0.002784174
ENSMUSG00000116942.1	Gm49744	processed_pseudogene	7.029039499	-3.40937379	1.003470681	0.000679842	0.003718436
ENSMUSG00000049225.14	Pdp1	protein_coding	1160.340694	-3.407078035	0.357513317	1.57384E-21	1.65998E-19
ENSMUSG00000049608.8	Gpr55	protein_coding	27.43610647	-3.406929781	0.816218856	2.99246E-05	0.000262801
ENSMUSG00000024500.20	Ppp2r2b	protein_coding	820.8341154	-3.405333867	0.848134952	5.94244E-05	0.000472188
ENSMUSG00000049515.12	Espnl	protein_coding	45.63070004	-3.403773044	1.046820554	0.001147839	0.005706702
ENSMUSG00000022304.13	Dpys	protein_coding	78.79983151	-3.402396542	1.086835879	0.001744779	0.008070985
ENSMUSG00000092309.2	4930518C09Rik	antisense	11.73049126	-3.402007581	1.481901611	0.021692807	0.061548113
ENSMUSG00000074577.9	Ripor3	protein_coding	63.77398466	-3.400981674	0.887861067	0.000127866	0.000916414
ENSMUSG00000020782.18	Llgl2	protein_coding	1872.122145	-3.400342275	1.363119808	0.012612432	0.039824778
ENSMUSG00000084694.1	Gm24893	misc_RNA	5.424012284	-3.398551403	1.713390786	0.047308951	0.112161683
ENSMUSG00000047361.16	Gm973	protein_coding	409.5593315	-3.398418314	0.809206568	2.67278E-05	0.00023808
ENSMUSG00000044694.2	2010007H06Rik	antisense	32.58266638	-3.397410944	1.2841247	0.008152166	0.028015228
ENSMUSG00000002346.16	Slc25a42	protein_coding	638.3942493	-3.397394944	0.541499032	3.51763E-10	1.01778E-08
ENSMUSG00000107215.1	Gm43197	TEC	37.07979458	-3.397354496	1.03483987	0.001027174	0.005215829
ENSMUSG00000028756.12	Pink1	protein_coding	3813.460175	-3.396904295	0.564719693	1.7966E-09	4.5451E-08
ENSMUSG00000032017.14	Grik4	protein_coding	237.5064088	-3.396677015	0.721412449	2.49705E-06	3.03193E-05
ENSMUSG00000059412.7	Fxyd2	protein_coding	25.99431146	-3.396053543	1.286931708	0.008318133	0.028461012
ENSMUSG00000052572.19	Dlg2	protein_coding	45.95109059	-3.393883372	0.790836163	1.7746E-05	0.000166614
ENSMUSG00000027318.17	Adam33	protein_coding	19.215305	-3.393783099	2.073996678	0.101766495	0.202958579
ENSMUSG00000107512.1	Gm44433	TEC	49.82110198	-3.391462589	1.152384065	0.003250518	0.013277646
ENSMUSG00000020887.3	A230052G05Rik	TEC	11.78663241	-3.389637117	1.376739454	0.013813541	0.042882862
ENSMUSG00000029597.14	Sds	protein_coding	74.13226626	-3.384998878	0.860878328	8.42318E-05	0.000638896
ENSMUSG00000099784.1	Dalir	lincRNA	5.982098466	-3.384849184	1.264888065	0.007450511	0.026114575
ENSMUSG00000039552.14	Rsph4a	protein_coding	61.42233574	-3.384354057	0.823491426	3.96067E-05	0.000332729
ENSMUSG00000087192.7	4930412L05Rik	processed_transcript	21.88149584	-3.382787447	1.221802014	0.005628266	0.020755658
ENSMUSG00000006731.10	B4galnt1	protein_coding	485.5023086	-3.380954119	0.551633857	8.8443E-10	2.36145E-08
ENSMUSG00000074657.5	Kif5a	protein_coding	317.5538596	-3.38000419	0.729128491	3.55771E-06	4.09688E-05
ENSMUSG00000026576.12	Atp1b1	protein_coding	3540.267548	-3.37969747	0.476640856	1.33475E-12	5.40015E-11
ENSMUSG00000055805.15	Fmnl1	protein_coding	173.1049327	-3.379212433	0.740362026	5.01235E-06	5.4944E-05
ENSMUSG00000025666.16	Tmem47	protein_coding	11341.707	-3.378188245	0.408315669	1.30113E-16	8.46136E-15
ENSMUSG00000086930.1	Frs3os	antisense	12.73809211	-3.378182363	0.97186612	0.000509	0.002926714
ENSMUSG00000116608.1	Gm41495	lincRNA	6.6158435	-3.378022583	1.339983023	0.011704037	0.037481207
ENSMUSG00000097840.1	Gm26756	antisense	6.965549929	-3.375505596	1.70049819	0.04714338	0.111906802
ENSMUSG00000086796.2	4932702P03Rik	antisense	18.16886568	-3.373432208	0.759070565	8.82353E-06	9.02358E-05
ENSMUSG00000042675.15	Ypel3	protein_coding	1223.399261	-3.371573655	0.43189554	5.88184E-15	3.25574E-13
ENSMUSG00000108169.1	Gm43958	TEC	6.257634017	-3.370679019	2.540149191	0.18452157	0.314710964
ENSMUSG00000043441.5	Gpr149	protein_coding	120.1802054	-3.369796025	3.532526204	0.34011717	0.488713841
ENSMUSG00000013611.14	Snx31	protein_coding	18.34351781	-3.36959726	2.075115871	0.10441602	0.20703714
ENSMUSG00000113750.1	Gm5628	processed_pseudogene	57.6616869	-3.369491621	0.956633534	0.000427919	0.002534044
ENSMUSG00000023995.12	Tspo2	protein_coding	36.10010813	-3.368450845	1.820370897	0.064253028	0.142575277
ENSMUSG00000022388.14	Ttll8	protein_coding	159.316121	-3.368336651	0.840237037	6.10298E-05	0.000483134
ENSMUSG00000113965.1	A730091E23Rik	TEC	68.22944143	-3.363769825	0.682904305	8.40664E-07	1.15653E-05
ENSMUSG00000037225.13	Fgf2	protein_coding	650.4483997	-3.362548175	0.82205725	4.30618E-05	0.000359272
ENSMUSG00000032679.12	Cd59a	protein_coding	213.9290646	-3.360046847	1.223253187	0.006017757	0.021958081
ENSMUSG00000063063.12	Ctnna2	protein_coding	1958.86433	-3.356711556	1.067625833	NA	NA
ENSMUSG00000034645.14	Zyg11a	protein_coding	346.8092244	-3.355166919	1.475717869	0.022991076	0.064319189
ENSMUSG00000027447.6	Cst3	protein_coding	14361.39462	-3.355054342	0.584591338	9.51558E-09	2.08831E-07
ENSMUSG00000020930.9	Ccdc103	protein_coding	44.53295601	-3.351275367	0.673762523	6.55951E-07	9.32673E-06
ENSMUSG00000003283.15	Hck	protein_coding	132.8936044	-3.350542336	1.235820373	0.006704244	0.02395244
ENSMUSG00000048385.9	Scrt1	protein_coding	30.36364491	-3.349829832	1.249207541	0.007327892	0.02578873
ENSMUSG00000035875.15	AI182371	protein_coding	23.02894629	-3.34919883	0.786398481	2.05428E-05	0.000189763
ENSMUSG00000017639.13	Rab11fip4	protein_coding	1613.125065	-3.348956815	0.686354362	1.06441E-06	1.43001E-05
ENSMUSG00000085586.1	Gm11613	processed_transcript	99.59078306	-3.347484551	0.70557946	2.09223E-06	2.60301E-05
ENSMUSG00000021884.18	Hacl1	protein_coding	42.1717516	-3.347040287	0.557545809	1.93506E-09	4.87212E-08
ENSMUSG00000025504.14	Eps8l2	protein_coding	124.4359741	-3.341484945	1.624701679	0.039717403	0.098124803
ENSMUSG00000037196.6	Pacrg	protein_coding	78.0784718	-3.341062847	0.526807528	2.26663E-10	6.85486E-09
ENSMUSG00000030862.13	Cpxm2	protein_coding	38.07874632	-3.340369621	0.696422191	1.61484E-06	2.06357E-05
ENSMUSG00000037206.15	Islr	protein_coding	561.5897737	-3.339983007	1.067033138	0.001747119	0.008078283
ENSMUSG00000023906.3	Cldn6	protein_coding	182.6219971	-3.338482377	4.558538317	0.463950037	0.60604154
ENSMUSG00000021991.9	Cacna2d3	protein_coding	251.1693356	-3.336541441	1.314220174	NA	NA
ENSMUSG00000085971.4	Gm15411	processed_transcript	10.48665282	-3.335827077	0.878788385	0.000147086	0.001031156
ENSMUSG00000075014.1	Gm10800	protein_coding	70.67765085	-3.335231498	0.926059219	0.000316348	0.001962135
ENSMUSG00000103358.1	Gm37593	TEC	6.998769154	-3.335182106	1.532591851	0.029542469	0.078199567
ENSMUSG00000031803.8	B3gnt3	protein_coding	27.05008888	-3.332673896	1.294645689	0.010047286	0.033172786
ENSMUSG00000028838.11	Extl1	protein_coding	132.1827403	-3.331697251	0.644295218	2.32754E-07	3.65781E-06
ENSMUSG00000072769.6	Gm10419	lincRNA	85.74189327	-3.330969627	0.591795705	1.81699E-08	3.76616E-07
ENSMUSG00000063681.14	Crb1	protein_coding	345.3281447	-3.327600055	0.696374736	1.76641E-06	2.23303E-05
ENSMUSG00000110239.1	Gm45620	lincRNA	5.829061188	-3.327284816	1.437936826	0.020671575	0.059128278
ENSMUSG00000026023.16	Cdk15	protein_coding	13.23332621	-3.324771227	1.726644905	0.054158406	0.124922012
ENSMUSG00000104943.1	Gm42868	sense_intronic	6.742446957	-3.324105526	1.018438026	0.001098802	0.005509602
ENSMUSG00000020892.10	Aloxe3	protein_coding	81.30976268	-3.323884254	0.687041319	1.31173E-06	1.71553E-05
ENSMUSG00000026874.10	Hc	protein_coding	44.21812536	-3.323748221	0.920906859	0.000307128	0.001916498
ENSMUSG00000026202.13	Tuba4a	protein_coding	1363.072382	-3.322697562	0.889051732	0.00018597	0.0012588
ENSMUSG00000030761.16	Myo7a	protein_coding	189.3286191	-3.322081248	0.749553227	9.33276E-06	9.44413E-05
ENSMUSG00000030158.12	Clec12b	protein_coding	10.71453505	-3.316103417	2.065607046	0.108408161	0.213111756
ENSMUSG00000034579.17	Pla2g3	protein_coding	14.32874403	-3.314718449	0.99034161	0.000816778	0.004317051
ENSMUSG00000061039.5	Olfr920	protein_coding	19.44346807	-3.313273909	1.256813094	0.008382787	0.028636011
ENSMUSG00000048916.7	Gm5540	processed_pseudogene	145.4883483	-3.313171449	0.866189744	0.000130775	0.000934105
ENSMUSG00000074653.10	Lrrc31	protein_coding	86.10125956	-3.31286427	1.905680162	0.082137596	0.172475935
ENSMUSG00000114424.1	Gm47414	lincRNA	31.31731036	-3.311980236	0.616026746	7.60077E-08	1.35409E-06
ENSMUSG00000097692.2	A230060F14Rik	antisense	7.512713333	-3.310554805	0.960416274	0.000566849	0.003200318
ENSMUSG00000051985.12	Igfn1	protein_coding	6.09407423	-3.310503598	2.013901234	0.100212109	0.200518803
ENSMUSG00000044976.17	Wdr72	protein_coding	86.6119193	-3.309861869	1.175424654	0.004864292	0.018427982
ENSMUSG00000116288.1	Gm41349	lincRNA	11.65811858	-3.309752821	1.031677398	0.001336022	0.006478422
ENSMUSG00000040759.9	Cmtm5	protein_coding	243.6448429	-3.307597198	1.149584597	NA	NA
ENSMUSG00000030116.14	Mfap5	protein_coding	227.5156956	-3.307159994	1.032837642	0.001364706	0.006597896
ENSMUSG00000034522.10	Zfp395	protein_coding	1302.246486	-3.30689601	0.723924947	4.92378E-06	5.4085E-05
ENSMUSG00000017723.11	Wfdc2	protein_coding	390.8463624	-3.306183349	3.061717837	0.280210823	0.425870632
ENSMUSG00000107859.1	Gm30731	lincRNA	125.2445511	-3.305856136	1.214332463	0.006481652	0.023325585
ENSMUSG00000096966.2	Gm18336	protein_coding	207.0126098	-3.304965783	3.800108993	0.384462791	0.532385003
ENSMUSG00000106396.1	Gm42902	antisense	7.78909675	-3.3047147	1.284330501	0.01007912	0.033257174
ENSMUSG00000019368.13	Sec14l4	protein_coding	38.38509565	-3.304391993	4.436072674	0.456337428	0.599229027
ENSMUSG00000046561.9	Arsj	protein_coding	16.45839669	-3.304069578	4.981450876	0.507154734	0.643120012
ENSMUSG00000110884.1	Gm47416	lincRNA	33.37613201	-3.304069578	4.981450876	0.507154734	0.643120012
ENSMUSG00000097316.2	Gm10516	antisense	30.25573066	-3.302265862	0.846741021	9.6204E-05	0.000715874
ENSMUSG00000030270.11	Cpne9	protein_coding	43.79915117	-3.300270501	1.281673731	0.010024899	0.033120966
ENSMUSG00000104684.1	5430427N15Rik	lincRNA	16.78490005	-3.298099237	0.746952967	1.00821E-05	0.000100964
ENSMUSG00000038393.14	Txnip	protein_coding	5242.187355	-3.297181007	0.63519699	2.09392E-07	3.31555E-06
ENSMUSG00000108005.1	Gm44435	TEC	50.00565297	-3.295037118	1.14817791	0.004107359	0.016044961
ENSMUSG00000113440.1	Gm46404	lincRNA	123.8434079	-3.29281847	0.349882401	4.90435E-21	4.95106E-19
ENSMUSG00000030310.10	Slc6a1	protein_coding	3745.883169	-3.291404438	1.352874499	0.014978557	0.045762417
ENSMUSG00000107707.1	Gm44286	TEC	22.37041309	-3.2878547	1.417357478	0.020356709	0.058421852
ENSMUSG00000118651.1	CT030740.1	antisense	13.62790852	-3.287679458	1.561948118	0.035303645	0.089461782
ENSMUSG00000040543.16	Pitpnm3	protein_coding	271.2739015	-3.281268309	0.724219159	5.87699E-06	6.30527E-05
ENSMUSG00000097075.3	Cdiptos	protein_coding	7.138855482	-3.281183598	1.153621955	0.004451679	0.017134276
ENSMUSG00000048647.9	Exd1	protein_coding	96.56785548	-3.280084561	0.648425487	4.22484E-07	6.24593E-06
ENSMUSG00000113459.1	Gm30655	lincRNA	17.8617147	-3.278277939	1.143853002	0.004156997	0.016200062
ENSMUSG00000117285.1	Gm49863	processed_pseudogene	19.69335969	-3.277052728	1.516711077	0.030723867	0.080657763
ENSMUSG00000106379.1	Lhfpl3	protein_coding	635.8851653	-3.275700164	1.816586913	0.071354162	0.15480027
ENSMUSG00000010066.15	Cacna2d2	protein_coding	282.2264733	-3.272996104	0.521231531	3.39988E-10	9.90074E-09
ENSMUSG00000040473.15	Cfap69	protein_coding	131.2386071	-3.272384196	0.547985014	2.34841E-09	5.83661E-08
ENSMUSG00000115856.1	Gm18095	processed_pseudogene	40.16068574	-3.271725264	0.748223956	1.22745E-05	0.000120027
ENSMUSG00000103195.1	Gm37644	TEC	98.87231543	-3.271633401	1.393501278	0.01888571	0.054981743
ENSMUSG00000115483.1	Gm9732	protein_coding	33.08223788	-3.270590274	3.825833514	0.392623124	0.540611227
ENSMUSG00000103581.1	Gm37833	TEC	16.07742228	-3.268641719	0.761377523	1.76225E-05	0.000165601
ENSMUSG00000000290.13	Itgb2	protein_coding	27.59984717	-3.268575139	0.703371198	3.36776E-06	3.90358E-05
ENSMUSG00000024087.4	Cyp1b1	protein_coding	4756.377576	-3.266908503	0.926583013	0.000422271	0.002506199
ENSMUSG00000106304.1	Gm42518	lincRNA	6.67978425	-3.266613987	1.20899713	0.006894027	0.024521486
ENSMUSG00000003051.13	Elf3	protein_coding	665.250302	-3.263053299	2.519546815	0.195287348	0.328266078
ENSMUSG00000049265.7	Kcnk3	protein_coding	13.53292241	-3.258035395	1.531835423	0.033429769	0.085977327
ENSMUSG00000076434.9	Wfdc3	protein_coding	17.53106623	-3.25552781	0.672978766	1.31489E-06	1.7186E-05
ENSMUSG00000078350.11	Smim1	protein_coding	381.2249697	-3.254678282	0.402339323	5.9966E-16	3.7024E-14
ENSMUSG00000028174.12	Rpe65	protein_coding	13.22522121	-3.253097996	1.505088889	0.030664512	0.080536131
ENSMUSG00000032338.9	Hcn4	protein_coding	70.22427804	-3.252928323	0.515600943	2.80837E-10	8.30369E-09
ENSMUSG00000052688.12	Rab7b	protein_coding	253.7278338	-3.25262427	0.588978179	3.34235E-08	6.44162E-07
ENSMUSG00000000223.13	Drp2	protein_coding	1143.381174	-3.250666074	0.706398287	4.18962E-06	4.72698E-05
ENSMUSG00000108126.1	Gm43909	TEC	11.95330588	-3.250334289	1.12149181	0.003752827	0.014896073
ENSMUSG00000091002.2	Tcerg1l	protein_coding	14.56438046	-3.248261452	2.695457279	0.228169585	0.367428424
ENSMUSG00000032925.16	Itgbl1	protein_coding	183.9046508	-3.240200321	0.516466907	3.52384E-10	1.01778E-08
ENSMUSG00000006711.15	D130043K22Rik	protein_coding	30.73127926	-3.240066467	0.612076563	1.19955E-07	2.01829E-06
ENSMUSG00000062438.4	Adam1b	protein_coding	18.06626976	-3.237086788	1.103289189	0.003345887	0.013580856
ENSMUSG00000032495.8	Lrrc2	protein_coding	349.8698517	-3.235255393	0.983685293	0.001005751	0.005119308
ENSMUSG00000073650.8	Catip	protein_coding	38.80458584	-3.234906131	0.73558261	1.0938E-05	0.00010851
ENSMUSG00000050397.4	Foxl2	protein_coding	152.939265	-3.234898389	0.955210403	0.000707691	0.003844965
ENSMUSG00000034881.8	Tbxa2r	protein_coding	18.26128063	-3.228938337	1.393616115	0.020506476	0.058764165
ENSMUSG00000053465.6	Hs6st3	protein_coding	48.37665492	-3.228398156	0.889334504	0.000283281	0.001790563
ENSMUSG00000062209.15	Erbb4	protein_coding	3132.52095	-3.227571049	0.858617325	0.000170571	0.001171779
ENSMUSG00000086165.1	Gm15690	antisense	21.19251516	-3.224640948	0.986444649	0.001079463	0.005429329
ENSMUSG00000028354.13	Fmn2	protein_coding	2878.807103	-3.222441246	0.6301654	3.16003E-07	4.81615E-06
ENSMUSG00000097494.7	4933406C10Rik	lincRNA	13.94049973	-3.221339542	0.860921086	0.000182753	0.001242209
ENSMUSG00000026611.17	Spata17	protein_coding	23.40549314	-3.220159759	0.541570928	2.74839E-09	6.75155E-08
ENSMUSG00000039372.5	Marchf4	protein_coding	11.96413027	-3.218564888	1.041841361	0.002006259	0.009063007
ENSMUSG00000034872.6	Gipc3	protein_coding	20.08140688	-3.218452408	1.262824178	0.010815168	0.03526866
ENSMUSG00000034732.4	Pabpc5	protein_coding	114.4701905	-3.216231471	1.506650107	0.03278631	0.084651051
ENSMUSG00000086873.1	Gm15672	processed_transcript	18.66182253	-3.215940313	0.812395651	7.53939E-05	0.000581219
ENSMUSG00000087176.1	D230022J07Rik	processed_transcript	13.55279812	-3.215267544	1.05051517	0.002208513	0.009781245
ENSMUSG00000048520.16	Fbxl13	protein_coding	9.827092119	-3.212164045	1.175357709	0.006277469	0.022718052
ENSMUSG00000042564.13	Fam227a	protein_coding	224.8250197	-3.211876257	0.422435695	2.88827E-14	1.44755E-12
ENSMUSG00000036770.11	Stpg3	protein_coding	15.51347343	-3.211671685	0.898705869	0.000352022	0.002156276
ENSMUSG00000026890.19	Lhx6	protein_coding	83.07717866	-3.210842049	0.924226167	0.000512595	0.002942598
ENSMUSG00000045932.12	Ifit2	protein_coding	815.9958868	-3.207327159	0.430596577	9.436E-14	4.47524E-12
ENSMUSG00000019789.9	Hey2	protein_coding	89.38044303	-3.206508655	0.682706495	2.64321E-06	3.17844E-05
ENSMUSG00000099930.1	Gm2396	processed_transcript	7.704313448	-3.206406088	1.463228125	0.028428395	0.075904531
ENSMUSG00000068859.5	Sp9	protein_coding	123.3176117	-3.205925086	0.545076914	4.06316E-09	9.571E-08
ENSMUSG00000064202.15	4430402I18Rik	protein_coding	60.73286584	-3.205193113	0.673722903	1.96068E-06	2.4581E-05
ENSMUSG00000074892.9	B3galt5	protein_coding	376.9215018	-3.204515759	1.209250698	0.008049149	0.027728626
ENSMUSG00000047793.13	Sned1	protein_coding	1817.714247	-3.20281332	0.813299429	8.21467E-05	0.000625093
ENSMUSG00000015224.10	Cyp2j9	protein_coding	515.8186476	-3.199851729	1.717708362	0.06248184	0.139436083
ENSMUSG00000035694.15	Caps2	protein_coding	44.69255868	-3.198581125	0.629161599	3.69805E-07	5.56413E-06
ENSMUSG00000117003.1	Gm49937	bidirectional_promoter_lncRNA	29.41238151	-3.197505582	0.773630018	3.57872E-05	0.00030617
ENSMUSG00000108530.1	4930429H19Rik	lincRNA	57.86050667	-3.197278346	0.751988138	2.1209E-05	0.000195237
ENSMUSG00000085676.1	4930555O08Rik	lincRNA	6.108823199	-3.194670837	1.652826118	0.053254241	0.123184932
ENSMUSG00000048424.17	Ranbp3l	protein_coding	17.04651006	-3.194259398	1.011923577	0.001596086	0.007505992
ENSMUSG00000106643.1	Gm43422	TEC	14.48942023	-3.194002844	1.148333661	0.0054121	0.020115096
ENSMUSG00000110843.1	Gm35552	lincRNA	12.48714044	-3.193594562	2.012981273	0.112625958	0.219213212
ENSMUSG00000060371.12	Caln1	protein_coding	10.14453731	-3.192804274	1.579397053	0.043224554	0.104750862
ENSMUSG00000051650.11	B3gnt2	protein_coding	46.63123091	-3.192166921	0.621754077	2.83451E-07	4.37985E-06
ENSMUSG00000040093.16	Bmf	protein_coding	701.816253	-3.191164543	0.546541075	5.25663E-09	1.20346E-07
ENSMUSG00000016346.17	Kcnq2	protein_coding	99.77475134	-3.189120425	1.363366351	0.019327595	0.056022014
ENSMUSG00000097557.2	C130060C02Rik	bidirectional_promoter_lncRNA	25.41645887	-3.188814659	0.613196093	1.98948E-07	3.17837E-06
ENSMUSG00000040794.5	C1qtnf4	protein_coding	29.7337062	-3.18612874	1.005183607	0.001525973	0.007242138
ENSMUSG00000075289.5	Carns1	protein_coding	79.65308699	-3.186108321	0.692896924	4.26069E-06	4.79187E-05
ENSMUSG00000036923.12	Stox1	protein_coding	46.97337812	-3.184671268	0.832423019	0.000130356	0.000932372
ENSMUSG00000017466.9	Timp2	protein_coding	17805.26161	-3.181054447	0.525657156	1.43435E-09	3.69032E-08
ENSMUSG00000007279.14	Scube2	protein_coding	188.6607999	-3.177476479	0.943723927	0.000760029	0.004068845
ENSMUSG00000022805.17	Maats1	protein_coding	30.77870921	-3.177431709	0.786267642	5.31879E-05	0.000430376
ENSMUSG00000035407.8	Kank4	protein_coding	1814.004823	-3.173296575	0.588330586	6.90097E-08	1.2515E-06
ENSMUSG00000074345.4	Tnfaip8l3	protein_coding	81.30427902	-3.170977885	1.54319945	0.039897596	0.098454249
ENSMUSG00000045350.15	Fam186a	protein_coding	10.39901945	-3.168937669	1.084657488	0.00348236	0.014019377
ENSMUSG00000102963.1	Gm37945	TEC	7.333933169	-3.165469871	1.930914642	0.101137699	0.202027628
ENSMUSG00000038967.13	Pdk2	protein_coding	1081.452243	-3.162726432	0.722586657	1.20351E-05	0.000118068
ENSMUSG00000026822.14	Lcn2	protein_coding	37.32333133	-3.160020553	1.909983389	0.098030955	0.197028465
ENSMUSG00000040680.9	Kremen2	protein_coding	13.55965884	-3.159364072	1.537716708	0.039919458	0.09848627
ENSMUSG00000009248.6	Ascl2	protein_coding	51.01258322	-3.155770115	1.246625207	0.011359182	0.036611543
ENSMUSG00000091648.2	C2cd4d	protein_coding	17.36704101	-3.155622108	1.965371856	0.10835947	0.213060728
ENSMUSG00000030350.8	Prmt8	protein_coding	56.24654728	-3.155100683	0.922873904	0.000629031	0.003485483
ENSMUSG00000104507.1	A430027H14Rik	antisense	7.498348498	-3.154119409	2.253527665	0.16162222	0.284891583
ENSMUSG00000038840.7	Birc7	protein_coding	41.5948538	-3.150501739	0.905259102	0.000501	0.002886982
ENSMUSG00000032062.3	2310030G06Rik	protein_coding	40.47092737	-3.150423358	1.50114186	0.03584471	0.090605443
ENSMUSG00000071324.11	Armc2	protein_coding	65.7895785	-3.149789051	0.457246619	5.63441E-12	2.08828E-10
ENSMUSG00000060257.2	Scrt2	protein_coding	22.77904991	-3.148137499	1.469540176	0.032172546	0.083483228
ENSMUSG00000020083.13	Fam241b	protein_coding	181.2434158	-3.145091451	0.590163188	9.8652E-08	1.69654E-06
ENSMUSG00000038860.15	Garnl3	protein_coding	807.0530923	-3.144876985	0.498273909	2.76268E-10	8.18E-09
ENSMUSG00000083817.1	Gm14400	unprocessed_pseudogene	80.56776328	-3.143395195	0.666690333	2.41799E-06	2.94606E-05
ENSMUSG00000093559.1	Gm20705	sense_intronic	7.484245938	-3.142287953	1.795101077	0.080035578	0.168881681
ENSMUSG00000052921.13	Arhgef15	protein_coding	99.56281535	-3.140634967	0.74887788	2.74335E-05	0.000243547
ENSMUSG00000113623.1	Gm48691	transcribed_processed_pseudogene	52.39454014	-3.139566444	0.777688327	5.41276E-05	0.000436646
ENSMUSG00000059891.14	Tsks	protein_coding	29.69692612	-3.139205942	0.489842517	1.4686E-10	4.54514E-09
ENSMUSG00000084761.1	Gm12406	antisense	15.81982901	-3.138807015	1.140004567	0.005899268	0.021588896
ENSMUSG00000035713.15	Usp35	protein_coding	1023.332397	-3.138594343	0.370185675	2.28248E-17	1.57106E-15
ENSMUSG00000078117.2	Gm16485	TEC	7.172716715	-3.137301647	2.259290104	0.164947494	0.289477391
ENSMUSG00000043388.8	Tmem130	protein_coding	70.89542046	-3.132070879	1.10376331	0.004544996	0.017417557
ENSMUSG00000018554.13	Ybx2	protein_coding	96.56984611	-3.131697445	0.897863176	0.000486748	0.002820956
ENSMUSG00000000303.12	Cdh1	protein_coding	2871.506265	-3.130847634	1.861572431	0.092601885	0.188838012
ENSMUSG00000087390.1	Gm7598	lincRNA	15.73193507	-3.129577874	0.697812423	7.29683E-06	7.61283E-05
ENSMUSG00000045555.3	Mettl24	protein_coding	17.74527608	-3.129134391	1.369868368	0.022356304	0.062977193
ENSMUSG00000022523.10	Fgf12	protein_coding	423.3309388	-3.126334031	1.083779715	0.003918388	0.015423289
ENSMUSG00000075225.15	Ccdc162	protein_coding	68.07157942	-3.121496279	0.604037864	2.36972E-07	3.72133E-06
ENSMUSG00000039519.6	Cyp7b1	protein_coding	240.8392732	-3.121248674	1.053027607	0.003035982	0.0125785
ENSMUSG00000006494.11	Pdk1	protein_coding	1888.085077	-3.11936905	0.784639581	7.02186E-05	0.000546689
ENSMUSG00000085614.1	1700123M08Rik	processed_transcript	37.456484	-3.116439402	0.76550407	4.67928E-05	0.000386145
ENSMUSG00000018698.15	Lhx1	protein_coding	20.75691577	-3.116017041	1.603386445	0.051968162	0.120829681
ENSMUSG00000020889.11	Nr1d1	protein_coding	840.3546811	-3.11559726	0.591749386	1.40142E-07	2.31027E-06
ENSMUSG00000111097.1	Gm34069	lincRNA	5.627020895	-3.113386248	1.639542538	0.057572899	0.131128649
ENSMUSG00000029001.15	Fbxo44	protein_coding	667.8096434	-3.112458548	0.598796647	2.01601E-07	3.21348E-06
ENSMUSG00000063765.12	Chadl	protein_coding	306.8029296	-3.110595338	0.663565822	2.76297E-06	3.29073E-05
ENSMUSG00000104264.1	Gm18529	processed_pseudogene	27.17888348	-3.110231814	0.704472179	1.01019E-05	0.000101114
ENSMUSG00000051000.17	Fam160a1	protein_coding	265.7001767	-3.1098121	0.582431615	9.32752E-08	1.61555E-06
ENSMUSG00000093637.1	Gm20636	antisense	12.82193549	-3.108246011	1.053602628	0.003176585	0.013053616
ENSMUSG00000044258.10	Ctla2a	protein_coding	57.09241783	-3.106256863	4.550948044	0.494890227	0.63282905
ENSMUSG00000097756.2	A730056A06Rik	antisense	140.8627846	-3.105495652	0.628486529	7.76318E-07	1.0785E-05
ENSMUSG00000020653.12	Klf11	protein_coding	826.4268459	-3.104807149	0.424495071	2.59077E-13	1.1736E-11
ENSMUSG00000089759.7	3632454L22Rik	processed_transcript	23.45663133	-3.104321873	0.84977117	0.000259066	0.001659777
ENSMUSG00000028167.15	Bdh2	protein_coding	598.3004807	-3.103594433	0.36788539	3.27519E-17	2.22545E-15
ENSMUSG00000005716.16	Pvalb	protein_coding	6.110271512	-3.101318349	2.14023158	0.147321561	0.266440633
ENSMUSG00000117886.1	Gm2106	processed_pseudogene	7.227322151	-3.101077682	1.24499658	0.012744426	0.040145889
ENSMUSG00000115026.1	Gm49041	bidirectional_promoter_lncRNA	16.10495221	-3.098808809	0.77976037	7.06599E-05	0.000549117
ENSMUSG00000028088.14	Fmo5	protein_coding	147.6344824	-3.098127352	0.904605927	0.00061517	0.003422991
ENSMUSG00000097233.1	Gm17552	antisense	16.62892792	-3.097183375	0.75610527	4.19927E-05	0.000351043
ENSMUSG00000022296.9	Baalc	protein_coding	9.5301519	-3.097045587	1.501514217	0.039149232	0.097105851
ENSMUSG00000020940.13	Efcab15	protein_coding	35.57809256	-3.096305884	1.017520605	0.002342395	0.010201535
ENSMUSG00000029868.14	Trpv6	protein_coding	28.58196469	-3.096110881	2.216151201	0.162393537	0.285942108
ENSMUSG00000114907.1	Gm47794	antisense	22.15603474	-3.094784231	0.874557579	0.000402125	0.002407215
ENSMUSG00000097587.2	4930578M01Rik	processed_transcript	65.30143246	-3.093019455	0.43220582	8.28488E-13	3.45747E-11
ENSMUSG00000105460.1	Gm42671	TEC	19.16485013	-3.090465806	0.842257066	0.000243247	0.001568382
ENSMUSG00000032358.12	Fam83b	protein_coding	57.74578173	-3.089760401	0.890724718	0.000522757	0.002995255
ENSMUSG00000109097.1	Gm29683	lincRNA	6.639589195	-3.089606799	2.733694791	0.25839428	0.402309565
ENSMUSG00000104187.1	Gm37820	TEC	13.63013357	-3.089337929	0.674904777	4.70695E-06	5.19725E-05
ENSMUSG00000022489.6	Pde1b	protein_coding	735.2610204	-3.086852209	0.637047774	1.26256E-06	1.66044E-05
ENSMUSG00000022494.15	Shisa9	protein_coding	780.8421263	-3.086187862	1.030591609	0.00274824	0.011626958
ENSMUSG00000074415.14	Mir100hg	processed_transcript	4736.634646	-3.086097803	0.655670162	2.51655E-06	3.05037E-05
ENSMUSG00000079323.9	Gm20661	protein_coding	9.139703999	-3.084199499	2.002716449	0.123558386	0.23512897
ENSMUSG00000083795.1	Gm15670	processed_pseudogene	9.46766666	-3.082966088	2.026310393	0.128142477	0.241455916
ENSMUSG00000079051.5	Vinac1	protein_coding	13.28559324	-3.082845063	1.097395621	0.004965898	0.018749249
ENSMUSG00000102758.3	Naaladl2	protein_coding	235.5420946	-3.079166175	1.007874738	0.002249795	0.009905639
ENSMUSG00000097852.5	4933405D12Rik	antisense	11.13490132	-3.077336077	1.201294945	0.010416654	0.034189977
ENSMUSG00000052616.10	Terb1	protein_coding	13.32402623	-3.073624564	1.282512166	0.01654953	0.049506143
ENSMUSG00000116274.1	Gm18724	processed_pseudogene	11.06954645	-3.073191289	1.198656073	0.010351406	0.034042375
ENSMUSG00000035578.16	Iqcg	protein_coding	251.1698177	-3.072196443	0.578305114	1.08182E-07	1.83918E-06
ENSMUSG00000097309.2	Gm17249	bidirectional_promoter_lncRNA	55.61593715	-3.072135533	0.621716491	7.75728E-07	1.07839E-05
ENSMUSG00000005686.17	Ampd3	protein_coding	827.811095	-3.072020308	0.802218678	0.000128453	0.000920315
ENSMUSG00000026224.11	4933407L21Rik	protein_coding	201.6108861	-3.071480114	1.155551404	0.007860095	0.027209996
ENSMUSG00000105004.1	Gm43075	TEC	12.45082899	-3.069107633	0.874794433	0.000450852	0.002652069
ENSMUSG00000101257.1	2310015K22Rik	lincRNA	14.51666482	-3.068982404	1.828805826	0.093320818	0.189994896
ENSMUSG00000085314.1	Gm14866	processed_transcript	14.80307536	-3.066544052	1.835943085	0.094863436	0.19233979
ENSMUSG00000036641.9	Ccdc148	protein_coding	194.874757	-3.066403298	0.941426998	0.001125225	0.005616851
ENSMUSG00000079012.11	Serpina3m	protein_coding	57.44216704	-3.062069608	4.47255923	0.493574414	0.631489292
ENSMUSG00000042678.17	Myo15	protein_coding	35.94908151	-3.059668687	0.741192132	3.65873E-05	0.000312259
ENSMUSG00000105947.1	Gm43789	TEC	65.82461543	-3.058860129	0.77291644	7.57205E-05	0.000583524
ENSMUSG00000067872.2	Ccdc87	protein_coding	15.68807094	-3.057832964	0.85323206	0.000338601	0.00208624
ENSMUSG00000079017.3	Ifi27l2a	protein_coding	22.62056066	-3.05639884	1.613487136	0.058187655	0.132088904
ENSMUSG00000022490.7	Ppp1r1a	protein_coding	941.2500248	-3.056046701	0.607567017	4.90545E-07	7.14255E-06
ENSMUSG00000020847.15	Rph3al	protein_coding	62.74352608	-3.055877162	0.602637754	3.96072E-07	5.92153E-06
ENSMUSG00000040258.6	Nxph4	protein_coding	59.84798771	-3.055228534	1.089959516	0.00506193	0.019057523
ENSMUSG00000015970.19	Chdh	protein_coding	8.868455896	-3.054600084	1.731314555	0.07767742	0.164890488
ENSMUSG00000025227.14	Mfsd13a	protein_coding	661.5353069	-3.054007969	0.506128043	1.59889E-09	4.07899E-08
ENSMUSG00000043843.17	Tmem145	protein_coding	53.12761669	-3.053829006	0.95538847	0.001391413	0.00671018
ENSMUSG00000033059.7	Pygb	protein_coding	8927.83614	-3.051376231	0.497311638	8.47623E-10	2.26603E-08
ENSMUSG00000051497.15	Kcnj16	protein_coding	1370.019911	-3.051354806	1.019171362	0.002753851	0.01164605
ENSMUSG00000116590.1	AC154200.1	lincRNA	51.50120219	-3.048507202	0.66087951	3.97274E-06	4.51898E-05
ENSMUSG00000028488.15	Sh3gl2	protein_coding	588.5454963	-3.04761274	0.978995672	0.001851965	0.008470693
ENSMUSG00000111758.1	Gm30373	lincRNA	6.76570597	-3.046519867	1.146638048	0.007885932	0.02728607
ENSMUSG00000072875.2	Gpr27	protein_coding	463.5052538	-3.046454523	0.536905339	1.3942E-08	2.9557E-07
ENSMUSG00000116604.1	Gm49745	lincRNA	20.44165906	-3.045177867	1.332855692	0.022330316	0.062927383
ENSMUSG00000013584.5	Aldh1a2	protein_coding	16.90126084	-3.044796664	1.166436937	0.009045235	0.030423446
ENSMUSG00000061577.12	Adgrg5	protein_coding	46.18660167	-3.042371939	1.103031577	0.00581222	0.021318177
ENSMUSG00000087575.7	Gm12976	lincRNA	9.204387421	-3.041369323	0.846372021	0.000326367	0.002020141
ENSMUSG00000025480.5	Syce1	protein_coding	56.76740924	-3.041264552	4.988653528	0.542102724	0.672788459
ENSMUSG00000019312.10	Grb7	protein_coding	251.365986	-3.040843519	2.527860519	0.229002757	0.368342372
ENSMUSG00000078307.3	AI593442	protein_coding	57.61140006	-3.040355524	0.899632253	0.000726036	0.00392953
ENSMUSG00000019806.13	Aig1	protein_coding	249.4329356	-3.035086785	0.331196853	5.00101E-20	4.41756E-18
ENSMUSG00000031610.3	Scrg1	protein_coding	75.32848753	-3.034497729	1.650443184	NA	NA
ENSMUSG00000110269.1	Gm45258	TEC	46.04740754	-3.032963428	0.793255435	0.000131603	0.000938759
ENSMUSG00000108175.1	Gm16499	antisense	21.34264211	-3.031836647	1.016686143	0.002862997	0.012009407
ENSMUSG00000044052.3	Ccr10	protein_coding	18.90947754	-3.031553458	0.967754276	0.001732859	0.008022845
ENSMUSG00000027457.15	Snph	protein_coding	1433.6159	-3.029570421	0.577349105	1.54277E-07	2.51978E-06
ENSMUSG00000014164.15	Klhl3	protein_coding	400.9330089	-3.029010084	0.569839011	1.06333E-07	1.81211E-06
ENSMUSG00000049556.5	Lingo1	protein_coding	1039.747535	-3.028515461	0.69547804	1.33322E-05	0.000129237
ENSMUSG00000032401.15	Lctl	protein_coding	20.70253041	-3.025429785	1.028600619	0.003268309	0.013330414
ENSMUSG00000030336.14	Cd27	protein_coding	27.79907876	-3.02350306	0.907224947	0.000860095	0.004497784
ENSMUSG00000075463.3	4930594M22Rik	processed_transcript	20.38895936	-3.020840604	0.716566819	2.48989E-05	0.000224266
ENSMUSG00000030170.14	Wnt5b	protein_coding	415.3226993	-3.020519341	0.687534853	1.11663E-05	0.000110568
ENSMUSG00000096948.2	Gm4221	antisense	85.88910232	-3.019485424	0.547333382	3.45384E-08	6.6444E-07
ENSMUSG00000086680.2	Gm11592	antisense	24.40764359	-3.018240693	0.580619019	2.01103E-07	3.21038E-06
ENSMUSG00000020419.11	Hormad2	protein_coding	93.7018333	-3.017850647	2.441247786	0.216387255	0.353346735
ENSMUSG00000038527.9	C1rl	protein_coding	99.37414428	-3.015973343	1.357008625	NA	NA
ENSMUSG00000029828.4	4921507P07Rik	protein_coding	48.12626064	-3.015874623	0.765209742	8.10617E-05	0.000617946
ENSMUSG00000097072.7	Foxl2os	processed_transcript	155.1969088	-3.015704932	0.839866853	0.000329799	0.00204019
ENSMUSG00000100213.1	Gm28151	lincRNA	89.5154659	-3.015363974	0.587192983	2.81817E-07	4.35779E-06
ENSMUSG00000104516.1	Gm9884	TEC	31.48859354	-3.015138941	1.104287826	0.0063259	0.022877702
ENSMUSG00000074093.4	Svip	protein_coding	415.9595367	-3.014806497	0.298903487	6.35701E-24	8.2176E-22
ENSMUSG00000030895.9	Hpx	protein_coding	20.57923461	-3.014282624	1.598395927	0.059319584	0.134127047
ENSMUSG00000033707.9	Lrrc24	protein_coding	17.5605211	-3.013774375	0.936422694	0.00128912	0.006299444
ENSMUSG00000110986.1	Gm20276	TEC	24.77363388	-3.011116234	1.850298704	0.10365904	0.205900089
ENSMUSG00000102503.1	Gm37370	TEC	15.76364829	-3.010851118	1.362337114	0.027100777	0.073170716
ENSMUSG00000052281.14	Tspan32os	antisense	27.59270027	-3.009552651	0.814470346	0.000219797	0.001442629
ENSMUSG00000051048.17	P4ha3	protein_coding	1322.871051	-3.008069219	0.805408205	0.000187836	0.001266579
ENSMUSG00000104999.1	4930477O15Rik	TEC	8.149113192	-3.005663815	1.421808511	0.034517633	0.088123051
ENSMUSG00000055341.10	Zfp457	protein_coding	118.5797189	-3.004700557	0.558083782	7.28648E-08	1.30799E-06
ENSMUSG00000087110.1	Gm11264	lincRNA	6.782845356	-3.004127044	1.50601426	0.046069784	0.110006954
ENSMUSG00000062157.6	Ifnlr1	protein_coding	44.11791049	-3.003157463	0.920869776	0.001109346	0.005551966
ENSMUSG00000036931.15	Nfkbid	protein_coding	46.01740002	-3.002670441	0.960846027	0.001777883	0.008190162
ENSMUSG00000057054.11	Inca1	protein_coding	100.9746081	-3.001408485	0.513338876	5.01009E-09	1.15325E-07
ENSMUSG00000028642.7	Tmem269	protein_coding	19.23404469	-3.000362531	1.029438077	0.003561865	0.014274391
ENSMUSG00000071181.2	3830408C21Rik	processed_transcript	124.6742694	-2.998011221	0.473392694	2.40389E-10	7.20828E-09
ENSMUSG00000004110.17	Cacna1e	protein_coding	76.36667801	-2.996718122	1.133524168	0.008200097	0.028143444
ENSMUSG00000028259.13	Fhl5	protein_coding	8.010653009	-2.996484506	1.884930832	0.111901252	0.218243472
ENSMUSG00000049112.9	Oxtr	protein_coding	11.93408227	-2.994896877	1.07217257	0.00521737	0.019508302
ENSMUSG00000054850.4	Smim10l2a	protein_coding	237.0371418	-2.9930177	0.902277576	0.000909308	0.004708679
ENSMUSG00000073408.2	Mucl3	protein_coding	14.74293938	-2.990926484	1.974588333	0.129846144	0.243842525
ENSMUSG00000035852.11	Misp	protein_coding	21.66138229	-2.990026969	1.358519678	0.027739924	0.074479546
ENSMUSG00000032940.16	Rbm11	protein_coding	26.7884333	-2.98876945	1.291652525	0.020672585	0.059128278
ENSMUSG00000062064.6	Slc2a7	protein_coding	55.60666497	-2.987012925	1.965421854	0.128565753	0.242041972
ENSMUSG00000032652.13	Crebl2	protein_coding	444.641913	-2.9848515	0.42249226	1.6077E-12	6.44297E-11
ENSMUSG00000019913.4	Sim1	protein_coding	8.271176127	-2.982072511	2.318700398	0.198409379	0.332065906
ENSMUSG00000029778.12	Adcyap1r1	protein_coding	11435.83399	-2.980926661	1.019724587	0.0034638	0.013960562
ENSMUSG00000026644.7	Acbd7	protein_coding	15.72203731	-2.980603036	1.279918675	0.019872627	0.05728851
ENSMUSG00000051503.2	Gm6583	protein_coding	15.70631015	-2.979949229	1.282050575	0.020106118	0.057812246
ENSMUSG00000118449.1	AC241534.1	bidirectional_promoter_lncRNA	52.57170277	-2.979828943	0.491083048	1.29616E-09	3.36336E-08
ENSMUSG00000105679.1	Gm43338	TEC	30.85850867	-2.979161376	0.795112645	0.000179075	0.001221882
ENSMUSG00000014158.12	Trpv4	protein_coding	83.2417983	-2.97889391	0.952619807	0.001765673	0.008147235
ENSMUSG00000029650.10	Slc46a3	protein_coding	183.2887011	-2.978788502	0.373392013	1.49153E-15	8.78345E-14
ENSMUSG00000097863.1	1010001B22Rik	lincRNA	6.634027253	-2.978353739	1.691253808	0.078232821	0.165770694
ENSMUSG00000053297.14	AI854703	protein_coding	38.96762698	-2.976546239	0.907515361	0.001038493	0.005255683
ENSMUSG00000106832.1	Gm42632	TEC	8.128912763	-2.974026544	1.229226508	0.015544885	0.047200005
ENSMUSG00000030247.9	Kcnj8	protein_coding	79.85773126	-2.973684501	0.913825548	0.001137501	0.005661754
ENSMUSG00000020297.10	Nsg2	protein_coding	1869.092119	-2.972212805	0.917765775	0.00120147	0.005926284
ENSMUSG00000106965.1	Gm18290	processed_pseudogene	19.71581819	-2.971476755	1.045032823	0.004463094	0.017162631
ENSMUSG00000110038.1	Gm45570	sense_intronic	8.899267326	-2.970620813	1.504742005	0.048362092	0.114236919
ENSMUSG00000026062.12	Slc9a2	protein_coding	17.33575123	-2.969602009	1.217985916	0.014763665	0.045216655
ENSMUSG00000087543.1	Gm16576	bidirectional_promoter_lncRNA	84.17004164	-2.967460699	0.5868768	4.27333E-07	6.29566E-06
ENSMUSG00000092335.1	Zfp977	protein_coding	113.2430442	-2.967189504	0.804000508	0.000223786	0.001465181
ENSMUSG00000019359.14	Gdpd2	protein_coding	1436.778354	-2.963035403	0.795341771	0.000194939	0.001306162
ENSMUSG00000038065.13	Mturn	protein_coding	920.4812811	-2.962852853	0.503426956	3.97169E-09	9.39731E-08
ENSMUSG00000026156.8	B3gat2	protein_coding	249.7916416	-2.961306614	0.788930369	0.000174333	0.001194523
ENSMUSG00000027962.14	Vcam1	protein_coding	1040.538405	-2.960361389	0.615720993	1.52479E-06	1.9615E-05
ENSMUSG00000068299.11	Nat8f4	protein_coding	243.2217329	-2.959188366	0.898029142	0.000983506	0.005021754
ENSMUSG00000108102.1	Gm44437	TEC	30.06650242	-2.958381034	1.016200834	0.00360024	0.014403678
ENSMUSG00000117575.1	Gm36486	processed_transcript	7.283690299	-2.956161818	1.172121444	0.011666946	0.03739632
ENSMUSG00000064052.3	Gm5089	processed_transcript	32.64670524	-2.955093117	1.348534309	0.028427415	0.075904531
ENSMUSG00000046807.10	Lrrc75b	protein_coding	662.5078737	-2.953201528	1.170046879	0.011602702	0.0372298
ENSMUSG00000021779.17	Thrb	protein_coding	448.4636729	-2.952321133	0.855780288	0.00056088	0.003172533
ENSMUSG00000109945.1	Gm45601	lincRNA	7.611453683	-2.952105995	1.830802126	0.106860595	0.210837098
ENSMUSG00000100813.1	Gm28874	lincRNA	11.5594077	-2.95109348	1.246422826	0.017901443	0.052680538
ENSMUSG00000019734.16	Tmc4	protein_coding	132.6412816	-2.950932657	0.526400996	2.07218E-08	4.25268E-07
ENSMUSG00000003341.9	Atp8b3	protein_coding	23.72235141	-2.950774954	1.496686412	0.048662309	0.114830915
ENSMUSG00000027574.15	Nkain4	protein_coding	267.4381364	-2.950591585	0.589552141	5.59196E-07	8.04601E-06
ENSMUSG00000097885.7	5031434O11Rik	processed_transcript	108.3890622	-2.949031906	0.441830107	2.47935E-11	8.36979E-10
ENSMUSG00000025432.11	Avil	protein_coding	78.58733097	-2.948894532	0.54918603	7.89232E-08	1.39897E-06
ENSMUSG00000041115.16	Iqsec2	protein_coding	1748.867311	-2.947059498	0.743779419	7.42386E-05	0.000573772
ENSMUSG00000086430.1	4930551O13Rik	antisense	10.9098521	-2.942799315	0.755487217	9.81041E-05	0.000728223
ENSMUSG00000032537.15	Ephb1	protein_coding	738.9997718	-2.941774951	0.546861519	7.47435E-08	1.33381E-06
ENSMUSG00000001507.16	Itga3	protein_coding	1128.188493	-2.940368647	0.983512706	0.002792881	0.011766509
ENSMUSG00000083796.3	Gm13369	processed_pseudogene	7.54804646	-2.938416396	1.449926275	0.042703633	0.103749371
ENSMUSG00000001988.9	Npas1	protein_coding	87.10968697	-2.93808092	0.711815844	3.66592E-05	0.000312621
ENSMUSG00000111156.1	Gm48814	bidirectional_promoter_lncRNA	6.787808718	-2.937510149	0.825496541	0.000373012	0.002261972
ENSMUSG00000057228.6	Aadat	protein_coding	27.11972801	-2.937308692	1.196981279	0.014130435	0.043668399
ENSMUSG00000110080.1	Gm6145	processed_transcript	872.8821047	-2.93717283	1.310424966	0.025000853	0.0687175
ENSMUSG00000047250.13	Ptgs1	protein_coding	85.97183556	-2.936753167	1.221849306	0.016237573	0.048762755
ENSMUSG00000064036.15	Mro	protein_coding	613.2115941	-2.935974126	1.035529919	0.004579151	0.017529433
ENSMUSG00000022323.11	Rida	protein_coding	2329.412167	-2.935126074	0.416309228	1.78467E-12	7.11186E-11
ENSMUSG00000039096.10	Rsad1	protein_coding	679.2485374	-2.934777304	0.396403501	1.32631E-13	6.17974E-12
ENSMUSG00000110586.1	4930578M07Rik	processed_transcript	10.62658272	-2.934355679	1.204983942	0.014884285	0.045526937
ENSMUSG00000045746.3	B230317F23Rik	lincRNA	18.73089595	-2.934280296	1.114529253	0.00846959	0.028876699
ENSMUSG00000045318.6	Adra2c	protein_coding	9.908132638	-2.933610483	1.124876597	0.009108896	0.030613285
ENSMUSG00000094832.1	Gm21846	TEC	11.69326446	-2.929711618	1.668216656	0.079055336	0.167262788
ENSMUSG00000060176.4	Kif27	protein_coding	68.40893793	-2.928148871	0.727130032	5.64943E-05	0.000452637
ENSMUSG00000025932.14	Eya1	protein_coding	1316.393893	-2.92567912	0.763489587	0.000127115	0.000911955
ENSMUSG00000117251.1	Gm49891	lincRNA	24.4973426	-2.925471279	0.887153955	0.000975179	0.004988851
ENSMUSG00000030674.5	Qprt	protein_coding	76.80183915	-2.923092641	1.12731978	0.009515444	0.031748098
ENSMUSG00000105368.1	Gm43759	TEC	46.40824644	-2.921228886	0.847792673	0.000569608	0.003212474
ENSMUSG00000022101.6	Fgf17	protein_coding	132.4420689	-2.916063174	0.744280202	8.93E-05	0.000670382
ENSMUSG00000039518.7	Cdsn	protein_coding	32.85609286	-2.915788456	1.017792724	0.004172522	0.016248615
ENSMUSG00000035692.7	Isg15	protein_coding	19.72366571	-2.914498954	0.728218279	6.27476E-05	0.000494332
ENSMUSG00000027737.10	Slc7a11	protein_coding	6982.152466	-2.91359977	0.982755394	0.003029533	0.012558879
ENSMUSG00000027335.9	Adra1d	protein_coding	468.1060501	-2.913505774	0.815422817	0.000352915	0.002160447
ENSMUSG00000039099.7	Wdr93	protein_coding	27.83194348	-2.913376201	0.806754611	0.000304749	0.001904679
ENSMUSG00000109829.1	Gm45605	lincRNA	55.71587575	-2.911839758	0.920502161	0.001559826	0.00738132
ENSMUSG00000112117.1	Rmst	lincRNA	12.12134444	-2.90942428	1.883256842	0.122372922	0.233217003
ENSMUSG00000046240.8	Hepacam	protein_coding	3629.030361	-2.907679455	1.350302241	0.031290826	0.081725454
ENSMUSG00000034616.17	Ssh3	protein_coding	528.5481759	-2.903370382	0.39251552	1.39474E-13	6.47015E-12
ENSMUSG00000042115.4	Klhdc8a	protein_coding	491.8732235	-2.902269309	0.88876632	0.001092697	0.005485481
ENSMUSG00000092009.1	Myh15	protein_coding	35.4278222	-2.901872975	1.179231959	0.01386214	0.043008543
ENSMUSG00000116518.1	Gm49494	processed_transcript	46.60903996	-2.901540886	0.62308659	3.21284E-06	3.74449E-05
ENSMUSG00000117588.1	Gm49974	bidirectional_promoter_lncRNA	7.021365715	-2.901406267	1.315820981	0.027452974	0.073933315
ENSMUSG00000115992.1	Gm10832	lincRNA	7.708938906	-2.900695243	1.643892457	0.077643026	0.164875747
ENSMUSG00000056753.3	C330011M18Rik	antisense	103.0210761	-2.900462168	0.406715862	9.93377E-13	4.12933E-11
ENSMUSG00000027895.10	Kcnc4	protein_coding	50.27827094	-2.900422987	0.724789378	6.28768E-05	0.00049502
ENSMUSG00000076435.3	Acsf2	protein_coding	2904.402188	-2.899431844	0.755376998	0.000123843	0.000892045
ENSMUSG00000037705.13	Tecta	protein_coding	173.0777595	-2.894966548	0.734503247	8.10095E-05	0.00061777
ENSMUSG00000081769.9	Gm12216	protein_coding	8.127393378	-2.894782823	1.318809928	0.028163868	0.075359586
ENSMUSG00000100891.1	2810049E08Rik	lincRNA	16.68646084	-2.893526288	0.666802765	1.4287E-05	0.000137052
ENSMUSG00000025318.13	Jph3	protein_coding	153.4041006	-2.893504738	0.675346991	1.83174E-05	0.000171372
ENSMUSG00000029878.6	Dbpht2	lincRNA	48.23635587	-2.891741507	0.623438294	3.51157E-06	4.05254E-05
ENSMUSG00000006920.14	Ezh1	protein_coding	859.0495326	-2.891355394	0.287093123	7.4113E-24	9.5224E-22
ENSMUSG00000097635.2	Gm26826	antisense	14.83181298	-2.886018457	0.628729518	4.4274E-06	4.95831E-05
ENSMUSG00000097021.7	4933433G15Rik	lincRNA	29.85666708	-2.88567798	0.491247219	4.24924E-09	9.92113E-08
ENSMUSG00000112300.1	Gm47976	TEC	34.05050045	-2.884133237	1.267328998	0.022860539	0.064055435
ENSMUSG00000090053.9	Pakap	protein_coding	42.84321601	-2.883588973	0.74599751	0.000110901	0.000811845
ENSMUSG00000087403.9	Kantr	protein_coding	536.040779	-2.883292057	0.564791713	3.307E-07	5.0221E-06
ENSMUSG00000044279.15	Crb3	protein_coding	71.65672294	-2.882880764	0.605948604	1.95877E-06	2.45715E-05
ENSMUSG00000024308.15	Tapbp	protein_coding	2346.989987	-2.881184725	0.223003016	3.4743E-38	1.79647E-35
ENSMUSG00000114241.1	Gm30108	lincRNA	10.68401531	-2.880770067	1.00620682	0.004196506	0.01632103
ENSMUSG00000082361.6	Btc	protein_coding	8.460132562	-2.880080968	1.398116342	0.039401187	0.097536801
ENSMUSG00000086254.1	3100003L05Rik	lincRNA	21.53801247	-2.879703222	2.467122783	0.243116927	0.385052971
ENSMUSG00000047606.4	Ankrd34c	protein_coding	13.47215068	-2.878161407	4.544676391	0.526535189	0.659685953
ENSMUSG00000115767.1	Gm10366	antisense	12.39079167	-2.877325145	1.099069862	0.008845618	0.029875275
ENSMUSG00000105543.1	Gm43169	TEC	9.735668627	-2.877220152	2.002159252	0.150701346	0.270935256
ENSMUSG00000004894.10	Hapln2	protein_coding	8.289107735	-2.87563358	1.294806609	0.026357862	0.071648502
ENSMUSG00000055194.3	Actbl2	protein_coding	8.928968167	-2.874607334	1.828653947	0.115955202	0.223986358
ENSMUSG00000053552.14	Ebf4	protein_coding	563.0547484	-2.872719098	0.612024316	2.68178E-06	3.21207E-05
ENSMUSG00000036913.15	Trim67	protein_coding	179.8107719	-2.871687963	0.802260648	0.000344259	0.002115446
ENSMUSG00000028028.11	Alpk1	protein_coding	427.2769836	-2.871546134	0.783966904	0.000249433	0.001605339
ENSMUSG00000067642.11	Adgrf3	protein_coding	13.85480814	-2.870848534	0.942117833	0.002309619	0.010099818
ENSMUSG00000037762.6	Slc16a9	protein_coding	252.3234284	-2.870689718	0.677147847	2.24134E-05	0.00020446
ENSMUSG00000037016.11	Frem2	protein_coding	1047.793564	-2.869320913	0.764422088	0.000174326	0.001194523
ENSMUSG00000114981.1	Gm34093	lincRNA	6.857926563	-2.867537392	1.031199135	0.005422856	0.020151542
ENSMUSG00000026205.8	Slc23a3	protein_coding	14.41820713	-2.867277683	0.822820601	0.000492701	0.00284612
ENSMUSG00000061911.15	Myt1l	protein_coding	7.672477571	-2.86574843	1.004581371	0.004335235	0.016775538
ENSMUSG00000103324.1	Gm37402	TEC	8.659374338	-2.861822126	1.315437135	0.029587624	0.07828
ENSMUSG00000085720.8	Gm7854	antisense	23.05930247	-2.860814946	0.874247546	0.0010667	0.005375335
ENSMUSG00000020263.14	Appl2	protein_coding	3284.50549	-2.860188684	0.487864426	4.5548E-09	1.05763E-07
ENSMUSG00000038060.15	Dlec1	protein_coding	45.54706711	-2.859328054	0.538881259	1.12029E-07	1.89547E-06
ENSMUSG00000000385.8	Tmprss2	protein_coding	8.810413765	-2.85878889	1.257693986	0.023023762	0.064385142
ENSMUSG00000110084.1	Gm45257	TEC	117.0243369	-2.856804245	0.792997697	0.000315125	0.001955697
ENSMUSG00000104591.1	Gm43145	TEC	14.66676229	-2.855557339	0.928198076	0.002094796	0.009392911
ENSMUSG00000085795.8	Zfp703	protein_coding	1009.779985	-2.855371984	0.840823433	0.000683975	0.003734295
ENSMUSG00000097613.1	Gm17597	antisense	20.45369092	-2.852688846	0.615601149	3.58686E-06	4.12373E-05
ENSMUSG00000116469.1	Gm49448	lincRNA	81.2797671	-2.850572398	1.618223197	0.078146265	0.165636953
ENSMUSG00000102384.1	Gm38143	processed_transcript	7.042032031	-2.849728721	1.369038404	0.037383136	0.09366771
ENSMUSG00000033688.10	1300017J02Rik	protein_coding	14.35208442	-2.849607901	1.19539697	0.017134109	0.05085302
ENSMUSG00000117964.1	Gm36043	antisense	7.487525048	-2.84947288	1.335040093	0.0328123	0.084705514
ENSMUSG00000085776.8	5430402O13Rik	antisense	19.90859508	-2.847997225	0.585930298	1.17006E-06	1.54743E-05
ENSMUSG00000022747.17	St3gal6	protein_coding	511.3521755	-2.845679098	0.63595779	7.65419E-06	7.94267E-05
ENSMUSG00000003354.6	Ccdc65	protein_coding	41.52541049	-2.84342569	0.924583715	0.002102502	0.009415514
ENSMUSG00000102344.1	9430053O09Rik	TEC	81.762326	-2.841152179	0.608450001	3.01946E-06	3.56021E-05
ENSMUSG00000053914.9	Kdm4d	protein_coding	23.5316755	-2.840560696	0.722457903	8.43119E-05	0.000639046
ENSMUSG00000104324.1	Gm37320	TEC	58.91633127	-2.839434107	1.055944888	NA	NA
ENSMUSG00000026463.17	Atp2b4	protein_coding	1695.094926	-2.8382074	0.509859077	2.59682E-08	5.17899E-07
ENSMUSG00000036885.14	Arhgef26	protein_coding	2525.705294	-2.83796279	0.454916354	4.41991E-10	1.2527E-08
ENSMUSG00000112816.1	Gm48798	TEC	17.51982025	-2.837852351	0.933383443	0.002362697	0.010274705
ENSMUSG00000105076.1	A930003O13Rik	lincRNA	29.51022316	-2.836798534	1.471340317	0.053850527	0.124306531
ENSMUSG00000043468.4	Adam30	protein_coding	6.75942792	-2.836105656	2.13189695	0.183412782	0.313399773
ENSMUSG00000086782.2	E130102H24Rik	lincRNA	60.24174692	-2.834207958	0.52557466	6.94498E-08	1.25519E-06
ENSMUSG00000096549.9	Prickle4	protein_coding	6.382952229	-2.831577044	1.360884877	0.037462459	0.093802906
ENSMUSG00000041911.3	Dlx1	protein_coding	118.8621488	-2.831508224	1.231721245	0.021515034	0.061100967
ENSMUSG00000015950.13	Ncf1	protein_coding	18.66932248	-2.830625885	0.872518845	0.001177809	0.00582584
ENSMUSG00000026839.17	Upp2	protein_coding	72.26142553	-2.828747359	0.595518936	2.03362E-06	2.53754E-05
ENSMUSG00000070780.11	Rbm47	protein_coding	166.8515381	-2.827724698	1.096885784	0.009938628	0.032941641
ENSMUSG00000039476.13	Prrx2	protein_coding	528.599758	-2.827203148	0.579195276	1.0541E-06	1.41795E-05
ENSMUSG00000049871.14	Nlrc3	protein_coding	150.6421139	-2.826283699	0.538562501	1.53902E-07	2.51695E-06
ENSMUSG00000060402.8	Chst8	protein_coding	121.0543996	-2.822889841	0.774193109	0.000266111	0.001698349
ENSMUSG00000105345.1	BC030343	lincRNA	60.95296679	-2.822146891	0.893281058	0.001581461	0.007462048
ENSMUSG00000036502.14	Tmem255a	protein_coding	136.2576593	-2.822120876	0.506016275	2.44513E-08	4.91343E-07
ENSMUSG00000044364.5	Tmem74b	protein_coding	74.09693875	-2.821179718	0.485725028	6.31546E-09	1.41981E-07
ENSMUSG00000071893.7	Vmn1r4	protein_coding	17.66609126	-2.820899528	0.799782385	0.000420164	0.002495789
ENSMUSG00000033342.15	Plppr5	protein_coding	24.29442309	-2.819839297	1.172876651	0.016207553	0.048696164
ENSMUSG00000047880.15	Cxcr5	protein_coding	7.178055682	-2.819629417	1.450162296	0.051852731	0.120590937
ENSMUSG00000000731.15	Aire	protein_coding	714.7482142	-2.819347489	4.995834848	0.572523029	0.697436547
ENSMUSG00000054293.10	P2ry10b	protein_coding	19.14862181	-2.819347489	4.995834848	0.572523029	0.697436547
ENSMUSG00000110540.1	Gm45743	TEC	20.1659949	-2.818666776	0.986226396	0.004262772	0.016536278
ENSMUSG00000039782.15	Cpeb2	protein_coding	2208.819183	-2.816583471	0.643169959	1.19104E-05	0.000117007
ENSMUSG00000113566.1	Gm40977	lincRNA	178.735	-2.814796856	2.6665617	0.291155402	0.438107354
ENSMUSG00000117718.1	1500032F14Rik	lincRNA	7.209890937	-2.813952609	1.187921544	0.017845736	0.052560378
ENSMUSG00000048304.8	Slitrk3	protein_coding	105.4099583	-2.813910048	1.251678907	0.024569269	0.067767586
ENSMUSG00000097752.2	Gm26688	antisense	15.58318048	-2.812968475	1.811280668	0.120416593	0.230524812
ENSMUSG00000044724.9	Gpr152	protein_coding	7.60710493	-2.812101813	0.905113756	0.001890576	0.008611992
ENSMUSG00000026807.8	Ak8	protein_coding	38.14530741	-2.809330617	0.74468704	0.000161621	0.001118996
ENSMUSG00000107369.1	Gstm2-ps1	processed_pseudogene	12.0712519	-2.809278706	0.969208279	0.003749171	0.014889928
ENSMUSG00000019577.6	Pdk4	protein_coding	130.1866996	-2.809265495	1.042920055	0.007067355	0.025008833
ENSMUSG00000031481.8	Tpte	protein_coding	7.390310238	-2.809175058	1.239813753	0.023463382	0.065287267
ENSMUSG00000095054.1	Gm13146	processed_pseudogene	13.75961557	-2.806896534	1.3693035	0.04037695	0.099386779
ENSMUSG00000041309.17	Nkx6-2	protein_coding	43.0795031	-2.806773973	0.966713145	0.003691116	0.014706196
ENSMUSG00000037852.8	Cpe	protein_coding	19493.03806	-2.804515649	0.839585922	0.000836711	0.004396104
ENSMUSG00000048368.9	Omd	protein_coding	36.49519886	-2.801764603	0.94180313	0.002930897	0.012228894
ENSMUSG00000029596.13	Sdsl	protein_coding	54.59528203	-2.801646609	0.489111067	1.01599E-08	2.2274E-07
ENSMUSG00000066196.11	Spag8	protein_coding	51.81200509	-2.801517026	0.708018796	7.59478E-05	0.000585042
ENSMUSG00000104917.1	Gm43289	TEC	11.0188543	-2.800875437	1.58636087	0.077463331	0.164600844
ENSMUSG00000022146.12	Osmr	protein_coding	1212.489422	-2.800610194	1.222164988	0.021933608	0.062048637
ENSMUSG00000055061.5	4931431C16Rik	antisense	7.961086745	-2.79995978	1.705937943	0.10073469	0.201317442
ENSMUSG00000057766.14	Ankrd29	protein_coding	156.7069771	-2.795067762	0.697494277	6.14172E-05	0.000486019
ENSMUSG00000034842.16	Art3	protein_coding	82.6524269	-2.793295942	0.79924101	0.000474176	0.002760926
ENSMUSG00000075555.12	Gm10863	processed_transcript	43.91909441	-2.792326083	1.004468544	0.005437498	0.02019887
ENSMUSG00000097626.5	4921504A21Rik	antisense	48.86467326	-2.791099633	0.513461101	5.45346E-08	1.012E-06
ENSMUSG00000074121.3	Ntf5	protein_coding	57.97092604	-2.786583483	1.63865619	0.089031339	0.183124516
ENSMUSG00000101126.1	Gm10538	antisense	11.62770625	-2.786499683	1.272362845	0.028522809	0.076118271
ENSMUSG00000060429.12	Sntb1	protein_coding	480.3103336	-2.785973475	0.57708672	1.38153E-06	1.79683E-05
ENSMUSG00000111856.1	6530413G14Rik	processed_transcript	7.065714435	-2.785141777	1.145637284	0.015053677	0.045945572
ENSMUSG00000027544.16	Nfatc2	protein_coding	110.9213264	-2.782542427	0.683132745	4.63698E-05	0.000383251
ENSMUSG00000096035.2	Odaph	protein_coding	9.642067414	-2.779798462	0.882187813	0.001626969	0.007617481
ENSMUSG00000046168.9	Kcnrg	protein_coding	58.66814198	-2.779795564	0.785481957	0.000401694	0.002405628
ENSMUSG00000060621.6	Nkpd1	protein_coding	32.38137274	-2.779272496	0.958394151	0.003732503	0.014834845
ENSMUSG00000037747.9	Phyhipl	protein_coding	1454.335117	-2.77867573	0.825541391	0.000762991	0.004081605
ENSMUSG00000042451.12	Mybph	protein_coding	35.53105167	-2.77792543	0.81929622	0.000697337	0.003793571
ENSMUSG00000057729.12	Prtn3	protein_coding	9.815125698	-2.777248224	1.413432776	0.049426291	0.116091
ENSMUSG00000032064.17	Dixdc1	protein_coding	777.0165963	-2.776482303	0.334561826	1.05114E-16	6.87781E-15
ENSMUSG00000100281.1	4930422M22Rik	antisense	11.89258456	-2.776002205	1.106172827	0.012088319	0.038485111
ENSMUSG00000054556.6	Gm4876	antisense	71.05478807	-2.775812196	0.509739975	5.16469E-08	9.63833E-07
ENSMUSG00000036961.5	Wnt8b	protein_coding	11.87443473	-2.775182205	0.938859155	0.003117491	0.012858133
ENSMUSG00000032726.12	Bmp8a	protein_coding	66.75782569	-2.773733562	1.124969305	0.013678085	0.042524623
ENSMUSG00000106734.3	Gm20559	processed_transcript	73.86957657	-2.772944632	0.726030115	0.000133818	0.000950318
ENSMUSG00000006313.5	Upk1a	protein_coding	128.3548552	-2.771821127	0.744184104	0.000195591	0.001310118
ENSMUSG00000026691.10	Fmo3	protein_coding	8.186403896	-2.769887893	1.898556515	0.144580484	0.262851065
ENSMUSG00000046287.7	Pnma3	protein_coding	36.95595686	-2.769786634	1.770178889	0.117654895	0.226444283
ENSMUSG00000070509.15	Rgma	protein_coding	4395.125678	-2.768729699	0.599824131	3.91391E-06	4.46393E-05
ENSMUSG00000039021.15	Ttc16	protein_coding	36.14784778	-2.768311757	0.446248996	5.52162E-10	1.54431E-08
ENSMUSG00000074354.11	Arhgap20os	antisense	22.67270039	-2.768122332	1.29950026	0.033159749	0.085469505
ENSMUSG00000020639.14	Pfn4	protein_coding	184.0092703	-2.767060786	0.567404305	1.07875E-06	1.44744E-05
ENSMUSG00000028457.18	Atp8b5	protein_coding	34.22513462	-2.766852778	0.54076643	3.11192E-07	4.76446E-06
ENSMUSG00000071113.4	Mboat4	protein_coding	81.82930031	-2.766726529	0.838902498	0.000973653	0.004983451
ENSMUSG00000097163.2	BC051077	lincRNA	11.97971362	-2.76543191	0.922230613	0.00271193	0.011496285
ENSMUSG00000027684.16	Mecom	protein_coding	228.8465833	-2.764902607	1.297752331	NA	NA
ENSMUSG00000079177.4	Fam228a	protein_coding	31.68425279	-2.764858858	0.545349223	3.98052E-07	5.94275E-06
ENSMUSG00000044667.12	Plppr4	protein_coding	1107.557356	-2.763389704	1.767419914	0.117931224	0.226893724
ENSMUSG00000026226.16	Spata3	protein_coding	18.95978682	-2.76065056	1.30671607	0.034629631	0.088313435
ENSMUSG00000070880.10	Gad1	protein_coding	426.9648937	-2.760265005	0.678822174	4.77744E-05	0.000392869
ENSMUSG00000023186.14	Vwa5a	protein_coding	3797.081405	-2.759179333	0.368440143	6.94993E-14	3.31843E-12
ENSMUSG00000056687.9	Gm11696	antisense	81.20768939	-2.759134932	0.483575333	1.15867E-08	2.49379E-07
ENSMUSG00000034614.14	Pik3ip1	protein_coding	1970.8721	-2.757750659	0.427531092	1.11548E-10	3.52433E-09
ENSMUSG00000009731.4	Kcnd1	protein_coding	411.0763591	-2.752363531	0.664072286	3.40297E-05	0.000293861
ENSMUSG00000045776.3	Lrtm1	protein_coding	19.86459837	-2.751958791	1.005005815	0.00617668	0.022422426
ENSMUSG00000103037.1	Pcdhgb1	protein_coding	325.8965157	-2.750161608	0.921030969	0.002826896	0.011879129
ENSMUSG00000089780.1	Gm16306	sense_intronic	7.255639689	-2.750063407	1.044615335	0.008473191	0.028884329
ENSMUSG00000029576.17	Radil	protein_coding	447.4715091	-2.74940736	0.753393259	0.000262889	0.001680206
ENSMUSG00000102398.1	Gm37580	TEC	17.91116096	-2.743692156	0.972338331	0.004776293	0.018146491
ENSMUSG00000085440.1	Sorbs2os	antisense	25.45075051	-2.742979096	0.678430046	5.27429E-05	0.000427591
ENSMUSG00000018800.14	Abca5	protein_coding	1324.085574	-2.741237293	0.299052779	4.89081E-20	4.33829E-18
ENSMUSG00000107504.3	Gm35549	protein_coding	10.81397167	-2.74107329	1.287832343	0.033300657	0.08575971
ENSMUSG00000070866.4	Zfp804a	protein_coding	41.07757787	-2.740932725	1.145031832	0.016676604	0.04978212
ENSMUSG00000059602.14	Syn3	protein_coding	111.1283746	-2.740711084	0.557219667	8.7189E-07	1.19638E-05
ENSMUSG00000118344.1	Gm50152	antisense	23.36590291	-2.739600193	1.022073404	0.007352679	0.025845927
ENSMUSG00000036545.9	Adamts2	protein_coding	524.1767493	-2.739292416	1.008062205	0.006580016	0.023599447
ENSMUSG00000079343.4	C1s2	protein_coding	30.32972354	-2.738562067	0.881008253	0.001880773	0.008572862
ENSMUSG00000103753.1	Gm6934	TEC	6.416913202	-2.737800873	1.722096193	0.111878277	0.21821874
ENSMUSG00000074619.5	1700034I23Rik	protein_coding	9.137558069	-2.737488866	1.252212113	0.028806656	0.076730885
ENSMUSG00000002104.11	Rapsn	protein_coding	59.02919114	-2.736145612	0.616566534	9.09195E-06	9.26006E-05
ENSMUSG00000058216.13	Gstp3	protein_coding	38.13705495	-2.736075245	1.741672262	0.116194903	0.22432674
ENSMUSG00000116779.1	Gm4829	processed_pseudogene	13.65948906	-2.736038471	0.929059851	0.003230027	0.013226508
ENSMUSG00000046774.17	8030474K03Rik	protein_coding	66.36227609	-2.733325325	1.856168147	0.140868793	0.257990995
ENSMUSG00000061859.17	Patj	protein_coding	600.3724501	-2.73108459	0.757786139	0.00031332	0.0019462
ENSMUSG00000022683.13	Pla2g10	protein_coding	57.57502748	-2.731047293	1.477228158	0.064491795	0.143030238
ENSMUSG00000029096.15	Htra3	protein_coding	203.6792587	-2.730959932	1.123469581	0.015064415	0.045957921
ENSMUSG00000093847.2	Gm5039	protein_coding	40.20994349	-2.730761923	1.997271702	0.171548183	0.298271261
ENSMUSG00000103907.1	Gm37498	TEC	30.30909815	-2.729329804	1.469246358	0.063220251	0.14071069
ENSMUSG00000052769.7	Gm9889	lincRNA	10.76051425	-2.728962213	0.950573714	0.004093593	0.016008371
ENSMUSG00000107892.1	Gm44524	processed_pseudogene	7.906130062	-2.728898474	1.416795675	0.054091155	0.124780467
ENSMUSG00000087466.3	A330041J22Rik	antisense	51.89258424	-2.728553078	1.020187665	0.007482739	0.026186217
ENSMUSG00000026247.13	Ecel1	protein_coding	54.18544543	-2.727692529	0.831433651	0.001035462	0.005245024
ENSMUSG00000027703.16	Lrriq4	protein_coding	45.7205998	-2.726921697	2.320975916	0.240033503	0.381534067
ENSMUSG00000117466.1	Gm50039	lincRNA	41.2104604	-2.726269589	2.398503728	0.255682829	0.39909262
ENSMUSG00000059554.12	Ccdc28a	protein_coding	237.9026378	-2.724991017	0.352401886	1.05353E-14	5.65437E-13
ENSMUSG00000005836.10	Gata6	protein_coding	223.3786844	-2.723475384	1.506067839	0.070554357	0.153441975
ENSMUSG00000051735.7	Rinl	protein_coding	205.8692877	-2.723322303	0.715652649	0.000141593	0.000996935
ENSMUSG00000023964.15	Calcr	protein_coding	14.23717049	-2.723308	2.92209723	0.351351845	0.499943561
ENSMUSG00000054662.8	Ano9	protein_coding	193.4024718	-2.722937316	3.020080615	0.367263649	0.51582358
ENSMUSG00000026344.9	Lypd1	protein_coding	289.5130129	-2.722283963	1.107072066	0.013932681	0.04317685
ENSMUSG00000069892.9	9930111J21Rik2	protein_coding	7.210852627	-2.721633329	3.478757727	0.434004312	0.579036591
ENSMUSG00000079014.4	Serpina3i	protein_coding	67.42565582	-2.721572257	3.506281221	0.437631449	0.58226527
ENSMUSG00000084974.1	Gm15567	antisense	35.56385118	-2.720964174	0.6666314	4.47148E-05	0.000371215
ENSMUSG00000026077.15	Npas2	protein_coding	23.63605677	-2.720895978	0.779339459	0.000480704	0.002788212
ENSMUSG00000097448.1	Platr22	lincRNA	26.12469749	-2.720807076	3.924094681	0.488084172	0.627076204
ENSMUSG00000118099.1	Gm31356	antisense	146.2309291	-2.720644414	0.722499747	0.00016615	0.001145863
ENSMUSG00000051582.2	Otud6a	protein_coding	111.5662623	-2.720313368	4.297019501	0.526688049	0.659799482
ENSMUSG00000079484.12	Phyhd1	protein_coding	26.55131063	-2.719694509	0.840123578	0.001206854	0.00595007
ENSMUSG00000054065.12	Pkp3	protein_coding	67.06331522	-2.719675332	4.999433813	0.586443766	0.708329982
ENSMUSG00000086233.1	Gm11816	antisense	29.93382103	-2.719675332	4.999433813	0.586443766	0.708329982
ENSMUSG00000053654.7	Krt42	protein_coding	277.9363963	-2.719675332	4.999433813	0.586443766	0.708329982
ENSMUSG00000079845.8	Xlr4a	protein_coding	42.03367037	-2.719675332	4.999433813	0.586443766	0.708329982
ENSMUSG00000074215.2	Gm10643	protein_coding	106.4401213	-2.718908937	0.441833316	7.56966E-10	2.04709E-08
ENSMUSG00000085794.5	Vax2os	antisense	174.9706244	-2.717826096	1.027872972	0.008190206	0.028119664
ENSMUSG00000095789.6	Nupr1l	protein_coding	45.9062653	-2.717124678	0.615181271	1.00179E-05	0.000100368
ENSMUSG00000019088.14	Dnase1l1	protein_coding	249.7788668	-2.716913727	0.290221659	7.86032E-21	7.71117E-19
ENSMUSG00000024842.8	Cabp4	protein_coding	64.39893328	-2.715630819	0.700327612	0.000105467	0.000775993
ENSMUSG00000105867.2	Gm42517	protein_coding	174.1958159	-2.715125553	0.850957306	0.001419424	0.00681735
ENSMUSG00000028600.15	Podn	protein_coding	429.4497723	-2.71445837	0.771695828	0.000435593	0.00257159
ENSMUSG00000106944.1	Gm43843	TEC	70.06095164	-2.713306457	0.949592074	0.004272093	0.016566375
ENSMUSG00000028558.14	Calr4	protein_coding	79.76344181	-2.71251219	0.760879516	0.000363899	0.002218767
ENSMUSG00000021983.16	Atp8a2	protein_coding	38.48583925	-2.711483659	0.639027751	2.20415E-05	0.0002015
ENSMUSG00000038570.15	Saxo2	protein_coding	68.7710116	-2.711456584	0.35803108	3.64019E-14	1.80308E-12
ENSMUSG00000035376.10	Hacd2	protein_coding	2206.069858	-2.710941642	0.33315571	4.04655E-16	2.55318E-14
ENSMUSG00000104253.1	Gm37174	TEC	77.94009805	-2.710906974	0.501209459	6.3473E-08	1.15902E-06
ENSMUSG00000111938.1	2900045O20Rik	lincRNA	7.237216575	-2.710524301	1.930322046	0.160264532	0.283039661
ENSMUSG00000087514.1	Gm16076	sense_intronic	25.0744402	-2.710461444	0.807644163	0.000790759	0.004204686
ENSMUSG00000097140.1	Gm26779	lincRNA	53.62357388	-2.708986397	0.64588524	2.73809E-05	0.000243188
ENSMUSG00000050762.5	Prss27	protein_coding	6.254932606	-2.708906959	1.707187799	0.112565731	0.21915161
ENSMUSG00000110475.1	Gm31036	antisense	8.826831749	-2.70861129	1.514157044	0.073637757	0.158457211
ENSMUSG00000107605.1	Gm44117	lincRNA	12.30675868	-2.70518683	0.775942792	0.00048971	0.002832703
ENSMUSG00000049176.16	Frmpd4	protein_coding	26.05269638	-2.705070733	1.222697767	0.026940496	0.072858594
ENSMUSG00000041460.16	Cacna2d4	protein_coding	21.86098223	-2.7048692	0.814860497	0.000902027	0.004676096
ENSMUSG00000056498.13	Tmem154	protein_coding	19.53724629	-2.703185937	1.962387733	0.168358213	0.29402703
ENSMUSG00000020014.17	Cfap54	protein_coding	151.8556226	-2.702273978	0.845694964	0.001396713	0.006731149
ENSMUSG00000051279.2	Gdf6	protein_coding	84.06236228	-2.701814373	1.303928593	0.038260125	0.095355764
ENSMUSG00000031596.15	Slc7a2	protein_coding	2877.036161	-2.701698632	0.720266973	0.000176153	0.00120427
ENSMUSG00000072770.9	Acrbp	protein_coding	136.3351269	-2.701588138	0.47740877	1.52384E-08	3.20809E-07
ENSMUSG00000117231.1	Gm41609	processed_transcript	57.65837716	-2.701065515	1.621926037	0.095844056	0.193723513
ENSMUSG00000069814.6	Ccdc92b	protein_coding	71.86031496	-2.700746644	0.670502354	5.62665E-05	0.000451029
ENSMUSG00000071531.3	Gprin2	protein_coding	159.3431655	-2.69979958	0.358074475	4.70797E-14	2.29975E-12
ENSMUSG00000020059.9	Sycp3	protein_coding	27.58973459	-2.699684616	0.735723372	0.000243093	0.001567864
ENSMUSG00000038011.15	Dnah10	protein_coding	73.68096835	-2.699338058	0.581336635	3.42837E-06	3.96733E-05
ENSMUSG00000052142.15	Rasal3	protein_coding	14.23169535	-2.697266851	1.094155697	0.013695278	0.042565592
ENSMUSG00000064115.13	Cadm2	protein_coding	603.0746594	-2.697214435	1.727857823	NA	NA
ENSMUSG00000028957.12	Per3	protein_coding	1474.479643	-2.696578186	0.681141073	7.52917E-05	0.000580642
ENSMUSG00000048967.16	Yjefn3	protein_coding	116.7159811	-2.69597005	0.575760666	2.83468E-06	3.36667E-05
ENSMUSG00000027315.13	Spint1	protein_coding	465.1144448	-2.695671406	2.932639004	0.35799282	0.506672527
ENSMUSG00000037490.5	Slc2a12	protein_coding	256.36512	-2.69555311	0.484855269	2.70548E-08	5.35817E-07
ENSMUSG00000097030.1	Gm26693	antisense	6.508809273	-2.694533201	0.881508889	0.00223767	0.009870205
ENSMUSG00000030699.16	Tbx6	protein_coding	73.9953902	-2.694300379	0.568340371	2.13038E-06	2.63963E-05
ENSMUSG00000066705.7	Fxyd6	protein_coding	5764.775913	-2.69393094	0.2988802	1.9974E-19	1.6541E-17
ENSMUSG00000025202.8	Scd3	protein_coding	127.8949291	-2.691690787	0.806614281	0.000846808	0.004439372
ENSMUSG00000097209.2	AU022754	antisense	63.83176389	-2.691163459	0.946651935	0.004471596	0.017189091
ENSMUSG00000020635.8	Fkbp1b	protein_coding	125.6724178	-2.688629454	0.643079668	2.90402E-05	0.000255882
ENSMUSG00000024397.14	Aif1	protein_coding	10.60661016	-2.68862837	0.979076096	0.006031072	0.021999094
ENSMUSG00000113528.1	Gm32699	TEC	125.4089286	-2.688446424	0.481466333	2.35222E-08	4.75377E-07
ENSMUSG00000034353.14	Ramp1	protein_coding	15.01571529	-2.686826031	1.499183305	0.073102034	0.157544283
ENSMUSG00000108037.2	Gm44597	processed_transcript	37.71220794	-2.686583672	0.583743433	4.17778E-06	4.71613E-05
ENSMUSG00000025644.10	Gm7628	antisense	61.27507865	-2.684295076	1.001871342	0.00737804	0.025903035
ENSMUSG00000113621.1	2900060N12Rik	bidirectional_promoter_lncRNA	83.66251798	-2.68210742	0.75913928	0.000410733	0.002448687
ENSMUSG00000107478.1	Gm45234	protein_coding	25.56057305	-2.682067844	1.469814366	0.068036291	0.149190046
ENSMUSG00000086645.2	Gm15743	antisense	31.14948533	-2.681286099	0.706681858	0.000148125	0.001037417
ENSMUSG00000022829.14	Stxbp5l	protein_coding	51.79956268	-2.679130542	0.615991013	1.36572E-05	0.000131785
ENSMUSG00000048038.8	Ccdc187	protein_coding	79.13070823	-2.676611224	0.940950007	0.004446948	0.017122283
ENSMUSG00000097890.2	4930547M16Rik	bidirectional_promoter_lncRNA	9.915938448	-2.676075748	1.267002304	0.034675153	0.088418722
ENSMUSG00000027186.15	Elf5	protein_coding	14.35401121	-2.67604093	0.697103083	0.000123636	0.000891221
ENSMUSG00000093436.6	Gm20646	sense_overlapping	9.56226547	-2.675043568	1.112332915	0.016177125	0.048642637
ENSMUSG00000044042.19	Fmn1	protein_coding	391.460956	-2.674182197	0.64463614	3.34867E-05	0.000289999
ENSMUSG00000003420.8	Fcgrt	protein_coding	667.4873678	-2.673082202	1.249037251	NA	NA
ENSMUSG00000040170.13	Fmo2	protein_coding	102.9860392	-2.669455216	1.50159197	NA	NA
ENSMUSG00000039763.10	Dnajc28	protein_coding	157.4186237	-2.668000458	0.467219299	1.12723E-08	2.4385E-07
ENSMUSG00000087185.1	Gm13872	antisense	14.43070338	-2.667803378	1.207721837	0.02717776	0.073331872
ENSMUSG00000094707.2	A830019P07Rik	lincRNA	9.053455867	-2.666833214	1.46562162	0.068821177	0.150521919
ENSMUSG00000089901.1	Gm8113	protein_coding	15.34078816	-2.666568722	1.24118656	0.031681768	0.082522851
ENSMUSG00000021098.14	4930447C04Rik	protein_coding	63.11641757	-2.666260355	1.614884864	0.098727771	0.198090929
ENSMUSG00000034664.13	Itga2b	protein_coding	258.6228243	-2.664983235	0.320918253	1.00458E-16	6.61398E-15
ENSMUSG00000024353.5	Mzb1	protein_coding	11.64438719	-2.664186485	1.229514455	0.030245482	0.079613137
ENSMUSG00000007888.15	Crlf1	protein_coding	706.6412869	-2.662070412	0.819108139	0.001154204	0.005734503
ENSMUSG00000022376.8	Adcy8	protein_coding	513.5020474	-2.661958119	1.269062745	0.035942438	0.090830814
ENSMUSG00000029556.12	Hnf1a	protein_coding	57.31129431	-2.661364855	0.621429864	1.84683E-05	0.000172707
ENSMUSG00000016496.7	Cd274	protein_coding	32.5060574	-2.661035148	0.582986055	5.00705E-06	5.49144E-05
ENSMUSG00000012428.9	Steap4	protein_coding	112.9211958	-2.659913425	1.57233718	NA	NA
ENSMUSG00000112433.1	Gm30122	lincRNA	37.11907966	-2.658117798	0.716764097	0.000208493	0.001380402
ENSMUSG00000046876.16	Atxn1	protein_coding	1728.639397	-2.658043395	0.503624234	1.30722E-07	2.17699E-06
ENSMUSG00000046413.14	Irx3os	antisense	25.00350146	-2.657246878	0.831868813	0.001401655	0.006751895
ENSMUSG00000009687.14	Fxyd5	protein_coding	73.71736667	-2.656824028	1.87476233	0.156438361	0.278112641
ENSMUSG00000043794.8	D830025C05Rik	antisense	16.75574399	-2.65536514	0.666507709	6.77655E-05	0.00052934
ENSMUSG00000097416.3	Gm26670	antisense	21.61194472	-2.652645957	0.777905502	0.000649665	0.003576447
ENSMUSG00000019737.14	Syne4	protein_coding	247.4088116	-2.65249854	0.636041167	3.04165E-05	0.000266129
ENSMUSG00000039157.12	Fam102a	protein_coding	1664.589873	-2.651952	0.471793439	1.89853E-08	3.91525E-07
ENSMUSG00000031765.8	Mt1	protein_coding	7145.326624	-2.651061375	0.652911596	4.89954E-05	0.000401509
ENSMUSG00000000794.9	Kcnn3	protein_coding	222.6101654	-2.650536188	0.717426026	0.000220313	0.001445122
ENSMUSG00000045467.13	Ttll13	protein_coding	67.08969733	-2.65043761	0.414623024	1.63298E-10	5.01002E-09
ENSMUSG00000024524.17	Gnal	protein_coding	155.4347364	-2.650341988	0.568462619	3.12698E-06	3.6666E-05
ENSMUSG00000022488.9	Nckap1l	protein_coding	75.3012742	-2.647118054	0.76830224	0.000570189	0.003214039
ENSMUSG00000085962.8	Gm16984	antisense	41.50988923	-2.646657174	0.925711598	0.004249097	0.016495306
ENSMUSG00000024897.9	Apba1	protein_coding	658.1310514	-2.646196386	0.798564896	0.000920736	0.004755079
ENSMUSG00000020052.9	Ascl1	protein_coding	1358.622479	-2.645177036	0.814935718	0.001170915	0.005795795
ENSMUSG00000094282.1	Cfap73	protein_coding	7.232519965	-2.641900873	1.377783418	0.055174333	0.126851303
ENSMUSG00000082729.3	Gm14845	processed_pseudogene	40.14854758	-2.641436674	0.849754633	0.001880588	0.008572862
ENSMUSG00000078486.3	Perm1	protein_coding	71.61672478	-2.640885803	0.514705677	2.88412E-07	4.44679E-06
ENSMUSG00000029837.2	1700111E14Rik	antisense	6.271031205	-2.64055966	1.78421803	0.138885665	0.255410835
ENSMUSG00000104094.1	Gm37314	TEC	52.4374219	-2.640105802	0.820309862	0.001288967	0.006299444
ENSMUSG00000103114.1	Gm32200	lincRNA	8.237612745	-2.638856214	2.021504494	0.19175933	0.323998091
ENSMUSG00000113184.1	Gm49654	lincRNA	68.94634105	-2.638792174	1.356577034	0.051752816	0.120421436
ENSMUSG00000046727.13	Cystm1	protein_coding	483.1232636	-2.638478838	0.580830069	5.55645E-06	6.01311E-05
ENSMUSG00000103734.1	Gm37651	TEC	5.947948908	-2.638388498	1.415174306	0.062271748	0.139140078
ENSMUSG00000030276.19	Ttll3	protein_coding	471.7114224	-2.636401307	0.494712885	9.86711E-08	1.69654E-06
ENSMUSG00000083827.1	Gm15712	processed_pseudogene	7.403507907	-2.634511186	1.442364639	0.067771624	0.148840613
ENSMUSG00000019178.17	Styxl1	protein_coding	10.96305716	-2.632812308	0.986235247	0.007595113	0.026482959
ENSMUSG00000107388.1	Gm42788	lincRNA	11.34585366	-2.632662393	1.457830287	0.070937532	0.154085623
ENSMUSG00000006127.9	Inpp5k	protein_coding	1207.299844	-2.632239603	0.329349566	1.32513E-15	7.84711E-14
ENSMUSG00000007030.8	Vwa7	protein_coding	74.03668002	-2.63204687	0.767858329	0.000608546	0.003388803
ENSMUSG00000025475.17	Adgra1	protein_coding	474.3470228	-2.630874117	1.30542272	0.043868756	0.10603325
ENSMUSG00000000058.6	Cav2	protein_coding	109.5538518	-2.630103498	1.47249025	0.074073321	0.159200569
ENSMUSG00000032549.7	Rab6b	protein_coding	1205.430648	-2.625965764	0.476488329	3.56637E-08	6.82373E-07
ENSMUSG00000097561.1	4632411P08Rik	lincRNA	15.63412641	-2.625630166	0.73626002	0.000362233	0.002209883
ENSMUSG00000086358.2	Gm13270	processed_transcript	42.23857357	-2.625273701	0.71921345	0.000262035	0.00167576
ENSMUSG00000118495.1	AC161757.1	processed_pseudogene	7.260512749	-2.624407437	1.348749333	0.05167779	0.120351504
ENSMUSG00000103952.1	Gm37268	TEC	7.540293172	-2.624312075	1.23776649	0.033989212	0.087078103
ENSMUSG00000106430.1	Gm42460	TEC	22.85977322	-2.622749511	0.899299428	0.00354055	0.014205083
ENSMUSG00000110622.1	Iqcn	protein_coding	8.479981662	-2.622092209	1.473975456	0.075252012	0.161080639
ENSMUSG00000107726.1	Gm44037	lincRNA	32.73163009	-2.618090645	1.06557651	0.014011397	0.043376405
ENSMUSG00000000093.6	Tbx2	protein_coding	495.4948247	-2.61776004	0.639771873	4.28207E-05	0.000357682
ENSMUSG00000029120.10	Ppp2r2c	protein_coding	1723.661902	-2.616846562	0.824973783	NA	NA
ENSMUSG00000050556.9	Kcnb1	protein_coding	1102.830527	-2.615426834	0.446418058	4.66521E-09	1.0809E-07
ENSMUSG00000034156.16	Tspoap1	protein_coding	106.5914393	-2.614796493	1.170321775	0.025466343	0.069707745
ENSMUSG00000105021.1	Gm8234	processed_pseudogene	10.53754864	-2.613573991	0.628911512	3.24279E-05	0.000281981
ENSMUSG00000026687.14	Aldh9a1	protein_coding	2461.684317	-2.61339397	0.382174627	8.01835E-12	2.89589E-10
ENSMUSG00000058656.13	Samd12	protein_coding	988.6411809	-2.612500674	0.689485061	0.000151218	0.001054894
ENSMUSG00000049699.4	Ucn2	protein_coding	8.706726757	-2.612057285	1.73042894	0.131174774	0.245597916
ENSMUSG00000108618.1	Gm44816	TEC	9.271189921	-2.611409475	1.838704902	0.155536679	0.277092807
ENSMUSG00000052504.7	Epha3	protein_coding	1565.945165	-2.610775362	0.747370295	0.000477122	0.002773509
ENSMUSG00000109008.2	Gm44899	lincRNA	38.83342116	-2.60989477	0.48747854	8.60946E-08	1.51469E-06
ENSMUSG00000050138.8	Kcnk12	protein_coding	35.33189453	-2.60719486	1.563743442	0.095459162	0.193215031
ENSMUSG00000036995.7	Asap3	protein_coding	1076.658825	-2.607137372	0.385735389	1.39067E-11	4.82524E-10
ENSMUSG00000022297.15	Fzd6	protein_coding	246.9547826	-2.60628606	0.851978458	0.002220041	0.009816318
ENSMUSG00000035849.14	Krt222	protein_coding	34.18685758	-2.605853783	0.682909608	0.000135737	0.00096177
ENSMUSG00000095969.1	Rnu1a1	snRNA	71.53127593	-2.605671921	0.557648059	2.97396E-06	3.51242E-05
ENSMUSG00000032060.10	Cryab	protein_coding	2536.506127	-2.603626942	0.693976056	0.000175602	0.001202056
ENSMUSG00000096175.3	Gm21761	protein_coding	34.3897537	-2.603608708	2.112916074	0.217861389	0.354723852
ENSMUSG00000031391.18	L1cam	protein_coding	138.9823519	-2.601969149	1.09702446	0.017699638	0.052202604
ENSMUSG00000044827.10	Tlr1	protein_coding	8.971159788	-2.600731625	1.198291966	0.029979163	0.079091855
ENSMUSG00000105568.1	Gm42971	TEC	18.41071354	-2.60042281	0.731826649	0.000380385	0.002301034
ENSMUSG00000060882.5	Kcnd2	protein_coding	716.3938998	-2.600297589	0.843212933	0.002043769	0.009211308
ENSMUSG00000031789.17	Cngb1	protein_coding	16.24821933	-2.599467995	0.948849465	0.0061514	0.022361056
ENSMUSG00000029771.12	Irf5	protein_coding	36.19229638	-2.599160878	0.696425075	0.000189855	0.001276535
ENSMUSG00000118018.1	AC156546.1	lincRNA	187.7779295	-2.598100742	0.854826108	0.00237103	0.010302489
ENSMUSG00000025481.12	Urah	protein_coding	34.43910337	-2.597177536	1.606352095	0.105917767	0.209490097
ENSMUSG00000032548.14	Slco2a1	protein_coding	61.37894128	-2.597106849	1.228015403	0.034440063	0.088006012
ENSMUSG00000044043.4	Pcdhb14	protein_coding	928.4909446	-2.596575209	0.4098405	2.36458E-10	7.1206E-09
ENSMUSG00000028946.7	Hes3	protein_coding	14.9469301	-2.596373965	1.468830067	0.077119833	0.164127639
ENSMUSG00000045114.10	Prrt2	protein_coding	15.31623582	-2.596120069	0.978738503	0.007989421	0.027581132
ENSMUSG00000116113.1	Gm49545	processed_pseudogene	6.857857316	-2.595744691	1.63792985	0.11301824	0.219633943
ENSMUSG00000106565.1	Gm43582	processed_pseudogene	12.6758582	-2.594550394	1.329245328	0.050950397	0.119011504
ENSMUSG00000050875.11	Minar2	protein_coding	13.78743826	-2.594280371	0.726848098	0.000358046	0.002187706
ENSMUSG00000027995.10	Tlr2	protein_coding	158.0258581	-2.592199244	0.531777179	1.09031E-06	1.45925E-05
ENSMUSG00000014198.15	Zfp385c	protein_coding	38.18111198	-2.592049526	0.780529079	0.000897316	0.004655677
ENSMUSG00000031805.17	Jak3	protein_coding	666.6205121	-2.591395606	0.343204836	4.33324E-14	2.1265E-12
ENSMUSG00000063488.6	Zkscan7	protein_coding	200.566709	-2.590816613	1.532457267	0.090907693	0.186130519
ENSMUSG00000015053.14	Gata2	protein_coding	112.9919491	-2.590725881	1.012729763	0.010522733	0.034463455
ENSMUSG00000113702.1	Gm35558	lincRNA	7.339419079	-2.590667295	1.44328208	0.072656354	0.156822918
ENSMUSG00000069874.7	Irgm2	protein_coding	67.31775669	-2.588809273	1.304882313	0.047262439	0.112109914
ENSMUSG00000112129.1	Pbld1	protein_coding	13.37465125	-2.588154632	1.076160482	0.016172932	0.048640396
ENSMUSG00000060675.13	Plaat3	protein_coding	901.3576943	-2.588150154	0.913037288	0.00458745	0.017551694
ENSMUSG00000053158.10	Fes	protein_coding	166.7513438	-2.588070419	0.916138723	0.004728407	0.017990351
ENSMUSG00000017446.14	C1qtnf1	protein_coding	19.57480878	-2.587580913	0.85545298	0.002487911	0.010715474
ENSMUSG00000051242.1	Pcdhb9	protein_coding	546.5958791	-2.586086323	0.845195263	0.002215217	0.009802255
ENSMUSG00000024409.8	Psors1c2	protein_coding	26.12267844	-2.583374922	1.145925629	0.024171005	0.066904989
ENSMUSG00000049107.13	Ntf3	protein_coding	26.31717952	-2.581700341	3.386394727	0.445836635	0.589495065
ENSMUSG00000099696.6	2900052N01Rik	lincRNA	8.468428013	-2.580501072	1.201796964	0.031777189	0.082669824
ENSMUSG00000105358.1	Gm43099	TEC	33.03285704	-2.580466832	0.956390571	0.006973004	0.024732757
ENSMUSG00000087616.1	Gm14257	antisense	9.198975635	-2.57871672	0.942045982	0.006193493	0.022467839
ENSMUSG00000037989.15	Wnk2	protein_coding	1585.631024	-2.577669217	0.502637134	2.92385E-07	4.5015E-06
ENSMUSG00000053101.3	Gpr141	protein_coding	7.478464236	-2.57680805	1.199087948	0.031636512	0.082455185
ENSMUSG00000005705.10	Agrp	protein_coding	23.31924918	-2.575306348	0.740400671	0.000504679	0.002906602
ENSMUSG00000040441.12	Slc26a10	protein_coding	41.55590113	-2.574568822	0.978563126	0.008514191	0.028977501
ENSMUSG00000090173.8	Fbxw10	protein_coding	34.99784527	-2.574483272	0.473834831	5.53236E-08	1.02166E-06
ENSMUSG00000102205.1	9430092D12Rik	TEC	45.00080435	-2.57392027	0.930665073	0.005680453	0.020907222
ENSMUSG00000026413.12	Pkp1	protein_coding	9.959673152	-2.573831092	1.541757589	0.09503544	0.192559622
ENSMUSG00000020908.14	Myh3	protein_coding	44.24063122	-2.573824026	1.716135576	0.13367167	0.248822495
ENSMUSG00000035773.6	Kiss1r	protein_coding	70.94976035	-2.570793088	0.557737103	4.03973E-06	4.57735E-05
ENSMUSG00000019817.18	Plagl1	protein_coding	5821.131279	-2.570102856	0.592351194	1.43252E-05	0.000137232
ENSMUSG00000109304.1	Gm45112	TEC	19.2264805	-2.569684359	1.03708354	0.013219567	0.041359919
ENSMUSG00000042826.13	Fgf11	protein_coding	456.2575103	-2.569418197	0.69758716	0.00023024	0.001500949
ENSMUSG00000053714.8	4732471J01Rik	antisense	37.34562991	-2.568729272	0.582376535	1.03003E-05	0.000102858
ENSMUSG00000023064.4	Sncg	protein_coding	66.91829155	-2.568392431	1.396882486	0.06596516	0.145642719
ENSMUSG00000042417.5	Ccno	protein_coding	51.43770776	-2.567977751	0.428014117	1.97621E-09	4.95808E-08
ENSMUSG00000098146.1	Gm26935	antisense	27.62974256	-2.56744226	0.805870308	0.001442921	0.006910369
ENSMUSG00000034459.8	Ifit1	protein_coding	136.9782738	-2.566876642	1.150639977	0.025692711	0.070164301
ENSMUSG00000050666.14	Vstm4	protein_coding	513.7442239	-2.566815595	0.897985853	0.004257641	0.016519398
ENSMUSG00000052783.16	Grk4	protein_coding	107.8609103	-2.566121267	0.459818275	2.39512E-08	4.82667E-07
ENSMUSG00000042073.15	Abhd14b	protein_coding	73.26534638	-2.56572037	0.580226465	9.78235E-06	9.84738E-05
ENSMUSG00000058498.12	Rnf207	protein_coding	38.86047895	-2.564232076	1.120754444	0.022140332	0.062475048
ENSMUSG00000118340.1	Gm50301	antisense	16.15972649	-2.563690985	0.856703452	0.002766964	0.011685187
ENSMUSG00000000673.9	Haao	protein_coding	18.23353425	-2.561192358	1.103676771	0.02030844	0.058307006
ENSMUSG00000111933.1	Gm36660	lincRNA	6.496208116	-2.561169562	1.463796786	0.080174301	0.169085818
ENSMUSG00000113078.1	Gm48734	TEC	8.724927024	-2.559322146	1.128611239	0.023349095	0.06502901
ENSMUSG00000000567.5	Sox9	protein_coding	6187.576408	-2.558613107	0.695973194	0.000236632	0.001534129
ENSMUSG00000107741.2	Gm2011	transcribed_unprocessed_pseudogene	105.5980905	-2.558221613	0.599664702	1.98931E-05	0.000184405
ENSMUSG00000026586.16	Prrx1	protein_coding	7269.898905	-2.557374994	0.683552041	0.000183069	0.001243342
ENSMUSG00000112532.1	Gm36283	lincRNA	8.847822866	-2.557324913	1.959095061	0.191770191	0.323998091
ENSMUSG00000043541.16	Casc1	protein_coding	77.25169037	-2.555341482	0.478540134	9.30139E-08	1.61258E-06
ENSMUSG00000024421.16	Lama3	protein_coding	119.5039694	-2.555141524	0.737909276	0.00053483	0.003052058
ENSMUSG00000085151.7	1110018N20Rik	processed_transcript	10.28910524	-2.554989545	1.14135109	0.02518418	0.069122814
ENSMUSG00000107325.1	Gm43425	TEC	16.01940815	-2.554572041	0.673641521	0.000149329	0.0010424
ENSMUSG00000097585.2	E230029C05Rik	processed_transcript	18.3785907	-2.554469308	0.958134727	0.007674012	0.026696597
ENSMUSG00000074527.11	Gm14296	protein_coding	20.05290247	-2.553758732	0.835492331	0.002238692	0.009871103
ENSMUSG00000112110.1	Gm15608	lincRNA	14.73200561	-2.552958444	0.831695131	0.002143568	0.009555013
ENSMUSG00000104662.1	Gm43267	TEC	15.74219072	-2.55220773	0.916773319	0.005370914	0.019986551
ENSMUSG00000097768.2	2310043M15Rik	antisense	31.65880293	-2.550787397	1.273020772	0.045099202	0.108340294
ENSMUSG00000001227.12	Sema6b	protein_coding	227.1805929	-2.549445297	0.320728261	1.88135E-15	1.09273E-13
ENSMUSG00000022415.12	Syngr1	protein_coding	1077.172472	-2.547560693	0.330408247	1.25481E-14	6.63389E-13
ENSMUSG00000085397.1	Gm13524	antisense	10.24605262	-2.547324	1.143638558	0.025921517	0.070625391
ENSMUSG00000055489.8	Ano5	protein_coding	27.4350076	-2.547296717	4.906212052	0.603622499	0.722329926
ENSMUSG00000002204.9	Napsa	protein_coding	13.90886531	-2.546183204	1.454053941	0.079929948	0.168725968
ENSMUSG00000061298.14	Agbl4	protein_coding	20.21455142	-2.545937247	0.789883991	0.001267764	0.006208502
ENSMUSG00000074771.10	Ankef1	protein_coding	30.78868861	-2.545181521	0.713523343	0.000361007	0.002204306
ENSMUSG00000006269.7	Atp6v1b1	protein_coding	13.94769727	-2.544960256	0.791308365	0.001299264	0.006336416
ENSMUSG00000020712.11	Tcam1	protein_coding	33.97378816	-2.544020394	0.69576267	0.000255734	0.001639914
ENSMUSG00000074259.10	Gramd2	protein_coding	148.8808614	-2.542440374	0.705630024	0.00031447	0.001952203
ENSMUSG00000024399.5	Ltb	protein_coding	35.03141281	-2.542437085	1.980990604	0.199346009	0.333160063
ENSMUSG00000030731.13	Syt3	protein_coding	173.6697448	-2.541921461	0.536131729	2.12429E-06	2.63363E-05
ENSMUSG00000056144.14	Trim34a	protein_coding	54.42573455	-2.540784497	1.455725652	0.080919933	0.170307016
ENSMUSG00000029831.7	Npvf	protein_coding	20.7095778	-2.539875883	0.927402484	0.006168289	0.022407083
ENSMUSG00000097617.2	Gm10687	antisense	46.90863802	-2.539377942	0.454255819	2.26817E-08	4.59266E-07
ENSMUSG00000107846.1	Gm43963	TEC	6.232715332	-2.537206728	1.086705672	0.019555491	0.056597462
ENSMUSG00000043633.6	Fam221b	protein_coding	24.80054914	-2.532419823	0.76408	0.000918602	0.004747529
ENSMUSG00000086822.2	5330413P13Rik	lincRNA	31.9110801	-2.531160603	0.618818976	4.308E-05	0.000359282
ENSMUSG00000021567.15	Nkd2	protein_coding	564.1071807	-2.530799018	0.591535381	1.88279E-05	0.000175605
ENSMUSG00000075273.4	Ttc30b	protein_coding	518.8414997	-2.530149049	0.396292816	1.71909E-10	5.26656E-09
ENSMUSG00000008028.15	1700008O03Rik	protein_coding	30.22988476	-2.528618946	0.863836927	0.003420346	0.013802563
ENSMUSG00000002032.17	Tmem25	protein_coding	97.49566315	-2.527302839	0.499797901	4.26686E-07	6.29304E-06
ENSMUSG00000029651.16	Mtus2	protein_coding	108.667725	-2.526076312	1.018844042	0.013162015	0.041211478
ENSMUSG00000018750.14	Zbtb4	protein_coding	1912.566372	-2.525535104	0.583423736	1.49912E-05	0.000143021
ENSMUSG00000041809.5	Efhc1	protein_coding	95.09912488	-2.525108466	0.670720606	0.000166703	0.001148927
ENSMUSG00000116478.1	Gm18890	processed_pseudogene	19.39258017	-2.524794491	0.920257507	0.006077436	0.022149158
ENSMUSG00000029287.14	Tgfbr3	protein_coding	1145.034227	-2.523975747	0.659892964	0.000130864	0.000934432
ENSMUSG00000096999.1	Gm26793	antisense	8.611200847	-2.523946672	1.685883821	0.134365696	0.249741606
ENSMUSG00000028626.5	Col9a2	protein_coding	544.8736941	-2.523602363	0.761043638	0.000913237	0.004724408
ENSMUSG00000026893.4	Gca	protein_coding	369.0049304	-2.523594991	0.35545862	1.25167E-12	5.11472E-11
ENSMUSG00000116597.1	Gm536	lincRNA	23.07366369	-2.522854163	1.473472731	0.086863049	0.17974589
ENSMUSG00000015702.13	Anxa9	protein_coding	57.32702686	-2.521282163	0.608660544	3.43772E-05	0.000296379
ENSMUSG00000021541.14	Trpc7	protein_coding	59.75707791	-2.521155245	1.353764519	0.062556697	0.139519094
ENSMUSG00000031831.6	Dnaaf1	protein_coding	11.17303667	-2.521111353	1.102810687	0.02224969	0.062733533
ENSMUSG00000005237.14	Dnah2	protein_coding	129.709302	-2.521046366	0.515523698	1.00701E-06	1.36152E-05
ENSMUSG00000099068.1	Gm27861	misc_RNA	34.21983364	-2.520968375	1.036512378	0.015008898	0.045828698
ENSMUSG00000097354.7	2310001H17Rik	lincRNA	8.126140915	-2.520365023	2.268355841	0.266526285	0.41093208
ENSMUSG00000097924.2	A730020E08Rik	bidirectional_promoter_lncRNA	53.13143557	-2.518997505	0.635210874	7.3209E-05	0.000566435
ENSMUSG00000111080.1	Gm20300	lincRNA	894.0183354	-2.518732207	0.470100456	8.42137E-08	1.48777E-06
ENSMUSG00000025576.17	Rbfox3	protein_coding	207.1777778	-2.518035185	0.797482865	0.001591398	0.00749226
ENSMUSG00000055435.6	Maf	protein_coding	1904.623386	-2.517448885	0.709128571	0.000385144	0.002326223
ENSMUSG00000104156.2	Gm38102	lincRNA	56.29208182	-2.517253519	0.68274435	0.000226946	0.001482666
ENSMUSG00000015599.9	Ttbk1	protein_coding	546.8298205	-2.516525275	0.532230938	2.26454E-06	2.77665E-05
ENSMUSG00000114953.1	4930519K11Rik	bidirectional_promoter_lncRNA	5.946248803	-2.516451286	1.959392248	0.199036325	0.332747424
ENSMUSG00000024459.18	H2-M5	protein_coding	701.1685764	-2.515762303	0.709793365	0.000393569	0.002365657
ENSMUSG00000015093.15	Clic3	protein_coding	45.59642202	-2.515202529	0.762846252	0.000976786	0.004995866
ENSMUSG00000097509.1	B230322F03Rik	antisense	12.72720164	-2.51477826	0.967995953	0.009378972	0.031371758
ENSMUSG00000053199.13	Arhgap20	protein_coding	1143.489013	-2.512275427	0.732561876	0.000604833	0.003373443
ENSMUSG00000022097.4	Sftpc	protein_coding	6.676989415	-2.511311256	1.100437878	0.022483331	0.063215732
ENSMUSG00000063564.13	Col23a1	protein_coding	215.4282485	-2.511258279	0.569251473	1.02652E-05	0.000102604
ENSMUSG00000090086.7	AI480526	lincRNA	272.3626746	-2.508823045	0.747781184	0.000793584	0.004217285
ENSMUSG00000054304.3	D130007C19Rik	pseudogene	52.05583981	-2.508342813	0.594501014	2.45127E-05	0.00022123
ENSMUSG00000020334.6	Slc22a4	protein_coding	7.473434598	-2.507831538	1.282102438	0.050461555	0.118146505
ENSMUSG00000020865.16	Abcc3	protein_coding	122.847659	-2.507821755	1.136298163	0.027313339	0.073622733
ENSMUSG00000033597.9	Caskin1	protein_coding	877.3606744	-2.507097446	0.470792019	1.008E-07	1.72893E-06
ENSMUSG00000072941.5	Sod3	protein_coding	547.7789996	-2.506798377	1.229754111	0.041504454	0.101440445
ENSMUSG00000105676.1	Gm43403	antisense	22.34246197	-2.504793966	0.648074886	0.0001111	0.000813021
ENSMUSG00000092124.1	B930094E09Rik	protein_coding	12.3819413	-2.504431783	1.03251259	0.015284359	0.046495682
ENSMUSG00000057880.12	Abat	protein_coding	9538.459621	-2.502958189	0.542595502	3.97021E-06	4.51898E-05
ENSMUSG00000020333.17	Acsl6	protein_coding	619.2787999	-2.49932433	0.553160059	6.23481E-06	6.65884E-05
ENSMUSG00000045991.19	Onecut2	protein_coding	89.94424735	-2.499136637	1.025757677	0.014835045	0.045402476
ENSMUSG00000099881.1	2810013P06Rik	bidirectional_promoter_lncRNA	378.3875066	-2.498879785	0.376534949	3.21187E-11	1.06727E-09
ENSMUSG00000031273.16	Col4a6	protein_coding	941.2631965	-2.498736525	1.153862761	0.030346318	0.079809198
ENSMUSG00000036256.13	Igfbp7	protein_coding	614.2592004	-2.497141159	0.730371035	0.000628509	0.003483501
ENSMUSG00000061740.8	Cyp2d22	protein_coding	71.27795174	-2.495900312	0.815821442	0.002218024	0.009810581
ENSMUSG00000117358.1	Gm31645	processed_transcript	20.69777656	-2.494432807	0.75880569	0.001011479	0.005144757
ENSMUSG00000087055.1	Gm11948	sense_intronic	37.57759013	-2.494358674	0.661781305	0.000163799	0.001133334
ENSMUSG00000110791.1	Gm47508	TEC	24.48623712	-2.493667244	1.113888787	0.025175184	0.069115655
ENSMUSG00000109814.1	Gm45847	lincRNA	108.9465092	-2.493538565	0.823130575	0.002450924	0.010582403
ENSMUSG00000102927.1	Gm37152	TEC	28.48140268	-2.493275207	0.945364995	0.008355218	0.028560243
ENSMUSG00000102665.1	Gm38379	TEC	11.53603814	-2.492307067	1.951329407	0.20151914	0.335885289
ENSMUSG00000018740.14	Slc25a35	protein_coding	157.9263265	-2.491846965	0.511812098	1.12349E-06	1.49516E-05
ENSMUSG00000031428.11	Zcchc18	protein_coding	318.8632852	-2.490491818	0.537904316	3.65683E-06	4.19279E-05
ENSMUSG00000085923.1	Gm12781	antisense	22.40164338	-2.489310278	0.617613154	5.56505E-05	0.000447446
ENSMUSG00000045275.16	Lca5l	protein_coding	85.44970673	-2.487752147	0.702618448	0.000399086	0.002395422
ENSMUSG00000032609.12	Klhdc8b	protein_coding	1213.997741	-2.487616602	0.439236673	1.48317E-08	3.13082E-07
ENSMUSG00000003949.16	Hlf	protein_coding	672.1187576	-2.486472022	0.788487606	0.001613418	0.007579096
ENSMUSG00000016024.9	Lbp	protein_coding	38.66215174	-2.48607985	1.211320094	0.040133491	0.098922219
ENSMUSG00000042064.13	Myo3b	protein_coding	7.479818331	-2.485592414	1.468507026	0.090531965	0.185606621
ENSMUSG00000050377.8	Il31ra	protein_coding	50.90877671	-2.485585182	1.604990267	0.121463331	0.231921338
ENSMUSG00000042476.12	Abcb4	protein_coding	142.4613427	-2.485531322	0.559939488	9.04079E-06	9.21465E-05
ENSMUSG00000025383.2	Il23a	protein_coding	22.6520422	-2.485161423	1.085107223	0.022007116	0.062206782
ENSMUSG00000103925.1	B230112G18Rik	TEC	16.25998814	-2.484682583	0.815503125	0.002312843	0.010104851
ENSMUSG00000035112.17	Wnk4	protein_coding	124.8394794	-2.483684243	0.576389338	1.63965E-05	0.000155043
ENSMUSG00000045498.1	Pcdhb3	protein_coding	293.8670495	-2.482062766	0.803422641	0.002005874	0.009063007
ENSMUSG00000070709.12	Zfp974	protein_coding	403.208102	-2.481580238	0.517628989	1.63383E-06	2.08407E-05
ENSMUSG00000108435.1	Gm45051	antisense	10.55339197	-2.481202011	0.801881204	0.001973268	0.008942558
ENSMUSG00000086212.7	Mkln1os	lincRNA	47.94879826	-2.480727269	0.528325737	2.6602E-06	3.19525E-05
ENSMUSG00000022108.8	Itm2b	protein_coding	16670.01739	-2.479220193	0.424945545	5.4047E-09	1.23204E-07
ENSMUSG00000111947.1	Gm47438	lincRNA	22.74037763	-2.478179937	0.700602866	0.000404377	0.002418959
ENSMUSG00000074580.11	4931440P22Rik	transcribed_processed_pseudogene	75.3349861	-2.478041167	0.560070597	9.66589E-06	9.74866E-05
ENSMUSG00000015829.13	Tnr	protein_coding	251.3473743	-2.477816881	1.074439819	0.021102383	0.060146614
ENSMUSG00000038354.13	Ankrd35	protein_coding	160.2365281	-2.477090662	2.041415536	0.224969991	0.363546292
ENSMUSG00000051984.13	Sec31b	protein_coding	54.40872893	-2.475986864	0.988747081	0.012274042	0.038988565
ENSMUSG00000028177.13	1810013D15Rik	antisense	8.992022352	-2.47528503	1.272170229	0.051688575	0.120351504
ENSMUSG00000081817.1	Gm13590	processed_pseudogene	9.614767536	-2.474375857	1.00770766	0.014070829	0.043509566
ENSMUSG00000084978.1	Gm11655	antisense	24.63412101	-2.474099548	0.785940466	0.001644211	0.007682888
ENSMUSG00000095193.2	Gm20939	lincRNA	444.6518276	-2.473859768	0.811075268	0.00228766	0.010032768
ENSMUSG00000087159.7	Gm15246	processed_transcript	43.93138776	-2.473748329	0.573036498	1.58227E-05	0.000149951
ENSMUSG00000078670.3	Fam174b	protein_coding	1082.376855	-2.470125958	0.532330648	3.48055E-06	4.02113E-05
ENSMUSG00000114442.1	F630042J09Rik	lincRNA	31.28467341	-2.468797675	0.675056446	0.000255013	0.001635787
ENSMUSG00000030324.8	Rho	protein_coding	13.85957441	-2.468542146	1.027220033	0.016255456	0.048802882
ENSMUSG00000085051.1	Gm11542	processed_transcript	8.618996481	-2.468450145	1.02217364	0.015739403	0.047618642
ENSMUSG00000087366.7	Junos	antisense	78.13288731	-2.465912446	0.588529719	2.79011E-05	0.000247181
ENSMUSG00000086563.1	Platr15	lincRNA	35.33946531	-2.465821658	1.355778574	0.06894965	0.150756248
ENSMUSG00000104041.1	Gm37562	TEC	6.558400729	-2.465614875	1.806104965	0.172204051	0.299092732
ENSMUSG00000100865.2	Gm9320	transcribed_processed_pseudogene	64.03684098	-2.46544055	0.543422575	5.70938E-06	6.13787E-05
ENSMUSG00000023092.16	Fhl1	protein_coding	5562.695558	-2.464827355	0.644821032	0.000132106	0.000941396
ENSMUSG00000105374.1	Gm42551	TEC	57.24948801	-2.464689225	0.805228716	0.002207051	0.009778368
ENSMUSG00000029413.14	Naaa	protein_coding	2720.655775	-2.462788993	0.571185477	1.61993E-05	0.000153315
ENSMUSG00000106558.1	Gm5552	processed_pseudogene	12.3667532	-2.462050939	1.262794782	0.05121378	0.119452486
ENSMUSG00000086399.1	Gm16144	antisense	25.46169721	-2.459539347	1.536258053	0.109378331	0.21464599
ENSMUSG00000017390.15	Aldoc	protein_coding	12766.00633	-2.459184956	0.774734363	0.001502347	0.007149214
ENSMUSG00000105541.1	Gm43136	antisense	14.83540674	-2.458792437	1.265758171	0.052071136	0.12103703
ENSMUSG00000026308.8	Klhl30	protein_coding	20.73685469	-2.458775354	1.272500858	0.053330055	0.123323726
ENSMUSG00000090210.7	Itga10	protein_coding	108.5337489	-2.458448928	0.482005564	3.38833E-07	5.13457E-06
ENSMUSG00000019301.5	Hsd17b1	protein_coding	48.96049309	-2.458207343	0.576412585	2.00201E-05	0.00018542
ENSMUSG00000067149.6	Jchain	protein_coding	6.429505666	-2.458032692	1.098247649	0.025211885	0.069172055
ENSMUSG00000116655.1	Gm35455	lincRNA	5.330177273	-2.456998299	1.813460844	0.175459927	0.303490462
ENSMUSG00000099320.1	Mir7664	miRNA	8.49995447	-2.456576429	0.966289592	0.011013265	0.035777079
ENSMUSG00000011305.11	Plin5	protein_coding	62.16926708	-2.455034976	0.742755696	0.000948727	0.004882985
ENSMUSG00000084771.8	A230072E10Rik	antisense	33.42453639	-2.454315791	0.707905486	0.000526281	0.003009407
ENSMUSG00000116614.1	Gm46610	processed_pseudogene	15.0160416	-2.454023649	1.185735556	0.038487815	0.095734094
ENSMUSG00000104122.1	Gm37482	TEC	5.959541629	-2.450269298	1.949158953	0.208720849	0.344670665
ENSMUSG00000035033.15	Tbr1	protein_coding	28.2742439	-2.449264266	0.686707605	0.000361537	0.002206268
ENSMUSG00000071265.10	1700086L19Rik	transcribed_unitary_pseudogene	25.67554178	-2.448795019	0.955601616	0.010390096	0.034129227
ENSMUSG00000034825.14	Nrip3	protein_coding	87.10380166	-2.447333037	0.493241616	6.98671E-07	9.88114E-06
ENSMUSG00000031626.18	Sorbs2	protein_coding	3765.873385	-2.446410378	0.605434897	5.32808E-05	0.000430963
ENSMUSG00000112035.1	Gm49335	lincRNA	8.594017182	-2.445792515	1.241602598	0.048853566	0.115102868
ENSMUSG00000108068.1	Gm44075	processed_pseudogene	16.04296509	-2.44518753	0.795710889	0.002119471	0.009467505
ENSMUSG00000108949.1	Gm45069	lincRNA	7.539371811	-2.444909659	1.194635239	0.04069991	0.099969655
ENSMUSG00000025482.11	Odf3	protein_coding	16.85741165	-2.444785645	1.095256895	0.02560457	0.070004757
ENSMUSG00000090248.1	Gm14027	processed_transcript	12.89938152	-2.444740278	1.12667483	0.030016537	0.079167775
ENSMUSG00000031842.15	Pde4c	protein_coding	46.3222006	-2.440832629	1.343354834	0.069222027	0.151211434
ENSMUSG00000022766.14	Serpind1	protein_coding	25.7730529	-2.440179862	0.926164774	0.008420805	0.028738099
ENSMUSG00000025129.2	Ppp1r27	protein_coding	11.62362875	-2.440133932	0.803479554	0.002389785	0.010371226
ENSMUSG00000094958.1	3110021N24Rik	protein_coding	12.43400353	-2.439143082	0.83617734	0.003533971	0.014185888
ENSMUSG00000086078.1	Gm11657	antisense	8.105943776	-2.438453077	1.130796444	0.031052195	0.081307408
ENSMUSG00000035189.17	Ano4	protein_coding	26.49402605	-2.43726297	1.547056636	0.115159679	0.222761376
ENSMUSG00000022543.9	4930451G09Rik	transcribed_unitary_pseudogene	46.26886034	-2.437100726	0.453533074	7.71843E-08	1.37274E-06
ENSMUSG00000104330.1	Gm38285	TEC	15.71208088	-2.435421444	1.407857608	0.083652133	0.174724789
ENSMUSG00000093424.3	6330562C20Rik	antisense	21.01389381	-2.435192219	0.756124749	0.001279126	0.006258625
ENSMUSG00000022440.9	C1qtnf6	protein_coding	821.4055636	-2.43122417	0.70278637	0.000541366	0.003078583
ENSMUSG00000029403.14	Cdkl2	protein_coding	309.2133655	-2.431165905	0.27826012	2.39327E-18	1.79284E-16
ENSMUSG00000057074.6	Ces1g	protein_coding	21.38521723	-2.429042485	1.812589622	0.180214426	0.309199131
ENSMUSG00000086340.1	1810059C17Rik	processed_transcript	10.7364314	-2.427668003	1.172189773	0.038353775	0.095531258
ENSMUSG00000092341.3	Malat1	lincRNA	631192.6798	-2.426773754	0.44145388	3.85802E-08	7.35522E-07
ENSMUSG00000036867.7	Smad6	protein_coding	497.4981387	-2.425890668	0.707555887	0.000606815	0.003381212
ENSMUSG00000040828.10	Catsperd	protein_coding	41.43390294	-2.425123042	0.899817094	0.007036141	0.024913047
ENSMUSG00000049115.15	Agtr1a	protein_coding	129.0966171	-2.424317438	0.804512314	0.002583381	0.011043785
ENSMUSG00000086604.2	Gm15510	antisense	16.11447435	-2.4240192	0.749773477	0.001224967	0.006029556
ENSMUSG00000100937.1	1700020D05Rik	protein_coding	25.68365375	-2.423409081	0.853582627	0.004524054	0.017343569
ENSMUSG00000104793.1	Gm43756	TEC	6.445737984	-2.423061937	1.060053418	0.022266413	0.062772333
ENSMUSG00000038738.15	Shank1	protein_coding	226.2521551	-2.422547506	0.745517897	0.001156151	0.005738797
ENSMUSG00000108461.1	AV356131	bidirectional_promoter_lncRNA	54.66440338	-2.422402782	0.655509743	0.000219499	0.001441118
ENSMUSG00000085482.1	A230083N12Rik	antisense	12.17305371	-2.422198146	0.556968979	1.36827E-05	0.000131971
ENSMUSG00000082683.1	Gm12697	processed_pseudogene	7.298618828	-2.421494426	1.439850314	0.092613803	0.188844151
ENSMUSG00000065968.8	Ifitm7	protein_coding	47.41405249	-2.420447672	0.97930967	0.013451535	0.041961821
ENSMUSG00000020080.8	Hkdc1	protein_coding	25.23159255	-2.420104432	1.066678358	0.023279089	0.064905107
ENSMUSG00000021338.17	Carmil1	protein_coding	2624.660384	-2.419718236	0.266677449	1.15173E-19	9.84544E-18
ENSMUSG00000030030.5	1700003E16Rik	protein_coding	65.1294606	-2.418702455	0.583654881	3.41206E-05	0.000294527
ENSMUSG00000032181.7	Scg3	protein_coding	751.4645438	-2.416656237	0.714447991	0.000718161	0.003893867
ENSMUSG00000045410.18	Akr1e1	protein_coding	559.0969492	-2.415125452	1.001438995	0.015880296	0.047923456
ENSMUSG00000072653.14	Zfp783	transcribed_unprocessed_pseudogene	37.52924656	-2.414883855	0.69754846	0.00053626	0.003056797
ENSMUSG00000018900.7	Slc22a5	protein_coding	547.8156705	-2.41422551	0.294457159	2.42592E-16	1.54908E-14
ENSMUSG00000045382.6	Cxcr4	protein_coding	892.0171402	-2.413773434	0.721493836	0.000821279	0.004336515
ENSMUSG00000054640.15	Slc8a1	protein_coding	2027.289973	-2.412923987	0.478937824	4.70241E-07	6.85633E-06
ENSMUSG00000108732.1	2310043P16Rik	TEC	86.75384428	-2.412208837	0.445979353	6.34518E-08	1.15902E-06
ENSMUSG00000055833.14	1700034H15Rik	antisense	37.76610539	-2.411553189	0.701732661	0.000589131	0.003299755
ENSMUSG00000032680.11	6820408C15Rik	protein_coding	23.71739549	-2.410202809	0.6160356	9.13679E-05	0.000684694
ENSMUSG00000105836.1	Gm17954	processed_pseudogene	8.131659502	-2.40980934	1.22606494	0.049358404	0.11598295
ENSMUSG00000034112.9	Atp2c2	protein_coding	34.07696201	-2.409449164	1.097324524	0.028109918	0.075243719
ENSMUSG00000023393.15	Slc17a9	protein_coding	346.2038033	-2.408515731	0.773761452	0.001853613	0.008474571
ENSMUSG00000102545.1	6430573P05Rik	lincRNA	34.66988132	-2.408506387	0.646007489	0.00019278	0.001293333
ENSMUSG00000045075.3	Gm9796	lincRNA	10.38160896	-2.407508691	0.923768016	0.009155747	0.030726903
ENSMUSG00000096964.1	Gm6345	transcribed_unprocessed_pseudogene	28.99080994	-2.405941497	1.208935177	0.046576313	0.11080887
ENSMUSG00000035878.13	Hykk	protein_coding	457.727941	-2.404403229	0.467387534	2.68454E-07	4.17246E-06
ENSMUSG00000102202.1	Gm33280	lincRNA	41.96879542	-2.404278179	0.512942012	2.76925E-06	3.29636E-05
ENSMUSG00000044986.10	Tst	protein_coding	820.9272783	-2.40310407	0.40496947	2.95574E-09	7.20249E-08
ENSMUSG00000114177.1	Gm18362	processed_pseudogene	7.489112393	-2.402452847	1.197381873	0.044811286	0.107770762
ENSMUSG00000030134.11	Rasgef1a	protein_coding	32.56183841	-2.402373374	0.68750123	0.000475209	0.002765419
ENSMUSG00000038677.14	Scube3	protein_coding	874.4943948	-2.40157322	0.584326077	3.9568E-05	0.000332609
ENSMUSG00000034762.9	Glis1	protein_coding	73.15805366	-2.401327732	0.727050873	0.000957133	0.004915509
ENSMUSG00000041625.15	Ggact	protein_coding	333.1574747	-2.401161123	0.375282259	1.57137E-10	4.83497E-09
ENSMUSG00000023083.7	H2-M10.2	protein_coding	9.00466464	-2.401046179	1.266222005	0.057929844	0.131630514
ENSMUSG00000028141.12	Oaz3	protein_coding	25.44833013	-2.400775195	0.766972171	0.001746882	0.008078283
ENSMUSG00000109428.1	Gm45698	TEC	13.65129249	-2.400375303	1.517660352	0.113734338	0.220600912
ENSMUSG00000048373.8	Fgfbp1	protein_coding	263.7088073	-2.400265063	1.920736011	0.211424137	0.348130906
ENSMUSG00000105822.1	Gm42969	TEC	38.64677489	-2.39843276	0.78650674	0.002292416	0.010049466
ENSMUSG00000112596.1	Gm48804	TEC	83.35327407	-2.397340198	0.64187169	0.000187774	0.001266579
ENSMUSG00000086750.1	Gm11770	antisense	6.374994768	-2.39618264	1.1777713	0.041900616	0.102208383
ENSMUSG00000041762.16	Gpr155	protein_coding	499.3675478	-2.395893355	0.746849643	0.001336617	0.006478583
ENSMUSG00000038836.15	Agbl3	protein_coding	556.2656641	-2.39561498	0.343950743	3.28417E-12	1.2636E-10
ENSMUSG00000035936.6	Aldh5a1	protein_coding	1112.63046	-2.395533108	0.280086552	1.20105E-17	8.45923E-16
ENSMUSG00000068601.2	Gm10244	antisense	19.80839323	-2.394683718	0.813488478	0.003242914	0.01325936
ENSMUSG00000033022.8	Cdo1	protein_coding	598.6712218	-2.394184245	0.636468609	0.000168783	0.001161378
ENSMUSG00000046532.8	Ar	protein_coding	890.5946703	-2.393791708	0.735632857	0.001137692	0.005661754
ENSMUSG00000104168.1	Gm38250	antisense	38.65119244	-2.393586248	0.57886341	3.54992E-05	0.000304298
ENSMUSG00000051111.16	Sv2c	protein_coding	796.6905233	-2.393062539	0.647170145	0.000217533	0.00143043
ENSMUSG00000026880.11	Stom	protein_coding	2211.871324	-2.392924839	0.579603516	3.65051E-05	0.000311682
ENSMUSG00000021306.11	Gpr137b	protein_coding	2018.103071	-2.392740213	0.403107421	2.92526E-09	7.14291E-08
ENSMUSG00000041132.11	N4bp2l1	protein_coding	250.4860012	-2.39261641	0.50921357	2.61887E-06	3.15454E-05
ENSMUSG00000053129.5	Gsx1	protein_coding	39.71266832	-2.390139317	1.099917639	0.029779066	0.078698105
ENSMUSG00000045326.13	Fndc7	protein_coding	17.3174348	-2.388943677	1.028525289	0.020195902	0.058015328
ENSMUSG00000097274.2	Gm47512	antisense	12.57163752	-2.388639149	0.69924954	0.000635473	0.003516585
ENSMUSG00000095651.1	Gm21817	lincRNA	31.40607159	-2.387540149	0.714351709	0.00083103	0.004373865
ENSMUSG00000087088.2	Gm16638	antisense	82.34360172	-2.386474436	0.982479832	0.015139218	0.046140227
ENSMUSG00000113170.1	Gm36839	lincRNA	32.17553766	-2.385849951	0.762294568	0.001749094	0.008085651
ENSMUSG00000110206.1	Flt3l	protein_coding	68.92251265	-2.385710437	0.578831214	3.76251E-05	0.000319223
ENSMUSG00000027508.15	Pag1	protein_coding	1302.014845	-2.384993783	0.598774046	6.8014E-05	0.00053089
ENSMUSG00000085457.3	1110046J04Rik	antisense	12.61770423	-2.384538581	1.383973318	0.084894725	0.176569034
ENSMUSG00000029384.5	2010109A12Rik	protein_coding	14.44713783	-2.384524452	0.944679599	0.011597443	0.037218559
ENSMUSG00000093587.3	Gm20554	lincRNA	131.3340017	-2.383174755	0.528133299	6.40832E-06	6.81326E-05
ENSMUSG00000101451.1	Gm29430	antisense	18.32111893	-2.381291385	1.3218975	0.07163685	0.155222938
ENSMUSG00000109179.2	Gm35339	protein_coding	134.1943035	-2.381004872	0.751691272	0.001537397	0.007289827
ENSMUSG00000106896.1	G630022F23Rik	TEC	15.49038398	-2.380904593	1.426140361	0.095023432	0.192553694
ENSMUSG00000079162.8	Trim43b	protein_coding	33.71906194	-2.380467316	0.569807244	2.94509E-05	0.00025907
ENSMUSG00000087541.1	Hopxos	antisense	12.80035487	-2.379361361	1.490261891	0.110353518	0.215979928
ENSMUSG00000027376.15	Prom2	protein_coding	31.19959897	-2.379206643	0.763851661	0.001841011	0.008426045
ENSMUSG00000027834.15	Serpini1	protein_coding	376.3365481	-2.378690132	0.788264479	0.002547602	0.010928603
ENSMUSG00000084408.1	Gm11870	processed_pseudogene	65.32638546	-2.378244568	0.500022503	1.97198E-06	2.4708E-05
ENSMUSG00000117905.1	Gm50230	processed_transcript	7.393112198	-2.378178811	1.07336661	0.026717137	0.072402314
ENSMUSG00000034041.5	Lyl1	protein_coding	27.52444848	-2.375840555	0.740034141	0.001325286	0.006442574
ENSMUSG00000027676.11	Ccdc39	protein_coding	125.9999329	-2.375536961	0.5022838	2.25105E-06	2.7617E-05
ENSMUSG00000056158.14	Car10	protein_coding	39.4987106	-2.375493381	1.556279598	0.126912164	0.239905295
ENSMUSG00000020831.18	0610010K14Rik	protein_coding	44.39596251	-2.375212922	0.634869728	0.0001831	0.001243342
ENSMUSG00000039084.8	Chad	protein_coding	55.66556481	-2.374321176	0.548048701	1.47548E-05	0.000140965
ENSMUSG00000034402.3	Kcnh5	protein_coding	199.0796881	-2.373813096	1.315806501	0.071219612	0.154571639
ENSMUSG00000085347.1	Hk1os	antisense	49.32178686	-2.373220948	0.623639708	0.000141555	0.000996935
ENSMUSG00000034563.16	Ccpg1	protein_coding	24.8537395	-2.372340919	0.870358373	0.006416415	0.023141885
ENSMUSG00000081670.1	Gm15697	unprocessed_pseudogene	16.86408287	-2.370111968	1.032993952	0.021766942	0.061717155
ENSMUSG00000102370.1	Gm37973	TEC	13.34576604	-2.369956396	1.080462902	0.028273971	0.075558829
ENSMUSG00000118094.1	AC142100.1	processed_transcript	8.935706959	-2.369712091	1.434082837	0.098448261	0.197679781
ENSMUSG00000080888.3	Gm14387	unprocessed_pseudogene	74.5107664	-2.369299174	0.7021631	0.000740074	0.003985159
ENSMUSG00000019936.10	Epyc	protein_coding	14.57927596	-2.368696749	2.430752519	0.329822954	0.477743005
ENSMUSG00000116840.1	Gm21691	antisense	25.09558553	-2.367683107	0.7384027	0.001343636	0.006503442
ENSMUSG00000057060.8	Slc35f3	protein_coding	67.12476237	-2.366932351	0.816672164	0.003752334	0.014896073
ENSMUSG00000038276.12	Asic3	protein_coding	61.68828404	-2.365820833	0.535244174	9.86654E-06	9.9173E-05
ENSMUSG00000027188.8	Pamr1	protein_coding	725.2896764	-2.365680903	0.87256507	0.006704423	0.02395244
ENSMUSG00000034792.8	Gna15	protein_coding	73.99306473	-2.365526173	1.783878484	0.184820517	0.315094085
ENSMUSG00000109708.1	Gm45809	TEC	40.72721796	-2.365480787	0.565816841	2.9068E-05	0.000256021
ENSMUSG00000107698.1	Gm44430	TEC	17.47435728	-2.365269218	0.875957226	0.006929554	0.024619833
ENSMUSG00000052605.12	Isoc2b	protein_coding	12.73695747	-2.365154519	1.324091648	0.074059301	0.159186573
ENSMUSG00000030688.15	Stard10	protein_coding	585.1789392	-2.363672247	0.549884179	1.71965E-05	0.000161892
ENSMUSG00000108643.1	Gm44931	TEC	7.036657292	-2.362486922	1.730696312	0.17223735	0.29912606
ENSMUSG00000053024.14	Cntn2	protein_coding	401.8238403	-2.361276711	1.042373207	0.023494942	0.065349353
ENSMUSG00000102369.1	9530022L04Rik	TEC	5.947926841	-2.361231865	1.552510084	0.128281817	0.241632566
ENSMUSG00000103916.1	Gm38071	TEC	67.66278958	-2.360613074	0.826849296	0.004304366	0.016673224
ENSMUSG00000051439.7	Cd14	protein_coding	17.05302569	-2.360446743	0.883102745	0.00751983	0.02628531
ENSMUSG00000029348.11	Asphd2	protein_coding	450.0040747	-2.359598121	0.24135979	1.42363E-22	1.67672E-20
ENSMUSG00000027495.4	Fam210b	protein_coding	748.8446938	-2.357680159	0.424258714	2.74175E-08	5.41582E-07
ENSMUSG00000023999.14	Kif6	protein_coding	26.21695115	-2.357025587	1.011972993	0.019851713	0.057236
ENSMUSG00000038668.14	Lpar1	protein_coding	1276.458865	-2.356888507	0.957398423	0.013825579	0.042907668
ENSMUSG00000101079.1	Gm28991	antisense	6.080691361	-2.355007437	1.557615842	0.130551456	0.244733475
ENSMUSG00000114291.1	Gm47471	antisense	14.41345179	-2.354682735	0.860945809	0.006238117	0.02261424
ENSMUSG00000071042.12	Rasgrp3	protein_coding	173.2659306	-2.354324949	1.055747831	0.025746985	0.070285356
ENSMUSG00000044072.14	Eml6	protein_coding	341.1237537	-2.353660691	0.47988469	9.35998E-07	1.27609E-05
ENSMUSG00000040111.17	Gramd1b	protein_coding	1270.996099	-2.353484339	0.524110113	7.10766E-06	7.44847E-05
ENSMUSG00000115324.1	4930527F14Rik	bidirectional_promoter_lncRNA	11.66151862	-2.352064712	0.884217138	0.007812829	0.027108342
ENSMUSG00000043085.14	Tmem82	protein_coding	43.96294306	-2.350945177	0.640614148	0.000242712	0.001566358
ENSMUSG00000097827.1	5330439K02Rik	bidirectional_promoter_lncRNA	23.13463026	-2.350204428	0.632430064	0.000202282	0.001345586
ENSMUSG00000109549.1	Gm38941	unitary_pseudogene	6.585850466	-2.349150123	1.433518704	0.101269501	0.202233743
ENSMUSG00000027375.14	Mal	protein_coding	31.57641439	-2.348309355	0.775516339	0.002461299	0.010618547
ENSMUSG00000038530.11	Rgs4	protein_coding	97.51488139	-2.34323249	1.030758389	0.023007556	0.064348309
ENSMUSG00000087424.1	5730405O15Rik	processed_transcript	76.18554477	-2.341028644	0.673979605	0.00051383	0.002948887
ENSMUSG00000100158.1	Gm28119	sense_intronic	127.2527392	-2.340710204	0.630194744	0.000203795	0.001353527
ENSMUSG00000115263.1	Gm5089	antisense	56.8207431	-2.340322006	0.47239579	7.26453E-07	1.02331E-05
ENSMUSG00000037847.14	Nmrk1	protein_coding	307.9949568	-2.340125455	0.396160722	3.48372E-09	8.34518E-08
ENSMUSG00000022754.6	Tmem45a	protein_coding	124.4262274	-2.339254986	1.52434367	0.124882566	0.2369773
ENSMUSG00000087020.1	Gm16283	processed_transcript	10.67604541	-2.338823746	0.916051972	0.010675162	0.034879282
ENSMUSG00000086468.1	Etaa1os	antisense	26.14568239	-2.338153125	0.891802764	0.008745965	0.029623656
ENSMUSG00000087479.1	Gm16835	processed_transcript	77.31407296	-2.338123157	0.398349188	4.37028E-09	1.01813E-07
ENSMUSG00000010461.15	Eya4	protein_coding	1091.028669	-2.337935773	0.810863946	0.00393576	0.015474426
ENSMUSG00000118369.1	Gm30541	processed_transcript	17.25368625	-2.33762362	0.842416793	0.005521843	0.020444127
ENSMUSG00000033029.12	1700088E04Rik	protein_coding	69.65196988	-2.336497338	0.537627135	1.38678E-05	0.000133514
ENSMUSG00000003410.8	Elavl3	protein_coding	159.7465365	-2.336449802	0.938251154	0.01276648	0.040203414
ENSMUSG00000034786.17	Gpsm3	protein_coding	59.56421048	-2.334818725	0.739920581	0.001602238	0.007531583
ENSMUSG00000046219.9	C230012O17Rik	processed_transcript	19.25648158	-2.334588518	0.546061343	1.90861E-05	0.000177779
ENSMUSG00000063887.13	Nlgn1	protein_coding	1223.172008	-2.3342105	1.799349755	0.194544412	0.327328693
ENSMUSG00000118400.1	Gm6336	processed_pseudogene	7.556201196	-2.334207931	0.905213729	0.009919403	0.032904294
ENSMUSG00000034903.18	Cobll1	protein_coding	2002.235185	-2.333665555	0.491150679	2.01988E-06	2.52485E-05
ENSMUSG00000001911.16	Nfix	protein_coding	11366.60023	-2.333621077	1.024259502	0.022705765	0.063714391
ENSMUSG00000045813.7	Gm9801	lincRNA	190.6784458	-2.333483119	1.174443668	0.046935273	0.111487708
ENSMUSG00000033910.13	Gucy1a1	protein_coding	27.27673985	-2.332780139	1.756406953	0.184127008	0.31421497
ENSMUSG00000043342.9	Hoxd9	protein_coding	93.02282569	-2.331667765	1.519764193	0.124973088	0.23712785
ENSMUSG00000009670.11	Tex11	protein_coding	49.58550728	-2.331560659	1.013874141	0.021467778	0.060974932
ENSMUSG00000102762.1	4930403P22Rik	lincRNA	9.319802934	-2.330903557	1.179896752	0.048209751	0.113927847
ENSMUSG00000027317.8	Ppp1r14d	protein_coding	24.29644565	-2.330736348	0.842433199	0.00566317	0.020854474
ENSMUSG00000071604.5	Fam189a2	protein_coding	1228.537005	-2.330654739	0.744710463	0.001750374	0.008089803
ENSMUSG00000102562.1	Gm37694	TEC	86.8377225	-2.329951819	0.782024725	0.002888287	0.012082023
ENSMUSG00000106296.1	4632404M16Rik	sense_intronic	16.71006643	-2.329072396	1.295493153	0.072204448	0.15613365
ENSMUSG00000019066.13	Rab3d	protein_coding	580.8316386	-2.328753664	0.33807167	5.64459E-12	2.0884E-10
ENSMUSG00000046854.16	Pip5kl1	protein_coding	29.8283343	-2.328575735	1.086923286	0.032164911	0.083478899
ENSMUSG00000031389.17	Arhgap4	protein_coding	135.4957648	-2.327884248	0.603862364	0.000115734	0.000841411
ENSMUSG00000116480.1	Gm49512	sense_intronic	13.78625434	-2.327627794	0.747180851	0.001838119	0.008418883
ENSMUSG00000038665.15	Dgki	protein_coding	952.6653674	-2.327544991	0.840437023	0.00561517	0.020728123
ENSMUSG00000050965.14	Prkca	protein_coding	4525.01873	-2.327539964	0.713994863	0.00111458	0.005570275
ENSMUSG00000040938.16	Slc16a11	protein_coding	123.639555	-2.32749892	0.763934237	0.002313479	0.010104851
ENSMUSG00000022261.6	Sdc2	protein_coding	3773.657408	-2.326722436	0.526774974	1.00118E-05	0.000100354
ENSMUSG00000097292.2	A230107N01Rik	antisense	31.64156151	-2.326489019	0.745220199	0.001796994	0.008267419
ENSMUSG00000021846.9	Peli2	protein_coding	2505.506196	-2.325625594	0.493262309	2.41966E-06	2.9464E-05
ENSMUSG00000108291.1	Gm44292	TEC	35.27045664	-2.325209225	0.785139173	0.003061197	0.012660433
ENSMUSG00000112964.1	E430024I08Rik	lincRNA	839.231794	-2.325015462	0.418212656	2.70689E-08	5.35817E-07
ENSMUSG00000070337.4	Gpr179	protein_coding	891.4109166	-2.324743168	0.878772301	0.008158372	0.028027465
ENSMUSG00000105445.1	Gm42972	TEC	58.9362562	-2.324659936	0.708432618	0.001032884	0.005236046
ENSMUSG00000000248.16	Clec2g	protein_coding	22.89069974	-2.323497903	0.873608508	0.007822055	0.027117809
ENSMUSG00000020027.18	Socs2	protein_coding	734.5425097	-2.320596699	0.851859465	0.006446636	0.023219281
ENSMUSG00000061882.12	Ccdc62	protein_coding	90.19756802	-2.319846318	0.514249669	6.44837E-06	6.84554E-05
ENSMUSG00000086881.1	Gm13594	antisense	14.55317753	-2.319091959	0.989944445	0.019147408	0.055598555
ENSMUSG00000102533.1	Gm37226	TEC	29.25525736	-2.317871686	0.804260964	0.003951728	0.015528572
ENSMUSG00000105082.2	Aqp10-ps	unprocessed_pseudogene	31.02158997	-2.31718877	0.785270127	0.003169342	0.013033958
ENSMUSG00000105202.1	C230031I18Rik	TEC	32.42389141	-2.316659929	0.675635864	0.000606125	0.003378872
ENSMUSG00000085218.7	BB218582	processed_transcript	13.18418714	-2.316143834	1.34242731	0.084466177	0.175949956
ENSMUSG00000029561.17	Oasl2	protein_coding	73.23792188	-2.312089954	0.963981855	0.016463334	0.04930627
ENSMUSG00000039199.6	Zdhhc1	protein_coding	787.4497648	-2.311623166	0.320786969	5.75769E-13	2.46592E-11
ENSMUSG00000090024.1	Gm16350	antisense	6.532447394	-2.31069875	0.984246654	0.018890611	0.054984045
ENSMUSG00000114500.1	Gm8983	processed_pseudogene	20.99868089	-2.31015794	1.181174621	0.050487061	0.118176625
ENSMUSG00000044556.3	Tex38	protein_coding	13.49581498	-2.308992965	0.890403812	0.009508814	0.031730971
ENSMUSG00000085204.1	Gm15327	processed_transcript	21.08370622	-2.307945978	1.132348413	0.041530514	0.101492438
ENSMUSG00000085939.3	Cd63-ps	transcribed_processed_pseudogene	75.74753935	-2.307893261	0.814716442	0.004614853	0.017637441
ENSMUSG00000037813.13	D630003M21Rik	protein_coding	74.65132249	-2.306318733	0.606389853	0.000142747	0.001003393
ENSMUSG00000103864.1	Gm37415	TEC	12.38269853	-2.306223064	0.876362784	0.008498763	0.028958711
ENSMUSG00000031654.16	Cbln1	protein_coding	135.4010813	-2.306122247	1.009645049	0.022366121	0.062977193
ENSMUSG00000035805.13	Mlc1	protein_coding	10778.46441	-2.306052327	1.253352145	0.065781782	0.145328655
ENSMUSG00000097027.2	Gm26559	bidirectional_promoter_lncRNA	42.9474878	-2.305664617	0.440412708	1.64774E-07	2.68089E-06
ENSMUSG00000086964.1	Gm15948	antisense	9.278055621	-2.305629572	1.536267749	0.133407478	0.248518389
ENSMUSG00000051599.4	Pcdhb2	protein_coding	378.7662437	-2.304581316	0.740231931	0.001849933	0.008463222
ENSMUSG00000087648.1	E130018N17Rik	lincRNA	20.15272655	-2.304409724	1.205481743	0.055926367	0.12814313
ENSMUSG00000038630.8	Zkscan16	protein_coding	149.9291044	-2.303914466	0.370843917	5.21065E-10	1.46119E-08
ENSMUSG00000031079.12	Zfp300	protein_coding	166.9733148	-2.303497916	0.548388567	2.66344E-05	0.000237847
ENSMUSG00000114558.1	Gm9570	processed_pseudogene	7.171881029	-2.303095332	1.511891387	0.12767851	0.240967186
ENSMUSG00000116594.1	Gm49601	protein_coding	63.24652997	-2.302527719	0.608190399	0.000153174	0.001066782
ENSMUSG00000020044.13	Timp3	protein_coding	11772.55843	-2.30210528	0.447518249	2.68721E-07	4.17354E-06
ENSMUSG00000021944.15	Gata4	protein_coding	283.9097448	-2.30123798	1.343494492	0.086735559	0.179622335
ENSMUSG00000033837.5	Foxh1	protein_coding	401.1164021	-2.301085996	1.477490552	0.119368768	0.22905665
ENSMUSG00000039037.5	St6galnac5	protein_coding	192.253401	-2.300689188	0.851677218	0.006905596	0.024555288
ENSMUSG00000097820.3	E530011L22Rik	antisense	362.6125403	-2.299593127	0.414499127	2.89147E-08	5.64521E-07
ENSMUSG00000042707.6	Dnali1	protein_coding	28.0143125	-2.299286382	0.510844749	6.76506E-06	7.13174E-05
ENSMUSG00000021066.9	Atl1	protein_coding	243.3877609	-2.295610565	0.364090161	2.88081E-10	8.49418E-09
ENSMUSG00000027233.4	Patl2	protein_coding	54.04381334	-2.295248548	1.173429225	0.050463047	0.118146505
ENSMUSG00000056073.16	Grik2	protein_coding	52.28026153	-2.294900399	0.828370273	0.005599094	0.020679579
ENSMUSG00000024663.20	Rab3il1	protein_coding	606.1008843	-2.294296208	0.267900763	1.09039E-17	7.70541E-16
ENSMUSG00000020836.15	Coro6	protein_coding	101.0357017	-2.293928472	0.982768917	0.019587954	0.056669846
ENSMUSG00000062444.15	Ap3b2	protein_coding	717.6015831	-2.292733095	0.840091464	0.006349839	0.022952531
ENSMUSG00000107353.1	4930430O22Rik	antisense	26.93676812	-2.291751045	0.793490413	0.003874658	0.015286895
ENSMUSG00000064294.12	Aox3	protein_coding	38.33432254	-2.291218394	0.908630701	0.01168169	0.03743226
ENSMUSG00000103967.1	Gm38214	TEC	9.658703823	-2.290004619	0.8981445	0.010781373	0.035174685
ENSMUSG00000097085.2	Gm26634	lincRNA	12.37251055	-2.288732197	0.876525479	0.00902405	0.030362809
ENSMUSG00000040649.15	Rimklb	protein_coding	2229.449515	-2.288676742	0.231833519	5.50173E-23	6.742E-21
ENSMUSG00000085491.1	4930527E20Rik	antisense	24.94171829	-2.288657642	0.825767782	0.005578991	0.020619701
ENSMUSG00000050896.12	Rtn4rl2	protein_coding	22.54699189	-2.287838409	1.04662076	0.028820819	0.076749322
ENSMUSG00000042834.15	Nrep	protein_coding	6519.378595	-2.286858698	0.316165818	4.72095E-13	2.04671E-11
ENSMUSG00000060380.3	C030014I23Rik	lincRNA	25.2385437	-2.286751459	0.597989163	0.000131267	0.000936678
ENSMUSG00000048965.9	Mrgpre	protein_coding	259.5650306	-2.286605217	0.834182605	0.006122777	0.022279931
ENSMUSG00000029759.9	Pon3	protein_coding	37.02195593	-2.284612695	0.982262551	0.020025612	0.05764331
ENSMUSG00000103973.1	BC055308	TEC	30.0407137	-2.284337493	1.203204781	0.057624427	0.131189633
ENSMUSG00000020437.12	Myo1g	protein_coding	20.74752937	-2.284040025	1.70832948	0.181221966	0.310331638
ENSMUSG00000116838.1	Gm6475	processed_pseudogene	56.99357964	-2.283978578	0.44135102	2.27947E-07	3.59559E-06
ENSMUSG00000009596.9	Taf7l	protein_coding	24.12423261	-2.282737326	1.336949182	0.087743522	0.181104037
ENSMUSG00000019791.12	Hint3	protein_coding	405.2234322	-2.282361489	0.330262738	4.82116E-12	1.809E-10
ENSMUSG00000034063.8	4930590J08Rik	protein_coding	55.0515585	-2.281384731	0.760735062	0.002709371	0.011490031
ENSMUSG00000024978.11	Gpam	protein_coding	8744.817493	-2.279189552	0.44568702	3.15609E-07	4.81397E-06
ENSMUSG00000101281.1	Gm8449	processed_pseudogene	5.673034525	-2.279178834	2.261283235	0.313495792	0.461055205
ENSMUSG00000027215.13	Cd82	protein_coding	441.2502689	-2.277127673	0.523691747	1.37246E-05	0.000132315
ENSMUSG00000037624.15	Kcnk2	protein_coding	230.9085413	-2.275949544	0.832280019	0.00624569	0.022637822
ENSMUSG00000056468.3	5730596B20Rik	TEC	164.5811736	-2.275781904	0.822526666	0.005660628	0.020848734
ENSMUSG00000042216.13	Sgsm1	protein_coding	458.6354483	-2.275221109	0.734702789	0.001956276	0.008878404
ENSMUSG00000088626.2	Gm23034	snoRNA	11.42353952	-2.274802996	1.202013379	0.058425205	0.132585564
ENSMUSG00000101963.2	1700001J11Rik	transcribed_processed_pseudogene	9.869163422	-2.274673983	0.833733108	0.006366169	0.022995875
ENSMUSG00000112324.1	Gm47939	lincRNA	20.60924462	-2.27452739	0.771975323	0.003215242	0.013189461
ENSMUSG00000035275.14	Raver2	protein_coding	1761.638228	-2.274016966	0.315878319	6.06431E-13	2.5816E-11
ENSMUSG00000015365.15	Mov10l1	protein_coding	56.95842525	-2.273693351	2.613429304	0.384298343	0.532259416
ENSMUSG00000074272.10	Ceacam1	protein_coding	24.83175527	-2.272782096	1.048129882	0.030127014	0.079370287
ENSMUSG00000104823.1	Gm43182	TEC	8.988269429	-2.272229782	1.031906152	0.027667195	0.074330825
ENSMUSG00000085085.2	1700086P04Rik	lincRNA	40.13017262	-2.271683606	0.689214122	0.000980549	0.005010275
ENSMUSG00000054181.11	A930012O16Rik	processed_transcript	42.46179909	-2.270804356	0.647703726	0.000455014	0.002668693
ENSMUSG00000111079.1	Gm47112	antisense	9.528732372	-2.270256147	1.086895731	0.036730011	0.092325851
ENSMUSG00000050545.10	Fam228b	protein_coding	285.2195448	-2.269952237	0.354238773	1.47468E-10	4.55731E-09
ENSMUSG00000035239.6	Neu3	protein_coding	150.786229	-2.269576206	0.444970336	3.38737E-07	5.13457E-06
ENSMUSG00000108935.1	4930588G17Rik	antisense	12.71175455	-2.268040051	1.244358159	0.06835512	0.149718829
ENSMUSG00000039579.15	Grin3a	protein_coding	945.9910792	-2.266330684	1.081968917	NA	NA
ENSMUSG00000031385.14	Plxnb3	protein_coding	457.0665454	-2.266086905	0.894176401	0.011268098	0.036387461
ENSMUSG00000014704.10	Hoxa2	protein_coding	536.5841855	-2.264337139	0.979520758	0.020795404	0.059407323
ENSMUSG00000111090.1	Gm30698	TEC	18.44051421	-2.264046137	0.564665308	6.08381E-05	0.000482156
ENSMUSG00000052551.16	Adarb2	protein_coding	265.0539926	-2.2633198	1.13275019	0.045708533	0.109357962
ENSMUSG00000059277.12	R74862	processed_transcript	326.6396593	-2.262749612	0.442842755	3.22841E-07	4.91682E-06
ENSMUSG00000103404.1	Gm37932	TEC	10.52921272	-2.262223167	1.153868942	0.049930992	0.117107759
ENSMUSG00000024136.14	Dnase1l2	protein_coding	90.3692937	-2.261330224	0.509056891	8.90456E-06	9.09329E-05
ENSMUSG00000085891.7	Gm14634	processed_transcript	28.04888947	-2.26035603	1.108235073	0.041390202	0.101263827
ENSMUSG00000067219.9	Nipal1	protein_coding	24.27514426	-2.260108623	1.446448986	0.118165025	0.227261048
ENSMUSG00000037977.6	6430571L13Rik	protein_coding	46.51639096	-2.259072677	0.483273784	2.94643E-06	3.48186E-05
ENSMUSG00000017767.3	Spata25	protein_coding	9.812655555	-2.257291408	0.95600638	0.018217489	0.053388274
ENSMUSG00000111828.1	D830035M03Rik	antisense	9.683667595	-2.257250924	1.134114294	0.046555642	0.110796992
ENSMUSG00000084845.9	Tmem240	protein_coding	94.55005631	-2.257241509	0.759081606	0.002942824	0.012264179
ENSMUSG00000096929.7	A330023F24Rik	processed_transcript	190.7459062	-2.257213879	0.635935122	0.000386051	0.002330374
ENSMUSG00000116763.1	Gm41492	lincRNA	15.13848963	-2.255483104	1.07933255	0.036644601	0.092198616
ENSMUSG00000101832.1	Gm28982	lincRNA	9.460681748	-2.255007592	1.255756344	0.072536423	0.156639585
ENSMUSG00000103144.1	Pcdhga1	protein_coding	488.2738516	-2.254620328	0.957883124	0.018584953	0.054247695
ENSMUSG00000110411.1	Gm45457	TEC	66.63469049	-2.254278603	0.782258863	0.003954668	0.015537241
ENSMUSG00000000244.17	Tspan32	protein_coding	59.9219545	-2.253893374	0.417371567	6.65636E-08	1.20921E-06
ENSMUSG00000118555.1	AC150312.1	transcribed_processed_pseudogene	39.81853609	-2.253870263	0.488927261	4.03003E-06	4.5737E-05
ENSMUSG00000057967.12	Fgf18	protein_coding	252.6124528	-2.253429714	0.454350808	7.06133E-07	9.97337E-06
ENSMUSG00000086533.2	Mypopos	antisense	96.77907266	-2.25333979	0.703971335	0.001370005	0.006621264
ENSMUSG00000038781.7	Stap2	protein_coding	79.57934015	-2.253323498	0.500511222	6.73031E-06	7.10217E-05
ENSMUSG00000045662.17	Henmt1	protein_coding	14.25173154	-2.253172765	0.720374343	0.001761317	0.008133288
ENSMUSG00000039652.16	Cpeb3	protein_coding	353.0246451	-2.252288039	0.701738603	0.001329278	0.006453103
ENSMUSG00000108322.2	5430431A17Rik	lincRNA	14.55214749	-2.252147328	1.284086537	0.079449252	0.167899857
ENSMUSG00000064280.14	Ccdc146	protein_coding	11.52403889	-2.251388059	1.360849274	0.098046413	0.197040852
ENSMUSG00000004267.16	Eno2	protein_coding	1200.834692	-2.251303736	0.553358648	4.73299E-05	0.000389971
ENSMUSG00000084797.1	Gm14321	lincRNA	9.702961248	-2.250394196	1.486526564	0.130061165	0.244094962
ENSMUSG00000036964.14	Trim17	protein_coding	87.40950892	-2.249238258	0.747982351	0.002637756	0.01122224
ENSMUSG00000018920.11	Cxcl16	protein_coding	103.3907261	-2.248715753	0.540483946	3.17469E-05	0.000276457
ENSMUSG00000020656.16	Grhl1	protein_coding	146.417803	-2.247765016	0.576190228	9.57639E-05	0.00071335
ENSMUSG00000040663.9	Clcf1	protein_coding	185.0782643	-2.247009767	1.079100204	0.037315126	0.093585788
ENSMUSG00000009246.14	Trpm5	protein_coding	131.8601732	-2.245680732	0.824714859	0.006469629	0.023297602
ENSMUSG00000015405.15	Ace2	protein_coding	7.456135229	-2.245004966	2.42015806	0.353600872	0.502267235
ENSMUSG00000097684.1	Gm26645	lincRNA	47.52284163	-2.243875743	0.660682871	0.00068304	0.003730625
ENSMUSG00000054509.7	Parp4	protein_coding	545.8898412	-2.243127389	0.506714717	9.5639E-06	9.65958E-05
ENSMUSG00000032507.15	Fbxl2	protein_coding	297.8540446	-2.243080491	0.394854158	1.3408E-08	2.85105E-07
ENSMUSG00000048240.14	Gng7	protein_coding	552.7160593	-2.24291763	0.705427661	0.001475219	0.007045424
ENSMUSG00000046196.4	Ttc39d	protein_coding	8.462237692	-2.242319847	0.926725132	0.015536863	0.047194341
ENSMUSG00000060961.16	Slc4a4	protein_coding	8153.218874	-2.241450337	0.683431705	0.001039179	0.005257897
ENSMUSG00000020216.13	Jsrp1	protein_coding	22.16731046	-2.241117766	0.89023485	0.011820924	0.037793964
ENSMUSG00000058297.16	Spock2	protein_coding	1578.191097	-2.240546176	0.403930035	2.90834E-08	5.66698E-07
ENSMUSG00000086308.1	G630016G05Rik	lincRNA	67.10376729	-2.240544808	0.858039313	0.00902151	0.030362809
ENSMUSG00000073679.2	Mxra8os	antisense	13.98856806	-2.24051318	1.070736853	0.036394119	0.091698993
ENSMUSG00000030806.6	Stx1b	protein_coding	732.862126	-2.239653879	0.472682568	2.15649E-06	2.66575E-05
ENSMUSG00000079560.13	Hoxa3	protein_coding	684.3389521	-2.239620264	0.809128416	0.005641155	0.020791461
ENSMUSG00000055323.5	Gm9967	processed_transcript	34.41011284	-2.239101452	0.648874224	0.000559035	0.003164632
ENSMUSG00000093262.1	Gm23413	miRNA	10.24743865	-2.237283142	1.053197692	0.033647027	0.086362054
ENSMUSG00000028565.18	Nfia	protein_coding	13710.30063	-2.2369545	1.021102172	0.028471667	0.076000925
ENSMUSG00000012396.12	Nanog	protein_coding	7994.87469	-2.236148673	1.183989257	0.058937909	0.133520374
ENSMUSG00000097564.2	C430014B12Rik	processed_transcript	18.19457614	-2.23584792	0.725467806	0.002056566	0.00925673
ENSMUSG00000049691.8	Nkx3-2	protein_coding	28.99349425	-2.235340547	1.154926091	0.052930975	0.122624486
ENSMUSG00000087022.4	9130024F11Rik	processed_transcript	77.68835641	-2.235256919	0.5275239	2.26262E-05	0.000206095
ENSMUSG00000037681.13	Esyt3	protein_coding	52.69658376	-2.235043639	1.018163084	0.028151224	0.075344772
ENSMUSG00000113310.1	Gm47884	bidirectional_promoter_lncRNA	14.47621524	-2.234864362	0.72680412	0.002105592	0.009423379
ENSMUSG00000097189.1	Gm26594	lincRNA	59.70832897	-2.234365924	0.627725311	0.000371612	0.002254771
ENSMUSG00000104693.1	Gm42941	sense_intronic	68.34957616	-2.234320047	0.707375971	0.001585271	0.007475034
ENSMUSG00000092577.1	Gm7393	processed_pseudogene	6.56444614	-2.233886602	1.58552952	0.158858387	0.281541364
ENSMUSG00000012126.16	Ubxn11	protein_coding	312.7779822	-2.23374206	0.461874963	1.32313E-06	1.7283E-05
ENSMUSG00000044071.9	Tafa2	protein_coding	23.6226181	-2.232839155	1.334348266	0.094257311	0.191403735
ENSMUSG00000040276.15	Pacsin1	protein_coding	177.0690131	-2.23176315	0.529613535	2.50947E-05	0.000225813
ENSMUSG00000044337.5	Ackr3	protein_coding	938.19071	-2.231601543	0.80612564	0.005634872	0.020771914
ENSMUSG00000034427.17	Myo15b	protein_coding	106.4843026	-2.230227748	0.791236678	0.004822446	0.018292335
ENSMUSG00000029798.11	Herc6	protein_coding	96.45861387	-2.229450448	0.761569141	0.003417614	0.013795396
ENSMUSG00000033880.11	Lgals3bp	protein_coding	282.6929385	-2.227677257	0.828410618	NA	NA
ENSMUSG00000117824.1	Gm50350	lincRNA	65.53069283	-2.2273456	0.35090111	2.18839E-10	6.62769E-09
ENSMUSG00000029821.15	Gsdme	protein_coding	1202.872283	-2.226300286	0.336598008	3.73763E-11	1.23423E-09
ENSMUSG00000046378.11	Asphd1	protein_coding	19.42244034	-2.224059332	0.939493327	0.017918568	0.052723613
ENSMUSG00000079235.10	Ccdc13	protein_coding	169.4822934	-2.222868391	1.067865339	0.03737903	0.09366771
ENSMUSG00000026834.13	Acvr1c	protein_coding	8.432011871	-2.222310336	1.244336674	0.074109013	0.159244991
ENSMUSG00000029311.16	Hsd17b11	protein_coding	1007.381484	-2.221712487	0.502161785	9.67572E-06	9.75393E-05
ENSMUSG00000106209.1	Gm42918	antisense	6.106578884	-2.221670462	0.903615357	0.013946198	0.043212423
ENSMUSG00000074461.2	Gm10699	TEC	58.67395491	-2.221605841	0.807880978	0.005961032	0.021772617
[truncated: 19,338 more rows]
