# Supplementary material for: A Sox2 enhancer cluster regulates region-specific neural fates from mouse embryonic stem cells
Source: G3 (Bethesda). 2025 Jan 24;15(4):jkaf012. doi: 10.1093/g3journal/jkaf012 (PMC12005160; doi:10.1093/g3journal/jkaf012)
Supplement: jkaf012_Supplementary_Data [file jkaf012_supplementary_data.zip › Table_S9_G3-2024-405518.csv]

geneid	symbol	gene_type	baseMean	log2FoldChange	lfcSE	p	q
ENSMUSG00000022464.14	Slc38a4	protein_coding	2817.662446	24.10906301	3.065459897	3.70E-15	3.41E-12
ENSMUSG00000033542.13	Arhgef5	protein_coding	639.7772248	20.93834843	2.638453618	2.09E-15	2.11E-12
ENSMUSG00000078689.8	Mup6	protein_coding	75.18645325	19.47213402	3.098779531	3.30E-10	9.73E-08
ENSMUSG00000078640.9	Gm11627	protein_coding	78.80091902	19.36370964	1.832198113	4.17E-26	4.42E-22
ENSMUSG00000027359.16	Slc27a2	protein_coding	194.938831	18.82097151	3.495016484	7.24E-08	9.03E-06
ENSMUSG00000036853.5	Mcoln3	protein_coding	57.5750723	18.37100223	2.006372254	5.36933E-20	2.84575E-16
ENSMUSG00000029420.14	Rimbp2	protein_coding	61.84355981	17.89713389	3.092571477	7.16E-09	1.27E-06
ENSMUSG00000012282.2	Wnt8a	protein_coding	255.8693371	17.27843398	2.505856	5.38E-12	2.65151E-09
ENSMUSG00000018924.6	Alox15	protein_coding	33.76667521	17.00847757	2.054436235	1.24E-16	1.65E-13
ENSMUSG00000071235.12	Vrtn	protein_coding	64.38061934	16.95694021	4.460422342	0.000143739	0.005011947
ENSMUSG00000113241.1	Gm40663	lincRNA	30.93763011	16.00364089	4.527487161	4.08E-04	0.011121146
ENSMUSG00000056671.7	Prelid2	protein_coding	126.9239203	15.31398411	2.646268505	7.17E-09	1.26582E-06
ENSMUSG00000087166.9	L1td1	protein_coding	7073.767361	15.20535804	4.540612932	0.000811783	0.018425902
ENSMUSG00000048562.7	Sp8	protein_coding	459.8259075	12.61112385	1.721355126	2.37E-13	1.67222E-10
ENSMUSG00000000690.5	Hoxb6	protein_coding	442.9325663	12.46589791	1.59937156	6.48E-15	5.49E-12
ENSMUSG00000004032.10	Gstm5	protein_coding	185.4844776	10.64329594	2.206205071	1.41E-06	0.000116182
ENSMUSG00000027015.4	Cybrd1	protein_coding	1033.58948	10.4618475	1.351565264	9.90E-15	8.07E-12
ENSMUSG00000025927.13	Tfap2b	protein_coding	672.1220259	10.25126935	2.954439187	NA	NA
ENSMUSG00000020875.9	Hoxb9	protein_coding	908.7290007	10.13241149	1.421271944	1.01E-12	5.79E-10
ENSMUSG00000021678.9	F2rl1	protein_coding	945.3647076	9.780774319	2.523698112	0.000106374	0.003984342
ENSMUSG00000056427.10	Slit3	protein_coding	984.4489237	9.526001635	1.654930732	8.61E-09	1.46E-06
ENSMUSG00000085645.1	Hoxb5os	antisense	60.18747044	9.486093487	1.623392281	5.12E-09	9.51E-07
ENSMUSG00000044456.16	Rin3	protein_coding	345.9849061	9.447869721	1.484326291	1.95E-10	6.37E-08
ENSMUSG00000097391.8	Mirg	lincRNA	4945.998042	9.441374316	1.899111995	NA	NA
ENSMUSG00000029484.12	Anxa3	protein_coding	920.2789072	9.396377786	2.009991814	2.94E-06	0.000208591
ENSMUSG00000056648.5	Hoxb8	protein_coding	836.8054891	9.361311971	1.651904504	1.45335E-08	2.33417E-06
ENSMUSG00000108866.1	Gm35082	lincRNA	57.56700352	9.31118384	1.703830544	4.63E-08	6.18E-06
ENSMUSG00000036139.6	Hoxc9	protein_coding	244.2977201	9.299032068	3.071712366	2.47E-03	4.07E-02
ENSMUSG00000041134.15	Cyyr1	protein_coding	94.82466863	9.290594478	1.572806563	3.48359E-09	6.95785E-07
ENSMUSG00000058914.12	C1qtnf3	protein_coding	5400.650276	9.186592637	1.54872294	2.99775E-09	6.32534E-07
ENSMUSG00000001657.7	Hoxc8	protein_coding	1311.178063	9.174073807	2.756132781	8.73E-04	0.019477779
ENSMUSG00000043153.6	Crppa	protein_coding	82.5593721	9.129569684	1.879712347	1.19E-06	0.000100712
ENSMUSG00000102657.1	Gm37899	TEC	2085.509651	9.123264443	1.873475488	1.11768E-06	9.51595E-05
ENSMUSG00000018604.18	Tbx3	protein_coding	2153.196555	9.065764394	2.264696675	NA	NA
ENSMUSG00000037348.15	Paqr7	protein_coding	117.1907539	8.896889405	1.449849324	8.44E-10	2.06E-07
ENSMUSG00000001661.5	Hoxc6	protein_coding	844.8688136	8.889702139	2.531094436	0.000444419	0.011911091
ENSMUSG00000068196.5	Col8a1	protein_coding	2500.757724	8.889332384	2.052165255	1.47973E-05	0.000798225
ENSMUSG00000085925.3	Rtl1	protein_coding	2720.798174	8.838319274	1.992095952	NA	NA
ENSMUSG00000045284.9	Dcaf12l1	protein_coding	340.6377001	8.783150292	2.58744442	NA	NA
ENSMUSG00000073125.10	Xlr3b	protein_coding	254.802834	8.73870342	3.170512557	NA	NA
ENSMUSG00000070044.15	Fam149a	protein_coding	848.6987875	8.65442456	1.022451648	2.58E-17	4.40476E-14
ENSMUSG00000050248.11	Evc2	protein_coding	394.3310249	8.604036406	2.165026377	7.06E-05	0.00288015
ENSMUSG00000038721.8	Hoxb7	protein_coding	313.9810252	8.566714473	1.189655197	5.97698E-13	3.95975E-10
ENSMUSG00000032006.15	Pdgfd	protein_coding	77.96405009	8.56409901	2.709055298	NA	NA
ENSMUSG00000055745.4	Rtl6	protein_coding	133.2863944	8.557248223	1.258075961	1.03E-11	4.56E-09
ENSMUSG00000022484.7	Hoxc10	protein_coding	55.701047	8.442231021	3.374606542	1.24E-02	0.118401754
ENSMUSG00000056972.6	Magel2	protein_coding	47.78162579	8.426945711	1.71468934	8.90E-07	7.90261E-05
ENSMUSG00000038227.15	Hoxa9	protein_coding	989.8817522	8.35548018	1.514991947	3.48388E-08	4.89128E-06
ENSMUSG00000031767.13	Nudt7	protein_coding	67.0326088	8.153022024	1.56939488	2.05E-07	2.15912E-05
ENSMUSG00000029661.16	Col1a2	protein_coding	10638.97362	8.146836895	2.547407506	NA	NA
ENSMUSG00000021268.17	Meg3	lincRNA	36826.82932	8.104993634	1.399574969	NA	NA
ENSMUSG00000021186.9	Fbln5	protein_coding	14978.09753	8.007284937	1.425529228	1.94233E-08	3.05017E-06
ENSMUSG00000045608.7	Dbx2	protein_coding	160.2063099	7.996292972	0.899269485	6.00255E-19	1.81791E-15
ENSMUSG00000034324.16	Tmem132c	protein_coding	354.013329	7.973897494	1.001511614	1.69E-15	1.79637E-12
ENSMUSG00000062743.9	Zfp677	protein_coding	24.91716807	7.961138599	1.654334887	1.49E-06	1.22E-04
ENSMUSG00000002633.4	Shh	protein_coding	101.6415635	7.872826794	1.410917749	2.40611E-08	3.5671E-06
ENSMUSG00000002012.13	Pnck	protein_coding	181.0384687	7.86796228	1.368342906	8.92471E-09	1.50162E-06
ENSMUSG00000043456.17	Zfp536	protein_coding	384.7113205	7.853311126	1.096633897	7.99226E-13	4.84102E-10
ENSMUSG00000020053.18	Igf1	protein_coding	5053.439293	7.847505748	2.145346899	2.54E-04	0.007791851
ENSMUSG00000020191.11	Spata48	protein_coding	22.32111083	7.817805131	1.849848733	2.38E-05	1.19E-03
ENSMUSG00000031379.13	Pir	protein_coding	430.1428477	7.787732528	1.225524032	2.09E-10	6.71174E-08
ENSMUSG00000060923.5	Acyp2	protein_coding	63.19477041	7.775673945	1.788977987	NA	NA
ENSMUSG00000068122.10	Agtr2	protein_coding	2278.536145	7.718248162	1.925151248	6.09E-05	0.002558019
ENSMUSG00000028005.13	Gucy1b1	protein_coding	274.4216371	7.685948962	2.162945837	NA	NA
ENSMUSG00000042282.4	Gucy2f	protein_coding	21.7906334	7.684252992	4.428229449	NA	NA
ENSMUSG00000065968.8	Ifitm7	protein_coding	47.41405249	7.489744309	1.460840599	2.94E-07	3.01491E-05
ENSMUSG00000041117.8	Ccdc8	protein_coding	791.0759977	7.48900364	0.604957227	3.37886E-35	7.16318E-31
ENSMUSG00000034156.16	Tspoap1	protein_coding	106.5914393	7.478199758	1.56642088	1.80541E-06	0.000143351
ENSMUSG00000039546.9	Ajap1	protein_coding	42.98994675	7.452943219	1.847415295	5.48E-05	0.002363304
ENSMUSG00000118559.2	A930007A09Rik	protein_coding	90.61245085	7.445275185	1.417487068	1.50E-07	1.68052E-05
ENSMUSG00000010529.6	Gm266	protein_coding	48.48407936	7.417919348	1.669578896	8.8718E-06	0.000521621
ENSMUSG00000106525.1	Gm42695	lincRNA	10.56207342	7.404191441	1.816637855	4.58631E-05	0.00204694
ENSMUSG00000041596.12	Nlrp5-ps	transcribed_unprocessed_pseudogene	258.0538005	7.395629465	1.252288859	3.51174E-09	6.95785E-07
ENSMUSG00000050732.9	Vamp8	protein_coding	536.7733974	7.360299201	1.494441336	8.43E-07	7.63657E-05
ENSMUSG00000098202.2	B830012L14Rik	lincRNA	2153.828637	7.359710885	1.76083679	2.91937E-05	0.001411746
ENSMUSG00000032796.8	Lama1	protein_coding	1863.423749	7.349194697	1.021295109	6.20246E-13	3.98461E-10
ENSMUSG00000057716.7	Tmem178b	protein_coding	201.6406021	7.345880133	1.20395039	1.05E-09	2.44826E-07
ENSMUSG00000023885.9	Thbs2	protein_coding	10684.35294	7.307180426	0.930214132	NA	NA
ENSMUSG00000039410.16	Prdm16	protein_coding	118.5818877	7.249410605	1.338667824	6.11547E-08	7.76335E-06
ENSMUSG00000078307.3	AI593442	protein_coding	57.61140006	7.234831506	1.420757099	3.54E-07	3.52E-05
ENSMUSG00000026072.12	Il1r1	protein_coding	293.0384526	7.234397627	1.388600387	1.88995E-07	2.04423E-05
ENSMUSG00000020553.8	Pctp	protein_coding	210.5835583	7.207686861	1.765562995	4.46E-05	2.00E-03
ENSMUSG00000105378.1	Gm42515	TEC	29.60190732	7.199662435	1.407947844	3.161E-07	3.20637E-05
ENSMUSG00000086968.8	4933431E20Rik	antisense	106.8615089	7.184083204	1.671999732	1.73E-05	0.000908201
ENSMUSG00000079450.11	Cldn34c1	protein_coding	10.08964083	7.176814799	2.274047761	0.001599681	0.029985186
ENSMUSG00000038507.6	Parp12	protein_coding	267.0470947	7.176342042	1.239368905	7.02526E-09	1.26217E-06
ENSMUSG00000042498.16	Radx	protein_coding	20.41243848	7.174067786	1.945504456	0.000226459	0.007197794
ENSMUSG00000062713.8	Sim2	protein_coding	153.840773	7.171955594	1.573798359	5.19E-06	0.000339363
ENSMUSG00000026058.11	Khdrbs2	protein_coding	47.9970501	7.099396603	1.960531441	0.000293286	0.008599807
ENSMUSG00000098552.1	Gm27217	antisense	10.67158271	7.063992098	2.189560868	0.001254395	0.025086666
ENSMUSG00000024331.11	Dsc2	protein_coding	135.0930158	7.0511919	1.598677883	1.03066E-05	0.000588739
ENSMUSG00000026042.16	Col5a2	protein_coding	2624.370248	7.042983734	1.179065261	NA	NA
ENSMUSG00000074384.4	AI429214	protein_coding	29.44987984	7.026266844	2.126952677	0.000955054	0.020766302
ENSMUSG00000013415.9	Igf2bp1	protein_coding	6993.160887	7.014615532	1.870375985	0.000176569	0.005894893
ENSMUSG00000108005.1	Gm44435	TEC	50.00565297	6.998942782	1.554021432	6.68E-06	0.000418737
ENSMUSG00000038843.18	Gcnt1	protein_coding	214.3081504	6.993493567	1.607928647	1.37E-05	0.000750537
ENSMUSG00000058147.1	Xlr3c	protein_coding	96.60864459	6.898109491	2.957225595	0.019667638	0.155928916
ENSMUSG00000028597.11	Gpx7	protein_coding	235.9041574	6.893027687	2.193926117	1.68E-03	0.031102798
ENSMUSG00000104901.1	Gm42692	TEC	50.81701803	6.887195672	1.227640156	2.02199E-08	3.12891E-06
ENSMUSG00000020173.17	Cobl	protein_coding	1233.642699	6.881954448	1.557555675	9.94194E-06	0.000574303
ENSMUSG00000021835.15	Bmp4	protein_coding	1303.173565	6.880137572	2.44675555	0.00492432	0.065369811
ENSMUSG00000046844.6	Vat1l	protein_coding	92.76095346	6.866965871	2.307799603	0.002924667	0.045290673
ENSMUSG00000037060.3	Cavin3	protein_coding	144.8549943	6.854863665	1.659976601	NA	NA
ENSMUSG00000100586.2	Vmn1r90	protein_coding	12.48243403	6.837721826	2.266183257	0.002550495	0.041496925
ENSMUSG00000098520.1	Ranbp2-ps1	unprocessed_pseudogene	20.05151078	6.836366991	2.096576651	0.001111264	0.022984199
ENSMUSG00000055639.16	Dach1	protein_coding	74.95691069	6.795305491	1.235040108	3.75309E-08	5.20036E-06
ENSMUSG00000047935.17	Sox1ot	sense_overlapping	76.69435498	6.765316388	1.684144613	5.89278E-05	0.002503545
ENSMUSG00000027955.16	Gask1b	protein_coding	2988.917686	6.73565156	0.991551416	1.10E-11	4.56E-09
ENSMUSG00000022438.6	Parvb	protein_coding	502.7737835	6.727487929	1.079982653	4.69E-10	1.29033E-07
ENSMUSG00000006362.16	Cbfa2t3	protein_coding	136.7170543	6.723180669	1.642780428	NA	NA
ENSMUSG00000035580.10	Kcnh8	protein_coding	112.5267031	6.716697295	1.432582124	2.75181E-06	0.000199789
ENSMUSG00000058400.13	Qrfpr	protein_coding	9.963806882	6.711780187	2.569209655	0.008991136	0.096708309
ENSMUSG00000027500.10	Stmn2	protein_coding	2343.784552	6.673040968	2.349247633	0.004504269	0.061606774
ENSMUSG00000033361.13	Prrg3	protein_coding	1027.354982	6.669340559	0.788448368	2.70103E-17	4.40476E-14
ENSMUSG00000028339.17	Col15a1	protein_coding	192.3994154	6.625510204	1.477781587	7.34574E-06	0.000448789
ENSMUSG00000113875.1	D230030E09Rik	lincRNA	9.934744779	6.593222781	1.577765068	2.93E-05	0.001411746
ENSMUSG00000027750.16	Postn	protein_coding	27674.6544	6.588504592	1.579361382	NA	NA
ENSMUSG00000078915.2	Hsp25-ps1	processed_pseudogene	251.3723286	6.582479882	1.328228892	7.20213E-07	6.63848E-05
ENSMUSG00000001025.8	S100a6	protein_coding	2600.38559	6.577142455	1.241461972	1.17142E-07	1.37967E-05
ENSMUSG00000030917.13	Tmem159	protein_coding	160.7410767	6.531156241	1.315696912	6.9046E-07	6.50567E-05
ENSMUSG00000056073.16	Grik2	protein_coding	52.28026153	6.507553537	1.386362124	2.67943E-06	0.000197236
ENSMUSG00000036368.8	Rmdn2	protein_coding	94.93616472	6.506834432	1.857826977	0.000461104	0.012219264
ENSMUSG00000102516.1	Gm38340	TEC	17.30864177	6.503547272	1.685804219	0.000114398	0.004217799
ENSMUSG00000035187.10	Nkx6-1	protein_coding	159.5051201	6.501307414	1.805111766	0.000316253	0.009097111
ENSMUSG00000035783.9	Acta2	protein_coding	11195.71181	6.496523949	1.161079261	2.20309E-08	3.31245E-06
ENSMUSG00000054013.6	Tmem179	protein_coding	66.34518015	6.477606663	1.398094969	3.60115E-06	0.000243912
ENSMUSG00000054702.14	Ap1s3	protein_coding	104.4309164	6.473664572	1.488919112	1.3745E-05	0.000750537
ENSMUSG00000040274.11	Cdk6	protein_coding	1989.019208	6.469356935	0.941269434	6.28599E-12	2.9614E-09
ENSMUSG00000056296.17	Synpr	protein_coding	104.1418078	6.454263999	1.356751715	1.96E-06	0.000154172
ENSMUSG00000087445.1	Gm14286	antisense	39.90202002	6.452208511	1.508798723	1.8995E-05	0.000989421
ENSMUSG00000097451.11	Rian	processed_transcript	39317.38217	6.44042614	1.269559945	3.92E-07	3.86211E-05
ENSMUSG00000078706.4	Gm53	lincRNA	809.2344456	6.405782794	1.623667914	7.97153E-05	0.00315292
ENSMUSG00000092536.2	Gm20501	bidirectional_promoter_lncRNA	12.88693519	6.3970134	1.739202516	2.35E-04	7.40E-03
ENSMUSG00000036412.5	Arsi	protein_coding	179.2669945	6.386700829	2.134305929	0.002767917	0.043725668
ENSMUSG00000028785.13	Hpca	protein_coding	14.98679256	6.367511754	1.333120879	1.78466E-06	0.000142236
ENSMUSG00000079157.4	Fam155a	protein_coding	20.40261088	6.364370067	1.846549748	0.00056763	0.014107558
ENSMUSG00000022512.3	Cldn1	protein_coding	71.47313501	6.357897267	1.611082335	7.93511E-05	0.003144379
ENSMUSG00000102493.1	Gm8010	unprocessed_pseudogene	27.02791806	6.34756108	1.428569254	8.85897E-06	0.000521621
ENSMUSG00000031146.6	Plp2	protein_coding	2032.228068	6.336717277	1.075003805	3.7559E-09	7.30506E-07
ENSMUSG00000035561.5	Aldh1b1	protein_coding	126.3747966	6.335342475	1.305390194	1.21E-06	1.02E-04
ENSMUSG00000091071.2	1700030C10Rik	transcribed_unprocessed_pseudogene	44.87016826	6.268143127	1.916197159	0.001071161	0.022467822
ENSMUSG00000001506.10	Col1a1	protein_coding	43358.82061	6.265606947	1.290308571	NA	NA
ENSMUSG00000090523.2	Gypc	protein_coding	176.1082521	6.251187833	1.591447775	8.56595E-05	0.00334634
ENSMUSG00000037578.4	Pkd2l1	protein_coding	265.0096077	6.235462335	0.916697666	1.0311E-11	4.56079E-09
ENSMUSG00000019990.15	Pde7b	protein_coding	142.8837237	6.218260969	2.192768837	0.00457106	0.062079963
ENSMUSG00000049148.8	Plcxd3	protein_coding	16.33902109	6.194751555	1.346676894	4.22434E-06	0.000279862
ENSMUSG00000037872.5	Ackr1	protein_coding	26.9861657	6.184704693	1.954621403	0.001555395	0.029526205
ENSMUSG00000022376.8	Adcy8	protein_coding	513.5020474	6.182007559	1.177288035	1.51228E-07	1.68052E-05
ENSMUSG00000021294.7	Kif26a	protein_coding	1792.118042	6.179479873	1.048167232	3.73527E-09	7.30506E-07
ENSMUSG00000109122.1	A230103L15Rik	TEC	15.81552213	6.170776377	1.504770295	4.11707E-05	0.001881077
ENSMUSG00000020583.4	Matn3	protein_coding	83.01848583	6.162511945	1.633144713	0.000161036	0.005436258
ENSMUSG00000048834.16	Vstm2a	protein_coding	32.48637001	6.144625011	1.691077387	0.000279541	0.008370447
ENSMUSG00000090394.8	4930523C07Rik	protein_coding	9.528219514	6.14384957	2.834976521	NA	NA
ENSMUSG00000026547.15	Tagln2	protein_coding	4365.104488	6.125467559	1.024280095	2.23E-09	4.91E-07
ENSMUSG00000030220.13	Arhgdib	protein_coding	141.4773286	6.112119127	1.688683181	0.00029522	0.008644559
ENSMUSG00000032000.17	Birc3	protein_coding	81.70217476	6.111645313	1.457441737	2.74797E-05	0.001349732
ENSMUSG00000027316.15	Gfra4	protein_coding	100.8185049	6.101274295	0.927808374	4.8325E-11	1.75347E-08
ENSMUSG00000046500.8	Tafa4	protein_coding	49.81523825	6.077994301	0.949070239	1.51203E-10	5.0881E-08
ENSMUSG00000067878.13	Map7d3	protein_coding	123.8454808	6.073703747	1.560623054	9.94846E-05	0.003779702
ENSMUSG00000036249.16	Rbm43	protein_coding	118.8741791	6.070008852	1.457600628	3.12194E-05	0.001490657
ENSMUSG00000020806.15	Rhbdf2	protein_coding	701.0828225	6.064779433	2.07917349	0.003535082	0.051507728
ENSMUSG00000060843.11	Ctnna3	protein_coding	9.14840302	6.058105677	1.978744831	0.002201647	0.037459802
ENSMUSG00000000275.16	Trim25	protein_coding	1428.727238	6.055946569	2.757774862	0.02809524	0.189145474
ENSMUSG00000104476.1	Gm38211	TEC	17.98891205	6.045970614	4.430627731	NA	NA
ENSMUSG00000070720.4	Tmem200b	protein_coding	55.30063914	6.042748966	1.356729825	8.43215E-06	0.000504976
ENSMUSG00000017969.13	Ptgis	protein_coding	242.4447252	5.977898319	1.700159443	0.000437967	0.01181286
ENSMUSG00000022018.7	Rgcc	protein_coding	85.60030193	5.968894367	1.488162896	6.0484E-05	0.002544167
ENSMUSG00000080937.1	Gm13510	processed_pseudogene	6.889065852	5.939098565	1.457980537	4.63098E-05	0.002053909
ENSMUSG00000107385.3	C330024D21Rik	processed_transcript	81.00219335	5.933745508	2.817517874	0.035202723	0.214772165
ENSMUSG00000044220.13	Nkx2-3	protein_coding	42.57282308	5.932873215	4.305439717	0.168204917	0.46170463
ENSMUSG00000051537.9	Gm5124	transcribed_processed_pseudogene	24.36015486	5.919536092	1.616305185	0.000249875	0.007699649
ENSMUSG00000059089.4	Fcgr4	protein_coding	15.6626894	5.895735317	1.668953485	0.000411504	0.011170138
ENSMUSG00000098132.1	Rassf10	protein_coding	47.52614601	5.872332359	1.487310955	7.8712E-05	0.003130759
ENSMUSG00000037375.16	Hhat	protein_coding	137.6195372	5.851706752	1.634165698	0.000342475	0.0097065
ENSMUSG00000027335.9	Adra1d	protein_coding	468.1060501	5.849799157	1.380771361	2.26913E-05	0.001150438
ENSMUSG00000073755.4	5730409E04Rik	protein_coding	93.46131884	5.835618661	2.839849449	0.039888255	0.229322906
ENSMUSG00000025083.18	Afap1l2	protein_coding	219.3422758	5.818189162	0.973191904	2.25256E-09	4.91361E-07
ENSMUSG00000046402.10	Rbp1	protein_coding	1136.242396	5.811986225	1.064338812	4.74383E-08	6.28558E-06
ENSMUSG00000032377.8	Plscr4	protein_coding	123.0321186	5.770108933	1.376061452	2.75E-05	0.001349732
ENSMUSG00000037405.8	Icam1	protein_coding	1195.583937	5.763020527	0.645103108	4.12786E-19	1.75021E-15
ENSMUSG00000057836.12	Xlr3a	protein_coding	670.096142	5.762311493	2.481474395	0.020225821	0.158224131
ENSMUSG00000024211.15	Grm8	protein_coding	38.56918261	5.758286157	1.381025505	NA	NA
ENSMUSG00000107804.1	Gm44439	TEC	27.37704897	5.748105831	1.904777052	0.002546744	0.041467719
ENSMUSG00000102813.1	Gm37795	TEC	448.5009103	5.732368788	0.92521701	5.80259E-10	1.57711E-07
ENSMUSG00000016918.15	Sulf1	protein_coding	2744.555917	5.713039292	1.559550655	NA	NA
ENSMUSG00000066392.12	Nrxn3	protein_coding	379.2020284	5.687084175	0.689912717	1.67674E-16	2.09099E-13
ENSMUSG00000038760.14	Trhr	protein_coding	63.76280812	5.683219476	1.32154875	1.70472E-05	0.000896775
ENSMUSG00000045404.16	Kcnk13	protein_coding	280.0802722	5.678950078	0.991991892	1.03559E-08	1.71519E-06
ENSMUSG00000042793.13	Lgr6	protein_coding	70.50031233	5.677535114	1.143344876	6.84452E-07	6.47785E-05
ENSMUSG00000038700.4	Hoxb5	protein_coding	152.702988	5.662854639	1.352333905	2.82084E-05	0.001377922
ENSMUSG00000109555.1	Gm44891	TEC	9.490750079	5.662431488	1.478285466	0.000127933	0.004550627
ENSMUSG00000040797.16	Iqsec3	protein_coding	14.96737652	5.660281411	1.610241767	4.39E-04	1.18E-02
ENSMUSG00000071984.11	Fndc1	protein_coding	587.923847	5.6279652	1.026060324	4.13E-08	5.65444E-06
ENSMUSG00000054423.14	Cadps	protein_coding	397.8764234	5.597138527	1.64942698	0.000690349	0.01638379
ENSMUSG00000000303.12	Cdh1	protein_coding	2871.506265	5.56656813	2.021873276	0.005902059	0.073732263
ENSMUSG00000020573.17	Pik3cg	protein_coding	12.41314828	5.566094725	1.575589636	0.00041133	0.011170138
ENSMUSG00000002897.5	Il17ra	protein_coding	712.5694518	5.55784685	0.66823367	9.01E-17	1.27271E-13
ENSMUSG00000021403.3	Serpinb9b	protein_coding	366.5547841	5.535933282	2.891803486	NA	NA
ENSMUSG00000105553.1	Gm42514	TEC	14.68754963	5.534106827	1.862071347	0.002958508	0.045614807
ENSMUSG00000020061.18	Mybpc1	protein_coding	16.51812185	5.52701843	1.391205643	7.10E-05	0.002884533
ENSMUSG00000000938.11	Hoxa10	protein_coding	771.5879512	5.523864286	1.199098438	4.09146E-06	0.000273625
ENSMUSG00000107483.1	Gm44288	TEC	8.783986415	5.516263072	2.017887539	0.006263048	0.076392654
ENSMUSG00000040724.5	Kcna2	protein_coding	1777.925236	5.50264028	0.889725607	6.22409E-10	1.64938E-07
ENSMUSG00000021055.14	Esr2	protein_coding	9.490555933	5.494157706	1.371317129	6.16298E-05	0.002582116
ENSMUSG00000055026.13	Gabrg3	protein_coding	31.96658988	5.493874954	1.876403787	0.003412877	0.050166936
ENSMUSG00000037638.5	Zbtb42	protein_coding	109.9800385	5.485236604	1.571879591	0.000483738	0.012660787
ENSMUSG00000113184.1	Gm49654	lincRNA	68.94634105	5.484918373	1.606063081	0.00063751	0.015410725
ENSMUSG00000029371.7	Cxcl5	protein_coding	97.09275727	5.48281771	1.445112589	0.000148215	0.005117509
ENSMUSG00000022040.8	Ephx2	protein_coding	333.5089877	5.480307184	1.22256976	7.37346E-06	0.000449188
ENSMUSG00000071679.4	Rtl4	protein_coding	11.42329566	5.453989059	1.962827659	0.005458719	0.070093786
ENSMUSG00000032878.16	Ccdc85a	protein_coding	274.6781473	5.448458271	1.315141768	3.4299E-05	0.001619462
ENSMUSG00000019894.14	Slc6a15	protein_coding	260.2270355	5.441051591	1.72646438	0.001624022	0.030280804
ENSMUSG00000097462.7	9530026P05Rik	antisense	11.78465596	5.437949034	1.387679133	8.90143E-05	0.003449915
ENSMUSG00000103071.1	Gm38110	TEC	7.177667637	5.425183924	1.710220208	1.51E-03	0.028997931
ENSMUSG00000097330.2	Gm26672	processed_transcript	44.56853536	5.415302978	0.94042961	8.49507E-09	1.45238E-06
ENSMUSG00000048915.12	Efna5	protein_coding	673.0680467	5.398003709	1.202743823	7.18698E-06	0.000444548
ENSMUSG00000059878.12	Zfp422	protein_coding	779.0497996	5.393050221	0.910045589	3.10153E-09	6.44633E-07
ENSMUSG00000023911.12	Flywch2	protein_coding	28.93270775	5.385740966	1.504019836	0.000342416	0.0097065
ENSMUSG00000103967.1	Gm38214	TEC	9.658703823	5.380307677	1.420016667	0.000151313	0.005199085
ENSMUSG00000069911.11	Insyn2b	protein_coding	19.84727141	5.369819359	1.55287319	0.000544222	0.013718804
ENSMUSG00000059150.3	Rpl26-ps4	processed_pseudogene	7.105063528	5.358297572	1.611093676	0.000881412	0.019628076
ENSMUSG00000110411.1	Gm45457	TEC	66.63469049	5.334511918	1.365554883	9.36507E-05	0.003603256
ENSMUSG00000035566.7	Pcdh17	protein_coding	1343.148808	5.332308255	0.865252953	7.15077E-10	1.82362E-07
ENSMUSG00000090307.7	1700071M16Rik	antisense	14.54192728	5.325759071	1.355898564	8.57105E-05	0.00334634
ENSMUSG00000055301.8	Adh7	protein_coding	156.2341615	5.321655042	1.429798867	0.000197682	0.00646737
ENSMUSG00000101126.1	Gm10538	antisense	11.62770625	5.320820295	1.628245571	0.001083777	0.022569807
ENSMUSG00000024066.9	Xdh	protein_coding	13.14334932	5.305114818	2.524355009	0.03559075	0.215639866
ENSMUSG00000024935.11	Slc1a1	protein_coding	56.48792085	5.299530354	0.976295654	5.69E-08	7.40368E-06
ENSMUSG00000117795.1	Gm50104	processed_pseudogene	7.285946546	5.294825893	1.63080209	0.00116726	0.023817057
ENSMUSG00000078954.9	Arhgap8	protein_coding	150.2855738	5.272062735	1.208313902	1.28199E-05	0.000711472
ENSMUSG00000070280.13	Slc22a14	protein_coding	44.65086016	5.266206783	1.539904439	0.00062661	0.015216639
ENSMUSG00000036961.5	Wnt8b	protein_coding	11.87443473	5.262275316	1.441411504	0.000261446	0.007940761
ENSMUSG00000046733.7	Gprc5a	protein_coding	156.3711589	5.26169159	2.233467486	1.85E-02	0.150888624
ENSMUSG00000024027.8	Glp1r	protein_coding	84.90213041	5.260216981	1.876852035	0.005067982	0.066654513
ENSMUSG00000100141.1	Gm6445	unprocessed_pseudogene	114.263973	5.260050287	1.331671843	7.81643E-05	0.003114818
ENSMUSG00000005338.13	Cadm3	protein_coding	681.1940228	5.257749673	0.995590295	1.28454E-07	1.47202E-05
ENSMUSG00000001985.9	Grik3	protein_coding	2144.679043	5.240903088	0.833210299	3.17441E-10	9.47851E-08
ENSMUSG00000113574.1	Gm48037	processed_pseudogene	20.91066869	5.240625102	1.360382752	1.17E-04	0.004284143
ENSMUSG00000086665.1	Gm13067	lincRNA	125.6668866	5.223348043	0.853533282	9.37652E-10	2.23351E-07
ENSMUSG00000046699.14	Slitrk4	protein_coding	43.68262422	5.22033454	1.907986126	0.006218266	0.075998506
ENSMUSG00000042401.8	Crtac1	protein_coding	304.4198168	5.216570593	0.912823218	1.09855E-08	1.80538E-06
ENSMUSG00000103088.1	Pcdhgb6	protein_coding	686.6538292	5.206025522	0.567924026	4.87431E-20	2.84575E-16
ENSMUSG00000034463.4	Scara3	protein_coding	101.2224138	5.180340566	2.443264031	0.033984623	0.210849869
ENSMUSG00000037014.4	Sstr4	protein_coding	7.39588663	5.17665987	1.936341959	0.007508166	0.086244319
ENSMUSG00000104528.1	Gm43314	TEC	10.64279106	5.170836712	1.885060156	0.006086921	0.075028029
ENSMUSG00000030598.15	Fbxo17	protein_coding	224.6409032	5.169763193	1.001393922	2.43586E-07	2.53139E-05
ENSMUSG00000061981.14	Flot2	protein_coding	2026.901875	5.167235804	0.760206793	1.06713E-11	4.56079E-09
ENSMUSG00000049307.6	Fut4	protein_coding	10.07654876	5.164839696	2.00116699	0.009853916	0.102604621
ENSMUSG00000032502.8	Stac	protein_coding	8.041163681	5.163864966	2.151956421	0.016412364	0.140016949
ENSMUSG00000024030.7	Abcg1	protein_coding	522.4355723	5.155948935	1.093847661	2.43391E-06	0.000183626
ENSMUSG00000031209.14	Heph	protein_coding	86.43623966	5.152964578	2.29076947	NA	NA
ENSMUSG00000109167.1	Gm44652	TEC	10.89558782	5.149744405	1.717303747	0.002711001	0.043083377
ENSMUSG00000022206.7	Npr3	protein_coding	1677.101254	5.14536159	1.842454889	0.00522756	0.068283589
ENSMUSG00000113037.1	Gm36550	antisense	5.724542003	5.123173498	1.821274774	4.91E-03	0.065245123
ENSMUSG00000092250.1	Gm20467	lincRNA	8.05871816	5.117150675	3.485654058	0.142087818	0.429158249
ENSMUSG00000030543.10	Mesp2	protein_coding	22.61696805	5.097371045	1.519779156	7.96E-04	0.018190935
ENSMUSG00000103632.1	Gm38329	TEC	8.700567407	5.083204575	1.613402606	0.001629291	0.030311681
ENSMUSG00000040584.8	Abcb1a	protein_coding	220.7848105	5.063501434	1.368091216	0.00021463	0.006925667
ENSMUSG00000038984.4	Tspyl5	protein_coding	116.1536446	5.05486195	0.739312416	8.07292E-12	3.72056E-09
ENSMUSG00000030209.14	Grin2b	protein_coding	133.7750273	5.038504999	0.871029851	7.2712E-09	1.27396E-06
ENSMUSG00000001225.12	Slc26a3	protein_coding	34.46658816	5.030379505	1.667996132	0.002562836	0.041566376
ENSMUSG00000107595.1	Gm44441	TEC	28.95268276	5.022230389	1.748016465	0.004064623	0.057066228
ENSMUSG00000067219.9	Nipal1	protein_coding	24.27514426	5.011009649	1.736831613	0.003912344	0.055740388
ENSMUSG00000065546.1	Mir196a-1	miRNA	42.79436274	5.002878131	2.818845276	7.59E-02	0.31863437
ENSMUSG00000028804.20	Csmd2	protein_coding	470.0278647	4.99826769	1.589640029	0.001664981	0.030881533
ENSMUSG00000107511.1	Gm44440	TEC	6.937181028	4.989003415	2.763583275	0.07103304	0.308688377
ENSMUSG00000055134.5	9130017K11Rik	processed_transcript	15.66197106	4.988143718	1.876051884	0.007840747	0.088229213
ENSMUSG00000107512.1	Gm44433	TEC	49.82110198	4.982366219	1.42931939	0.00049061	0.012772075
ENSMUSG00000050368.4	Hoxd10	protein_coding	11.83683232	4.978803536	2.60433454	0.055909895	0.273423246
ENSMUSG00000027967.8	Neurog2	protein_coding	22.24192083	4.976655709	1.219201716	4.46696E-05	0.001997881
ENSMUSG00000023913.17	Pla2g7	protein_coding	683.2097542	4.974175412	0.700099975	1.20366E-12	6.71516E-10
ENSMUSG00000027239.14	Mdk	protein_coding	4381.309022	4.964710697	0.885966281	2.10E-08	3.19532E-06
ENSMUSG00000053930.13	Shisa6	protein_coding	213.2647712	4.96346086	1.218408077	4.62669E-05	0.002053909
ENSMUSG00000097736.8	9530059O14Rik	lincRNA	5.062711151	4.961309478	2.244815117	0.027096876	0.185547081
ENSMUSG00000097988.1	Gm10535	antisense	22.78153205	4.954733286	1.465880387	0.000724755	0.016977679
ENSMUSG00000066224.14	Arid3c	protein_coding	19.4284262	4.951742709	1.664659491	2.93E-03	0.045393387
ENSMUSG00000022575.5	Gsdmd	protein_coding	125.5753137	4.951619253	2.22392918	2.60E-02	0.181982014
ENSMUSG00000070101.1	Mir341	miRNA	67.03377241	4.95092308	1.650491725	0.002702762	0.042992854
ENSMUSG00000113430.1	Gm47086	processed_pseudogene	6.587600513	4.939854305	1.431913087	5.61E-04	0.013990583
ENSMUSG00000024043.13	Arhgap28	protein_coding	688.4976984	4.93829264	1.091226468	6.02667E-06	0.000385998
ENSMUSG00000107211.1	Gm5864	processed_pseudogene	11.73471729	4.937376694	1.498456674	0.000984306	0.021249777
ENSMUSG00000099696.6	2900052N01Rik	lincRNA	8.468428013	4.935003086	1.585974579	0.001860428	0.033332567
ENSMUSG00000039349.5	C130074G19Rik	protein_coding	314.3438381	4.926636617	1.202670406	4.19598E-05	0.001908902
ENSMUSG00000083795.1	Gm15670	processed_pseudogene	9.46766666	4.91423298	2.142137217	0.021785935	0.164193083
ENSMUSG00000022061.8	Nkx3-1	protein_coding	19.52346083	4.875793973	1.806998745	0.006969816	0.08218026
ENSMUSG00000026068.11	Il18rap	protein_coding	11.2658719	4.871955506	2.195728547	0.026498071	0.183821697
ENSMUSG00000029994.17	Anxa4	protein_coding	741.3915401	4.851239729	0.715949123	1.23586E-11	4.94345E-09
ENSMUSG00000104420.1	E230020A03Rik	TEC	8.769243091	4.842464949	1.49196756	0.001171661	0.02384543
ENSMUSG00000021214.14	Akr1c18	protein_coding	15.86575711	4.836685226	1.971413874	0.01415092	0.128065588
ENSMUSG00000022483.17	Col2a1	protein_coding	559.3711623	4.820713826	1.195034965	5.48465E-05	0.002363304
ENSMUSG00000037860.15	Aim2	protein_coding	60.05210425	4.818636189	1.799924274	0.007425521	0.085791148
ENSMUSG00000100975.2	Gm28875	lincRNA	55.32251986	4.793603921	1.496051111	0.001354519	0.026588705
ENSMUSG00000049422.7	Chchd10	protein_coding	1286.115317	4.771952102	1.534410619	0.001871141	0.03339074
ENSMUSG00000114751.1	5430425E15Rik	TEC	11.78704111	4.770908069	1.634715083	0.003517253	0.051353836
ENSMUSG00000051951.5	Xkr4	protein_coding	116.8610559	4.763676409	1.403903763	0.000690901	0.01638379
ENSMUSG00000026043.18	Col3a1	protein_coding	36976.32497	4.761877978	1.693341362	0.004921624	0.065369811
ENSMUSG00000105528.1	Gm43519	TEC	9.357514833	4.760430085	1.848770804	1.00E-02	0.103789264
ENSMUSG00000021750.16	Fam107a	protein_coding	23.25705815	4.756471409	1.618048289	3.29E-03	0.049058453
ENSMUSG00000027344.14	Fsip1	protein_coding	15.21063275	4.737219754	1.8655467	1.11E-02	0.110184676
ENSMUSG00000083307.1	AA414768	processed_pseudogene	186.2895321	4.735443762	2.394466905	0.047966965	0.253023056
ENSMUSG00000027820.12	Mme	protein_coding	1190.064567	4.732805382	0.799339157	3.20189E-09	6.5903E-07
ENSMUSG00000034308.13	Sdr42e1	protein_coding	12.07463164	4.732037619	1.722362508	0.006006782	0.074541007
ENSMUSG00000067578.3	Cbln4	protein_coding	15.75206512	4.727585789	1.921603144	0.013884798	0.126878331
ENSMUSG00000061126.5	Cyp4f39	protein_coding	65.47385255	4.720577637	1.766996126	0.007550703	0.086433529
ENSMUSG00000073274.4	Gm14636	processed_transcript	102.4573312	4.715001797	0.765289904	7.22568E-10	1.82362E-07
ENSMUSG00000061048.8	Cdh3	protein_coding	1571.895776	4.714349605	1.661411559	0.004546026	0.061938147
ENSMUSG00000079710.10	Gm3448	protein_coding	13.40272565	4.699039769	2.172392687	NA	NA
ENSMUSG00000022479.15	Vdr	protein_coding	53.66866633	4.69016107	1.456133622	0.00127758	0.025407787
ENSMUSG00000077925.1	Mir453	miRNA	97.19431424	4.681082138	1.705756757	0.006064292	0.074873832
ENSMUSG00000113346.2	Eprn	lincRNA	233.0329487	4.680178801	2.936525164	0.110985034	0.38374591
ENSMUSG00000008658.16	Rbfox1	protein_coding	39.41424221	4.665677194	1.571845097	0.002994709	0.046005671
ENSMUSG00000009628.14	Tex15	protein_coding	256.518526	4.664931229	0.584686351	1.48099E-15	1.65248E-12
ENSMUSG00000042671.12	Rgs8	protein_coding	1803.366826	4.657759551	0.992739878	2.70782E-06	0.000198636
ENSMUSG00000016200.14	Syt14	protein_coding	631.2284579	4.643997482	1.054408105	1.06094E-05	0.000598192
ENSMUSG00000044117.12	Bmerb1	protein_coding	621.7877768	4.643165058	0.533173455	3.078E-18	8.1567E-15
ENSMUSG00000063506.14	Arhgap22	protein_coding	60.57777512	4.642634621	1.379400147	0.000763522	0.017575098
ENSMUSG00000107947.1	Gm44438	TEC	46.39136793	4.637627764	1.41789743	0.001072521	0.022467822
ENSMUSG00000088849.1	Gm26353	misc_RNA	6.748087782	4.634915551	1.441227082	0.001300131	0.025725918
ENSMUSG00000001655.6	Hoxc13	protein_coding	57.2018167	4.630987949	1.266040252	2.54E-04	7.79E-03
ENSMUSG00000090215.9	Trim34b	protein_coding	43.61007058	4.62778643	1.648493371	0.004996142	0.066014318
ENSMUSG00000026494.12	Kif26b	protein_coding	1366.508923	4.626721008	0.690797506	2.11796E-11	7.87731E-09
ENSMUSG00000070304.12	Scn2b	protein_coding	124.237076	4.619518346	0.722483999	1.62E-10	5.3552E-08
ENSMUSG00000025491.14	Ifitm1	protein_coding	914.7754223	4.618962128	1.550563807	0.002892927	0.045035664
ENSMUSG00000073418.4	C4b	protein_coding	523.3935924	4.616332954	1.672230315	NA	NA
ENSMUSG00000036596.6	Cpz	protein_coding	835.948782	4.61626838	1.022566318	6.34977E-06	0.000400641
ENSMUSG00000029122.11	Evc	protein_coding	445.2256571	4.61274699	0.832578226	3.01925E-08	4.38412E-06
ENSMUSG00000100786.1	Gm28940	antisense	11.27563495	4.611693941	1.65950201	0.005453281	0.0700664
ENSMUSG00000030491.16	Tdrd12	protein_coding	524.3342666	4.606671849	1.350278079	0.000645717	0.015555916
ENSMUSG00000020660.6	Pomc	protein_coding	25.62115511	4.606122849	1.738725043	0.008069734	0.089989302
ENSMUSG00000040152.8	Thbs1	protein_coding	50393.27267	4.59851303	0.889808646	2.36638E-07	2.47129E-05
ENSMUSG00000033715.15	Akr1c14	protein_coding	24.35357111	4.596433391	1.539438008	0.002828499	0.044450843
ENSMUSG00000021070.6	Bdkrb2	protein_coding	147.1459267	4.580419761	1.109086794	3.62918E-05	0.001694683
ENSMUSG00000035403.10	Crb2	protein_coding	446.8267836	4.57839112	0.920555739	6.57521E-07	6.25088E-05
ENSMUSG00000026141.13	Col19a1	protein_coding	337.1205856	4.578315113	0.734672593	4.61176E-10	1.28644E-07
ENSMUSG00000031995.9	St14	protein_coding	876.6073484	4.575963949	1.235568101	0.00021262	0.006871248
ENSMUSG00000027831.9	Veph1	protein_coding	14.78094494	4.575607693	1.705155694	0.007287867	0.084751941
ENSMUSG00000028036.6	Ptgfr	protein_coding	84.91299066	4.574992435	1.312534153	0.000491002	0.012772075
ENSMUSG00000095147.1	Mir3070a	miRNA	64.22480618	4.574248683	2.424696166	0.059224312	0.28206697
ENSMUSG00000097767.8	Miat	lincRNA	832.45742	4.573712323	0.857197232	9.5198E-08	1.15862E-05
ENSMUSG00000086067.1	Gm16183	antisense	15.01097214	4.57123269	1.784039187	0.010398329	0.106084973
ENSMUSG00000091558.1	Gm17227	antisense	10.53738389	4.563647555	1.546377192	0.003165557	0.047867192
ENSMUSG00000034997.5	Htr2a	protein_coding	18.81248624	4.558203625	1.924330436	0.01784967	0.14786187
ENSMUSG00000045903.9	Npas4	protein_coding	13.09321428	4.552679598	1.233898157	0.000224543	0.007158372
ENSMUSG00000109125.1	Gm45159	lincRNA	11.11666656	4.547292328	1.39475781	0.001113047	0.02299396
ENSMUSG00000031145.15	Prickle3	protein_coding	170.9712832	4.546881276	2.102767828	0.030592627	0.198095204
ENSMUSG00000059857.15	Ntng1	protein_coding	45.22208417	4.543102201	1.180438369	0.000118767	0.00432623
ENSMUSG00000030077.11	Chl1	protein_coding	8346.732744	4.533247878	1.462711542	0.001940385	0.034280133
ENSMUSG00000026069.15	Il1rl1	protein_coding	90.63276463	4.532155511	1.783395452	0.011043887	0.109921807
ENSMUSG00000001672.14	Marveld3	protein_coding	23.05323715	4.531050421	1.948727	0.020064823	0.157465972
ENSMUSG00000022756.17	Slc7a4	protein_coding	24.3297826	4.52884959	1.432233281	0.001566415	0.029597146
ENSMUSG00000052229.5	Gpr17	protein_coding	282.8768208	4.527872011	2.540789824	0.074737388	0.31701333
ENSMUSG00000067786.16	Nnat	protein_coding	2888.789023	4.526688631	0.820170941	3.40544E-08	4.81302E-06
ENSMUSG00000054679.8	Srsf12	protein_coding	108.8032395	4.524983896	1.023916047	9.90248E-06	0.000573586
ENSMUSG00000095407.2	Tmem200c	protein_coding	25.51340398	4.523898951	1.823860956	0.013123623	0.122510265
ENSMUSG00000049536.5	Tceal1	protein_coding	97.85355425	4.521620359	1.704546958	0.007985516	0.089383809
ENSMUSG00000021367.8	Edn1	protein_coding	75.83519575	4.509227662	1.941518722	0.020204631	0.158116717
ENSMUSG00000038354.13	Ankrd35	protein_coding	160.2365281	4.502137471	2.152635374	0.036487402	0.219069081
ENSMUSG00000020676.2	Ccl11	protein_coding	16.06415156	4.501379435	2.018989392	0.025779253	0.181119939
ENSMUSG00000015843.10	Rxrg	protein_coding	44.08609865	4.4939683	1.936518673	0.020306125	0.158735196
ENSMUSG00000014158.12	Trpv4	protein_coding	83.2417983	4.489103451	1.450033326	0.001962415	0.034468266
ENSMUSG00000028341.9	Nr4a3	protein_coding	639.0471118	4.489084285	0.827626716	5.82653E-08	7.47668E-06
ENSMUSG00000007655.16	Cav1	protein_coding	1120.818695	4.48827844	0.843286983	1.02429E-07	1.22683E-05
ENSMUSG00000054889.10	Dsp	protein_coding	415.1539003	4.487937673	1.570994585	0.004280038	0.059343882
ENSMUSG00000087110.1	Gm11264	lincRNA	6.782845356	4.478495328	1.778015825	0.011775006	0.114878103
ENSMUSG00000097081.1	Gm10425	antisense	17.6149383	4.469841367	1.436569631	1.86E-03	0.033332567
ENSMUSG00000051851.5	Rtl8c	protein_coding	32.16514717	4.466512374	1.47578205	0.002473707	0.040684701
ENSMUSG00000102742.1	Pcdhga11	protein_coding	134.6581297	4.460617068	0.553103841	7.34154E-16	8.6467E-13
ENSMUSG00000002228.7	Ppm1j	protein_coding	106.2279386	4.451056367	1.125280747	7.63724E-05	0.003072285
ENSMUSG00000118619.1	AC154013.1	unitary_pseudogene	8.722193994	4.449025697	1.297056006	0.000603369	0.01482205
ENSMUSG00000041046.7	Ramp3	protein_coding	197.2645037	4.445031443	1.170130921	0.000145429	0.005054267
ENSMUSG00000029837.2	1700111E14Rik	antisense	6.271031205	4.440594362	1.967341233	2.40E-02	0.173969273
ENSMUSG00000097910.2	5033428I22Rik	lincRNA	32.46203248	4.43220826	4.437894202	0.317930943	0.612525826
ENSMUSG00000085007.3	Gm11549	protein_coding	42.52558586	4.431195407	1.036729059	1.91818E-05	0.000996702
ENSMUSG00000117234.1	Gm7818	processed_pseudogene	15.68456094	4.430348039	1.205907285	0.000238903	0.007492162
ENSMUSG00000060924.15	Csmd1	protein_coding	164.8078976	4.429037903	1.273685082	0.000506413	0.013044167
ENSMUSG00000053153.14	Spag16	protein_coding	15.51282201	4.422499366	1.841006289	0.016295971	0.139585695
ENSMUSG00000045107.5	Saysd1	protein_coding	121.585778	4.412807318	0.983265059	7.19245E-06	0.000444548
ENSMUSG00000100572.1	2410021H03Rik	antisense	33.6104419	4.402967826	1.546428108	0.004410764	0.060719608
ENSMUSG00000046750.17	Selenov	protein_coding	11.27663925	4.401915739	1.814166469	0.015248938	0.134236713
ENSMUSG00000103472.1	Pcdhga7	protein_coding	328.4245371	4.396915545	0.866109141	3.84E-07	3.81E-05
ENSMUSG00000001334.9	Fndc5	protein_coding	312.1608572	4.395172115	0.712053228	6.72045E-10	1.75893E-07
ENSMUSG00000000031.16	H19	lincRNA	9005.88739	4.392760699	1.500709209	0.003421134	0.050227169
ENSMUSG00000091530.2	Cldn20	protein_coding	10.66278893	4.383896335	1.423810437	0.002077045	0.035945598
ENSMUSG00000021974.15	Fgf9	protein_coding	45.16289041	4.363187495	1.208832118	0.000306878	0.008924293
ENSMUSG00000113702.1	Gm35558	lincRNA	7.339419079	4.361243675	1.736191966	0.012006291	0.116225284
ENSMUSG00000086746.2	Gm15222	antisense	86.57534644	4.352085848	1.748552252	0.012811548	0.120766923
ENSMUSG00000082148.1	Gm12266	processed_pseudogene	11.14542763	4.346267549	1.813777681	0.016563719	0.140685436
ENSMUSG00000022262.8	Dnah5	protein_coding	16.0638911	4.344513038	1.942745004	0.025333731	0.179717477
ENSMUSG00000086320.1	Gm12840	lincRNA	8.308490115	4.343454609	2.25552085	0.054141949	0.268890571
ENSMUSG00000085823.7	Gm13012	antisense	23.81469695	4.341844567	1.38336436	0.001697498	0.031303538
ENSMUSG00000079584.2	Gm364	protein_coding	612.5822171	4.337646368	1.624243081	0.007572376	0.086529507
ENSMUSG00000019851.8	Perp	protein_coding	1077.493037	4.330922287	1.212433772	0.000354144	0.009968462
ENSMUSG00000110287.1	Gm45313	processed_pseudogene	5.802749396	4.327371054	1.801059429	0.016275383	0.139522089
ENSMUSG00000032285.15	Dnaja4	protein_coding	108.8782467	4.325279962	0.732376841	3.50914E-09	6.95785E-07
ENSMUSG00000023902.18	Zscan10	protein_coding	860.6750027	4.324061014	1.701513664	0.011044031	0.109921807
ENSMUSG00000044337.5	Ackr3	protein_coding	938.19071	4.321672031	0.739987484	5.21394E-09	9.61179E-07
ENSMUSG00000103753.1	Gm6934	TEC	6.416913202	4.320274581	1.924212456	0.024754203	0.177295308
ENSMUSG00000041559.7	Fmod	protein_coding	3942.067239	4.319285987	1.325696869	0.00112151	0.023061124
ENSMUSG00000028031.6	Dkk2	protein_coding	239.4185229	4.316830546	3.250037592	1.84E-01	0.480533607
ENSMUSG00000085860.1	2410003L11Rik	processed_transcript	91.55372923	4.316064882	1.833398792	0.018565959	0.151065877
ENSMUSG00000107917.1	Gm44235	TEC	41.41128926	4.313770827	1.565372651	0.005855829	0.073414297
ENSMUSG00000101674.6	4930444A19Rik	antisense	9.520618534	4.313709961	1.562581435	0.005768991	0.072712604
ENSMUSG00000002289.16	Angptl4	protein_coding	187.5698116	4.312669126	1.455982986	3.06E-03	0.046679007
ENSMUSG00000031595.9	Pdgfrl	protein_coding	565.0968221	4.308745317	0.734257805	4.41E-09	8.41596E-07
ENSMUSG00000027525.18	Phactr3	protein_coding	57.29693114	4.296675268	1.352735418	0.001491735	0.028672586
ENSMUSG00000072541.2	Gm5046	processed_pseudogene	8.682308797	4.288401942	1.519213996	0.004760971	0.063610466
ENSMUSG00000097183.2	Gm17501	lincRNA	71.99111141	4.285674994	0.969498701	9.847E-06	0.000571935
ENSMUSG00000060882.5	Kcnd2	protein_coding	716.3938998	4.273280163	0.767609087	2.59162E-08	3.81544E-06
ENSMUSG00000027555.8	Car13	protein_coding	170.9131956	4.271710048	0.91247143	2.84821E-06	0.000203994
ENSMUSG00000038242.12	Aox4	protein_coding	35.14888183	4.270047265	0.747673262	1.12E-08	1.83036E-06
ENSMUSG00000016458.15	Wt1	protein_coding	172.7501272	4.267828021	1.45812959	NA	NA
ENSMUSG00000022015.8	Tnfsf11	protein_coding	50.09541933	4.262001714	1.797344224	1.77E-02	0.147235371
ENSMUSG00000096014.1	Sox1	protein_coding	1029.560544	4.253271158	1.228125754	0.000533749	0.013580147
ENSMUSG00000081463.1	Gm15049	processed_pseudogene	6.594841014	4.251373597	1.838952993	0.020786247	0.16055908
ENSMUSG00000028197.4	Col24a1	protein_coding	131.5134243	4.243266574	1.390758279	0.002280461	0.038430668
ENSMUSG00000055214.15	Pld5	protein_coding	81.50119427	4.241742379	0.952837329	8.51946E-06	0.000507339
ENSMUSG00000024076.10	Vit	protein_coding	483.3870545	4.230975189	0.671407115	2.94486E-10	9.18105E-08
ENSMUSG00000031297.14	Slc7a3	protein_coding	3246.818776	4.226205021	1.186021583	NA	NA
ENSMUSG00000054196.7	Cthrc1	protein_coding	34.66400297	4.223670915	1.761819209	0.016514816	0.140430285
ENSMUSG00000019997.11	Ccn2	protein_coding	1824.198814	4.215329478	1.191160585	0.000401886	0.011007726
ENSMUSG00000048489.12	Depp1	protein_coding	15.47675603	4.213950372	1.772015266	0.017404214	0.145675542
ENSMUSG00000085961.1	Gm15904	antisense	5.748288906	4.211350973	1.844735988	0.022436158	0.166952104
ENSMUSG00000102380.1	Gm38140	TEC	8.721840523	4.207190281	1.434590557	0.003360536	0.049775498
ENSMUSG00000036446.5	Lum	protein_coding	973.6839857	4.203393423	0.968652367	1.42857E-05	0.000774568
ENSMUSG00000018865.9	Sult4a1	protein_coding	155.7759645	4.198658588	2.352326057	0.074278104	0.315947172
ENSMUSG00000115529.1	9630013A20Rik	antisense	12.15694126	4.195402294	2.457002928	0.087723883	0.342155264
ENSMUSG00000020176.17	Grb10	protein_coding	357.969893	4.194504255	1.441089716	0.003606806	0.052336955
ENSMUSG00000028747.10	Htr6	protein_coding	20.09545109	4.189022285	1.53119888	0.006223274	0.075998506
ENSMUSG00000037411.10	Serpine1	protein_coding	2577.693418	4.188960237	1.596401993	NA	NA
ENSMUSG00000027858.13	Tspan2	protein_coding	471.0595293	4.180779382	0.893383371	2.87274E-06	0.000205058
ENSMUSG00000084440.1	Gm26254	snRNA	11.38414812	4.17909835	1.223114701	0.000633694	0.015335977
ENSMUSG00000049404.7	Rarres1	protein_coding	13.32585122	4.173927359	1.628761217	0.010387993	0.106081628
ENSMUSG00000041592.16	Sdk2	protein_coding	760.0298973	4.157479283	0.844273374	8.47E-07	7.63657E-05
ENSMUSG00000007107.6	Atp1a4	protein_coding	41.86760963	4.15374176	1.427977551	0.003627858	0.052498702
ENSMUSG00000070803.6	Cited4	protein_coding	388.2207483	4.153449251	1.389342396	0.002794278	0.044043632
ENSMUSG00000036006.20	Ripor2	protein_coding	103.5616014	4.153281459	0.768196634	6.42559E-08	8.10849E-06
ENSMUSG00000114953.1	4930519K11Rik	bidirectional_promoter_lncRNA	5.946248803	4.150191073	2.092953482	0.047374671	0.25142812
ENSMUSG00000042109.8	Csdc2	protein_coding	821.0704384	4.146710296	0.61842397	2.01011E-11	7.7151E-09
ENSMUSG00000027913.5	Crct1	protein_coding	19.26727686	4.144602658	2.14636538	0.053484717	0.266857143
ENSMUSG00000052316.9	Lrrc15	protein_coding	80.78319451	4.140813297	1.877881119	0.027450902	0.186884756
ENSMUSG00000105586.1	Gm43009	TEC	12.49684458	4.123723578	1.867277315	0.027215344	0.185877995
ENSMUSG00000044676.10	Zfp612	protein_coding	274.6011802	4.117152007	0.665160778	6.02752E-10	1.61751E-07
ENSMUSG00000060735.4	Rxfp3	protein_coding	15.49879894	4.103067856	1.857479967	0.027178588	0.185838707
ENSMUSG00000107682.1	Gm33024	antisense	10.78090019	4.102128473	1.565082793	0.008766463	0.095405034
ENSMUSG00000064452.1	Gm24564	snoRNA	99.8256042	4.101268073	2.823504508	0.146350056	0.434419096
ENSMUSG00000024172.10	St6gal2	protein_coding	418.2491627	4.098154804	0.748989231	4.4604E-08	6.02296E-06
ENSMUSG00000080406.1	Mir1188	miRNA	74.65140719	4.095242219	2.817056405	0.146020901	0.434347615
ENSMUSG00000031111.16	Igsf1	protein_coding	65.4450702	4.093464784	1.75289916	0.019530155	0.155520158
ENSMUSG00000065599.2	Mir23b	miRNA	10.20014468	4.093449656	1.869368301	0.028542356	0.190642078
ENSMUSG00000024529.14	Lox	protein_coding	26486.39613	4.083440722	1.830174838	0.025669526	0.180820117
ENSMUSG00000021565.16	Slc6a19	protein_coding	7.14202829	4.082799589	1.847130976	0.02708112	0.185547081
ENSMUSG00000101437.1	Gm29454	processed_pseudogene	8.847678764	4.078211923	1.572222971	0.009489009	0.100423313
ENSMUSG00000043122.7	A530016L24Rik	protein_coding	27.28880969	4.075355326	1.80511054	0.023965846	0.173939043
ENSMUSG00000086825.1	Gm15675	lincRNA	76.25646425	4.072758509	1.749539739	0.019917264	0.156878087
ENSMUSG00000080994.2	Gm13464	processed_pseudogene	23.83886634	4.069589733	1.887164222	NA	NA
ENSMUSG00000063919.11	Srrm4	protein_coding	30.66906704	4.06767833	1.395779987	0.003565226	0.051840044
ENSMUSG00000084007.3	Gm9003	processed_pseudogene	10.16759248	4.065781936	1.388037009	0.003398799	0.050071821
ENSMUSG00000112138.1	Gm47526	processed_pseudogene	7.836554718	4.064885454	1.599472036	0.011041205	0.109921807
ENSMUSG00000102148.1	Gm38059	TEC	14.91087753	4.062461644	1.176287363	0.000553095	0.013826557
ENSMUSG00000039481.5	Nrtn	protein_coding	261.0238679	4.06106431	0.902064925	6.73282E-06	0.000420254
ENSMUSG00000072944.11	Nup62cl	protein_coding	1108.315003	4.056558183	2.267176909	0.073573718	0.314404922
ENSMUSG00000029561.17	Oasl2	protein_coding	73.23792188	4.056053435	1.45395459	0.00527618	0.068742516
ENSMUSG00000098807.2	Mir300	miRNA	83.91098846	4.052826764	4.422910334	0.35949605	0.646586601
ENSMUSG00000004872.15	Pax3	protein_coding	110.1455931	4.050694335	1.449848408	NA	NA
ENSMUSG00000033740.17	St18	protein_coding	12.86526118	4.047131271	1.257857212	0.001293217	0.025670607
ENSMUSG00000056144.14	Trim34a	protein_coding	54.42573455	4.042554281	1.744510234	0.020487373	0.159329533
ENSMUSG00000025172.3	Ankrd2	protein_coding	11.41239357	4.041015691	1.735682814	0.019901518	0.156878087
ENSMUSG00000026787.3	Gad2	protein_coding	16.79750074	4.040993755	2.245654041	0.071943895	0.310958565
ENSMUSG00000088822.1	Gm25225	snRNA	9.662831662	4.037573572	1.235701483	0.00108527	0.022578729
ENSMUSG00000028644.17	Ermap	protein_coding	13.1416886	4.015330938	1.310668463	0.002187095	0.037362136
ENSMUSG00000020467.15	Efemp1	protein_coding	394.2324178	4.014507393	2.418391512	NA	NA
ENSMUSG00000060224.4	Pyroxd2	protein_coding	29.21296159	4.009994704	0.99293691	5.37897E-05	0.002327228
ENSMUSG00000022358.7	Fbxo32	protein_coding	736.2849663	4.00776499	0.771158813	2.02456E-07	2.14603E-05
ENSMUSG00000081585.1	Gm12926	processed_pseudogene	7.820828228	4.007239536	1.61330692	0.01299644	0.121805717
ENSMUSG00000056158.14	Car10	protein_coding	39.4987106	3.990468446	1.541638275	0.009640625	0.101329321
ENSMUSG00000094952.1	Mir3070b	miRNA	68.51529974	3.987380242	1.778729418	0.024980677	0.178073419
ENSMUSG00000047878.13	A4galt	protein_coding	310.2715821	3.985478636	2.336847194	0.088102349	0.343024756
ENSMUSG00000047501.3	Cldn4	protein_coding	1526.627279	3.985418755	1.945800071	0.040538844	0.231214281
ENSMUSG00000020193.3	Zpbp	protein_coding	17.80219883	3.984085438	1.876181203	0.033711322	0.209768131
ENSMUSG00000038879.8	Nipal2	protein_coding	20.135406	3.981485131	1.69153892	1.86E-02	0.151065877
ENSMUSG00000027832.5	Ptx3	protein_coding	982.7668132	3.977691259	2.030117099	5.01E-02	0.258409479
ENSMUSG00000037446.14	Tulp1	protein_coding	55.65927138	3.9754672	1.641013551	0.015411234	0.135011654
ENSMUSG00000105356.1	Gm42603	TEC	11.64226261	3.968373073	4.388678739	0.365873685	0.651972945
ENSMUSG00000070645.5	Ren1	protein_coding	49.83999367	3.965306294	1.638253372	1.55E-02	0.135517543
ENSMUSG00000042638.14	Gucy2c	protein_coding	13.62962136	3.962517909	1.34096983	0.003127053	0.047386362
ENSMUSG00000072812.4	Ahnak2	protein_coding	3908.363248	3.962490154	0.93420016	NA	NA
ENSMUSG00000027965.15	Olfm3	protein_coding	7.315511997	3.961844727	1.728646137	0.021912728	0.164558923
ENSMUSG00000033737.14	Fndc3c1	protein_coding	400.181398	3.959648274	1.067931504	0.000209089	0.006777823
ENSMUSG00000099930.1	Gm2396	processed_transcript	7.704313448	3.957682273	1.751752173	0.023866554	0.173575418
ENSMUSG00000028640.11	Tfap2c	protein_coding	815.8692216	3.957132432	1.96646327	0.044187337	0.242059831
ENSMUSG00000029831.7	Npvf	protein_coding	20.7095778	3.955481579	1.166414107	0.000696008	0.016486443
ENSMUSG00000063838.6	Cdc42ep5	protein_coding	382.7120186	3.950084354	1.176377464	0.000785548	0.018023391
ENSMUSG00000039954.9	Stk32a	protein_coding	175.4266581	3.945052494	1.084383164	2.75E-04	0.008295723
ENSMUSG00000100929.1	Gm28064	processed_pseudogene	7.053864114	3.944093741	2.248999992	0.079480214	0.325565518
ENSMUSG00000025082.8	Vwa2	protein_coding	42.68815432	3.939335446	1.581242652	0.012727986	0.12052052
ENSMUSG00000035032.12	Nek11	protein_coding	14.88547961	3.934744599	1.518320628	0.009555549	0.10098586
ENSMUSG00000116796.1	Gm49784	TEC	6.20234384	3.933137152	1.761858956	0.025589916	0.180514478
ENSMUSG00000095690.2	Rab11b-ps2	processed_pseudogene	20.63572534	3.932212432	1.088688889	0.000303987	0.008864531
ENSMUSG00000022055.7	Nefl	protein_coding	281.7916734	3.931799146	1.126009981	0.000479781	0.012572762
ENSMUSG00000021948.17	Prkcd	protein_coding	1432.684185	3.931599161	1.103442152	0.000366597	0.010260286
ENSMUSG00000009487.10	Otog	protein_coding	13.81926877	3.930011932	1.009233817	9.85823E-05	0.003752145
ENSMUSG00000087406.1	E130215H24Rik	processed_transcript	14.4164689	3.928525375	1.02625297	0.000129174	0.004587081
ENSMUSG00000050777.7	Tmem37	protein_coding	213.5014543	3.926207755	0.93628222	2.74802E-05	0.001349732
ENSMUSG00000026786.14	Apbb1ip	protein_coding	28.9940995	3.924604156	1.855660663	0.034435374	0.212144187
ENSMUSG00000103834.1	Gm37613	TEC	29.82693333	3.913791394	0.975634334	6.03252E-05	0.002542533
ENSMUSG00000021250.13	Fos	protein_coding	2096.955722	3.912786206	0.850467715	4.2098E-06	0.000279773
ENSMUSG00000078503.9	Zfp990	protein_coding	922.0057389	3.90989405	1.445543342	0.006834717	0.081402251
ENSMUSG00000106847.1	Peg13	sense_intronic	797.4390525	3.905396996	0.552885456	1.62169E-12	8.76221E-10
ENSMUSG00000004951.10	Hspb1	protein_coding	3938.392006	3.898986618	0.856077707	5.2516E-06	0.000341515
ENSMUSG00000001435.15	Col18a1	protein_coding	6735.77604	3.88600378	0.77026553	4.53478E-07	4.38983E-05
ENSMUSG00000018830.10	Myh11	protein_coding	108.5769562	3.883885934	0.805149368	1.40843E-06	0.000116182
ENSMUSG00000026994.9	Galnt3	protein_coding	21.50511734	3.881372561	1.942728824	0.045727802	0.246674147
ENSMUSG00000116608.1	Gm41495	lincRNA	6.6158435	3.880407936	1.674002055	0.020447011	0.159315895
ENSMUSG00000051811.14	Cox6b2	protein_coding	772.1000137	3.872878625	0.732505131	1.24224E-07	1.447E-05
ENSMUSG00000040811.15	Eml2	protein_coding	561.5567885	3.871563538	0.634380554	1.04158E-09	2.44826E-07
ENSMUSG00000097709.8	2810429I04Rik	lincRNA	61.54773721	3.871110519	1.88460149	0.039968551	0.229505221
ENSMUSG00000023224.12	Serping1	protein_coding	314.513174	3.868723579	0.686035639	1.70797E-08	2.70216E-06
ENSMUSG00000054162.15	Spock3	protein_coding	14.23919121	3.862337638	2.2290186	0.083139662	0.332809825
ENSMUSG00000097513.1	Gm26696	TEC	10.80184051	3.859272142	1.983501302	0.051692383	0.261812203
ENSMUSG00000013091.5	Tmem190	protein_coding	8.82473104	3.857306525	1.260559124	0.002213396	0.037629502
ENSMUSG00000041945.12	Mfsd9	protein_coding	23.80663276	3.855059802	1.826338166	0.03478832	0.213444311
ENSMUSG00000065396.1	Mir99b	miRNA	10.71256174	3.853713056	1.711481291	0.024342322	0.175589392
ENSMUSG00000093394.1	Gm20621	sense_overlapping	14.90930988	3.850105713	1.55415392	0.013238053	0.123090668
ENSMUSG00000030110.13	Ret	protein_coding	98.38041115	3.848866758	1.227840738	0.001720517	0.031607422
ENSMUSG00000028463.14	Car9	protein_coding	22.356218	3.845677528	1.926999769	0.045968617	0.247237358
ENSMUSG00000050711.7	Scg2	protein_coding	53.39890624	3.845223544	1.044991244	0.000233535	0.007367487
ENSMUSG00000062327.10	T	protein_coding	228.4662089	3.832749157	1.969446753	0.05164219	0.261666928
ENSMUSG00000037754.13	Ppp1r16b	protein_coding	608.2779901	3.828595834	0.805650441	2.01235E-06	0.000156845
ENSMUSG00000086748.1	Gm13261	processed_transcript	57.37551139	3.825277662	2.588142108	0.139407403	0.425181549
ENSMUSG00000032334.10	Loxl1	protein_coding	2777.196133	3.824180781	0.950717618	5.76045E-05	0.002452238
ENSMUSG00000034796.14	Cpne7	protein_coding	99.35362652	3.821794579	1.096897681	0.000493638	0.012824907
ENSMUSG00000037362.8	Ccn3	protein_coding	12538.76978	3.814029472	1.216275775	0.001713707	0.03150962
ENSMUSG00000029816.10	Gpnmb	protein_coding	58.87021228	3.810425375	1.500219278	0.011088027	0.110150587
ENSMUSG00000117390.1	Gm50080	TEC	11.69568283	3.809638013	4.383090329	0.384755727	0.667388432
ENSMUSG00000042129.8	Rassf4	protein_coding	131.5036306	3.809322557	0.674249304	1.60706E-08	2.56162E-06
ENSMUSG00000073489.6	Ifi204	protein_coding	7.967149004	3.808021449	2.770527173	0.169294142	0.462748849
ENSMUSG00000097287.3	D130017N08Rik	lincRNA	11.58937655	3.797113004	1.480371045	0.010318358	0.105641666
ENSMUSG00000027416.2	Otor	protein_coding	12.0736993	3.79429762	1.857315694	0.041063011	0.232888128
ENSMUSG00000092083.4	Kcnb2	protein_coding	110.022023	3.792720503	0.818076963	3.54973E-06	0.0002412
ENSMUSG00000030468.12	Siglecg	protein_coding	143.0443216	3.788341216	3.508331048	0.280225494	0.578178332
ENSMUSG00000048782.15	Insc	protein_coding	52.86697874	3.787207078	1.066420141	0.000383293	0.010539322
ENSMUSG00000036169.6	Sostdc1	protein_coding	11.38037817	3.784429114	1.356496919	0.005273172	0.068742516
ENSMUSG00000027520.16	Zdbf2	protein_coding	2078.679328	3.782335177	1.855578092	NA	NA
ENSMUSG00000033082.10	Clec1a	protein_coding	12.57058202	3.779766355	4.444049668	3.95E-01	0.675321536
ENSMUSG00000104155.1	Gm38103	TEC	10.12929512	3.77658187	2.366685714	0.110549987	0.382794939
ENSMUSG00000024620.11	Pdgfrb	protein_coding	1377.671106	3.772948925	1.355133701	0.005366168	0.069537146
ENSMUSG00000044522.8	A730020M07Rik	lincRNA	37.99452656	3.771286177	1.642331789	0.021658745	0.163743153
ENSMUSG00000060371.12	Caln1	protein_coding	10.14453731	3.7696887	1.82910175	0.039307735	0.227995617
ENSMUSG00000111097.1	Gm34069	lincRNA	5.627020895	3.763091324	1.869606754	0.044138666	0.241980791
ENSMUSG00000038793.8	Lefty1	protein_coding	1172.74268	3.76305387	2.098240081	0.072903649	0.312929207
ENSMUSG00000102254.1	Gm7496	processed_pseudogene	8.062152927	3.756563037	1.280848832	3.36E-03	0.049775498
ENSMUSG00000091393.1	5330438I03Rik	antisense	10.63756347	3.754971155	1.148005369	0.001072189	0.022467822
ENSMUSG00000086229.3	Gm4887	processed_pseudogene	11.21368521	3.754459496	1.825190841	0.039684016	0.228750544
ENSMUSG00000044550.11	Tceal3	protein_coding	16.60058527	3.752402043	1.546552312	0.015253596	0.134236713
ENSMUSG00000073184.4	Gm49957	lincRNA	22.58715619	3.751949626	0.671687812	2.32555E-08	3.47195E-06
ENSMUSG00000029059.9	Prxl2b	protein_coding	113.9908332	3.747158407	1.691008287	0.026696199	0.184356355
ENSMUSG00000107978.1	Gm44109	lincRNA	14.68384132	3.745757462	1.799426093	0.037375358	0.221742711
ENSMUSG00000040710.10	St8sia4	protein_coding	43.73394409	3.745314356	1.932111261	0.052567507	0.264572112
ENSMUSG00000025105.10	Bnc1	protein_coding	92.11028221	3.739335257	1.239485876	0.002554214	0.041525566
ENSMUSG00000118394.1	Gm50475	lincRNA	10.34436033	3.73487612	2.042750183	0.067496025	0.301170918
ENSMUSG00000039533.8	Mmd2	protein_coding	48.24840203	3.73336407	1.29019933	3.81E-03	0.05454879
ENSMUSG00000114291.1	Gm47471	antisense	14.41345179	3.727501036	1.278695788	0.003555969	0.051740937
ENSMUSG00000021866.15	Anxa11	protein_coding	449.2412106	3.726913244	1.097575386	0.000684815	0.016330793
ENSMUSG00000024411.11	Aqp4	protein_coding	9331.609188	3.721673889	0.692087871	7.55446E-08	9.36576E-06
ENSMUSG00000029826.14	Zc3hav1	protein_coding	2421.898528	3.719294276	0.577212888	1.16719E-10	3.99102E-08
ENSMUSG00000030549.6	Rhcg	protein_coding	32.99302302	3.715435498	1.413553823	0.008577854	0.094079221
ENSMUSG00000097545.7	Mir124a-1hg	lincRNA	46.12113133	3.714383921	2.635821227	0.15877776	0.450861974
ENSMUSG00000063011.7	Msln	protein_coding	280.7357038	3.713697794	1.343428001	0.005703729	0.072252389
ENSMUSG00000086954.1	4930583P06Rik	lincRNA	7.343124378	3.712577773	1.553253035	0.016839425	0.14234283
ENSMUSG00000042724.8	Map3k9	protein_coding	599.8187003	3.706931584	0.99552474	0.000196405	0.006455332
ENSMUSG00000103809.1	Gm37061	TEC	7.546148632	3.703911265	1.673592248	0.026887282	0.185008237
ENSMUSG00000106247.1	Gm43720	protein_coding	7.568647542	3.696065292	1.541592461	0.016504535	0.140407764
ENSMUSG00000052724.7	Gm9888	antisense	28.51279585	3.694642327	1.499108258	1.37E-02	0.125812155
ENSMUSG00000061578.8	Ksr2	protein_coding	40.77713313	3.686191907	1.497968159	0.013862972	0.126811034
ENSMUSG00000033510.14	Otud7a	protein_coding	101.9242149	3.67103141	1.219137728	0.002602428	0.041866792
ENSMUSG00000110888.1	Gm47237	lincRNA	8.467936369	3.664895896	1.469007617	0.012602435	0.119969294
ENSMUSG00000001663.10	Gstt1	protein_coding	51.60130374	3.658239238	1.581995834	0.020754534	0.160538875
ENSMUSG00000040629.8	Mael	protein_coding	41.37235659	3.653227782	4.445598411	0.41121186	0.688818856
ENSMUSG00000032372.14	Plscr2	protein_coding	631.5217034	3.650675024	1.008083928	0.000293013	0.008599807
ENSMUSG00000090955.1	Gm17097	processed_pseudogene	6.910601437	3.649175822	1.769958365	0.039233472	0.227689464
ENSMUSG00000060441.15	Trim5	protein_coding	54.63087652	3.648408896	1.828181758	4.60E-02	0.247237358
ENSMUSG00000027890.17	Gstm4	protein_coding	121.6767699	3.636216682	1.44493016	0.011851528	0.115465252
ENSMUSG00000043003.14	Rasef	protein_coding	95.91794543	3.634748618	0.782036744	3.35498E-06	0.000232436
ENSMUSG00000075316.11	Scn9a	protein_coding	21.74339873	3.634136861	1.713047411	0.033884323	0.210350701
ENSMUSG00000021763.17	BC067074	protein_coding	590.6165264	3.618900361	0.928031567	9.63738E-05	0.003681307
ENSMUSG00000060988.12	Galnt13	protein_coding	158.636782	3.616181947	1.805029468	0.045135209	0.244848112
ENSMUSG00000029304.14	Spp1	protein_coding	2352.542887	3.610137406	0.906907684	6.87094E-05	0.002817486
ENSMUSG00000109203.1	Gm32849	lincRNA	34.00666122	3.609696115	0.939086689	0.000121125	0.004378204
ENSMUSG00000117285.1	Gm49863	processed_pseudogene	19.69335969	3.608558498	1.719272842	0.03582691	0.216637336
ENSMUSG00000030350.8	Prmt8	protein_coding	56.24654728	3.60746161	1.080126256	0.000838231	0.018864649
ENSMUSG00000046761.13	Fam83h	protein_coding	499.1644234	3.604598542	0.911213356	7.62717E-05	0.003072285
ENSMUSG00000036815.17	Dpp10	protein_coding	54.99904909	3.600637487	1.719292783	NA	NA
ENSMUSG00000107846.1	Gm43963	TEC	6.232715332	3.598706686	1.52171893	0.018035145	0.148639174
ENSMUSG00000037820.15	Tgm2	protein_coding	167.4100406	3.596236854	0.749749363	1.61393E-06	0.000130593
ENSMUSG00000108102.1	Gm44437	TEC	30.06650242	3.593329778	1.142443958	0.001659162	0.030800555
ENSMUSG00000043659.11	Npsr1	protein_coding	8.31549068	3.589380173	2.793228079	1.99E-01	0.498604197
ENSMUSG00000024907.7	Gal	protein_coding	7.022099319	3.58872908	1.600053714	0.024904529	0.177709869
ENSMUSG00000060878.4	Olfr1420	protein_coding	15.94777759	3.584546319	1.525426655	0.018780234	0.152020221
ENSMUSG00000054675.5	Tmem119	protein_coding	495.042715	3.577896482	1.158742741	2.02E-03	0.035156334
ENSMUSG00000041607.17	Mbp	protein_coding	167.6236537	3.577327845	1.132063205	0.001577653	0.029650917
ENSMUSG00000005124.10	Ccn4	protein_coding	5406.140058	3.576728019	1.001851152	0.000356819	0.010019284
ENSMUSG00000031673.6	Cdh11	protein_coding	14402.59752	3.57629728	0.484939081	1.64672E-13	1.20381E-10
ENSMUSG00000049723.14	Mmp12	protein_coding	12.72935288	3.574908312	2.612779357	0.171237074	0.465348605
ENSMUSG00000000049.11	Apoh	protein_coding	25.67486731	3.57357913	1.903206165	0.060427329	0.284456363
ENSMUSG00000103831.1	Gm37608	TEC	54.33361037	3.572472288	1.336580062	0.007521083	0.08632754
ENSMUSG00000031364.2	Grpr	protein_coding	19.69434337	3.569321398	1.946890834	0.066751371	0.298928828
ENSMUSG00000009281.6	Rarres2	protein_coding	7.251755782	3.556956625	1.309177711	0.006588865	0.079410996
ENSMUSG00000113411.1	Gm48643	processed_pseudogene	33.5987984	3.556421833	0.60629424	4.46879E-09	8.45877E-07
ENSMUSG00000114041.2	Gm9269	unprocessed_pseudogene	16.62028357	3.555251987	1.181216093	0.002613995	0.041999621
ENSMUSG00000047898.7	Ccr4	protein_coding	15.26325034	3.551498074	1.353133239	0.008673866	0.094835458
ENSMUSG00000033882.15	Rbm46	protein_coding	15.51236681	3.55139236	1.457412489	0.014818727	0.13153417
ENSMUSG00000116480.1	Gm49512	sense_intronic	13.78625434	3.54770187	1.208156214	0.003319821	0.049389618
ENSMUSG00000022952.17	Runx1	protein_coding	1059.4835	3.547318095	0.757330886	2.81366E-06	0.000202202
ENSMUSG00000093460.9	Six3os1	processed_transcript	39.78880906	3.547245064	1.310400254	0.006789557	0.081183651
ENSMUSG00000030930.14	Chst15	protein_coding	562.1871995	3.54570235	0.508827595	3.20619E-12	1.61836E-09
ENSMUSG00000076052.1	Mir541	miRNA	80.23031513	3.545330984	1.684392368	0.035307588	0.214887937
ENSMUSG00000058328.13	Xlr5a	protein_coding	118.1093049	3.544038608	2.236990979	0.11312813	0.38726245
ENSMUSG00000043613.8	Mmp3	protein_coding	16.71433123	3.541042858	4.447088921	0.425880429	0.69973379
ENSMUSG00000106961.1	Gm43128	TEC	43.08595645	3.540743579	1.335303546	0.008010202	0.089515165
ENSMUSG00000050050.17	Ccdc158	protein_coding	28.98376958	3.538084503	1.900427982	0.062641105	0.289988253
ENSMUSG00000005892.4	Trh	protein_coding	530.1227726	3.535519571	3.293800384	0.283097915	0.580515624
ENSMUSG00000031147.8	Magix	protein_coding	12.91725865	3.529098484	1.7911604	0.048805588	0.255476162
ENSMUSG00000065577.1	Mir329	miRNA	27.38401939	3.528824768	4.178283922	0.398354772	0.677941814
ENSMUSG00000064720.1	Gm25856	snoRNA	45.33700103	3.523045826	2.730801568	0.197011017	0.496745191
ENSMUSG00000027070.14	Lrp2	protein_coding	2342.086855	3.516917883	0.933675639	0.00016539	0.005565501
ENSMUSG00000103734.1	Gm37651	TEC	5.947948908	3.51437786	1.719806907	0.041005702	0.232822048
ENSMUSG00000114278.2	Gm49027	protein_coding	7.993663917	3.513466602	1.33062698	0.00827937	0.091632443
ENSMUSG00000045215.17	Asxl3	protein_coding	514.5446022	3.509783526	0.878432482	6.45558E-05	0.002683497
ENSMUSG00000049721.14	Gal3st1	protein_coding	42.56838388	3.505087056	1.181807005	0.003018271	0.046233634
ENSMUSG00000022485.3	Hoxc5	protein_coding	129.5280307	3.50419271	0.982880501	0.000363541	0.010194523
ENSMUSG00000048126.16	Col6a3	protein_coding	4132.248266	3.503252749	1.175414594	NA	NA
ENSMUSG00000028885.8	Smpdl3b	protein_coding	485.9549873	3.501599072	0.966942802	0.000293116	0.008599807
ENSMUSG00000042258.13	Isl1	protein_coding	12.20667683	3.498399641	2.114149872	0.097974247	0.36159392
ENSMUSG00000060534.16	Dcc	protein_coding	869.9034984	3.496441095	0.983607194	0.000378392	0.010458818
ENSMUSG00000039063.5	Echdc3	protein_coding	16.62676835	3.490246936	1.70203783	0.040303159	0.230427983
ENSMUSG00000045094.8	Arhgef37	protein_coding	74.9873909	3.486875573	0.607682491	9.58072E-09	1.5993E-06
ENSMUSG00000016150.15	Tenm1	protein_coding	100.8708777	3.486200203	2.062885359	0.091035008	0.348050888
ENSMUSG00000035852.11	Misp	protein_coding	21.66138229	3.484991949	1.685720591	0.038700209	0.225952914
ENSMUSG00000114985.1	1810028F09Rik	lincRNA	302.9439053	3.483584247	2.601441927	0.180538951	0.476292737
ENSMUSG00000020000.7	Moxd1	protein_coding	193.5609828	3.483535746	0.947337398	0.000235821	0.00741752
ENSMUSG00000039376.13	Synpo2l	protein_coding	84.93329395	3.480337666	0.951614366	0.000254888	0.007797428
ENSMUSG00000059108.4	Ifitm6	protein_coding	8.269783563	3.478426611	1.586977876	0.028389923	0.190343569
ENSMUSG00000031786.7	Drc7	protein_coding	19.78677878	3.474540432	1.571104456	2.70E-02	0.185238203
ENSMUSG00000034839.5	Larp6	protein_coding	129.1752681	3.473376993	0.831173793	2.92946E-05	0.001411746
ENSMUSG00000028976.10	Slc2a5	protein_coding	32.38152201	3.473238008	1.688457097	0.039681568	0.228750544
ENSMUSG00000022097.4	Sftpc	protein_coding	6.676989415	3.473214246	1.527994914	0.023022954	0.169651242
ENSMUSG00000045165.6	AI467606	protein_coding	46.06187069	3.469237122	1.428731413	0.015174222	0.133704697
ENSMUSG00000097730.3	Gm26588	antisense	8.829953704	3.460149222	1.87411015	0.064850233	0.294346417
ENSMUSG00000113505.1	Gm48593	TEC	30.43640261	3.459554729	0.941954054	0.000239961	0.007492162
ENSMUSG00000033788.15	Dysf	protein_coding	1704.483859	3.456877569	0.750937598	4.15618E-06	0.000277079
ENSMUSG00000042251.12	Pm20d1	protein_coding	101.884428	3.456655788	1.571105203	0.027796766	0.188151798
ENSMUSG00000020473.13	Aebp1	protein_coding	1483.025932	3.452138596	0.552964402	4.29347E-10	1.22232E-07
ENSMUSG00000026532.7	Spta1	protein_coding	1333.432489	3.448977313	1.090967888	0.00157017	0.029627301
ENSMUSG00000074736.10	Syndig1	protein_coding	84.55270099	3.448733957	2.44834913	0.158954763	0.45095631
ENSMUSG00000025576.17	Rbfox3	protein_coding	207.1777778	3.446052038	0.737119388	2.93917E-06	0.000208591
ENSMUSG00000040856.17	Dlk1	protein_coding	1105.100218	3.444621041	0.938658274	0.000242808	0.007536653
ENSMUSG00000065477.3	Mir411	miRNA	16.81505447	3.440045003	1.806341558	0.056854641	0.276211741
ENSMUSG00000076006.2	Mir376c	miRNA	67.66117931	3.437269052	1.908310289	0.071669665	0.310588082
ENSMUSG00000117398.1	Gm9406	processed_pseudogene	7.915125467	3.429683975	1.585374669	0.030516031	0.197720003
ENSMUSG00000038508.7	Gdf15	protein_coding	239.7189982	3.427244876	1.316517564	NA	NA
ENSMUSG00000026535.9	Ifi202b	protein_coding	20.97158914	3.413298424	1.52897072	0.025587493	0.180514478
ENSMUSG00000090223.2	Pcp4	protein_coding	10.2996353	3.400567767	1.829497827	0.06306346	0.290659057
ENSMUSG00000028195.4	Ccn1	protein_coding	3411.981994	3.396316669	0.708860338	1.65758E-06	0.000133614
ENSMUSG00000081274.2	Gm15727	processed_pseudogene	9.985647048	3.394162417	1.371849779	0.013355353	0.123819073
ENSMUSG00000053175.17	Bcl3	protein_coding	99.40029263	3.381826158	1.594803225	0.033961476	0.210767942
ENSMUSG00000086236.9	5830418P13Rik	antisense	21.22688193	3.37911495	1.715610817	0.04888103	0.255656903
ENSMUSG00000021732.14	Fgf10	protein_coding	71.0434974	3.378408202	1.641212875	0.039543827	0.228285334
ENSMUSG00000067203.8	H2-K2	transcribed_unprocessed_pseudogene	43.95928921	3.374716119	1.321750773	0.010673307	0.107706205
ENSMUSG00000052861.13	Dnah6	protein_coding	12.8507657	3.374547317	1.755323147	0.054547273	0.270124315
ENSMUSG00000068699.12	Flnc	protein_coding	7375.974559	3.370705382	1.089482983	0.001975722	0.034658769
ENSMUSG00000080411.1	Mir1193	miRNA	55.75832747	3.366240018	1.869664657	0.071789419	0.310654987
ENSMUSG00000037188.7	Grhl3	protein_coding	430.2278273	3.359633142	1.048706184	0.001357218	0.02661704
ENSMUSG00000073209.4	Klf14	protein_coding	14.71947733	3.358790269	2.074393577	0.105411269	0.37497841
ENSMUSG00000107835.1	Gm43999	TEC	9.295442471	3.358095953	2.058542308	0.102827455	0.36962091
ENSMUSG00000052613.16	Pcdh15	protein_coding	181.23903	3.352266089	2.099204239	0.110283025	0.382401069
ENSMUSG00000022941.8	Ripply3	protein_coding	24.01934605	3.352231426	1.566259119	0.03233223	0.204732161
ENSMUSG00000035373.2	Ccl7	protein_coding	71.7189305	3.351132284	1.362616241	0.013919396	0.127030219
ENSMUSG00000113586.1	Gm48606	lincRNA	15.16766392	3.348394749	1.907185713	0.079144234	0.325148527
ENSMUSG00000024798.15	Htr7	protein_coding	14.9711922	3.348350391	1.951129659	0.086142167	0.338501194
ENSMUSG00000037492.16	Zmat4	protein_coding	25.16569871	3.348308716	2.269175542	0.14006157	0.425951777
ENSMUSG00000093437.1	Gm20702	processed_pseudogene	11.68396432	3.348291882	1.253903833	0.007578486	0.086529507
ENSMUSG00000031688.4	Pou4f2	protein_coding	66.47584303	3.347664268	1.33105297	0.011901563	0.115793088
ENSMUSG00000086596.2	Susd5	protein_coding	84.97636545	3.347497527	1.102675493	0.002399019	0.039795925
ENSMUSG00000032062.3	2310030G06Rik	protein_coding	40.47092737	3.345777076	1.77857943	0.059951335	0.283127824
ENSMUSG00000044628.5	Rnf208	protein_coding	54.05811278	3.345267148	0.961555489	0.000503258	0.012979406
ENSMUSG00000043388.8	Tmem130	protein_coding	70.89542046	3.340891227	1.535389457	0.029560922	0.19414236
ENSMUSG00000103336.1	Gm37993	TEC	5.748846387	3.340626218	1.561825203	0.032441782	0.205180722
ENSMUSG00000108950.1	9130015G15Rik	antisense	22.11904305	3.338942462	0.929856268	0.000329645	0.009431131
ENSMUSG00000097870.2	Gm26868	lincRNA	15.4103305	3.334144964	1.667782741	0.045592315	0.246131162
ENSMUSG00000112855.1	Gm47842	processed_pseudogene	24.42858654	3.333489007	1.868307901	0.074386473	0.316179274
ENSMUSG00000110982.1	Gm48565	TEC	6.604812707	3.332942382	2.231703037	0.135318791	0.419838777
ENSMUSG00000096753.7	Fam181a	protein_coding	540.2206164	3.331949572	0.858833272	0.000104618	0.003925503
ENSMUSG00000022577.17	Ly6h	protein_coding	890.6946508	3.32899698	0.760175112	1.19088E-05	0.000662644
ENSMUSG00000052142.15	Rasal3	protein_coding	14.23169535	3.325495945	1.527581943	0.029483007	0.194051459
ENSMUSG00000025017.10	Pik3ap1	protein_coding	26.18209907	3.325454197	1.593033705	0.036843169	0.220269367
ENSMUSG00000001082.12	Mfsd10	protein_coding	857.5524267	3.3254457	0.493488977	1.59873E-11	6.27651E-09
ENSMUSG00000048373.8	Fgfbp1	protein_coding	263.7088073	3.322368486	2.065435406	0.107713465	0.379260166
ENSMUSG00000031662.8	Snx20	protein_coding	34.05782042	3.320878641	1.18132553	0.004936537	0.065490974
ENSMUSG00000033491.13	Prss35	protein_coding	588.7484298	3.315380131	1.145272726	NA	NA
ENSMUSG00000022296.9	Baalc	protein_coding	9.5301519	3.310865272	1.778746668	6.27E-02	0.290141277
ENSMUSG00000010841.13	Cfap97d1	protein_coding	7.023186115	3.308891572	1.384930836	0.016884616	0.142497555
ENSMUSG00000116657.1	Gm49774	antisense	34.1057222	3.307954832	1.209348089	6.23E-03	0.076060684
ENSMUSG00000039004.6	Bmp6	protein_coding	563.0114295	3.304613566	0.704462933	2.71915E-06	0.000198779
ENSMUSG00000028834.13	Trim63	protein_coding	73.55428328	3.302772695	1.622438476	0.041782057	0.234769571
ENSMUSG00000064525.1	Gm26440	snoRNA	8.426789897	3.301746306	1.607403604	0.039967305	0.229505221
ENSMUSG00000029314.14	Gpat3	protein_coding	112.7091199	3.300220335	1.076521048	NA	NA
ENSMUSG00000054580.14	Pla2r1	protein_coding	15.95960744	3.298913365	1.765004322	0.061613333	0.288027049
ENSMUSG00000018819.10	Lsp1	protein_coding	237.2217555	3.296726353	0.853605989	0.000112409	0.004158923
ENSMUSG00000116589.1	Gm31323	antisense	13.85989503	3.29497653	1.261001576	0.008975559	0.096638827
ENSMUSG00000082463.1	Gm15765	processed_pseudogene	7.919469166	3.293619584	1.353536928	0.014960122	0.132313139
ENSMUSG00000085575.1	Gm15485	antisense	8.114153968	3.291810227	1.506328632	0.028865385	0.191472517
ENSMUSG00000110243.1	Gm45631	antisense	6.837706874	3.285667302	1.217033465	0.006939482	0.082005026
ENSMUSG00000076145.1	Mir679	miRNA	31.14371237	3.285597715	1.840809578	0.074283118	0.315947172
ENSMUSG00000041700.9	Lhfpl1	protein_coding	151.6355791	3.284118156	1.352440731	0.015170212	0.133704697
ENSMUSG00000081817.1	Gm13590	processed_pseudogene	9.614767536	3.28170691	1.339067892	0.014256299	0.128391475
ENSMUSG00000062438.4	Adam1b	protein_coding	18.06626976	3.281704511	1.401368003	0.019191696	0.154066087
ENSMUSG00000020354.15	Sgcd	protein_coding	86.49384478	3.278920696	0.922386847	0.000378236	0.010458818
ENSMUSG00000028464.16	Tpm2	protein_coding	738.220342	3.276398397	1.167917933	0.005026466	0.066242772
ENSMUSG00000038235.4	F11r	protein_coding	983.457617	3.259725209	0.991995353	0.001016107	0.02171518
ENSMUSG00000086430.1	4930551O13Rik	antisense	10.9098521	3.258088168	1.357151182	0.016364559	0.139834198
ENSMUSG00000072825.11	Cep170b	protein_coding	9320.07051	3.256631427	0.668060468	NA	NA
ENSMUSG00000110181.1	Gm45508	TEC	14.70484987	3.255803771	1.486351185	0.028490359	0.190557723
ENSMUSG00000027674.16	Pex5l	protein_coding	231.3792506	3.249885414	0.900805088	0.000308856	0.008947653
ENSMUSG00000092274.3	Neat1	lincRNA	3143.459226	3.245701398	0.746572362	1.37717E-05	0.000750537
ENSMUSG00000081077.1	Gm13899	processed_pseudogene	7.23422468	3.241150113	1.186489145	0.006300563	0.076677345
ENSMUSG00000026315.13	Serpinb8	protein_coding	93.42664587	3.237635369	1.374340549	NA	NA
ENSMUSG00000077025.2	Mir493	miRNA	44.85489382	3.23553725	1.702657436	0.057395508	0.277272148
ENSMUSG00000039745.8	Htatip2	protein_coding	145.4697431	3.231581378	1.130068206	0.004241303	0.059007914
ENSMUSG00000109362.1	Gm44562	TEC	19.86248128	3.230376774	1.168447261	0.005697956	0.072246808
ENSMUSG00000038059.7	Smim3	protein_coding	207.3133639	3.229251748	0.846133229	0.000135368	0.004759216
ENSMUSG00000000489.7	Pdgfb	protein_coding	212.2873514	3.226433771	1.091314627	0.003111873	0.047190062
ENSMUSG00000087042.1	Gm11611	sense_intronic	12.4077705	3.223267866	1.407024914	0.021972714	0.164950969
ENSMUSG00000032128.15	Robo3	protein_coding	53.28618756	3.219693276	0.908950755	0.000396791	0.010896344
ENSMUSG00000040260.8	Daam2	protein_coding	550.5959396	3.219511489	0.814782054	7.77026E-05	0.003108106
ENSMUSG00000031119.4	Gpc4	protein_coding	6866.911448	3.218596413	0.65430846	8.69514E-07	7.77793E-05
ENSMUSG00000074766.10	Ism1	protein_coding	124.1020534	3.217316843	0.850612667	0.000155353	0.005286498
ENSMUSG00000032718.4	Mansc1	protein_coding	30.95960965	3.206531212	1.91737346	0.094454122	0.354799542
ENSMUSG00000039155.15	Cdh26	protein_coding	132.2070414	3.206263574	1.153024492	0.005423483	0.069937857
ENSMUSG00000045776.3	Lrtm1	protein_coding	19.86459837	3.205810203	1.134919889	0.004732464	0.063458725
ENSMUSG00000084487.1	Gm23787	snoRNA	21.57231802	3.200216596	1.864392966	0.086071934	0.338413392
ENSMUSG00000115388.2	Eppk1	protein_coding	134.2118908	3.196342544	1.521121402	0.035614055	0.215719418
ENSMUSG00000037161.14	Mgarp	protein_coding	273.5584621	3.195278593	1.029700017	0.001914946	0.034000711
ENSMUSG00000006281.8	Tep1	protein_coding	537.346909	3.193833389	0.957129735	0.000847225	0.019006531
ENSMUSG00000094707.2	A830019P07Rik	lincRNA	9.053455867	3.191554804	1.635225174	0.050967598	0.259988707
ENSMUSG00000036211.4	H1f6	protein_coding	12.31346058	3.186694816	1.185297553	0.007176978	0.083725977
ENSMUSG00000046204.14	Pnma2	protein_coding	331.2544462	3.185624136	1.196767465	0.007771083	0.087911932
ENSMUSG00000103252.1	Gm37521	TEC	22.69328736	3.185296352	0.827330067	0.000118074	0.0043158
ENSMUSG00000025780.7	Itih5	protein_coding	37.16652729	3.1848942	2.005483427	0.11226531	0.385777478
ENSMUSG00000078495.10	Zfp984	protein_coding	409.4960234	3.184109142	0.929757301	0.000615553	0.015025381
ENSMUSG00000023979.14	Guca1b	protein_coding	136.5738148	3.180342532	1.181553199	0.007109684	0.08322766
ENSMUSG00000112532.1	Gm36283	lincRNA	8.847822866	3.178810856	2.094476424	0.129087156	0.411792389
ENSMUSG00000106710.1	Gm43166	sense_intronic	9.783364675	3.176048922	1.77276719	0.07320075	0.313379626
ENSMUSG00000034164.17	Emid1	protein_coding	64.48064186	3.175673064	0.71420498	8.73031E-06	0.000518438
ENSMUSG00000025492.6	Ifitm3	protein_coding	2386.750295	3.17468338	0.460782789	5.58861E-12	2.69269E-09
ENSMUSG00000051022.7	Hs3st1	protein_coding	83.56136918	3.173990806	0.69367287	4.74788E-06	0.000311625
ENSMUSG00000052368.2	Gm9873	lincRNA	42.41261931	3.17355659	1.483964114	0.032470758	0.205186107
ENSMUSG00000043795.10	Prr33	protein_coding	18.55578267	3.17244553	1.476248458	0.031635066	0.202067912
ENSMUSG00000109428.1	Gm45698	TEC	13.65129249	3.171969081	1.67081207	0.057635575	0.277761809
ENSMUSG00000060240.12	Cend1	protein_coding	52.8326946	3.168584332	1.852698256	0.087218941	0.341025738
ENSMUSG00000059237.6	Ppp1r2-ps4	processed_pseudogene	29.73454686	3.16849861	1.261213962	NA	NA
ENSMUSG00000064726.1	Gm25854	snoRNA	23.6490543	3.164104061	2.210163356	0.152253899	0.441245746
ENSMUSG00000118081.1	Gm50138	antisense	19.18245546	3.163770758	0.960619721	0.000989594	0.021298885
ENSMUSG00000021822.3	Plau	protein_coding	568.1895529	3.160808597	0.668937238	2.30E-06	0.00017538
ENSMUSG00000070942.8	Il1rl2	protein_coding	29.68951598	3.160079403	1.159707355	0.006432217	0.078010869
ENSMUSG00000087192.7	4930412L05Rik	processed_transcript	21.88149584	3.15846713	1.379005577	0.021998444	0.165085667
ENSMUSG00000024987.6	Cyp26a1	protein_coding	28.59404861	3.158156451	1.426907873	0.026877875	0.185003553
ENSMUSG00000038884.14	Shfl	protein_coding	213.182065	3.155100458	1.0438743	0.002507037	0.041010175
ENSMUSG00000019929.16	Dcn	protein_coding	6324.516241	3.154769386	1.066807505	0.003104408	0.047144305
ENSMUSG00000049630.6	C1ql3	protein_coding	39.28776093	3.154553836	0.732944214	1.67781E-05	0.000887022
ENSMUSG00000112263.1	Gm47874	processed_pseudogene	11.17361337	3.154367309	0.966675002	0.001101966	0.022836433
ENSMUSG00000039899.5	Fgl2	protein_coding	24.5837884	3.154052282	0.962305321	0.001046935	0.022119702
ENSMUSG00000040775.6	Gm9772	processed_pseudogene	7.670020655	3.151526774	1.454885782	0.030298365	0.19703231
ENSMUSG00000039518.7	Cdsn	protein_coding	32.85609286	3.14937583	1.488036503	0.034305356	0.211724467
ENSMUSG00000063626.6	Unc5d	protein_coding	434.6464747	3.146135822	1.057103078	0.002918574	0.045250727
ENSMUSG00000106680.1	Gm43852	TEC	12.77416691	3.145767203	1.099723609	0.004229641	0.058953572
ENSMUSG00000035948.13	Acss3	protein_coding	43.26481455	3.143987964	0.677501026	3.47457E-06	0.000237616
ENSMUSG00000057715.13	A830018L16Rik	protein_coding	42.5253641	3.143672564	2.030805823	0.121624057	0.399756591
ENSMUSG00000069601.14	Ank3	protein_coding	1099.656833	3.140930383	0.603495937	1.94458E-07	2.09264E-05
ENSMUSG00000113569.1	Gm48035	processed_pseudogene	22.00222038	3.139518824	1.21032207	0.00948794	0.100423313
ENSMUSG00000090191.1	9230105E05Rik	antisense	107.793033	3.139265755	0.913072599	0.000585738	0.014472786
ENSMUSG00000098112.8	Bin2	protein_coding	96.14841798	3.138502059	1.767608535	0.07580481	0.31863437
ENSMUSG00000029381.16	Shroom3	protein_coding	3665.278249	3.136666748	0.785167471	6.47E-05	0.002685104
ENSMUSG00000077271.1	Gm22781	snoRNA	7.015465969	3.134348395	1.906877536	0.100236692	0.364309594
ENSMUSG00000022037.15	Clu	protein_coding	2647.530894	3.128682801	0.52752582	3.01349E-09	6.32534E-07
ENSMUSG00000039263.16	Npepl1	protein_coding	731.3015975	3.128544161	0.879035847	NA	NA
ENSMUSG00000030669.13	Calca	protein_coding	100.9889069	3.126737349	0.925334722	0.000727411	0.017021085
ENSMUSG00000056966.7	Gjc3	protein_coding	57.38178749	3.124329546	1.226804217	0.010873996	0.108895219
ENSMUSG00000044912.11	Syt16	protein_coding	31.09271431	3.122888908	0.810534011	0.000116737	0.004281718
ENSMUSG00000102706.1	Gm7417	processed_pseudogene	18.151243	3.119672373	1.679434415	0.063229646	0.290837166
ENSMUSG00000059456.13	Ptk2b	protein_coding	459.5177049	3.117852607	1.099523578	0.004573402	0.062079963
ENSMUSG00000028358.15	Zfp618	protein_coding	614.4052827	3.115164555	0.598984482	1.98493E-07	2.12528E-05
ENSMUSG00000112547.1	Gm47096	lincRNA	28.26439584	3.115003147	1.485488386	0.035997508	0.217111573
ENSMUSG00000111758.1	Gm30373	lincRNA	6.76570597	3.112663694	1.556646526	0.045543939	0.245941391
ENSMUSG00000101009.6	1700108F19Rik	processed_transcript	28.17613662	3.112217891	1.219471907	0.010707486	0.107940425
ENSMUSG00000031994.13	Adamts8	protein_coding	407.9285072	3.110381778	1.079543929	0.003961644	0.056291455
ENSMUSG00000076272.1	Mir666	miRNA	50.61368489	3.108015556	3.209103878	0.33279496	0.624801023
ENSMUSG00000038152.4	5033430I15Rik	lincRNA	23.18405909	3.107579901	1.05061325	0.003097704	0.047076212
ENSMUSG00000109367.1	Gm18782	processed_pseudogene	34.91696822	3.107316839	1.211598564	0.010328224	0.105641666
ENSMUSG00000052372.10	Il1rapl1	protein_coding	34.07557647	3.103393596	1.387509503	0.02530826	0.179676115
ENSMUSG00000093046.1	Mir3081	miRNA	7.343658484	3.102753711	1.545183121	0.044641503	0.243017771
ENSMUSG00000024044.19	Epb41l3	protein_coding	1863.838122	3.101367091	1.023075878	NA	NA
ENSMUSG00000040212.12	Emp3	protein_coding	1130.874184	3.097689944	0.430734859	6.40177E-13	3.99169E-10
ENSMUSG00000052353.13	Cemip	protein_coding	1052.618696	3.092788798	0.743723084	3.20313E-05	0.001522566
ENSMUSG00000019139.10	Isyna1	protein_coding	2388.534235	3.091951277	0.941830765	0.001027393	0.0218682
ENSMUSG00000017057.9	Il13ra1	protein_coding	366.9370334	3.090830362	0.635468226	1.15117E-06	9.76189E-05
ENSMUSG00000030237.14	Slco1a4	protein_coding	28.66404239	3.090622991	1.517739715	0.04171696	0.234653625
ENSMUSG00000076219.1	Mir487b	miRNA	9.638547709	3.087089657	4.454443465	0.488286963	0.746293383
ENSMUSG00000087001.2	Gm15475	antisense	16.58622931	3.084152444	1.573578925	0.050000414	0.25828674
ENSMUSG00000084140.1	Gm14000	processed_pseudogene	7.305249253	3.083172658	1.267196161	0.014971547	0.132313681
ENSMUSG00000003545.3	Fosb	protein_coding	359.4188176	3.077268031	1.160387531	0.008003282	0.089488175
ENSMUSG00000104396.1	Gm37959	TEC	18.35501532	3.076005589	0.972416804	0.001560138	0.029526205
ENSMUSG00000004328.15	Hif3a	protein_coding	281.3365802	3.072203738	0.825662435	0.000198517	0.006474724
ENSMUSG00000021217.7	Tshz3	protein_coding	725.820307	3.067416481	0.664153282	3.86455E-06	0.00026009
ENSMUSG00000009670.11	Tex11	protein_coding	49.58550728	3.063523611	1.481213024	0.038616218	0.225695279
ENSMUSG00000042064.13	Myo3b	protein_coding	7.479818331	3.06174126	1.6841427	0.069066871	0.304744102
ENSMUSG00000025407.7	Gli1	protein_coding	73.08631385	3.059198183	0.76636245	6.55619E-05	0.002709381
ENSMUSG00000030708.14	Dnajb13	protein_coding	42.45289173	3.054213597	0.982966353	0.001889072	0.03365406
ENSMUSG00000104063.1	Pcdhgb7	protein_coding	840.6049033	3.0531778	0.789548249	NA	NA
ENSMUSG00000070806.5	Zmynd12	protein_coding	9.148714173	3.051590887	1.250153031	1.46E-02	0.130595383
ENSMUSG00000074934.3	Grem1	protein_coding	1944.819135	3.05009509	1.429456114	0.032863646	0.206127009
ENSMUSG00000072683.3	Gm7457	processed_transcript	24.25567385	3.046718711	0.971165073	0.001705819	0.031419086
ENSMUSG00000024552.16	Slc14a2	protein_coding	160.6693792	3.046620142	1.105848562	0.005869094	0.073517956
ENSMUSG00000049538.14	Adamts16	protein_coding	45.32758869	3.045025594	1.215754582	0.012257664	0.117799883
ENSMUSG00000030623.4	Prss23os	antisense	84.88774477	3.044448445	1.269200808	0.016452806	0.140192717
ENSMUSG00000038370.6	Pcp4l1	protein_coding	177.5195439	3.043029948	1.184009714	0.010166753	0.104400754
ENSMUSG00000116113.1	Gm49545	processed_pseudogene	6.857857316	3.043021483	1.805923467	0.091984251	0.349850399
ENSMUSG00000097442.1	Gm26632	antisense	10.22671517	3.042749662	1.485060175	0.040471244	0.230890845
ENSMUSG00000047692.6	4930533K18Rik	antisense	7.187325589	3.042187738	1.37229388	0.026632444	0.184235078
ENSMUSG00000113752.1	Gm47817	TEC	79.68461434	3.042086151	0.701754369	1.45778E-05	0.000788392
ENSMUSG00000072900.2	Mir540	miRNA	52.90035729	3.041371572	1.671253209	0.06878719	0.304042164
ENSMUSG00000001507.16	Itga3	protein_coding	1128.188493	3.041096828	0.90685856	0.000798134	0.018194018
ENSMUSG00000112698.1	Gm7525	processed_pseudogene	9.435296855	3.03783139	1.04058981	0.003507778	0.051250789
ENSMUSG00000027953.13	Slc50a1	protein_coding	198.9050141	3.037555036	1.105333026	NA	NA
ENSMUSG00000029765.12	Plxna4	protein_coding	780.4358721	3.037163663	0.778778987	9.62306E-05	0.003681307
ENSMUSG00000023800.15	Tiam2	protein_coding	438.6509358	3.036724858	0.527094537	8.34919E-09	1.43905E-06
ENSMUSG00000071001.4	Hrct1	protein_coding	20.27669415	3.032184926	1.481863397	0.04073696	0.231907506
ENSMUSG00000103251.1	Gm37519	TEC	11.37180731	3.031895736	1.424589696	0.033315622	0.208161267
ENSMUSG00000059336.14	Slc14a1	protein_coding	237.0635681	3.020160123	1.352876233	0.025588576	0.180514478
ENSMUSG00000106379.1	Lhfpl3	protein_coding	635.8851653	3.019990499	1.607968374	0.060361949	0.284261596
ENSMUSG00000046480.6	Scn4b	protein_coding	51.10727693	3.019612367	1.001337095	2.56E-03	0.041566376
ENSMUSG00000087055.1	Gm11948	sense_intronic	37.57759013	3.015706242	0.831067902	0.000284839	0.008440471
ENSMUSG00000040016.16	Ptger3	protein_coding	32.35851422	3.007760335	1.821398242	0.098667761	0.362659157
ENSMUSG00000021469.9	Msx2	protein_coding	28.69337919	3.006995339	1.382870726	0.029670701	0.194682406
ENSMUSG00000034295.10	Fhod3	protein_coding	620.4755439	3.00466597	0.594716889	4.36607E-07	4.2459E-05
ENSMUSG00000045555.3	Mettl24	protein_coding	17.74527608	3.002423697	1.616894411	0.063324286	0.291075123
ENSMUSG00000109199.1	Gm44996	TEC	7.511043197	2.999074181	1.104460908	0.006619196	0.079668494
ENSMUSG00000118225.1	Gm31854	lincRNA	14.6484798	2.997629754	1.360771173	0.027602474	0.187435124
ENSMUSG00000101356.1	Gm28876	lincRNA	9.946727362	2.995296379	4.456229998	0.501482296	0.755233692
ENSMUSG00000026365.15	Cfh	protein_coding	213.3859075	2.992312754	2.285092546	0.190367398	0.487472985
ENSMUSG00000072999.9	Gm15401	antisense	9.837529018	2.992229952	1.298616401	0.021213232	0.16206145
ENSMUSG00000040340.13	Tex45	protein_coding	9.545400124	2.991036758	1.983005304	0.131468751	0.414311179
ENSMUSG00000045394.9	Epcam	protein_coding	739.3198161	2.990588221	2.15030086	1.64E-01	0.457689242
ENSMUSG00000093224.1	Gm25750	miRNA	13.95200759	2.990438783	1.785521948	0.093968354	0.354156285
ENSMUSG00000107102.1	Gm42726	antisense	20.90023461	2.990291804	1.076594713	0.005477101	0.070287258
ENSMUSG00000020424.3	Castor1	protein_coding	664.8086525	2.988831365	0.933453131	0.001365204	0.026724221
ENSMUSG00000010066.15	Cacna2d2	protein_coding	282.2264733	2.98837492	0.518053032	7.9993E-09	1.39004E-06
ENSMUSG00000033590.8	Myo5c	protein_coding	187.3125511	2.985363977	0.977484656	0.002257152	0.038278491
ENSMUSG00000059246.4	Foxb1	protein_coding	22.83748101	2.983278641	1.811990953	0.099679533	0.363593616
ENSMUSG00000052143.8	Gm9869	antisense	25.75395823	2.981989628	0.863511746	0.000553714	0.013826557
ENSMUSG00000057143.15	Trim12c	protein_coding	249.2206296	2.978048702	0.868970056	0.000610061	0.014917285
ENSMUSG00000040364.8	Sec1	protein_coding	18.41969006	2.976262032	1.190776111	0.012439313	0.11890603
ENSMUSG00000039110.15	Mycbpap	protein_coding	75.72324628	2.973791833	1.123636502	0.008131071	0.090440035
ENSMUSG00000046794.9	Ppp1r3b	protein_coding	421.9232848	2.972636653	0.610240971	1.10894E-06	9.47966E-05
ENSMUSG00000042807.15	Hecw2	protein_coding	439.2787097	2.972524946	0.743960199	6.45461E-05	0.002683497
ENSMUSG00000049409.9	Prokr1	protein_coding	28.63848521	2.972085967	0.951288531	0.001782444	0.032352584
ENSMUSG00000087312.1	Gm13833	lincRNA	11.97582595	2.970990488	1.248882614	0.017363494	0.145496475
ENSMUSG00000048485.12	Zbtb8b	protein_coding	77.90935287	2.970097131	1.601968979	0.063734994	0.291768923
ENSMUSG00000107989.1	Gm19692	TEC	8.621136	2.967472349	1.851447752	0.10898217	0.381006266
ENSMUSG00000071551.13	Akr1c19	protein_coding	10.53458198	2.961551421	1.458821283	0.042346492	0.236186693
ENSMUSG00000051048.17	P4ha3	protein_coding	1322.871051	2.961342949	0.73309269	5.35606E-05	0.002322054
ENSMUSG00000105543.1	Gm43169	TEC	9.735668627	2.960312016	2.020412788	0.142865928	0.4303179
ENSMUSG00000109997.1	9430099M06Rik	TEC	20.21857302	2.955579657	1.517483847	0.051452735	0.261375808
ENSMUSG00000017767.3	Spata25	protein_coding	9.812655555	2.955465344	1.347477479	0.028283475	0.18980996
ENSMUSG00000106121.1	Gm42679	sense_intronic	6.173660353	2.954841578	2.515273781	0.240090978	0.543621567
ENSMUSG00000046718.8	Bst2	protein_coding	200.9405498	2.95278135	1.61910974	0.068196419	0.302651054
ENSMUSG00000113907.1	Gm47167	antisense	17.75318531	2.952509167	1.09762837	0.00714737	0.083495413
ENSMUSG00000036242.15	Armh4	protein_coding	1598.816771	2.950175509	0.669598029	1.05E-05	5.97E-04
ENSMUSG00000023232.17	Serinc2	protein_coding	139.2243225	2.943637364	1.198376684	0.014035482	0.127654993
ENSMUSG00000109086.1	Gm5596	processed_pseudogene	35.55927251	2.939766566	0.682935801	1.67286E-05	0.000886842
ENSMUSG00000107456.1	Gm10400	TEC	6.116514375	2.93422667	2.76457065	0.288522718	0.58581356
ENSMUSG00000056947.5	Mab21l1	protein_coding	28.91563126	2.933988798	0.763337569	0.000121227	0.004378204
ENSMUSG00000031965.15	Tbx20	protein_coding	121.2844534	2.933538526	1.391959458	0.035075259	0.214507066
ENSMUSG00000106475.1	Gm43011	TEC	103.0388366	2.93248875	0.591927504	7.26528E-07	6.6677E-05
ENSMUSG00000093910.2	Zfp853	protein_coding	138.6846309	2.927896239	0.82332514	0.00037628	0.010441267
ENSMUSG00000037624.15	Kcnk2	protein_coding	230.9085413	2.926601598	0.753803923	1.03E-04	0.003894014
ENSMUSG00000060572.17	Mfap2	protein_coding	652.0813696	2.922975727	0.866043398	0.000737911	0.017172034
ENSMUSG00000002020.15	Ltbp2	protein_coding	17255.72183	2.920917018	0.916394025	0.001435566	0.027819017
ENSMUSG00000029814.10	Igf2bp3	protein_coding	850.8901955	2.918123636	0.846925782	0.000569902	0.014147456
ENSMUSG00000043441.5	Gpr149	protein_coding	120.1802054	2.917158971	3.336054293	0.381882002	0.664142612
ENSMUSG00000113094.1	Gm47447	sense_intronic	45.43984366	2.913306715	0.928244029	0.001698069	0.031303538
ENSMUSG00000025855.13	Prkar1b	protein_coding	167.3127627	2.908858658	0.601203181	1.30892E-06	0.000109248
ENSMUSG00000091390.1	Gm17168	antisense	7.652255348	2.907602671	1.574854655	0.064853402	0.294346417
ENSMUSG00000086399.1	Gm16144	antisense	25.46169721	2.906695335	1.732225474	0.093344734	0.353202887
ENSMUSG00000021281.15	Tnfaip2	protein_coding	321.7872735	2.90609041	1.135581634	0.010493731	0.106626843
ENSMUSG00000106826.1	Gm42583	TEC	42.24179605	2.905852623	0.936924865	0.001925566	0.034131632
ENSMUSG00000034764.15	1700006J14Rik	antisense	62.70076818	2.902157647	0.749372497	0.000107599	0.00401603
ENSMUSG00000030769.15	Slc5a11	protein_coding	37.45576203	2.894474645	1.613013624	0.07274114	0.31242143
ENSMUSG00000086522.1	Gm4473	bidirectional_promoter_lncRNA	8.264172174	2.893970232	1.421808754	0.041809178	0.234769571
ENSMUSG00000031451.6	Gas6	protein_coding	5541.134214	2.893760761	0.744670348	0.000101925	0.003851726
ENSMUSG00000043719.14	Col6a6	protein_coding	9.019818354	2.892274317	1.611965252	0.072772714	0.31249373
ENSMUSG00000064125.14	Prr36	protein_coding	271.4164423	2.892058341	0.882468282	0.001048281	0.022119702
ENSMUSG00000087541.1	Hopxos	antisense	12.80035487	2.890129729	1.504634688	0.054754628	0.27064581
ENSMUSG00000035431.4	Sstr1	protein_coding	11.84589405	2.889923318	2.531887847	0.253699146	0.554347805
ENSMUSG00000071719.2	Tmem28	protein_coding	350.9509744	2.889098595	1.04375587	0.005640438	0.071775085
ENSMUSG00000087451.1	Gm12970	antisense	6.923469062	2.888872114	1.135214746	0.010934651	0.109398117
ENSMUSG00000027412.12	Lpin3	protein_coding	136.5095312	2.887879309	0.650023113	8.88233E-06	0.000521621
ENSMUSG00000087111.1	Gm11399	antisense	15.26866373	2.88712741	1.100639956	0.008712469	0.095012524
ENSMUSG00000065749.1	AF357428	snoRNA	23.06123572	2.885359116	2.0243682	0.154066629	0.444140949
ENSMUSG00000026204.15	Ptprn	protein_coding	213.4833192	2.883143137	0.811745898	0.000382634	0.010539322
ENSMUSG00000009734.18	Pou6f2	protein_coding	18.3250667	2.88192735	1.158552928	0.012863604	0.121149894
ENSMUSG00000048779.5	P2ry6	protein_coding	107.0070012	2.879998055	1.125885093	0.01052804	0.106814981
ENSMUSG00000005397.8	Nid1	protein_coding	8234.767126	2.878316821	0.661878359	1.36941E-05	0.000750537
ENSMUSG00000104030.1	5330406M23Rik	TEC	20.10037654	2.878133172	1.494207668	0.054080211	0.268889323
ENSMUSG00000039372.5	Marchf4	protein_coding	11.96413027	2.875135906	1.366033901	0.035314602	0.214887937
ENSMUSG00000034486.8	Gbx2	protein_coding	468.791013	2.873065112	0.472829798	1.22972E-09	2.80323E-07
ENSMUSG00000033910.13	Gucy1a1	protein_coding	27.27673985	2.872754854	1.742771041	0.09927402	0.363302128
ENSMUSG00000041957.15	Pkp2	protein_coding	660.7882951	2.872702648	0.766955147	0.000179967	0.005980108
ENSMUSG00000074971.4	Fibin	protein_coding	603.521147	2.869973866	1.399013536	0.040225401	0.230231777
ENSMUSG00000113072.1	Gm47820	processed_pseudogene	6.280450178	2.868278087	1.481481055	0.052856891	0.26553699
ENSMUSG00000081528.1	Gm12924	processed_pseudogene	7.787811175	2.866456616	1.136235413	0.011643569	0.113962912
ENSMUSG00000048281.9	Dleu7	protein_coding	16.50904235	2.864685902	1.29424444	0.026869801	0.185003553
ENSMUSG00000004415.15	Col26a1	protein_coding	221.4423365	2.863243119	1.239838405	0.02092317	0.160822725
ENSMUSG00000103442.5	Pcdha1	protein_coding	30.318339	2.862351361	0.839258834	0.000648271	0.01559972
ENSMUSG00000053846.5	Lipg	protein_coding	422.1882997	2.861355404	0.64869802	1.02932E-05	0.000588739
ENSMUSG00000020101.14	Vsir	protein_coding	38.61886255	2.856700491	0.90112887	0.001523679	0.029167159
ENSMUSG00000103907.1	Gm37498	TEC	30.30909815	2.856091275	1.386513403	0.039407252	0.228285334
ENSMUSG00000003824.12	Syce2	protein_coding	456.7879249	2.854919205	0.539319691	1.1996E-07	1.40506E-05
ENSMUSG00000063804.8	Lin28b	protein_coding	181.6645049	2.852557292	2.181661795	0.191037589	0.488245555
ENSMUSG00000070291.4	Ddx43	protein_coding	30.71491398	2.852007684	1.458774352	0.05057467	0.259482819
ENSMUSG00000043008.9	Klhl6	protein_coding	24.32054803	2.851903455	0.69833121	4.42892E-05	0.001989261
ENSMUSG00000027956.11	Tmem144	protein_coding	41.1877066	2.850592608	1.042917148	0.006270553	0.076399846
ENSMUSG00000071632.10	2510002D24Rik	protein_coding	143.9840885	2.849415507	0.806329477	0.000409615	0.011147411
ENSMUSG00000067356.5	B430203G13Rik	TEC	14.40250229	2.84921811	1.407328656	0.042912798	0.238341976
ENSMUSG00000105290.1	Gm43528	TEC	8.179877049	2.8486308	1.754489756	0.104456187	0.372869365
ENSMUSG00000021090.16	Lrrc9	protein_coding	58.53671365	2.848194604	0.847331873	0.000775573	0.017833131
ENSMUSG00000108076.1	9530086O07Rik	TEC	22.80215247	2.844120979	0.919933427	0.00199041	0.034844498
ENSMUSG00000040987.15	Mill2	protein_coding	87.47516163	2.842042602	1.331312285	0.032779981	0.205845855
ENSMUSG00000031112.10	Stk26	protein_coding	328.3031136	2.837998222	0.829707636	6.25E-04	0.015197574
ENSMUSG00000076396.1	Mir667	miRNA	63.57815225	2.837668253	1.5566563	0.068314696	0.30298568
ENSMUSG00000070136.1	Mir496a	miRNA	56.3518454	2.833790938	4.063623946	0.485580277	0.744083036
ENSMUSG00000062209.15	Erbb4	protein_coding	3132.52095	2.833655104	0.759250775	0.000189835	0.006258952
ENSMUSG00000047330.8	Kcne4	protein_coding	44.20000849	2.82624652	0.922680936	0.002190707	0.03739371
ENSMUSG00000107720.1	Gm43946	TEC	17.72233369	2.820429638	0.948912563	0.002956012	0.045609505
ENSMUSG00000111417.1	Gm47430	lincRNA	22.97227319	2.819984102	1.501440256	0.060355722	0.284261596
ENSMUSG00000108648.1	Gm44674	antisense	8.002710154	2.819663056	1.785263292	0.114241999	0.389315284
ENSMUSG00000048988.8	Elfn1	protein_coding	615.8027755	2.819278664	0.858361672	0.001021678	0.021812265
ENSMUSG00000003436.11	Dll3	protein_coding	613.3287009	2.819001788	0.776945816	0.00028528	0.008440471
ENSMUSG00000022454.17	Nell2	protein_coding	2090.358533	2.817440687	0.85901088	0.001038564	0.022061671
ENSMUSG00000113029.1	Gm40578	antisense	16.58025745	2.816476186	1.154959911	1.47E-02	0.131118073
ENSMUSG00000110239.1	Gm45620	lincRNA	5.829061188	2.815562292	1.741279082	0.10588894	0.375885962
ENSMUSG00000009075.2	Cabp7	protein_coding	85.06776718	2.811333136	0.587414038	1.70182E-06	0.000136661
ENSMUSG00000104512.1	Gm37165	antisense	6.308423111	2.802466264	1.77993016	1.15E-01	0.390666241
ENSMUSG00000063975.13	Slco1a5	protein_coding	34.8336462	2.79997836	1.335173865	0.035985702	0.217111573
ENSMUSG00000000058.6	Cav2	protein_coding	109.5538518	2.799892023	1.349330655	0.037984412	0.223685979
ENSMUSG00000103232.1	Gm37160	TEC	13.34200782	2.794634979	1.075891232	0.009390321	0.099711277
ENSMUSG00000015879.8	Fam184b	protein_coding	100.7653316	2.793446071	0.852599835	0.001051448	0.022135745
ENSMUSG00000020182.16	Ddc	protein_coding	381.7046818	2.790973112	1.814467728	0.124005264	0.404215461
ENSMUSG00000073821.11	8030451A03Rik	processed_transcript	108.9490893	2.790609489	0.854976955	0.001098672	0.02279045
ENSMUSG00000068614.7	Actc1	protein_coding	16.07181164	2.790321846	1.876028415	0.13692085	0.422788082
ENSMUSG00000022805.17	Maats1	protein_coding	30.77870921	2.787961192	1.097034913	0.0110422	0.109921807
ENSMUSG00000105041.1	Gm42676	TEC	39.40702234	2.787776556	0.554272295	4.91464E-07	4.73593E-05
ENSMUSG00000104641.1	Gm43290	TEC	14.78885138	2.787333652	1.160970702	0.01635638	0.139820668
ENSMUSG00000030782.17	Tgfb1i1	protein_coding	1840.056409	2.786565729	0.58679873	2.04669E-06	0.000158937
ENSMUSG00000038840.7	Birc7	protein_coding	41.5948538	2.786437603	1.433953483	0.051993751	0.262809618
ENSMUSG00000041673.12	Lrrc18	protein_coding	22.56376629	2.784713551	1.751089674	0.111772906	0.385048035
ENSMUSG00000110627.1	Gm18935	processed_pseudogene	14.45369248	2.780711868	0.912844876	0.002317504	0.038869531
ENSMUSG00000030616.16	Sytl2	protein_coding	786.4885533	2.777471966	0.495232101	2.04176E-08	3.13662E-06
ENSMUSG00000032013.6	Trim29	protein_coding	17.08408645	2.775906463	1.685321656	0.099535888	0.363586164
ENSMUSG00000078117.2	Gm16485	TEC	7.172716715	2.77341186	2.322097	0.232338509	0.534981687
ENSMUSG00000039706.11	Ldb2	protein_coding	333.4187006	2.77285815	1.088753233	0.010870959	0.108895219
ENSMUSG00000020357.3	Flt4	protein_coding	133.7899665	2.771708087	1.201350146	0.021045852	0.161247581
ENSMUSG00000022090.10	Pdlim2	protein_coding	843.0875893	2.768656186	0.826403513	0.000807394	0.018345936
ENSMUSG00000097929.9	Tunar	protein_coding	53.09585005	2.768211505	2.024059218	0.171420588	0.465554248
ENSMUSG00000097446.1	Gm26629	antisense	12.62411657	2.767169343	1.336580573	0.038420998	0.225380508
ENSMUSG00000067818.6	Myl9	protein_coding	579.2483846	2.76692206	0.761280756	0.000278453	0.008361489
ENSMUSG00000081782.1	Gm15152	processed_pseudogene	10.08422897	2.76600976	1.163152465	0.017405479	0.145675542
ENSMUSG00000030905.5	Crym	protein_coding	91.24216156	2.765751325	1.540182721	0.072537571	0.312076321
ENSMUSG00000074945.3	Olfr1314	protein_coding	55.40972541	2.762482436	1.031278251	0.007390914	0.085481382
ENSMUSG00000014030.15	Pax5	protein_coding	17.20301771	2.761314836	1.678965991	0.100041589	0.364099318
ENSMUSG00000026748.13	Plxdc2	protein_coding	6184.85924	2.760488264	0.771883711	NA	NA
ENSMUSG00000097015.2	Gm26705	lincRNA	10.96747001	2.76015279	1.727455398	0.11008433	0.382024521
ENSMUSG00000036617.17	Etl4	protein_coding	2727.752301	2.759817219	0.806156993	0.000618375	0.015051156
ENSMUSG00000051279.2	Gdf6	protein_coding	84.06236228	2.759466199	1.263977098	0.029023915	0.19196835
ENSMUSG00000115301.1	Gm6330	transcribed_processed_pseudogene	36.07638914	2.758144593	0.730123745	0.000158322	0.005378874
ENSMUSG00000026247.13	Ecel1	protein_coding	54.18544543	2.756945282	1.251165901	0.027559458	0.187262986
ENSMUSG00000040663.9	Clcf1	protein_coding	185.0782643	2.754733071	0.990088322	0.005397339	0.069722339
ENSMUSG00000004044.9	Cavin1	protein_coding	9638.471515	2.753934149	0.579195264	1.98683E-06	0.000155427
ENSMUSG00000108614.1	2610306O10Rik	TEC	14.23463313	2.75367022	0.996768669	0.00573435	0.072534744
ENSMUSG00000081747.1	Rpl7a-ps9	processed_pseudogene	10.16194634	2.750570728	1.043922515	0.008417649	0.092751646
ENSMUSG00000064595.1	Gm22300	snoRNA	7.488167492	2.749902873	1.264232494	0.029618429	0.194399599
ENSMUSG00000065999.13	Zfp985	protein_coding	395.2046171	2.749831958	0.869915065	0.001572096	0.029627301
ENSMUSG00000049676.14	Catsperg1	protein_coding	16.54533666	2.749487634	1.97912539	0.164758634	0.458065629
ENSMUSG00000034205.16	Loxl2	protein_coding	2127.214121	2.749222819	1.011267807	0.006556076	0.079150809
ENSMUSG00000024114.15	Prss41	protein_coding	50.21424325	2.744808137	3.83856139	0.474570934	0.736294539
ENSMUSG00000060257.2	Scrt2	protein_coding	22.77904991	2.744087994	1.470423436	0.062014932	0.28875826
ENSMUSG00000000409.14	Lck	protein_coding	241.7548268	2.742544693	0.974751737	0.004899277	0.065200675
ENSMUSG00000016262.14	Sertad4	protein_coding	2160.012312	2.741989972	0.902024447	0.002367213	0.039422558
ENSMUSG00000079564.3	Gm11149	antisense	68.10200571	2.741320992	0.700439435	9.08865E-05	0.003509644
ENSMUSG00000054901.7	Arhgef33	protein_coding	23.42296958	2.740727989	0.919724038	0.002882992	0.044973823
ENSMUSG00000117557.1	Gm50070	sense_intronic	9.534661688	2.739301996	1.546414822	0.076496059	0.319235522
ENSMUSG00000061947.10	Serpina10	protein_coding	7.315660947	2.73908631	1.435132711	0.05631443	0.274831012
ENSMUSG00000069372.3	Ctxn3	protein_coding	206.8293858	2.738337029	2.288967082	NA	NA
ENSMUSG00000113570.1	Gm5953	TEC	105.5322352	2.738085532	0.662390209	3.57056E-05	0.00167099
ENSMUSG00000030340.16	Scnn1a	protein_coding	24.18219101	2.736026739	1.512880857	0.070530597	0.307737231
ENSMUSG00000106108.1	Gm43221	antisense	44.93824228	2.734646787	1.035540948	0.008271283	0.091615044
ENSMUSG00000021814.17	Anxa7	protein_coding	2084.274049	2.731459616	0.586630202	3.2212E-06	0.000224636
ENSMUSG00000047904.6	Sstr2	protein_coding	61.15473515	2.730609614	0.899552693	0.002401218	0.039801269
ENSMUSG00000093559.1	Gm20705	sense_intronic	7.484245938	2.729204591	1.982178425	0.168552041	0.462173168
ENSMUSG00000104240.1	Gm36858	unprocessed_pseudogene	61.47110487	2.727770409	0.658027917	3.39263E-05	0.001609031
ENSMUSG00000030272.15	Camk1	protein_coding	1041.147412	2.727555327	0.650103746	2.72187E-05	0.001345073
ENSMUSG00000113853.1	Gm47583	TEC	27.90487088	2.727542477	0.691149985	7.93407E-05	0.003144379
ENSMUSG00000025888.6	Casp1	protein_coding	30.08299191	2.726417451	1.425960948	0.055877982	0.273400552
ENSMUSG00000057762.6	Gm6169	protein_coding	217.1259541	2.725203608	0.950159046	0.00412873	0.057736851
ENSMUSG00000042312.10	S100a13	protein_coding	192.8759343	2.724588668	0.832322677	0.001062332	0.022320564
ENSMUSG00000047415.12	Gpr68	protein_coding	138.9694905	2.723770239	0.824710169	0.000957588	0.020800065
ENSMUSG00000031886.14	Ces2e	protein_coding	70.68777696	2.720450382	4.364532765	0.533081812	0.775599736
ENSMUSG00000089840.1	Gm4491	protein_coding	6.695500702	2.719061908	3.997892742	0.496426091	0.752160744
ENSMUSG00000087361.7	0610043K17Rik	lincRNA	16.05038478	2.717277114	1.235525827	0.027857451	0.188317271
ENSMUSG00000115483.1	Gm9732	protein_coding	33.08223788	2.71682048	3.579283611	0.447828454	0.716417388
ENSMUSG00000041449.16	Serpina3h	transcribed_unprocessed_pseudogene	236.1702309	2.714233694	3.002261455	0.365961962	0.652020639
ENSMUSG00000116999.1	Gm18723	processed_pseudogene	6.6300968	2.713504097	1.59635062	0.089165332	0.345009133
ENSMUSG00000001348.15	Acp5	protein_coding	114.3747193	2.713384729	1.742658319	0.119461531	0.397205844
ENSMUSG00000025478.15	Dpysl4	protein_coding	495.8414717	2.711494181	0.867514936	0.0017745	0.032277372
ENSMUSG00000097801.1	Gm26777	bidirectional_promoter_lncRNA	22.1406639	2.711276352	0.77488286	0.000467094	0.012335165
ENSMUSG00000097328.7	Tnfsf12	protein_coding	126.3814708	2.704662014	0.869127178	0.001858692	0.033332567
ENSMUSG00000109038.1	Gm45120	TEC	13.00613352	2.704603159	1.20048067	0.02426334	0.175317931
ENSMUSG00000020805.14	Slc13a5	protein_coding	90.51525334	2.703557877	1.087102892	0.012884772	0.121191594
ENSMUSG00000073599.10	Ecscr	protein_coding	120.7784203	2.701556226	0.948188717	0.004383267	0.060458856
ENSMUSG00000102550.1	Gm8276	processed_pseudogene	22.04249828	2.699365412	1.088814249	0.01316852	0.122671974
ENSMUSG00000115252.1	Gm48996	TEC	26.04681147	2.697990449	1.012742506	0.00772075	0.087670002
ENSMUSG00000116883.1	Gm49700	lincRNA	40.82208025	2.695841389	0.764095592	4.18E-04	1.13E-02
ENSMUSG00000038112.15	AW551984	protein_coding	127.3341792	2.694752325	1.435353108	0.060461345	0.284456363
ENSMUSG00000035929.11	H2-Q4	protein_coding	178.7264678	2.693498405	0.509972635	1.28024E-07	1.47202E-05
ENSMUSG00000025993.10	Slc40a1	protein_coding	639.3104357	2.692626676	0.741664837	0.000282854	0.008422065
ENSMUSG00000032394.6	Igdcc3	protein_coding	530.5706895	2.690207355	0.918093938	0.003387338	0.050008056
ENSMUSG00000073179.3	Gm10478	pseudogene	14.84502412	2.684775628	0.862198603	0.001846499	0.033202528
ENSMUSG00000087203.7	Gm13986	processed_transcript	15.29882808	2.683245271	1.531422827	0.079752199	0.326023352
ENSMUSG00000113385.1	Gm48405	TEC	51.84062649	2.682882665	0.894391518	0.00270269	0.042992854
ENSMUSG00000058656.13	Samd12	protein_coding	988.6411809	2.68251596	0.620475023	1.53694E-05	0.00082489
ENSMUSG00000016206.6	H2-M3	protein_coding	31.23120947	2.680355504	1.988652217	0.177714622	0.473369767
ENSMUSG00000030790.15	Adm	protein_coding	519.9796802	2.678765907	0.453122852	3.38415E-09	6.89847E-07
ENSMUSG00000045699.4	Gm21411	protein_coding	171.1168724	2.678027229	1.666119884	0.107979002	0.379627669
ENSMUSG00000026123.11	Plekhb2	protein_coding	1530.44418	2.677755148	0.429000227	4.32425E-10	1.22232E-07
ENSMUSG00000063447.7	Ube2d2b	protein_coding	16.84024555	2.677521294	1.004869216	0.007709208	0.087585862
ENSMUSG00000115095.1	Gm49311	TEC	7.410561822	2.676686007	1.159179472	0.020936851	0.160822725
ENSMUSG00000097993.7	Ptprv	polymorphic_pseudogene	5586.875956	2.674660181	0.964765459	NA	NA
ENSMUSG00000001665.11	Gstt3	protein_coding	148.2645681	2.672331702	0.822680122	0.001160869	0.023732335
ENSMUSG00000113519.1	Gm47541	sense_intronic	13.34003479	2.670447625	0.868802158	0.002114134	0.036392285
ENSMUSG00000017756.9	Slc12a7	protein_coding	1696.886284	2.670315244	0.69582482	0.00012423	0.004463844
ENSMUSG00000022054.11	Nefm	protein_coding	381.7028212	2.669856158	1.164053055	0.021814272	0.164193083
ENSMUSG00000048721.2	Fndc9	protein_coding	39.41360102	2.667989911	0.837025274	0.001435251	0.027819017
ENSMUSG00000040219.4	Ttc12	protein_coding	129.8569629	2.666425079	0.725972952	0.000239815	0.007492162
ENSMUSG00000106202.1	Gm43727	sense_intronic	18.06791099	2.665815996	1.07203379	0.01289376	0.121218498
ENSMUSG00000033576.12	Apol6	protein_coding	10.45342525	2.665680476	1.581920714	0.091971001	0.349850399
ENSMUSG00000025610.7	Map3k7cl	protein_coding	166.7605554	2.664808685	1.303419441	0.040906628	0.232498796
ENSMUSG00000116021.1	Gm49474	TEC	7.864926981	2.664000169	1.480656775	0.071986782	0.31100872
ENSMUSG00000017943.15	Gdap1l1	protein_coding	71.9931442	2.663573751	0.759056922	0.000449699	0.012007079
ENSMUSG00000039057.11	Myo16	protein_coding	1186.587537	2.662855767	0.722007933	0.000225912	0.007191204
ENSMUSG00000046818.7	Ddit4l	protein_coding	469.8822509	2.661395201	1.131062465	0.018622403	0.151204497
ENSMUSG00000032179.7	Bmp5	protein_coding	134.4366972	2.658830792	1.028619759	0.009742054	0.101990891
ENSMUSG00000004626.14	Stxbp2	protein_coding	805.8446555	2.656217788	1.070236473	0.013068467	0.122277485
ENSMUSG00000070867.4	Trabd2b	protein_coding	771.2774173	2.653292636	0.736384193	0.000314401	0.009093167
ENSMUSG00000085719.1	4933424L21Rik	antisense	16.67555901	2.651768097	0.895870699	0.003076493	0.046854629
ENSMUSG00000020034.7	Tcp11l2	protein_coding	433.1792882	2.651327019	0.730708733	0.000285148	0.008440471
ENSMUSG00000109801.2	Olfr1316	protein_coding	26.61076143	2.645457496	0.863803304	0.002194456	0.037427576
ENSMUSG00000093908.2	Gm5784	lincRNA	35.2176396	2.643513733	0.69350855	0.00013796	0.004834309
ENSMUSG00000020620.14	Abca8b	protein_coding	569.1314629	2.643158235	0.580297848	5.24279E-06	0.000341515
ENSMUSG00000106623.1	Gm43335	TEC	48.03165564	2.641325198	0.76210358	0.000528588	0.01348503
ENSMUSG00000104519.1	Gm37161	TEC	18.65074499	2.63732099	1.244656246	0.034097637	0.211241938
ENSMUSG00000109109.1	Gm44953	TEC	7.720992699	2.637192675	0.924690228	0.004344863	0.060046342
ENSMUSG00000110007.2	Gm45352	antisense	29.9068396	2.637124114	0.87372809	0.002542445	0.041429549
ENSMUSG00000047669.8	Msl3l2	protein_coding	111.8708608	2.636991606	0.569927301	3.71195E-06	0.000250616
ENSMUSG00000118399.1	Gm18917	processed_pseudogene	8.871390237	2.635030064	1.411335715	0.06189503	0.288516849
ENSMUSG00000002603.15	Tgfb1	protein_coding	442.1399524	2.633154553	0.724651033	0.000279401	0.008370447
ENSMUSG00000106993.1	Gm43417	TEC	29.47864605	2.632359527	0.78917152	0.000851159	0.019054462
ENSMUSG00000037679.9	Inf2	protein_coding	4000.410814	2.628121885	0.502560397	1.70002E-07	1.86737E-05
ENSMUSG00000031073.6	Fgf15	protein_coding	26.19626091	2.624004105	1.524320843	0.085173719	0.336943991
ENSMUSG00000090257.1	Gm4524	antisense	61.53503454	2.623054815	1.057460992	0.013119032	0.122510265
ENSMUSG00000022217.14	Emc9	protein_coding	144.6383857	2.621786059	0.538046429	1.10034E-06	9.44425E-05
ENSMUSG00000056973.6	Ces1d	protein_coding	16.59922809	2.620868172	2.011420759	0.192576981	0.490229587
ENSMUSG00000054034.10	Tceal5	protein_coding	68.24996766	2.618889508	1.578595066	0.097115755	0.359784704
ENSMUSG00000023000.5	Dhh	protein_coding	15.13900414	2.618642808	1.443897903	0.069740443	0.306297369
ENSMUSG00000112008.1	Gm47218	TEC	162.8991835	2.617503506	0.578558132	6.06289E-06	0.000387149
ENSMUSG00000050930.5	Map10	protein_coding	80.9689917	2.616782669	1.58026106	0.097738434	0.361048058
ENSMUSG00000018387.12	Shroom1	protein_coding	57.28212818	2.614128222	0.943200667	0.005579003	0.071335863
ENSMUSG00000111929.1	Gm48780	antisense	33.12186785	2.614108719	0.756371549	0.000548017	0.013749065
ENSMUSG00000050315.14	Synpo2	protein_coding	291.1539185	2.610832222	0.570048814	4.64942E-06	0.000307065
ENSMUSG00000108210.1	Gm35808	TEC	24.4740095	2.610820265	0.918899571	0.004493755	0.061542383
ENSMUSG00000112090.1	Gm48231	TEC	9.390347855	2.607967336	1.014455684	0.010146256	0.1043165
ENSMUSG00000097953.1	Gm26952	antisense	9.049826681	2.607363474	1.178000068	0.02687136	0.185003553
ENSMUSG00000026442.14	Nfasc	protein_coding	2675.86291	2.606062515	0.459168227	1.3819E-08	2.23637E-06
ENSMUSG00000020155.2	Kcnmb1	protein_coding	11.2931628	2.602863695	1.105769064	0.018577884	0.151065877
ENSMUSG00000017897.18	Eya2	protein_coding	326.0574811	2.601537813	0.686743206	0.000151727	0.005204888
ENSMUSG00000051149.15	Adnp	protein_coding	245.5597141	2.601287046	0.994918324	NA	NA
ENSMUSG00000110084.1	Gm45257	TEC	117.0243369	2.600358684	0.866115575	0.002679278	0.042745987
ENSMUSG00000097925.1	Gm26574	antisense	53.50359323	2.60030432	0.545426645	1.86555E-06	0.000147025
ENSMUSG00000069170.14	Adgrv1	protein_coding	1496.05408	2.600111827	0.890075521	0.003486567	0.050976017
ENSMUSG00000022122.15	Ednrb	protein_coding	5014.521069	2.599754739	1.467322839	0.07643318	0.319161594
ENSMUSG00000038070.15	Cntln	protein_coding	568.1900606	2.598855453	0.711846827	0.00026136	0.007940761
ENSMUSG00000113959.1	Gm46339	TEC	145.0930095	2.598799071	0.474554172	4.34321E-08	5.90231E-06
ENSMUSG00000053046.16	Brsk2	protein_coding	347.2073187	2.597298618	0.817662716	0.001490682	0.028672586
ENSMUSG00000024593.15	Megf10	protein_coding	2590.298238	2.59661438	0.525448392	7.74397E-07	7.07639E-05
ENSMUSG00000020963.15	Tshr	protein_coding	114.3326447	2.596028575	0.718280679	0.000301246	0.008808861
ENSMUSG00000021360.16	Gcnt2	protein_coding	217.6901628	2.595327536	0.536572128	1.31902E-06	0.00010966
ENSMUSG00000010660.3	Plcd1	protein_coding	848.161843	2.58833389	0.434295895	2.52486E-09	5.40676E-07
ENSMUSG00000117596.1	Gm50013	antisense	15.05355576	2.586819279	0.9943445	0.009280834	0.098821537
ENSMUSG00000081359.1	Cox20b	processed_pseudogene	6.14338085	2.585237325	1.210316494	0.032679327	0.205701225
ENSMUSG00000030074.9	Gxylt2	protein_coding	1379.717095	2.583356192	0.752575741	0.000597634	0.014715259
ENSMUSG00000063903.5	Klk1	protein_coding	40.63925676	2.583181715	1.951755667	0.185663522	0.482420231
ENSMUSG00000118082.1	Gm7326	processed_pseudogene	6.470872854	2.581774955	0.99697439	0.009608469	0.101308693
ENSMUSG00000042604.5	Kcna4	protein_coding	14.06593364	2.579029604	1.692473007	0.127552887	0.409529184
ENSMUSG00000100770.1	Gm28466	processed_pseudogene	9.032566681	2.574777305	1.239836694	0.037828628	0.223202591
ENSMUSG00000032744.4	Heyl	protein_coding	23.67429925	2.574490628	1.481308673	0.08221365	0.330401251
ENSMUSG00000098403.1	Gm27415	miRNA	12.03192286	2.57340833	0.996465416	0.009807698	0.102425222
ENSMUSG00000021032.13	Ngb	protein_coding	21.538417	2.572196197	0.833949875	0.002039951	0.035477402
ENSMUSG00000000126.11	Wnt9a	protein_coding	277.4393053	2.572082304	0.553938063	3.42943E-06	0.000235814
ENSMUSG00000033147.16	Slc22a15	protein_coding	494.8893301	2.568660205	0.377966637	1.07566E-11	4.56079E-09
ENSMUSG00000072244.11	Trim6	protein_coding	1062.255203	2.567610442	2.680195506	0.338065929	0.629642788
ENSMUSG00000104330.1	Gm38285	TEC	15.71208088	2.567516476	1.494115303	0.085720174	0.337844896
ENSMUSG00000056508.6	1700001K19Rik	protein_coding	60.49438541	2.566217557	0.475857888	6.93591E-08	8.70067E-06
ENSMUSG00000059173.19	Pde1a	protein_coding	264.123034	2.56563092	0.654070458	8.76129E-05	0.003408061
ENSMUSG00000047810.9	Ccdc88b	protein_coding	20.39536266	2.565409075	1.499550696	0.08712078	0.340992841
ENSMUSG00000084749.1	Gm25288	misc_RNA	10.3472725	2.563486843	1.275537625	0.044459722	0.242819115
ENSMUSG00000097194.2	9330175E14Rik	lincRNA	8.070389391	2.563011135	1.814638313	0.157829625	0.449790032
ENSMUSG00000103611.1	Gm37195	TEC	9.130556796	2.562430222	1.577547449	0.104309106	0.372595291
ENSMUSG00000088820.1	Gm25224	snoRNA	25.84777286	2.560706237	4.123492879	0.534596885	0.777100975
ENSMUSG00000058669.7	Nkx2-9	protein_coding	55.00800146	2.560278172	1.069540088	0.016674281	0.141426029
ENSMUSG00000070532.5	Ccdc190	protein_coding	134.3263262	2.558898276	1.15477846	0.026696887	0.184356355
ENSMUSG00000104647.1	Gm43485	TEC	15.01346694	2.558828452	0.999188799	0.010439964	0.106325144
ENSMUSG00000055148.7	Klf2	protein_coding	3488.090605	2.556488062	0.840972467	NA	NA
ENSMUSG00000039316.14	Rftn1	protein_coding	448.4182741	2.552484197	0.830623599	0.002119374	0.03644017
ENSMUSG00000105265.4	Sox2ot	processed_transcript	508.4066851	2.550429903	0.549329516	3.4371E-06	0.000235814
ENSMUSG00000047485.6	Klhl34	protein_coding	92.80549901	2.548828717	0.712551247	0.000347499	0.009817345
ENSMUSG00000031298.15	Adgrg2	protein_coding	388.1673031	2.547548673	1.055498233	0.015795869	0.137269056
ENSMUSG00000103348.1	Gm37053	TEC	9.017900275	2.546888884	1.434507636	0.0758245	0.31863437
ENSMUSG00000118436.1	Gm32880	antisense	10.27461461	2.545963202	1.022224533	0.012752382	0.12058452
ENSMUSG00000065448.2	Mir154	miRNA	27.43967297	2.545179672	1.60030591	0.111737189	0.385048035
ENSMUSG00000108827.3	Olfr1310	protein_coding	15.57164848	2.543424762	1.591398529	0.109991255	0.381961695
ENSMUSG00000031523.16	Dlc1	protein_coding	4039.348435	2.541634192	0.618839597	4.00663E-05	0.001846535
ENSMUSG00000087600.1	Pmepa1os	antisense	7.180782595	2.540964497	1.981844212	0.19980013	0.499205982
ENSMUSG00000097372.1	Gm26876	lincRNA	8.271770917	2.540292963	1.313729814	0.05315624	0.266283622
ENSMUSG00000024659.15	Anxa1	protein_coding	5444.827077	2.540237004	0.739988513	0.000597369	0.014715259
ENSMUSG00000061601.15	Pclo	protein_coding	246.2940793	2.533070431	0.715489635	0.000399625	0.010959957
ENSMUSG00000041324.14	Inhba	protein_coding	2922.725502	2.531745262	0.780972041	0.001187826	0.024074491
ENSMUSG00000114996.1	Gm48958	TEC	59.97975588	2.529247426	0.637482743	7.2614E-05	0.002943434
ENSMUSG00000012211.13	Tex22	protein_coding	10.07386403	2.528478928	1.156177938	0.028747716	0.190930946
ENSMUSG00000049252.17	Lrp1b	protein_coding	432.868302	2.528326625	0.651543158	0.000104233	0.003917983
ENSMUSG00000104874.1	Gm43387	sense_intronic	22.6555819	2.527237943	1.165413183	0.030118092	0.196281446
ENSMUSG00000058056.16	Palld	protein_coding	6299.638017	2.525661952	0.565158473	7.86065E-06	0.000474774
ENSMUSG00000039457.4	Ppl	protein_coding	131.7296028	2.52331374	0.878066855	0.004056751	0.057031244
ENSMUSG00000097002.1	Gm2670	antisense	77.45617673	2.522769779	0.806590176	0.001761816	0.032143292
ENSMUSG00000092242.1	Gm20515	lincRNA	8.010840774	2.521601572	1.438477189	0.079607847	0.325745293
ENSMUSG00000101930.1	Gm5441	antisense	50.29117623	2.521578465	0.705968924	0.000354539	0.009968462
ENSMUSG00000079042.10	Apela	protein_coding	546.0985046	2.521356321	1.683971882	0.134323675	0.418466116
ENSMUSG00000103693.1	Gm37529	sense_intronic	15.59983187	2.519772058	0.979871752	0.010124951	0.104205431
ENSMUSG00000016995.17	Matn4	protein_coding	112.2504147	2.519701975	0.978732215	0.010039817	0.103856286
ENSMUSG00000086774.1	Gm11915	antisense	11.3063129	2.518504703	1.659871696	0.12919379	0.411792389
ENSMUSG00000076448.1	Mir763	miRNA	7.011850538	2.518338682	1.539593273	0.101898858	0.367651909
ENSMUSG00000041782.14	Lad1	protein_coding	111.6366654	2.517369849	2.269624856	0.267362544	0.566751918
ENSMUSG00000103968.1	2610509F24Rik	TEC	45.8539267	2.517368799	2.887752049	3.83E-01	0.665985876
ENSMUSG00000028370.7	Pappa	protein_coding	432.0882596	2.515878027	0.854593998	0.003240572	0.048620049
ENSMUSG00000087319.1	Gm15907	lincRNA	14.81330133	2.515004063	1.146250677	0.028227252	0.189672821
ENSMUSG00000116295.1	Gm32885	lincRNA	343.9935233	2.514330745	0.995306771	0.011530818	0.113268604
ENSMUSG00000038932.13	Tcfl5	protein_coding	304.257883	2.512625472	1.129246862	0.026078194	0.182340936
ENSMUSG00000104347.1	Gm37689	TEC	9.444348116	2.508851282	0.930777626	0.007029664	0.082518752
ENSMUSG00000086560.1	Gm13372	processed_transcript	25.91802092	2.506739792	1.637537437	0.12581921	0.407107333
ENSMUSG00000020334.6	Slc22a4	protein_coding	7.473434598	2.505709474	1.51285249	0.097664841	0.360924701
ENSMUSG00000103749.1	Pcdhgb5	protein_coding	195.0767478	2.505597937	0.507126242	7.78117E-07	7.07986E-05
ENSMUSG00000114490.1	Gm19866	lincRNA	8.737756566	2.505582028	1.243669723	0.043939411	0.241326715
ENSMUSG00000097471.8	5830432E09Rik	antisense	15.46583343	2.500968234	0.909171343	0.005944599	0.074072133
ENSMUSG00000024338.15	Psmb8	protein_coding	11.54546215	2.499035605	1.467591291	0.088602805	0.343993389
ENSMUSG00000038528.15	Mfsd4b5	protein_coding	16.71652676	2.498959331	0.994756783	0.012000454	0.116221847
ENSMUSG00000063063.12	Ctnna2	protein_coding	1958.86433	2.49745374	0.944016526	NA	NA
ENSMUSG00000103642.1	Gm37769	TEC	13.17903046	2.496220797	1.171718264	0.033139152	0.207364236
ENSMUSG00000103220.1	Gm37728	TEC	28.30887786	2.496054018	1.133517982	0.027662353	0.187601373
ENSMUSG00000056128.3	Gm9991	lincRNA	6.408433357	2.49594626	2.181708763	0.252610058	0.553405216
ENSMUSG00000110269.1	Gm45258	TEC	46.04740754	2.493705469	1.258570633	0.047548783	0.251819684
ENSMUSG00000043219.9	Hoxa6	protein_coding	175.5014077	2.492142076	0.83017836	0.002682688	0.042761645
ENSMUSG00000100174.1	Gm28719	TEC	9.520044183	2.491652691	1.811012512	0.168873015	0.462491521
ENSMUSG00000029664.10	Tfpi2	protein_coding	9.293577805	2.489369746	2.60268796	0.338839337	0.63032955
ENSMUSG00000034382.14	AI661453	protein_coding	149.4203084	2.489263291	2.265385823	0.271844268	0.571169324
ENSMUSG00000061186.15	Sfmbt2	protein_coding	2396.330795	2.487423359	0.880401136	0.004723201	0.063414729
ENSMUSG00000075023.11	Accsl	protein_coding	103.9568276	2.487030755	1.363179245	0.068086464	0.302384251
ENSMUSG00000039133.8	9330171B17Rik	antisense	20.46099986	2.486605028	0.728331225	0.000639901	0.015450901
ENSMUSG00000089849.1	Runx2os2	antisense	7.585729836	2.485711415	1.728622719	0.150441942	0.439454597
ENSMUSG00000114150.1	Gm46367	processed_transcript	23.82127227	2.484682641	0.697525253	0.000367844	0.010274432
ENSMUSG00000100583.6	Gm29443	antisense	9.857859302	2.484664293	1.010835137	0.013970104	0.127383315
ENSMUSG00000005951.13	Shpk	protein_coding	232.140728	2.484094787	0.470036214	1.25773E-07	1.45704E-05
ENSMUSG00000106047.1	Gm42942	TEC	8.89647596	2.482086632	1.09104613	0.022908311	0.169159249
ENSMUSG00000085407.1	1700095J03Rik	antisense	8.842926185	2.478514163	1.391029784	0.074784515	0.317098025
ENSMUSG00000111673.1	Gm29724	antisense	26.15942977	2.476470014	1.008714057	0.014085467	0.127885185
ENSMUSG00000097282.1	5031415H12Rik	antisense	36.85777807	2.475837177	0.893595431	0.00559451	0.071447963
ENSMUSG00000065808.1	Gm23037	misc_RNA	7.839528888	2.474797562	1.099404725	0.024383376	0.175706173
ENSMUSG00000089729.1	Gm16552	antisense	7.101550154	2.473940522	1.295435337	0.056167112	0.274405689
ENSMUSG00000042677.7	Zc3h12a	protein_coding	170.5690838	2.473209211	0.471011957	1.51406E-07	1.68052E-05
ENSMUSG00000102248.1	Gm30280	processed_pseudogene	7.89617348	2.470151547	0.959666719	0.010053954	0.103856286
ENSMUSG00000109361.1	Gm44946	lincRNA	9.2309816	2.469823082	1.322752996	0.061875913	0.288516849
ENSMUSG00000091881.1	Gm17146	antisense	21.85870941	2.469673454	0.991455396	0.012739929	0.12052052
ENSMUSG00000103770.1	Pcdha9	protein_coding	73.01153907	2.469183108	0.713568167	0.000539509	0.013664978
ENSMUSG00000112421.1	4933406B15Rik	antisense	15.37796332	2.469095961	0.762267506	0.001198881	0.02427533
ENSMUSG00000031284.16	Pak3	protein_coding	1951.350139	2.467479123	0.639985112	0.000115481	0.004250348
ENSMUSG00000027855.13	Sycp1	protein_coding	76.82436846	2.466096837	0.467309996	1.3116E-07	1.49494E-05
ENSMUSG00000042453.14	Reln	protein_coding	656.2861222	2.465728177	0.772526824	1.41E-03	0.027502377
ENSMUSG00000116815.1	Gm49760	processed_pseudogene	155.0453171	2.464980763	0.400317828	7.38746E-10	1.84252E-07
ENSMUSG00000078141.3	Gm2399	unprocessed_pseudogene	28.82695455	2.46455556	1.448035022	0.088755374	0.344200064
ENSMUSG00000048450.10	Msx1	protein_coding	44.18462764	2.463920461	1.176278867	0.036200005	0.217898949
ENSMUSG00000037428.14	Vgf	protein_coding	116.8249302	2.463709702	1.112691945	0.026815815	0.184924157
ENSMUSG00000024064.14	Galnt14	protein_coding	18.09618299	2.463298344	1.552533137	0.112596076	0.386502073
ENSMUSG00000092130.2	D030025P21Rik	antisense	35.79504283	2.463292368	1.521544854	0.105459814	0.37497841
ENSMUSG00000026241.5	Nppc	protein_coding	17.85305301	2.46237403	1.328820005	0.063874748	0.292030334
ENSMUSG00000106287.1	Gm43585	sense_intronic	16.55109409	2.461777839	0.818111179	0.002620234	0.042050689
ENSMUSG00000104214.1	Gm36638	TEC	121.4296943	2.461630385	0.73087132	0.000756946	0.017480679
ENSMUSG00000103301.1	Gm37804	TEC	8.972146425	2.460994367	1.66195673	0.138664874	0.424510654
ENSMUSG00000105062.1	Gm43113	sense_intronic	7.572673224	2.458408291	0.991227017	0.013132095	0.122535396
ENSMUSG00000031870.16	Pgr	protein_coding	53.37042884	2.456957746	1.15052889	0.032719956	0.205712654
ENSMUSG00000098380.1	Mir6939	miRNA	7.202775199	2.456870279	0.939914851	0.008950775	0.096519037
ENSMUSG00000065360.1	Gm24412	snoRNA	6.210758523	2.456668801	1.349840651	0.068763651	0.304040586
ENSMUSG00000003410.8	Elavl3	protein_coding	159.7465365	2.456587937	0.858254569	0.004205695	0.058696995
ENSMUSG00000100252.6	Mir124-2hg	lincRNA	43.02602234	2.45539172	1.313411962	0.061556664	0.287838776
ENSMUSG00000097433.1	Gm26781	antisense	23.70250663	2.454997922	0.543077502	6.16851E-06	0.000390366
ENSMUSG00000102856.1	Gm37084	TEC	189.586265	2.45441444	0.613789879	6.36682E-05	0.00266061
ENSMUSG00000050212.4	Eva1b	protein_coding	555.6993735	2.453549183	0.816212795	0.002646946	0.042407821
ENSMUSG00000037621.8	Atoh8	protein_coding	600.4578959	2.451017302	0.693120877	0.00040592	0.011089568
ENSMUSG00000032289.15	Thsd4	protein_coding	1552.155003	2.451008015	0.689346725	0.000377187	0.010452752
ENSMUSG00000042367.12	Gjb3	protein_coding	1589.772568	2.450815915	2.2943899	0.285440403	0.582767126
ENSMUSG00000025427.15	Rnf165	protein_coding	699.3192945	2.450201644	0.724891569	0.00072461	0.016977679
ENSMUSG00000112875.1	Gm48074	TEC	51.52848886	2.449123727	0.789562945	0.001923006	0.034115261
ENSMUSG00000110142.1	Gm45872	TEC	21.60858049	2.448315618	0.709916949	0.000563219	0.014030827
ENSMUSG00000053702.16	Nebl	protein_coding	2522.693577	2.448187573	0.577673405	2.25506E-05	0.001146459
ENSMUSG00000047171.8	Helt	protein_coding	10.64241563	2.447989649	2.174813573	0.260331073	0.560591036
ENSMUSG00000087691.1	Cd55os	antisense	27.64248638	2.447482338	2.056990256	0.234110612	0.536846402
ENSMUSG00000085184.9	4933439K11Rik	processed_transcript	10.87829737	2.446592153	1.266638008	0.053413365	0.266689433
ENSMUSG00000113527.1	Gm48079	lincRNA	23.27672656	2.444257565	0.831216314	0.00327599	0.048960187
ENSMUSG00000085229.1	Gm11672	antisense	8.88279631	2.441543798	1.173226783	0.037429314	0.221834347
ENSMUSG00000109812.1	Gm45640	TEC	16.00761605	2.439615651	0.884907292	0.005834922	0.073195474
ENSMUSG00000114136.1	4921511I17Rik	antisense	10.78637398	2.439027485	1.042682993	0.019325907	0.154693821
ENSMUSG00000078238.4	Gm12854	processed_pseudogene	25.14203253	2.437716299	0.769953321	0.001545204	0.029432452
ENSMUSG00000049154.12	Fam183b	protein_coding	81.41448751	2.437709324	1.757416769	0.165411875	0.458618334
ENSMUSG00000034810.7	Scn7a	protein_coding	75.57009998	2.437432933	0.992689826	0.014073487	0.127831157
ENSMUSG00000048612.16	Myof	protein_coding	3533.304034	2.436607339	0.499033988	1.04671E-06	9.02039E-05
ENSMUSG00000027077.7	Smtnl1	protein_coding	164.5411585	2.435752081	1.395473237	0.080903662	0.328203223
ENSMUSG00000109866.1	Gm45714	TEC	20.66883245	2.434348613	1.087317664	0.025165231	0.178907746
ENSMUSG00000026676.7	Ccdc3	protein_coding	838.231497	2.432424547	0.289083732	3.95396E-17	5.98743E-14
ENSMUSG00000113964.1	Gm48667	processed_pseudogene	46.08688986	2.432325858	0.884793849	0.00597717	0.074363858
ENSMUSG00000025056.4	Nr0b1	protein_coding	1116.897639	2.431654747	1.380943676	0.078261333	0.322978444
ENSMUSG00000106927.1	Gm43598	lincRNA	10.87774457	2.43130099	1.552455687	0.117325187	0.393850766
ENSMUSG00000022494.15	Shisa9	protein_coding	780.8421263	2.43127927	0.914151136	0.007823276	0.088126173
ENSMUSG00000084422.1	Gm25108	snoRNA	9.494511541	2.429388579	1.074130269	0.023714324	0.172942442
ENSMUSG00000036264.9	Fstl4	protein_coding	14.65356374	2.429027655	1.207341079	0.044232389	0.242181467
ENSMUSG00000113776.1	Gm19327	TEC	84.65109071	2.426797357	0.447484992	5.85438E-08	7.47668E-06
ENSMUSG00000113423.1	Gm3791	processed_pseudogene	11.51528558	2.42633129	1.107680263	0.028490763	0.190557723
ENSMUSG00000027111.16	Itga6	protein_coding	6955.642509	2.425456408	0.432292728	2.01532E-08	3.12891E-06
ENSMUSG00000021457.14	Syk	protein_coding	1270.842003	2.424096547	0.508008388	1.83E-06	0.00014446
ENSMUSG00000044313.13	Mab21l3	protein_coding	181.7008703	2.421899434	0.808889552	0.002752521	0.043514876
ENSMUSG00000113634.1	Gm36756	antisense	32.4180128	2.419844801	0.821845317	0.003235771	0.048616829
ENSMUSG00000022112.14	Gpc5	protein_coding	49.26211572	2.419530719	1.191563389	0.042300521	0.2360545
ENSMUSG00000027971.16	Ndst4	protein_coding	30.08735362	2.418963769	1.004413738	0.016025512	0.13842487
ENSMUSG00000063268.12	Parp10	protein_coding	200.0853639	2.414618189	0.636663357	0.00014907	0.005138671
ENSMUSG00000030339.7	Ltbr	protein_coding	690.7354168	2.413775051	0.77570324	0.001859978	0.033332567
ENSMUSG00000094832.1	Gm21846	TEC	11.69326446	2.412540502	1.647883069	0.143187368	0.430638699
ENSMUSG00000104343.1	5730408A14Rik	TEC	11.1455285	2.412453916	1.316086617	0.066794984	0.299060964
ENSMUSG00000113067.1	Gm47166	TEC	37.9760625	2.406314044	0.730554059	0.000988355	0.021293836
ENSMUSG00000021194.6	Chga	protein_coding	200.2473379	2.405522936	0.794721159	0.002470948	0.040670875
ENSMUSG00000107954.1	Gm43942	TEC	16.12706502	2.403826208	0.847780052	0.004576316	0.062079963
ENSMUSG00000113918.1	Gm6566	antisense	119.9276649	2.402358994	0.51488258	3.07361E-06	0.00021648
ENSMUSG00000062151.13	Unc13c	protein_coding	266.8662593	2.401274811	1.207947424	NA	NA
ENSMUSG00000077569.1	Gm24608	snoRNA	8.54258781	2.401201255	1.015580237	0.018061062	0.148639174
ENSMUSG00000097781.1	9330136K24Rik	lincRNA	15.38227435	2.400191197	1.174698241	0.041028621	0.232822048
ENSMUSG00000035778.17	Ggta1	protein_coding	1647.70632	2.399546963	0.766729753	0.001750526	0.031992375
ENSMUSG00000049420.9	Tmem200a	protein_coding	461.8157765	2.397594858	0.618874176	0.000107009	0.004001051
ENSMUSG00000024437.6	Gm8615	transcribed_processed_pseudogene	230.5443782	2.396330736	0.456484216	1.52482E-07	1.68366E-05
ENSMUSG00000103562.1	2810405F15Rik	TEC	16.44467728	2.396131503	0.973893378	0.013879645	0.126878331
ENSMUSG00000117000.1	Gm32509	processed_transcript	21.99117764	2.395527114	1.094365066	0.028599365	0.190722409
ENSMUSG00000079507.10	H2-Q1	protein_coding	28.32256072	2.395362237	1.157410542	0.038491002	0.225412584
ENSMUSG00000079445.3	B3gnt7	protein_coding	500.5148346	2.393324634	1.042080316	0.021637052	0.163711531
ENSMUSG00000108643.1	Gm44931	TEC	7.036657292	2.392464086	1.816713806	0.187865932	0.48493337
ENSMUSG00000006445.3	Epha2	protein_coding	1725.431641	2.391726528	0.726734136	0.000998102	0.021416762
ENSMUSG00000038756.13	Ttll6	protein_coding	57.61525546	2.39141831	1.805487091	0.185327731	0.481936937
ENSMUSG00000052767.5	Gm12703	processed_transcript	14.78170371	2.391129312	0.698302638	0.000616608	0.015025381
ENSMUSG00000043635.12	Adamts3	protein_coding	367.1841323	2.390556035	0.662436383	0.000307696	0.008935832
ENSMUSG00000031489.15	Adrb3	protein_coding	264.2938507	2.386000756	1.040126158	0.021793186	0.164193083
ENSMUSG00000106058.1	Gm43013	processed_pseudogene	5.912109698	2.385216149	1.58269214	0.131794609	0.414608354
ENSMUSG00000089679.1	Gm16299	antisense	28.31575283	2.3851713	1.017227742	0.019038509	0.153291448
ENSMUSG00000115686.1	Gm49310	TEC	48.42698638	2.38477675	0.882966812	0.006915879	0.081854562
ENSMUSG00000030376.8	Slc8a2	protein_coding	365.3607128	2.384766955	0.786511928	0.00242875	0.040194763
ENSMUSG00000027016.17	Zfp385b	protein_coding	426.5327096	2.384612691	0.987791653	0.015774796	0.137269056
ENSMUSG00000115774.1	4933431J24Rik	lincRNA	7.36284546	2.384537379	1.219491138	0.050541253	0.259450926
ENSMUSG00000052151.12	Plpp2	protein_coding	293.9688047	2.382417739	0.738696511	0.001259003	0.025109001
ENSMUSG00000002885.14	Adgre5	protein_coding	806.5183942	2.381283604	0.61928783	0.000120456	0.004370689
ENSMUSG00000029119.9	Man2b2	protein_coding	1166.820246	2.380281532	0.60491662	8.32341E-05	0.003267711
ENSMUSG00000025128.7	Bhlhe22	protein_coding	233.3172889	2.38012855	0.677233354	0.000440602	0.011838748
ENSMUSG00000024851.14	Pitpnm1	protein_coding	774.536538	2.377468374	0.585998929	4.96814E-05	0.002180634
ENSMUSG00000116994.1	Gm49684	processed_pseudogene	6.885358603	2.376786682	1.539079624	0.122517872	0.401077655
ENSMUSG00000087131.7	Gm16152	antisense	8.765321197	2.376035436	1.418511134	0.093930181	0.354149938
ENSMUSG00000108784.1	4930517G19Rik	TEC	21.18927294	2.375782089	1.226813118	0.05280066	0.265386476
ENSMUSG00000057899.7	Adgrf2	protein_coding	55.12702886	2.374705002	1.189404733	0.045874182	0.246988708
ENSMUSG00000102481.1	Gm37925	TEC	17.21788678	2.374363739	1.192322593	0.046439461	0.248803781
ENSMUSG00000063531.7	Sema3e	protein_coding	1329.593203	2.372781541	0.764087572	0.001900353	0.033769898
ENSMUSG00000050010.8	Shisa3	protein_coding	351.4283733	2.372642103	0.653463383	0.000282465	0.008422065
ENSMUSG00000078853.8	Igtp	protein_coding	49.79810417	2.369897627	1.21757087	0.051604966	0.261666928
ENSMUSG00000113995.1	Gm47648	lincRNA	5.839771294	2.369587424	1.909291757	0.214575499	0.513962779
ENSMUSG00000093629.1	Prox2os	antisense	14.80951525	2.369421179	0.832021165	0.004402403	0.060653757
ENSMUSG00000105750.1	Gm43130	TEC	59.43127022	2.368982292	0.603730005	8.71232E-05	0.003395244
ENSMUSG00000065519.1	Mir10a	miRNA	6.402846053	2.368323112	2.025409859	0.242280524	0.545839224
ENSMUSG00000113226.1	Gm47808	processed_transcript	20.816333	2.366999019	0.876235514	0.006906331	0.081818374
ENSMUSG00000037341.14	Slc9a7	protein_coding	1835.158977	2.366911753	0.804842368	3.27E-03	0.048960187
ENSMUSG00000049907.8	Rasl11b	protein_coding	486.2299522	2.365287893	0.628666972	0.0001683	0.005654451
ENSMUSG00000036103.9	Colec12	protein_coding	3083.745553	2.364476672	1.094229067	0.030706096	0.198539134
ENSMUSG00000102452.1	Gm38344	TEC	17.33675036	2.362735915	1.303695362	0.069934073	0.306665025
ENSMUSG00000085591.1	Gm13479	lincRNA	40.78331194	2.362578154	0.788730574	0.002740685	0.043360096
ENSMUSG00000108084.1	Gm7932	lincRNA	10.21403583	2.361692308	1.439817994	0.100948745	0.36594318
ENSMUSG00000092399.1	4930556N13Rik	antisense	16.90730386	2.361484326	0.933832013	0.011444976	0.112695535
ENSMUSG00000027859.10	Ngf	protein_coding	51.54208325	2.361205658	1.275457804	0.064131972	0.292512439
ENSMUSG00000092349.1	Smim40	protein_coding	323.0642786	2.358599577	1.385729039	0.088743363	0.344200064
ENSMUSG00000102995.1	A330074H02Rik	TEC	62.21790248	2.358176524	1.116965703	0.034752161	0.213425787
ENSMUSG00000083474.1	Gm15267	processed_pseudogene	8.039478018	2.357512405	0.876445952	7.15E-03	0.083495413
ENSMUSG00000114501.1	Gm48582	TEC	60.70546749	2.357085789	0.603746778	9.4578E-05	0.003632342
ENSMUSG00000037379.7	Spon2	protein_coding	40.69270881	2.356811689	0.960577296	0.014145909	0.128065588
ENSMUSG00000021613.9	Hapln1	protein_coding	13.00514126	2.355326224	1.625459957	0.147331613	0.436050565
ENSMUSG00000037254.18	Itih2	protein_coding	6.245339581	2.355244156	1.376740803	0.087129309	0.340992841
ENSMUSG00000065022.1	AF357341	snoRNA	19.88924997	2.354643769	2.121317648	0.26700285	0.566442551
ENSMUSG00000062309.8	Rpp25	protein_coding	959.4334004	2.354276789	0.909314181	0.009623592	0.101308693
ENSMUSG00000088442.1	Gm23553	misc_RNA	7.89646621	2.353012843	1.471579184	0.109826986	0.381961695
ENSMUSG00000113694.1	Gm48747	antisense	89.43264508	2.351986782	1.230135001	0.055879462	0.273400552
ENSMUSG00000108077.1	6330415B21Rik	TEC	20.97374687	2.351217511	1.350707353	0.081730826	0.329722838
ENSMUSG00000029086.15	Prom1	protein_coding	1233.186195	2.350650874	0.374453414	3.43945E-10	9.98853E-08
ENSMUSG00000030321.15	Efcab12	protein_coding	52.89393158	2.350502481	0.882821423	0.007756506	0.087864992
ENSMUSG00000114617.1	Gm48766	TEC	21.24587734	2.34916108	0.779906384	0.002594416	0.041826321
ENSMUSG00000097619.8	4833422M21Rik	processed_transcript	32.73092419	2.347722829	0.996119218	0.018429731	0.150678865
ENSMUSG00000005611.15	Mrvi1	protein_coding	104.5487582	2.34492737	0.831170403	4.78E-03	0.063825587
ENSMUSG00000028328.13	Tmod1	protein_coding	52.10577363	2.344016328	0.815338674	0.004041568	0.057031244
ENSMUSG00000046280.9	She	protein_coding	310.1825917	2.343439515	1.199729882	0.050783353	0.259806271
ENSMUSG00000026879.14	Gsn	protein_coding	6094.497601	2.340836971	0.544821677	1.73501E-05	0.000908201
ENSMUSG00000097834.2	Gm26911	antisense	17.98685929	2.340468705	1.03915331	0.02430431	0.175380491
ENSMUSG00000047419.5	Cmya5	protein_coding	182.3789675	2.339341087	0.81222697	0.003974773	0.056440186
ENSMUSG00000030283.7	St8sia1	protein_coding	3637.237624	2.338897274	0.678389151	0.000565335	0.01406703
ENSMUSG00000091507.1	Gm17194	processed_pseudogene	24.09063068	2.338330262	0.769848613	0.002386367	0.039702825
ENSMUSG00000022619.5	Mapk8ip2	protein_coding	628.7526156	2.337638424	0.666537546	0.000452956	0.012072549
ENSMUSG00000036699.12	Zcchc12	protein_coding	561.7368009	2.332377485	0.866783519	7.13E-03	0.083386601
ENSMUSG00000114598.1	D130062J10Rik	sense_intronic	38.83144573	2.328733146	0.847182458	0.00598143	0.074373206
ENSMUSG00000078635.3	1700028N14Rik	processed_transcript	16.4526333	2.328521163	0.961160098	0.015409235	0.135011654
ENSMUSG00000064294.12	Aox3	protein_coding	38.33432254	2.328228869	1.285930435	0.070212041	0.306977151
ENSMUSG00000065765.1	Gm23851	snRNA	17.0595722	2.322860816	0.717590152	0.001207807	0.024409452
ENSMUSG00000097412.2	1810014B01Rik	transcribed_unprocessed_pseudogene	85.49417003	2.322837352	0.473195899	9.16222E-07	8.05971E-05
ENSMUSG00000104244.1	2900018N21Rik	TEC	42.64254218	2.322497398	0.597452765	0.000101352	0.003836897
ENSMUSG00000074227.12	Spint2	protein_coding	955.3436532	2.321857636	1.031364821	0.024369856	0.175668463
ENSMUSG00000104945.1	Gm35715	antisense	12.21250106	2.320157471	1.040414546	0.025745335	0.181028558
ENSMUSG00000109549.1	Gm38941	unitary_pseudogene	6.585850466	2.31994538	1.659115885	0.16202234	0.454889896
ENSMUSG00000022146.12	Osmr	protein_coding	1212.489422	2.319270669	1.090399119	0.033420712	0.208650079
ENSMUSG00000107559.1	Gm44193	TEC	12.75464621	2.319176432	1.45834086	0.111770758	0.385048035
ENSMUSG00000018507.16	Trpv2	protein_coding	31.10998235	2.318989205	1.466275665	0.113752191	0.38808279
ENSMUSG00000042115.4	Klhdc8a	protein_coding	491.8732235	2.315541911	0.825582549	0.005035765	0.066309456
ENSMUSG00000102874.1	Gm37137	TEC	30.56130656	2.31520634	0.754273211	0.00214451	0.036782855
ENSMUSG00000044164.2	Rnf182	protein_coding	460.9125426	2.315019963	0.779596606	0.00298275	0.045888469
ENSMUSG00000115340.1	Gm48965	TEC	7.949011401	2.314404998	0.935453743	0.013357275	0.123819073
ENSMUSG00000056758.14	Hmga2	protein_coding	4240.462931	2.312703412	0.70576324	0.001049599	0.022119702
ENSMUSG00000093187.1	Mir344-2	miRNA	15.3446081	2.312044984	0.861784784	0.007299629	0.084790145
ENSMUSG00000056145.5	AI504432	lincRNA	82.4513293	2.310316091	0.949423498	0.014958247	0.132313139
ENSMUSG00000115647.1	Gm49265	TEC	23.38369178	2.308164388	0.877027885	0.008493316	0.0934397
ENSMUSG00000034911.8	Ushbp1	protein_coding	54.99751277	2.307695436	0.848813709	0.006553304	0.079150809
ENSMUSG00000020990.5	Cdkl1	protein_coding	57.8473099	2.305845237	1.180553178	0.050797028	0.259806271
ENSMUSG00000065418.1	Mir322	miRNA	10.20971561	2.304952973	1.317822607	0.080280365	0.32689271
ENSMUSG00000046589.7	Lrrc8e	protein_coding	9.058084174	2.30458439	1.211312449	0.057099085	0.276559424
ENSMUSG00000046178.3	Nxph1	protein_coding	643.7464373	2.30323101	1.59754305	0.149377626	0.438706637
ENSMUSG00000101400.1	Gm29596	processed_pseudogene	7.55043096	2.302595182	1.428663108	0.107024365	0.378032144
ENSMUSG00000031224.6	Magee2	protein_coding	17.10538811	2.302512454	1.152903386	0.045809695	0.24692742
ENSMUSG00000105826.1	Gm42141	TEC	38.556877	2.299708792	0.885180646	0.009376557	0.099640607
ENSMUSG00000038236.8	Hoxa7	protein_coding	570.3973089	2.299621444	0.639703681	0.000324612	0.009317469
ENSMUSG00000097101.3	1810034E14Rik	antisense	25.49231954	2.298609977	1.129324695	0.0418122	0.234769571
ENSMUSG00000038872.10	Zfhx3	protein_coding	4536.668669	2.297006919	0.54223793	2.27374E-05	0.001150438
ENSMUSG00000079019.2	Insl3	protein_coding	7.674026793	2.295954941	1.954607347	0.240139804	0.543674054
ENSMUSG00000020227.10	Irak3	protein_coding	108.286543	2.295265798	1.002396856	0.022034216	0.165237137
ENSMUSG00000105510.1	Gm43815	TEC	34.26857227	2.29383573	0.510262893	6.94393E-06	0.000431705
ENSMUSG00000113557.1	Gm47657	TEC	9.417526804	2.291595842	1.0775421	0.033446016	0.208650079
ENSMUSG00000020728.17	Cep112	protein_coding	143.8944052	2.290187931	0.490971209	3.09207E-06	0.000217059
ENSMUSG00000098620.1	Gm27209	antisense	43.70235542	2.289844853	0.846157396	0.006806441	0.081293833
ENSMUSG00000085826.1	Gm15638	antisense	12.37605301	2.289494977	0.992228335	0.021030998	0.161247581
ENSMUSG00000112336.1	Gm47766	antisense	22.55781929	2.288876171	0.780843986	0.003375631	0.049869945
ENSMUSG00000115767.1	Gm10366	antisense	12.39079167	2.288613552	1.279053821	0.073566193	0.314404922
ENSMUSG00000026308.8	Klhl30	protein_coding	20.73685469	2.287949116	1.361322439	0.092824842	0.351659516
ENSMUSG00000065947.3	mt-Nd4l	protein_coding	6.89874192	2.286832226	1.378818968	0.09720767	0.359965522
ENSMUSG00000106251.1	Gm42658	sense_intronic	34.17024861	2.286250482	0.841066388	0.00656231	0.079180969
ENSMUSG00000058624.13	Gda	protein_coding	65.67661553	2.284960601	1.034541856	0.027197667	0.185838707
ENSMUSG00000038775.14	Vill	protein_coding	151.531054	2.281448565	1.679970151	0.17445441	0.468987256
ENSMUSG00000091079.1	Gm17105	sense_intronic	22.12847678	2.281024714	0.605100268	0.000163467	0.005509555
ENSMUSG00000118495.1	AC161757.1	processed_pseudogene	7.260512749	2.280589124	1.55099945	0.141453533	0.428324961
ENSMUSG00000094248.1	Hist1h2ao	protein_coding	13.29331337	2.278523149	1.704575006	NA	NA
ENSMUSG00000105412.1	Gm43768	sense_intronic	20.7696603	2.277558245	0.975469393	0.01955214	0.155520797
ENSMUSG00000112300.1	Gm47976	TEC	34.05050045	2.275478534	1.20924862	0.059872782	0.283127824
ENSMUSG00000053141.16	Ptprt	protein_coding	367.6271529	2.274294288	0.387386091	4.33508E-09	8.35488E-07
ENSMUSG00000117113.1	Gm49883	TEC	154.495127	2.273729324	0.763291116	0.002893329	0.045035664
ENSMUSG00000112391.1	Gm48230	TEC	25.67381104	2.273530229	0.734881709	0.001976531	0.034658769
ENSMUSG00000030096.8	Slc6a6	protein_coding	6470.918274	2.270809321	0.619783492	0.000248428	0.00766619
ENSMUSG00000065431.1	Mir186	miRNA	45.86891917	2.270253247	0.919244776	0.01352287	0.124699799
ENSMUSG00000112545.1	1300014J16Rik	lincRNA	38.16259769	2.269975797	0.60454355	0.000173439	0.00579954
ENSMUSG00000024039.15	Cbs	protein_coding	1985.366004	2.267509472	0.589150575	0.000118709	0.00432623
ENSMUSG00000029370.10	Rassf6	protein_coding	19.57779705	2.267317147	1.568433078	0.148291164	0.437370934
ENSMUSG00000056366.5	Fabp3-ps1	processed_pseudogene	22.20189437	2.26626441	0.980308079	0.020789371	0.16055908
ENSMUSG00000018126.15	Baiap2l2	protein_coding	22.27476818	2.265595022	1.057972105	0.032237716	0.204304812
ENSMUSG00000107375.1	Gm43084	TEC	9.531403783	2.264837427	1.363967753	0.09681848	0.359277399
ENSMUSG00000020774.9	Aspa	protein_coding	35.13235382	2.263335099	0.824391081	0.006042561	0.074674833
ENSMUSG00000097914.1	Gm26838	antisense	7.916958168	2.262971568	1.051596684	0.031402185	0.200943654
ENSMUSG00000063727.3	Tnfrsf11b	protein_coding	115.8760964	2.262144554	0.893053714	0.011307668	0.111810901
ENSMUSG00000113665.1	Gm47603	TEC	47.28364052	2.259923232	0.842372877	0.007300727	0.084790145
ENSMUSG00000054509.7	Parp4	protein_coding	545.8898412	2.259250556	0.47804989	2.29017E-06	0.000175276
ENSMUSG00000034422.14	Parp14	protein_coding	205.120054	2.258798459	0.656715075	0.000582701	0.014414551
ENSMUSG00000094973.2	Eif4a3l1	protein_coding	39.04594174	2.257406834	1.678588419	0.178681916	0.474277778
ENSMUSG00000108850.1	Gm44914	TEC	7.615923984	2.257288583	1.09654942	0.039538523	0.228285334
ENSMUSG00000117599.1	Gm49971	TEC	35.6225369	2.256743905	0.821791713	0.006030353	0.074637827
ENSMUSG00000020905.11	Usp43	protein_coding	77.75769157	2.256159327	1.425691509	0.11353507	0.387716412
ENSMUSG00000108238.1	Gm43984	TEC	32.59597463	2.256005105	0.885489016	0.010841997	0.108816303
ENSMUSG00000079138.3	Gm8818	processed_pseudogene	13.76907929	2.254619027	1.119786329	0.044068695	0.241847357
ENSMUSG00000055409.14	Nell1	protein_coding	49.449167	2.253899802	1.472859933	0.125945471	0.407333219
ENSMUSG00000090002.1	Gm16006	antisense	11.82188473	2.250996939	1.112924791	0.043114844	0.238700922
ENSMUSG00000047959.4	Kcna3	protein_coding	24.24554058	2.250780928	1.049433145	0.03197214	0.203302152
ENSMUSG00000056553.14	Ptprn2	protein_coding	341.4929137	2.250345531	0.370681765	1.27252E-09	2.86993E-07
ENSMUSG00000031548.7	Sfrp1	protein_coding	3576.928638	2.249616173	0.920561021	0.014535706	0.130078923
ENSMUSG00000050776.3	Olfr1317	protein_coding	41.68378779	2.249560516	1.765419915	0.20258001	0.50218618
ENSMUSG00000054545.17	Ugt1a6a	protein_coding	10.90541659	2.248548838	1.367942716	0.100228911	0.364309594
ENSMUSG00000072949.6	Acot1	protein_coding	3468.345273	2.245703234	0.780747799	0.004023045	0.056859035
ENSMUSG00000030411.16	Nova2	protein_coding	1632.190396	2.245276364	0.897862017	0.012395092	0.118634745
ENSMUSG00000117575.1	Gm36486	processed_transcript	7.283690299	2.244467216	1.484934207	0.130662967	0.413419256
ENSMUSG00000032776.9	Mctp2	protein_coding	110.1558948	2.242818473	1.059081901	0.034200424	0.211606924
ENSMUSG00000029819.6	Npy	protein_coding	75.66993188	2.241162446	1.773077301	0.206231497	0.506292386
ENSMUSG00000040189.18	Ccdc114	protein_coding	73.31143604	2.240785609	1.099935206	0.041630222	0.23453646
ENSMUSG00000054150.12	Syne3	protein_coding	353.9907975	2.240276907	0.609948646	0.000239819	0.007492162
ENSMUSG00000037280.12	Galnt6	protein_coding	344.7444966	2.24015741	1.602569824	0.162157145	0.454965273
ENSMUSG00000108574.1	Gm44981	TEC	15.89422265	2.240036279	1.114872982	0.044512744	0.242900946
ENSMUSG00000091712.2	Sec14l5	protein_coding	122.7516206	2.239194345	0.730585392	0.002177197	0.037223045
ENSMUSG00000020887.3	A230052G05Rik	TEC	11.78663241	2.238903237	1.571861018	0.154340948	0.444663813
ENSMUSG00000087721.1	Gm26280	rRNA	59.5906418	2.237866618	0.827855154	0.006867327	0.081663058
ENSMUSG00000044176.12	Spink10	protein_coding	21.29331129	2.237455092	0.732652398	0.002258792	0.038278491
ENSMUSG00000038453.17	Srcin1	protein_coding	289.5496421	2.23708307	0.682482105	0.00104596	0.022119702
ENSMUSG00000107300.1	Gm43279	TEC	23.78422693	2.235674008	0.907738916	0.013781673	0.126207973
ENSMUSG00000074947.3	Olfr1312	protein_coding	13.6486064	2.235437562	1.504171874	0.137237246	0.422788082
ENSMUSG00000027224.14	Duoxa1	protein_coding	16.98318359	2.235429763	0.992377939	0.024284431	0.175350795
ENSMUSG00000109982.1	Gm45520	TEC	6.109690187	2.235425868	1.222955981	0.067566448	0.301170918
ENSMUSG00000005355.9	Casp14	protein_coding	12.7915693	2.233645562	1.826509767	0.221366069	0.522342553
ENSMUSG00000031323.8	Dmrtc1a	protein_coding	9.044655554	2.231897692	1.840070793	0.225152299	0.526788295
ENSMUSG00000068615.4	Gjd2	protein_coding	24.5546193	2.231635395	1.586977592	0.159659599	0.451585544
ENSMUSG00000104039.1	Gm37772	TEC	7.854272609	2.231593505	1.205558487	0.064157055	0.292563897
ENSMUSG00000100789.6	Gm29508	antisense	142.3176783	2.229965453	0.97247444	0.021843177	0.164193083
ENSMUSG00000042190.12	Cmklr1	protein_coding	281.1120704	2.228500146	2.283387453	0.329083131	0.622185175
ENSMUSG00000032702.16	Kank1	protein_coding	2113.783709	2.227809539	0.522086772	1.98008E-05	0.001022184
ENSMUSG00000071335.5	Mfsd4b3-ps	transcribed_unprocessed_pseudogene	20.54565877	2.22592062	1.28442631	0.083094309	0.332784215
ENSMUSG00000026321.7	Tnfrsf11a	protein_coding	73.71869346	2.225416408	0.813376273	0.006218663	0.075998506
ENSMUSG00000103060.1	Gm36969	TEC	16.05031352	2.223705734	1.362686963	0.102710314	0.369536868
ENSMUSG00000047854.5	Stx19	protein_coding	22.20065742	2.223027162	0.805023928	0.005754668	0.072643907
ENSMUSG00000025333.10	Gpr143	protein_coding	41.62557905	2.222410442	4.158972599	0.593088855	0.812923238
ENSMUSG00000065716.1	Gm25651	snoRNA	6.70365227	2.220010007	3.917588554	0.570933185	0.80022628
ENSMUSG00000105728.1	Gm42819	TEC	92.35828874	2.219673257	0.565039227	8.55298E-05	0.00334634
ENSMUSG00000025189.9	Cnnm1	protein_coding	56.21194158	2.2185021	1.3026897	0.088564974	0.343993389
ENSMUSG00000112630.1	Gm36908	lincRNA	25.4860233	2.217818087	4.476837367	0.620318921	0.829515128
ENSMUSG00000102055.1	Gm28913	antisense	11.51448154	2.217695094	1.135822238	0.050878644	0.259988707
ENSMUSG00000096965.7	3300005D01Rik	lincRNA	7.381574174	2.215422637	1.973697079	0.261661176	0.562028057
ENSMUSG00000046876.16	Atxn1	protein_coding	1728.639397	2.215275381	0.450779561	8.90908E-07	7.90261E-05
ENSMUSG00000085581.1	Gm12786	antisense	56.45306808	2.214095101	0.495229773	7.79115E-06	0.000471921
ENSMUSG00000089224.1	Gm22075	misc_RNA	6.0712114	2.213575623	1.224317891	0.070605372	0.307737231
ENSMUSG00000113917.1	Gm48382	TEC	45.77724262	2.212863704	0.732961683	0.002535507	0.041363978
ENSMUSG00000090329.1	Gm17160	antisense	7.980199092	2.211625842	1.04751288	0.034745558	0.213425787
ENSMUSG00000103846.1	Gm37809	TEC	20.60112396	2.210616869	0.856285614	0.009833354	0.102491199
ENSMUSG00000064487.1	Gm23736	snoRNA	11.87453926	2.210185982	2.058273195	0.282909667	0.58046239
ENSMUSG00000031380.10	Vegfd	protein_coding	2181.011809	2.209857453	0.800092188	0.005744786	0.072623408
ENSMUSG00000027577.14	Chrna4	protein_coding	423.5128484	2.209072361	0.681131139	0.001181782	0.02402089
ENSMUSG00000089498.1	Gm26359	snRNA	9.30461771	2.20754031	1.179018946	0.061157707	0.286655622
ENSMUSG00000020701.12	Tmem132e	protein_coding	352.8961016	2.20540527	0.857418559	0.010107041	0.104115293
ENSMUSG00000070644.13	Etnk2	protein_coding	307.3587707	2.204375783	0.659866378	0.000835856	0.018831195
ENSMUSG00000114193.1	Gm48139	TEC	43.6542897	2.20393249	0.618587352	0.000366854	0.010260286
ENSMUSG00000090160.1	4930480K15Rik	antisense	59.0505685	2.201485633	1.105987114	0.046534065	0.248846335
ENSMUSG00000020932.14	Gfap	protein_coding	12828.89022	2.201219401	1.124240421	0.050234537	0.258689882
ENSMUSG00000079045.3	Prox1os	antisense	9.709430027	2.200229511	1.085040394	0.042582114	0.237126558
ENSMUSG00000113746.1	Gm48242	lincRNA	7.942510044	2.200206997	1.156216137	0.057048706	0.276541168
ENSMUSG00000022676.7	Snai2	protein_coding	219.4611196	2.199320512	1.422507789	1.22E-01	0.400336035
ENSMUSG00000027315.13	Spint1	protein_coding	465.1144448	2.199043172	2.848019803	0.440037094	0.710804444
ENSMUSG00000083193.1	4930595D18Rik	protein_coding	17.1664219	2.198629936	0.845728826	0.009330892	0.099268142
ENSMUSG00000098210.1	Gm5224	processed_pseudogene	9.913142667	2.198004838	1.516837833	0.147317917	0.436050565
ENSMUSG00000104947.1	Gm43721	TEC	20.6152436	2.196412745	0.773664174	0.004525879	0.061758046
ENSMUSG00000027800.14	Tm4sf1	protein_coding	690.0112327	2.196411404	0.881492807	0.012713508	0.12048564
ENSMUSG00000093445.7	Lrch4	protein_coding	14.51515498	2.196264913	1.126764745	0.051274186	0.260924806
ENSMUSG00000010592.9	Dazl	protein_coding	200.2155062	2.19588835	2.283610413	0.336257486	0.627560487
ENSMUSG00000053173.12	Rpl18-ps2	processed_pseudogene	218.9197306	2.195458313	1.045262019	NA	NA
ENSMUSG00000025085.16	Ablim1	protein_coding	2545.279658	2.194278442	0.529486848	3.41061E-05	0.001613949
ENSMUSG00000015134.15	Aldh1a3	protein_coding	421.939107	2.192554514	0.692943518	0.001555541	0.029526205
ENSMUSG00000109216.1	Gm44907	TEC	32.07648316	2.191965472	0.799686217	0.006124655	0.075274719
ENSMUSG00000086933.1	4933426K07Rik	antisense	22.58880531	2.191338481	1.052399613	0.037321429	0.221566588
ENSMUSG00000028480.14	Glipr2	protein_coding	2073.881521	2.191196445	0.711371716	0.00206833	0.035853316
ENSMUSG00000034818.17	Celf5	protein_coding	558.1287652	2.191182549	0.570953845	1.24E-04	0.004463844
ENSMUSG00000105979.1	Gm43411	TEC	7.644675321	2.190690177	0.936610306	0.019337717	0.154693821
ENSMUSG00000022221.14	Ripk3	protein_coding	172.4137972	2.190335523	2.402442137	0.361920302	0.648416327
ENSMUSG00000104990.1	Gm43504	TEC	8.329010662	2.188427611	2.732528021	0.423200999	0.697924933
ENSMUSG00000036856.4	Wnt4	protein_coding	156.4451817	2.187145533	0.894427246	0.014473053	0.129737308
ENSMUSG00000103432.1	6720464F23Rik	TEC	12.82020435	2.186155954	0.903502306	0.015535613	0.135760507
ENSMUSG00000102989.1	Gm38318	TEC	20.23837909	2.185585408	0.860604999	0.011098191	0.110150587
ENSMUSG00000101174.8	Hoxd4	protein_coding	90.17691767	2.185541752	1.043783568	0.036272019	0.218127794
ENSMUSG00000046410.10	Kcnk6	protein_coding	61.12141759	2.185001546	1.358261765	0.107687457	0.379231576
ENSMUSG00000024803.9	Ankrd1	protein_coding	22.59946265	2.184962386	1.882952275	0.245889322	0.548523586
ENSMUSG00000025229.15	Pitx3	protein_coding	18.61859897	2.183801456	0.771253442	0.004633073	0.062521424
ENSMUSG00000089883.1	Gm3355	processed_pseudogene	8.655426018	2.18107699	1.010704186	0.030929574	0.199327125
ENSMUSG00000117130.1	Gm49802	sense_intronic	8.069941772	2.181057681	1.189170768	0.066639205	0.298738741
ENSMUSG00000025701.12	Alox5	protein_coding	50.14924673	2.180331144	0.715925282	0.002323146	0.038902604
ENSMUSG00000000365.9	Rnf17	protein_coding	228.9734961	2.179500137	2.429291021	0.369625331	0.654522439
ENSMUSG00000093238.1	Mir9-3	miRNA	6.066592234	2.179191887	1.733118964	0.208615491	0.50881827
ENSMUSG00000025321.14	Itgb8	protein_coding	10374.88575	2.178568914	0.626081796	0.000501999	0.012978516
ENSMUSG00000095845.3	Gm5741	protein_coding	11.05415336	2.176843095	1.165149799	0.061721017	0.288085768
ENSMUSG00000035104.14	Eva1a	protein_coding	137.5382571	2.176559641	0.982376675	0.026718499	0.184445513
ENSMUSG00000034402.3	Kcnh5	protein_coding	199.0796881	2.17596754	1.172752912	0.063534043	0.291289298
ENSMUSG00000031877.9	Ces2g	protein_coding	45.52193665	2.175637816	3.950217006	0.581795379	0.806727846
ENSMUSG00000051243.14	Islr2	protein_coding	136.369143	2.175609784	1.66205773	0.190539198	0.487618421
ENSMUSG00000104041.1	Gm37562	TEC	6.558400729	2.17501933	1.77598945	0.220695691	0.521657783
ENSMUSG00000018566.14	Slc2a4	protein_coding	134.1898612	2.17489091	0.491343557	9.58117E-06	0.000559562
ENSMUSG00000081816.1	Gm15528	processed_pseudogene	19.49078937	2.172878493	0.9333922	0.019915435	0.156878087
ENSMUSG00000039037.5	St6galnac5	protein_coding	192.253401	2.172837318	0.766010009	0.004560167	0.06201125
ENSMUSG00000104292.1	Gm38042	TEC	81.24190328	2.171832931	0.698168855	0.001866091	0.03336798
ENSMUSG00000039601.16	Rcan2	protein_coding	537.3836713	2.170385926	0.75882637	0.004233902	0.058974194
ENSMUSG00000050612.6	Txndc2	protein_coding	31.17344901	2.169369239	0.842805066	0.010053407	0.103856286
ENSMUSG00000033855.15	Ston1	protein_coding	1863.221418	2.168181631	0.450929618	1.52258E-06	0.000123674
ENSMUSG00000032625.14	Thsd7a	protein_coding	1647.244692	2.162904476	0.459472856	2.50945E-06	0.000188653
ENSMUSG00000055078.7	Gabra5	protein_coding	18.45552348	2.161665086	1.675968269	0.197119856	0.496799281
ENSMUSG00000037463.14	Fbxo27	protein_coding	155.8266585	2.160951753	2.940876161	0.462462146	0.726839767
ENSMUSG00000063600.14	Egfem1	protein_coding	24.47997441	2.160606399	0.832151034	0.009420321	0.099905353
ENSMUSG00000051652.4	Lrrc3	protein_coding	404.1260236	2.159954493	0.602884991	0.000340064	0.00966403
ENSMUSG00000029074.14	Ttll10	protein_coding	13.97044491	2.159255997	1.391128488	0.1206236	0.398196873
ENSMUSG00000026664.7	Phyh	protein_coding	723.9752807	2.159250014	0.649353158	0.000883449	0.019652808
ENSMUSG00000065694.1	Gm25411	snRNA	6.691930107	2.157957372	1.658535438	0.193216611	0.491150137
ENSMUSG00000081678.1	Gm12959	processed_pseudogene	6.626432088	2.156538325	1.099406131	0.049815086	0.257646037
ENSMUSG00000109119.1	Gm44752	antisense	35.59923333	2.156330935	0.778620841	0.005615557	0.07158738
ENSMUSG00000031841.19	Cdh13	protein_coding	3585.444534	2.155153185	0.877383896	0.014036028	0.127654993
ENSMUSG00000034563.16	Ccpg1	protein_coding	24.8537395	2.153826647	0.899212966	0.016609702	0.140963042
ENSMUSG00000026874.10	Hc	protein_coding	44.21812536	2.153544701	0.903108176	0.017098064	0.143911608
ENSMUSG00000107200.1	Gm43039	TEC	75.01651299	2.151286808	0.566874447	0.000147645	0.005106166
ENSMUSG00000102336.1	Gm37233	lincRNA	12.98712951	2.151266083	1.393010606	0.122508754	0.401077655
ENSMUSG00000037887.11	Dusp8	protein_coding	372.738842	2.146258265	0.80182114	0.007434464	0.085844573
ENSMUSG00000091685.6	Gm17359	protein_coding	9.483198859	2.146125433	1.091176441	0.049206314	0.256560221
ENSMUSG00000103061.1	Gm36970	TEC	7.434082239	2.145751811	3.19917513	0.502398707	0.755834429
ENSMUSG00000034145.14	Tmem63c	protein_coding	20.06818398	2.145369032	1.356013839	0.113623455	0.387815115
ENSMUSG00000108196.1	Gm36328	antisense	11.13224524	2.145117345	1.002056491	0.032297029	0.204570369
ENSMUSG00000030306.14	Tmtc1	protein_coding	714.5211516	2.144876653	0.630228407	0.000665693	0.015982658
ENSMUSG00000113650.1	Gm47826	TEC	62.42488952	2.144141972	0.66397945	0.001241243	0.024942509
ENSMUSG00000039720.7	Got1l1	protein_coding	104.5158149	2.143430481	1.532714591	0.161976849	0.454889896
ENSMUSG00000086022.1	Rad51ap2	protein_coding	15.520267	2.14233896	2.120738786	0.312406563	0.607699081
ENSMUSG00000010358.13	Ifi35	protein_coding	110.757296	2.142228235	0.854957576	0.012222501	0.117657696
ENSMUSG00000102953.1	Gm37019	TEC	32.3955031	2.1420473	0.833151604	0.010140022	0.104302994
ENSMUSG00000112621.1	Gm5173	processed_pseudogene	8.697771789	2.140853422	1.303966041	0.100631145	0.365282173
ENSMUSG00000037921.15	Ddx60	protein_coding	13.35090344	2.140412806	2.059758357	0.298731614	0.593766194
ENSMUSG00000117324.1	Gm32432	antisense	8.271159639	2.140086597	1.386594088	0.122730732	0.401402578
ENSMUSG00000027009.18	Itga4	protein_coding	1414.202973	2.139980548	0.919858633	0.01999598	0.157063646
ENSMUSG00000097967.1	Gm27002	sense_intronic	14.14329588	2.139601479	1.016126956	0.0352353	0.214775264
ENSMUSG00000110676.1	Gm45897	lincRNA	14.21042969	2.138788754	0.776496	0.005879796	0.07358423
ENSMUSG00000012428.9	Steap4	protein_coding	112.9211958	2.138450115	1.405811005	NA	NA
ENSMUSG00000104378.1	Gm37510	TEC	23.80962094	2.135533306	0.710461547	0.002648488	0.042407821
ENSMUSG00000043342.9	Hoxd9	protein_coding	93.02282569	2.134633926	1.356295115	0.115517211	0.390798806
ENSMUSG00000100183.1	Gm28512	sense_intronic	10.97630411	2.134628679	1.05311074	0.042665015	0.237303447
ENSMUSG00000110016.1	Gm20751	lincRNA	9.150307649	2.133574405	0.974591031	0.028582328	0.190686925
ENSMUSG00000108391.1	Gm9768	TEC	15.51948299	2.13350038	0.998506642	0.032623114	0.205469407
ENSMUSG00000092572.7	Serpinb10	polymorphic_pseudogene	10.74327332	2.132708948	4.47982967	0.634025075	0.838406412
ENSMUSG00000114860.1	Gm49291	lincRNA	9.471590862	2.132317565	2.037408869	0.295291928	0.590918338
ENSMUSG00000030092.14	Cntn6	protein_coding	19.3747896	2.131022253	0.86707615	0.01398258	0.127442257
ENSMUSG00000115632.1	Gm17922	processed_pseudogene	8.554221358	2.129900855	1.23579369	0.08479662	0.336142891
ENSMUSG00000028287.4	1700009N14Rik	protein_coding	7.446461014	2.128606838	3.798238886	0.575193388	0.802613034
ENSMUSG00000074071.11	Fam169b	protein_coding	129.8844679	2.127968684	3.720734103	0.567375002	0.797953432
ENSMUSG00000113687.1	Gm49703	TEC	33.67929748	2.127278004	0.963039974	0.027180224	0.185838707
ENSMUSG00000060461.5	Dppa5a	protein_coding	31359.14309	2.126954302	3.608586621	0.555583062	0.790016829
ENSMUSG00000118625.1	AC123687.1	transcribed_unprocessed_pseudogene	13.58201078	2.126891181	0.906962282	0.019023443	0.153286583
ENSMUSG00000115417.1	Gm48949	sense_intronic	19.70707035	2.126711113	0.894429812	0.017419654	0.145736648
ENSMUSG00000090001.1	Gm9719	processed_pseudogene	7.049245304	2.126388557	0.970435287	0.028439502	0.19043453
ENSMUSG00000103159.1	F830112A20Rik	TEC	52.96401685	2.126295414	0.527801318	5.61122E-05	0.002408056
ENSMUSG00000113781.1	Gm35558	lincRNA	6.436916572	2.125861982	1.221346423	0.081755671	0.329739126
ENSMUSG00000055044.12	Pdlim1	protein_coding	1037.042558	2.122818557	0.895163645	0.017719369	0.147235371
ENSMUSG00000044080.9	S100a1	protein_coding	85.42811906	2.122760367	0.756190509	0.004997782	0.066014318
ENSMUSG00000112741.1	Gm47341	TEC	92.42967214	2.122639408	0.525347877	5.33498E-05	0.002317655
ENSMUSG00000117430.1	Gm49968	TEC	17.48580711	2.122291025	0.898809904	0.018214752	0.149439913
ENSMUSG00000044006.8	Cilp2	protein_coding	122.719896	2.121290861	0.758558392	0.005166314	0.067742217
ENSMUSG00000033615.9	Cplx1	protein_coding	56.47518068	2.118419169	0.904366967	1.92E-02	0.153964924
ENSMUSG00000111725.1	Gm19219	processed_pseudogene	6.996836384	2.117970852	1.072016882	0.048190129	0.253399718
ENSMUSG00000107225.1	Gm43637	TEC	14.14254054	2.117466753	1.189695522	0.075102277	0.31748846
ENSMUSG00000079018.10	Ly6c1	protein_coding	78.62075631	2.117023684	2.909898104	0.466904392	0.730363097
ENSMUSG00000097023.8	Mir9-3hg	lincRNA	300.3433801	2.116950712	1.012259544	0.036500089	0.219083206
ENSMUSG00000108067.1	Gm43953	TEC	30.08452043	2.116898795	0.915821595	0.020806628	0.160619402
ENSMUSG00000107706.1	Gm44022	TEC	13.21388602	2.116679275	0.905252271	0.019375821	0.154831285
ENSMUSG00000076241.2	Mir543	miRNA	22.17523757	2.116574405	3.998398559	0.596558838	0.815465044
ENSMUSG00000103614.1	Gm37949	TEC	15.46499955	2.115912287	0.862311149	0.01413678	0.128065588
ENSMUSG00000040729.8	Cep126	protein_coding	164.8305432	2.115443094	0.749006418	0.004737922	0.063478217
ENSMUSG00000016756.17	Cmah	protein_coding	38.82212388	2.114938975	1.246089351	0.089647309	0.345554836
ENSMUSG00000020042.15	Btbd11	protein_coding	1279.715863	2.114806819	0.562639972	0.000170784	0.005719857
ENSMUSG00000021278.7	Amn	protein_coding	82.3378994	2.114492333	0.621613732	0.000669883	0.016046903
ENSMUSG00000107932.1	Gm44432	TEC	18.85133839	2.112748651	1.207393716	0.080145522	0.326695165
ENSMUSG00000050359.7	Sprr1a	protein_coding	11.81942446	2.112552461	2.722992525	0.437855186	0.70953572
ENSMUSG00000104830.1	5830487J09Rik	processed_transcript	31.62763373	2.11179344	0.99855846	0.03444341	0.212144187
ENSMUSG00000005373.13	Mlxipl	protein_coding	56.17048177	2.111313541	0.736613534	0.00415375	0.05804845
ENSMUSG00000031375.17	Bgn	protein_coding	3962.89945	2.110917496	1.628505261	NA	NA
ENSMUSG00000110377.1	Gm45363	TEC	16.7164585	2.110528355	0.78458477	0.00714533	0.083495413
ENSMUSG00000084780.7	Gm15350	antisense	10.78729788	2.108578945	0.844909574	0.012573482	0.119784132
ENSMUSG00000003559.8	As3mt	protein_coding	199.488604	2.10828777	1.820664093	0.246873282	0.549338667
ENSMUSG00000110986.1	Gm20276	TEC	24.77363388	2.108051054	2.024550991	0.297762438	0.592895998
ENSMUSG00000065617.1	Mir323	miRNA	21.35106122	2.107368293	1.818689041	0.246566541	0.549087629
ENSMUSG00000032875.8	Arhgef17	protein_coding	4548.322604	2.107071659	0.542287619	0.000102109	0.003851811
ENSMUSG00000078772.2	Gm12353	protein_coding	26.10547881	2.106819496	0.529248008	6.86897E-05	0.002817486
ENSMUSG00000086266.1	Igf2os	antisense	20.36327599	2.106176824	4.480798442	0.63832288	0.840860964
ENSMUSG00000065561.2	Mir369	miRNA	18.47773803	2.106164625	4.480798891	0.638324859	0.840860964
ENSMUSG00000021373.16	Cap2	protein_coding	796.0626094	2.101884321	0.492738626	1.9926E-05	0.001025317
ENSMUSG00000046334.4	Gm6195	processed_pseudogene	7.298829309	2.101151732	1.429946562	0.141726554	0.428485681
ENSMUSG00000033585.5	Ndn	protein_coding	3674.1519	2.100429612	0.572636809	0.000244459	0.007571939
ENSMUSG00000093409.1	Gm25193	miRNA	19.61863223	2.100028108	1.031281849	4.17E-02	0.234653625
ENSMUSG00000109178.1	Gm3257	processed_pseudogene	118.0322579	2.099192403	0.733755482	0.00422456	0.058921494
ENSMUSG00000085936.7	2610307P16Rik	processed_transcript	149.8313916	2.098146112	0.708611973	0.003067177	0.04681365
ENSMUSG00000071089.3	Trim75	protein_coding	14.28307699	2.097703627	1.314287099	0.110471566	0.382733235
ENSMUSG00000115808.1	Gm18949	processed_pseudogene	39.51510005	2.097450834	0.602160639	0.000495443	0.012840333
ENSMUSG00000101701.1	4930521E06Rik	antisense	7.063417509	2.097220936	1.053299301	0.046470239	0.248813483
ENSMUSG00000112820.1	Gm48298	TEC	10.61710763	2.097050857	0.928620869	0.023930562	0.17377899
ENSMUSG00000109576.1	Gm44704	TEC	8.10385449	2.096083599	1.268969006	0.098575233	0.362508121
ENSMUSG00000040533.7	Matn1	protein_coding	44.71797812	2.095637847	1.967745909	0.286878585	0.583780572
ENSMUSG00000020340.16	Cyfip2	protein_coding	1396.738499	2.095488517	0.469705408	8.14706E-06	0.000490675
ENSMUSG00000064308.10	2410137M14Rik	protein_coding	84.83911608	2.095263499	1.468304073	0.153581153	0.443404665
ENSMUSG00000049265.7	Kcnk3	protein_coding	13.53292241	2.09513069	1.539031733	0.173409299	0.468034014
ENSMUSG00000097381.2	A230087F16Rik	antisense	27.25520553	2.092894975	0.942178843	0.02632827	0.18318324
ENSMUSG00000097819.1	Gm26813	lincRNA	72.18502323	2.092434509	0.651754066	0.001325198	0.026109844
ENSMUSG00000100932.1	Gm29459	lincRNA	10.35820017	2.091563649	2.091307925	0.317251335	0.611831268
ENSMUSG00000028909.17	Ptpru	protein_coding	258.1202799	2.09020235	0.568755721	0.000237808	0.007468944
ENSMUSG00000105761.1	Gm43787	TEC	19.53668943	2.089562781	0.862613268	0.015419923	0.135011654
ENSMUSG00000029134.14	Plb1	protein_coding	12.79017617	2.089319154	1.895646396	0.270389018	0.56982298
ENSMUSG00000106071.1	Gm43826	TEC	8.605802843	2.089275456	1.895363867	0.270327632	0.56982298
ENSMUSG00000099404.1	Gm28172	antisense	7.210382362	2.089130901	1.552034223	0.178283227	0.473634637
ENSMUSG00000117871.1	Gm50287	lincRNA	18.09100503	2.088789766	0.73179441	0.00431264	0.059639905
ENSMUSG00000059571.7	Gm16218	processed_pseudogene	10.38760428	2.088610384	1.289526841	0.105302776	0.374944383
ENSMUSG00000093622.1	Gm20703	lincRNA	22.24260983	2.088267521	1.216772401	0.086119019	0.338472969
ENSMUSG00000098590.4	Gm1113	protein_coding	12.34836877	2.087854434	0.838781934	0.012804876	0.120766923
ENSMUSG00000003411.10	Rab3b	protein_coding	92.75027669	2.087597895	0.776525454	0.007179897	0.083725977
ENSMUSG00000103207.1	Gm9874	TEC	20.92844218	2.087514196	0.510478131	4.32619E-05	0.001955547
ENSMUSG00000112193.1	Gm48206	TEC	17.94644383	2.08654853	0.805903878	0.009623311	0.101308693
ENSMUSG00000102145.1	Gm38056	TEC	37.84677939	2.085593174	0.884517289	0.018379211	0.150406521
ENSMUSG00000030630.16	Fah	protein_coding	336.413548	2.084664905	0.737720153	0.004715965	0.063357703
ENSMUSG00000104626.1	Gm42675	TEC	34.38427552	2.083495662	0.694854674	0.002713456	0.043090083
ENSMUSG00000048939.13	Atp13a5	protein_coding	12.35601098	2.083272692	2.112215574	0.323987204	0.617707245
ENSMUSG00000025089.15	Gfra1	protein_coding	583.7952134	2.083111831	0.545010422	0.000132293	0.00467435
ENSMUSG00000100781.1	Gm29481	antisense	9.060608818	2.082516454	0.883269666	0.018386777	0.150406521
ENSMUSG00000024899.7	Papss2	protein_coding	256.3033715	2.081796707	0.492535585	2.37151E-05	0.001188591
ENSMUSG00000032098.13	Treh	protein_coding	21.49784303	2.081428187	0.682384348	0.002286673	0.038443673
ENSMUSG00000107838.1	Gm45769	TEC	30.65412706	2.081232092	0.764782141	0.006501789	0.078674612
ENSMUSG00000082429.1	Gm13171	processed_pseudogene	10.9282043	2.080615043	1.343029036	0.121334641	0.399362581
ENSMUSG00000112254.1	Gm47690	TEC	73.36449793	2.080572384	0.526729709	7.81574E-05	0.003114818
ENSMUSG00000015957.12	Wnt11	protein_coding	202.0426199	2.079470429	1.204695972	0.084322748	0.335329631
ENSMUSG00000106448.1	Gm43486	TEC	25.60262939	2.079137657	0.94515768	0.027822606	0.188266594
ENSMUSG00000112243.1	Gm47342	TEC	21.88173179	2.078580485	1.061616182	0.050237087	0.258689882
ENSMUSG00000037406.7	Htra4	protein_coding	23.96236623	2.07762132	0.864336522	0.016229284	0.139239507
ENSMUSG00000107478.1	Gm45234	protein_coding	25.56057305	2.07743245	1.395164322	0.136481183	0.42225567
ENSMUSG00000096981.2	Gm16845	antisense	25.83465392	2.074710665	0.559340543	0.000207908	0.006749853
ENSMUSG00000045757.6	Zfp764	protein_coding	127.2299796	2.074127131	0.4631623	7.52798E-06	0.000457287
ENSMUSG00000025348.9	Itga7	protein_coding	253.3026511	2.072751675	0.703380452	0.003210363	0.048395148
ENSMUSG00000028327.14	Stra6l	protein_coding	16.8793023	2.072547628	1.809551192	0.252069197	0.552851953
ENSMUSG00000026678.10	Rgs5	protein_coding	19.66518858	2.070517705	1.500790235	0.167704193	0.46088411
ENSMUSG00000116778.1	Gm49713	processed_pseudogene	29.68123861	2.07007519	0.763320782	0.006689201	0.080255274
ENSMUSG00000086165.1	Gm15690	antisense	21.19251516	2.0679254	1.053186186	0.04958873	0.257288565
ENSMUSG00000043415.5	Otud1	protein_coding	608.590603	2.067884922	0.489259037	2.37286E-05	0.001188591
ENSMUSG00000111932.1	Gm18899	processed_pseudogene	7.251242577	2.067794404	1.369251595	0.131001594	0.41371807
ENSMUSG00000086683.1	Gm12867	antisense	25.80242538	2.066489433	0.746986608	0.005667299	0.071987261
ENSMUSG00000027977.15	Ndst3	protein_coding	53.80128375	2.066387068	1.699998829	0.224166818	0.5256428
ENSMUSG00000026628.13	Atf3	protein_coding	182.363284	2.065839993	0.688703436	0.002703277	0.042992854
ENSMUSG00000105230.1	Gm42433	TEC	9.201903781	2.064867685	1.003044811	0.039532608	0.228285334
ENSMUSG00000017754.13	Pltp	protein_coding	1950.532565	2.064555329	0.754636521	0.006222364	0.075998506
ENSMUSG00000102893.1	Gm37855	lincRNA	67.84966783	2.064346206	0.685272967	0.002591535	0.041811681
ENSMUSG00000046085.7	4931422A03Rik	protein_coding	19.45859323	2.063798534	0.733604223	0.004904632	0.065230993
ENSMUSG00000043487.4	Acot6	protein_coding	124.5602498	2.06355721	1.187367848	0.08222389	0.330401251
ENSMUSG00000072589.4	Gm10371	antisense	11.75073629	2.062164307	1.273726111	0.10544697	0.37497841
ENSMUSG00000035189.17	Ano4	protein_coding	26.49402605	2.059472997	1.5352938	0.179784299	0.475655453
ENSMUSG00000109783.1	Gm45338	processed_transcript	32.18954731	2.059381257	0.892583579	0.021042897	0.161247581
ENSMUSG00000101778.1	Gm29488	sense_intronic	136.6121215	2.058860588	0.715547199	0.004010645	0.056760322
ENSMUSG00000087514.1	Gm16076	sense_intronic	25.0744402	2.058243329	0.821901935	0.012271323	0.117799883
ENSMUSG00000067780.3	Pi15	protein_coding	564.3366863	2.057336976	1.023091759	0.044335839	0.242497365
ENSMUSG00000044217.17	Aqp5	protein_coding	18.19959328	2.057318287	1.053754277	0.050894287	0.259988707
ENSMUSG00000060586.11	H2-Eb1	protein_coding	344.4440185	2.056529156	1.363402011	0.131457143	0.414311179
ENSMUSG00000110299.1	Gm17910	processed_pseudogene	20.11326894	2.055635489	0.82556857	0.012775627	0.12069665
ENSMUSG00000101678.3	Gm29609	protein_coding	55.48161006	2.05551864	0.749481753	0.006095737	0.075028029
ENSMUSG00000042644.9	Itpr3	protein_coding	1197.054158	2.055275709	0.516770004	6.9744E-05	0.002848887
ENSMUSG00000032231.14	Anxa2	protein_coding	5940.614622	2.054528489	0.261100723	3.58288E-15	3.40903E-12
ENSMUSG00000027314.6	Dll4	protein_coding	68.77043903	2.054098354	0.895475836	0.021798404	0.164193083
ENSMUSG00000076441.9	Ass1	protein_coding	7001.025174	2.053994504	0.868581408	NA	NA
ENSMUSG00000103135.1	Gm37979	TEC	21.96815021	2.053570221	0.786578418	0.009034035	0.097022054
ENSMUSG00000048001.7	Hes5	protein_coding	423.7930415	2.053264404	0.752222986	0.00634121	0.07703934
ENSMUSG00000057074.6	Ces1g	protein_coding	21.38521723	2.051717435	1.658623708	0.216087103	0.515419283
ENSMUSG00000098164.2	Gm5493	lincRNA	11.79711598	2.050387729	0.83534984	0.014107054	0.127971567
ENSMUSG00000117050.1	1700023B13Rik	TEC	162.1695393	2.049815398	0.950814081	0.031095145	0.199823301
ENSMUSG00000022371.16	Col14a1	protein_coding	658.5510487	2.04948995	0.943453035	0.029830891	0.195203888
ENSMUSG00000023873.13	1700010I14Rik	protein_coding	33.0524344	2.047313545	0.906594978	0.023930391	0.17377899
ENSMUSG00000079546.1	Gm11146	protein_coding	15.77701268	2.043486953	0.98554493	0.038129588	0.224229477
ENSMUSG00000082210.1	Gm14382	processed_pseudogene	12.2306629	2.043391696	1.197679171	0.087984604	0.342694562
ENSMUSG00000106337.1	Gm42478	TEC	29.34757914	2.042839789	0.920244142	0.026426308	0.183666361
ENSMUSG00000104999.1	4930477O15Rik	TEC	8.149113192	2.042554772	1.510637119	0.176338601	0.471579484
ENSMUSG00000032065.6	Tex12	protein_coding	9.516663193	2.040795489	1.421600095	0.151126932	0.440199016
ENSMUSG00000116386.1	Gm49538	processed_pseudogene	11.31732159	2.039795073	0.992673651	0.039893532	0.229322906
ENSMUSG00000074939.3	Chrm5	protein_coding	18.94291382	2.039764461	1.029431995	0.047541219	0.251819684
ENSMUSG00000114431.1	Gm48601	TEC	36.90711585	2.036530734	0.758028358	0.007217999	0.084077789
ENSMUSG00000024486.6	Hbegf	protein_coding	2050.934859	2.036438311	0.629617373	0.00121896	0.02458796
ENSMUSG00000029335.5	Bmp3	protein_coding	665.1358979	2.035991001	1.785897509	0.254270475	0.554837216
ENSMUSG00000117917.1	Gm18087	processed_pseudogene	9.46103055	2.034345159	1.359638515	0.134591196	0.418960254
ENSMUSG00000112592.1	Gm19972	TEC	23.31728375	2.03398142	1.131661012	0.072281405	0.311393169
ENSMUSG00000036466.17	Megf11	protein_coding	1073.085454	2.0338301	0.614940627	0.000941797	0.020562414
ENSMUSG00000080573.1	Mir467f	miRNA	9.372716369	2.032570114	1.130129555	0.07209331	0.311053255
ENSMUSG00000105203.1	4933428P19Rik	antisense	8.918694782	2.032375007	0.924311751	0.027892275	0.188317271
ENSMUSG00000097675.2	1700101I11Rik	processed_transcript	15.74425995	2.031683027	0.838622992	0.015408115	0.135011654
ENSMUSG00000114448.1	C630044B11Rik	TEC	39.31791457	2.031025889	0.772547748	0.008563706	0.09406765
ENSMUSG00000020782.18	Llgl2	protein_coding	1872.122145	2.029967755	1.327800203	0.126309027	0.40751048
ENSMUSG00000097100.1	9230104M06Rik	antisense	9.753189081	2.029824009	1.262553624	0.107898027	0.379568294
ENSMUSG00000050558.13	Prokr2	protein_coding	13.57364268	2.027389616	1.656345325	0.220947003	0.521929827
ENSMUSG00000044365.15	Cxxc4	protein_coding	866.239771	2.026381174	0.735774812	0.005885775	0.073606957
ENSMUSG00000089812.2	Gm15867	antisense	20.35146633	2.026315259	1.27166295	0.111062109	0.383767896
ENSMUSG00000112784.1	Gm34868	antisense	28.06308688	2.025858807	0.5833599	0.000515169	0.013206269
ENSMUSG00000068154.5	Insm1	protein_coding	343.5069992	2.025090816	1.11909806	0.070361866	0.307181129
ENSMUSG00000089657.1	Gm16585	processed_pseudogene	9.880480947	2.02502342	1.006206249	0.044163767	0.241993245
ENSMUSG00000103707.5	Pcdha6	protein_coding	49.25285388	2.024914048	0.70225085	0.003933294	0.055926109
ENSMUSG00000104078.1	Gm37023	TEC	61.60205857	2.024467094	0.473843131	1.93344E-05	0.001002175
ENSMUSG00000106772.1	Gm43794	TEC	8.494746741	2.024426242	1.246247786	0.104286815	0.372595291
ENSMUSG00000101995.1	Gm29480	antisense	37.98759221	2.023625071	0.828139693	0.01454237	0.130083651
ENSMUSG00000000308.14	Ckmt1	protein_coding	186.9022701	2.023234869	0.870710431	0.020143732	0.1577566
ENSMUSG00000106631.2	Gm42669	protein_coding	6.53296213	2.021397551	1.173529197	0.084979984	0.336479987
ENSMUSG00000107489.1	Gm18325	processed_pseudogene	8.958612556	2.020336833	1.670594845	0.226527729	0.528083117
ENSMUSG00000113434.1	3200001D21Rik	antisense	10.75802689	2.019139928	1.174569955	0.085605974	0.337571563
ENSMUSG00000104469.1	Gm37663	TEC	85.00873528	2.018925104	0.547578512	0.000226908	0.00720128
ENSMUSG00000054976.14	Nyap2	protein_coding	10.84255281	2.018423098	1.488978276	0.175234137	0.469955952
ENSMUSG00000060675.13	Plaat3	protein_coding	901.3576943	2.018023795	0.809330843	0.012650937	0.120268995
ENSMUSG00000025255.18	Zfhx4	protein_coding	1300.523933	2.016930565	1.083078013	NA	NA
ENSMUSG00000102427.1	Gm37463	TEC	13.42146846	2.01661663	0.854507168	0.018276105	0.149885268
ENSMUSG00000028599.10	Tnfrsf1b	protein_coding	232.1502567	2.016355214	1.737689737	0.245900028	0.548523586
ENSMUSG00000043430.5	Psapl1	protein_coding	12.05819921	2.015894054	1.197850196	0.092389286	0.350763145
ENSMUSG00000078491.2	Gm13090	protein_coding	7.604464482	2.015718626	1.745589886	0.248193121	0.550634771
ENSMUSG00000043833.6	2900005J15Rik	processed_transcript	57.95963173	2.015454287	0.754783525	0.007579671	0.086529507
ENSMUSG00000036913.15	Trim67	protein_coding	179.8107719	2.014821911	0.72858268	0.005685319	0.072129714
ENSMUSG00000017400.10	Stac2	protein_coding	282.2246903	2.014133693	0.830473283	0.015296409	0.134557621
ENSMUSG00000085541.1	Gm16010	antisense	297.2638018	2.012859179	0.745084557	0.006902379	0.081818374
ENSMUSG00000104571.1	Gm43010	TEC	22.27570001	2.012304714	0.772646084	0.00920265	0.098412236
ENSMUSG00000092495.1	Gm20405	processed_transcript	11.81440081	2.01225728	0.777830154	0.009681174	0.101604398
ENSMUSG00000092246.2	Gm20493	processed_pseudogene	17.73127701	2.010199696	1.132668497	0.075939718	0.31863437
ENSMUSG00000075589.3	Gm11536	antisense	71.57872552	2.009994873	1.10084249	0.067869901	0.301770535
ENSMUSG00000038729.24	Pakap	protein_coding	17.64010657	2.009844066	0.691331163	0.003646697	0.052699363
ENSMUSG00000111987.1	Gm48809	antisense	8.999781072	2.009669496	1.283222416	0.117322496	0.393850766
ENSMUSG00000010797.6	Wnt2	protein_coding	24.66487536	2.009274365	1.605994082	0.21089455	0.51116533
ENSMUSG00000107103.1	Gm43164	TEC	22.91426822	2.008939895	0.859330464	0.019397799	0.154890143
ENSMUSG00000108526.1	Gm45828	TEC	15.88745275	2.008808356	1.046840748	0.05499389	0.271077723
ENSMUSG00000111229.1	Gm39323	lincRNA	33.18617135	2.007497718	1.294236037	0.120876203	0.398596283
ENSMUSG00000109913.1	Gm30694	unitary_pseudogene	12.69429072	2.006480897	0.947191773	0.034145687	0.211477814
ENSMUSG00000085584.3	Rtl9	protein_coding	76.1516759	2.005142139	0.864868792	0.020425688	0.159315895
ENSMUSG00000109807.1	Gm45244	TEC	8.489956536	2.00452674	1.406064321	0.153975323	0.443986871
ENSMUSG00000040146.9	Rgl3	protein_coding	97.11328849	2.003561209	0.614695091	0.001116327	0.022999167
ENSMUSG00000021508.11	Cxcl14	protein_coding	165.0850333	2.002588789	0.807157157	0.013099986	0.122397397
ENSMUSG00000071847.13	Apcdd1	protein_coding	702.2973186	2.000895286	0.553746986	0.000302238	0.00882567
ENSMUSG00000022144.4	Gdnf	protein_coding	8.925403186	2.000281071	1.02091594	0.05007761	0.258409479
ENSMUSG00000034177.15	Rnf43	protein_coding	55.7101389	2.000017045	0.97757158	0.040765873	0.231932655
ENSMUSG00000032125.21	Robo4	protein_coding	67.89834827	1.998275234	1.828656582	0.274500997	0.573707943
ENSMUSG00000038605.11	Samd10	protein_coding	220.6879885	1.995163532	0.654702055	0.002308016	0.038741043
ENSMUSG00000059049.14	Frem1	protein_coding	241.5344949	1.994818854	0.646838075	0.002042692	0.035495958
ENSMUSG00000031250.8	Tnmd	protein_coding	741.6163019	1.99443226	1.288923243	0.121775715	0.399957913
ENSMUSG00000112770.1	Gm48210	TEC	18.90907167	1.99417411	0.988259884	0.04360542	0.240175346
ENSMUSG00000003746.16	Man1a	protein_coding	646.9846484	1.994134527	0.743100839	0.007284911	0.084751941
ENSMUSG00000111424.1	Gm48478	TEC	56.82759016	1.993785506	0.705187412	0.004694043	0.063103176
ENSMUSG00000091109.1	Gm17622	protein_coding	13.2726055	1.992565487	0.922992817	0.030864964	0.199128799
ENSMUSG00000020961.15	Ston2	protein_coding	2677.713834	1.992102459	0.31422827	2.30263E-10	7.28593E-08
ENSMUSG00000055003.14	Lrtm2	protein_coding	34.09502592	1.992069773	0.971871038	0.040391132	0.230738412
ENSMUSG00000087201.1	Gm15261	antisense	10.40962609	1.991607649	1.100101023	0.070235927	0.306977151
ENSMUSG00000108036.1	Gm43967	processed_pseudogene	10.80113227	1.990812528	0.845052036	0.018480573	0.150888624
ENSMUSG00000052085.7	Dock8	protein_coding	42.50292376	1.990718589	0.796665531	0.012460987	0.119050438
ENSMUSG00000112556.1	Gm47339	TEC	8.125359916	1.990512859	1.52948865	0.193113448	0.491064542
ENSMUSG00000038167.6	Plekhg6	protein_coding	86.25109611	1.988244371	0.616419127	0.001257639	0.025105411
ENSMUSG00000033007.15	Asic4	protein_coding	14.9352078	1.988107081	0.84469803	0.018591079	0.151065877
ENSMUSG00000030302.16	Atp2b2	protein_coding	115.4371202	1.987596243	1.11209119	0.073895455	0.314954493
ENSMUSG00000026399.12	Cd55	protein_coding	853.4463477	1.986781019	1.224693887	0.104746097	0.373715458
ENSMUSG00000076313.1	Mir665	miRNA	37.26450789	1.983527322	1.564119393	0.204746828	0.504325403
ENSMUSG00000111334.1	Gm30015	processed_transcript	21.91142405	1.982301522	0.895407946	0.026838896	0.18496166
ENSMUSG00000030711.16	Sult1a1	protein_coding	87.55493756	1.980916132	0.749709713	0.008235865	0.091365958
ENSMUSG00000097998.1	Gm27019	lincRNA	9.348042811	1.980445928	1.473179104	0.178840149	0.474491855
ENSMUSG00000060961.16	Slc4a4	protein_coding	8153.218874	1.980441545	0.60313775	0.001025033	0.021839895
ENSMUSG00000113691.1	Gm38699	unprocessed_pseudogene	86.88615209	1.980242908	0.596687735	0.000904292	0.019990609
ENSMUSG00000118501.1	AC020971.1	unprocessed_pseudogene	24.34895105	1.980175023	0.824488679	0.016319055	0.139721962
ENSMUSG00000113237.1	Gm6109	processed_pseudogene	6.454994866	1.979127554	1.173650852	0.091738011	0.349517441
ENSMUSG00000085842.7	Pard3bos1	antisense	14.2520618	1.978547031	0.929496608	0.033285538	0.20803461
ENSMUSG00000021125.6	Arg2	protein_coding	49.2012385	1.978483771	0.561699253	0.00042779	0.011567779
ENSMUSG00000023411.12	Nfatc4	protein_coding	1632.852698	1.977719891	0.8475434	0.019623318	0.155793086
ENSMUSG00000108268.1	Gm44187	TEC	68.08668015	1.976945347	0.655635751	0.002567163	0.041566376
ENSMUSG00000050335.17	Lgals3	protein_coding	511.0856604	1.975997265	0.767704568	0.01005584	0.103856286
ENSMUSG00000106194.1	Gm43569	antisense	7.917480243	1.975030333	0.874618751	0.023935597	0.17377899
ENSMUSG00000021411.16	Pxdc1	protein_coding	1007.344789	1.973371323	0.670261596	0.003238108	0.048617482
ENSMUSG00000104061.1	Gm37953	TEC	20.7056174	1.972653814	0.842670398	0.019234465	0.154325985
ENSMUSG00000097240.1	Gm26614	lincRNA	18.90763405	1.972515398	0.978214962	0.0437536	0.24080382
ENSMUSG00000112502.1	Gm46194	processed_pseudogene	9.2285339	1.972505319	1.002207167	0.049049486	0.256163245
ENSMUSG00000115108.1	Gm49228	processed_pseudogene	6.525700402	1.971219537	0.966248091	0.041342757	0.233849106
ENSMUSG00000026208.9	Des	protein_coding	67.62671877	1.969823187	1.375530001	0.152130459	0.441078465
ENSMUSG00000087365.7	C430049B03Rik	processed_transcript	596.7086843	1.969604238	0.543434485	0.000289674	0.008541144
ENSMUSG00000101964.1	Gm28693	transcribed_processed_pseudogene	16.79419342	1.969530225	0.756987095	0.009273549	0.098793585
ENSMUSG00000032436.17	Cmtm7	protein_coding	675.4548733	1.969491586	0.900368416	0.028711253	0.190930946
ENSMUSG00000058420.8	Syt17	protein_coding	204.6581218	1.96938259	0.645056109	0.002265352	0.038328377
ENSMUSG00000036687.13	Tmem184a	protein_coding	34.45917872	1.968856158	0.942572751	0.036724756	0.219877604
ENSMUSG00000101942.1	Gm19582	antisense	10.99217471	1.967615781	0.941720853	0.036673237	0.219749189
ENSMUSG00000042010.16	Acacb	protein_coding	577.5701233	1.967500066	0.571108324	0.000570941	0.014156676
ENSMUSG00000028773.8	Fabp3	protein_coding	1732.370824	1.967246637	1.009020142	0.051216606	0.260694371
ENSMUSG00000021263.11	Degs2	protein_coding	47.59197672	1.967225654	0.693408031	0.004553404	0.061959033
ENSMUSG00000042784.9	Muc1	protein_coding	102.2989164	1.965353344	0.632399291	0.001885029	0.033610272
ENSMUSG00000105622.1	Gm42615	TEC	13.93264968	1.964625372	1.720973323	0.253629452	0.554324163
ENSMUSG00000030553.3	Pgpep1l	protein_coding	21.82996388	1.962815387	0.986088703	0.046535234	0.248846335
ENSMUSG00000020785.17	Camkk1	protein_coding	500.4133993	1.959520531	0.468811345	2.91812E-05	0.001411746
ENSMUSG00000111415.1	Gm39325	antisense	11.58178368	1.959035445	0.878707849	0.025783961	0.181119939
ENSMUSG00000032269.8	Htr3a	protein_coding	403.0848424	1.959009935	0.877297136	0.025548536	0.180514478
ENSMUSG00000021133.9	Susd6	protein_coding	10496.63204	1.958321263	0.478559825	4.27459E-05	0.001936352
ENSMUSG00000079547.4	H2-DMb1	protein_coding	13.33905707	1.957347295	1.74226452	0.261246371	0.561564105
ENSMUSG00000108034.1	4930557K07Rik	antisense	40.98533385	1.956066028	0.7819422	0.012365164	0.118401754
ENSMUSG00000102748.1	Pcdhgb2	protein_coding	313.341801	1.955751833	1.007390395	NA	NA
ENSMUSG00000102784.1	Gm38251	antisense	22.92269654	1.95542239	0.712264183	0.006044435	0.074674833
ENSMUSG00000115688.1	Gm49209	unitary_pseudogene	12.47918967	1.955317022	0.988938953	0.048020522	0.253116623
ENSMUSG00000021895.10	Arhgef3	protein_coding	272.9746138	1.955256688	0.622726033	0.001690433	0.031217055
ENSMUSG00000106142.1	Gm17937	processed_pseudogene	6.590599998	1.954814711	1.032329884	0.058278787	0.27956981
ENSMUSG00000104391.1	Gm37960	TEC	33.57124228	1.954416366	0.836300696	0.019440326	0.155171273
ENSMUSG00000034258.4	Flvcr2	protein_coding	328.0306376	1.952428476	0.467970021	3.01775E-05	0.001444159
ENSMUSG00000048200.12	Cracr2b	protein_coding	72.57586963	1.951877355	0.600807522	0.001159106	0.023719167
ENSMUSG00000109363.1	Gm44668	TEC	66.2029602	1.951838949	0.782134813	0.012577	0.119784132
ENSMUSG00000092390.1	Gm20541	unprocessed_pseudogene	89.65175498	1.951706239	0.674046619	0.003785474	0.054371309
ENSMUSG00000050147.9	F2rl3	protein_coding	6.249013419	1.951449211	1.519194186	0.198956872	0.498685941
ENSMUSG00000114190.1	4930556H04Rik	TEC	6.12777958	1.951142018	1.160253983	0.092636577	0.351134532
ENSMUSG00000103493.1	Gm37411	TEC	15.01912419	1.950830743	1.146240897	0.088767024	0.344200064
ENSMUSG00000069516.8	Lyz2	protein_coding	223.9926757	1.949453227	1.031590524	0.058790751	0.28101433
ENSMUSG00000038077.7	Kcna6	protein_coding	104.7125587	1.949213379	0.822048694	0.017732096	0.147235371
ENSMUSG00000049699.4	Ucn2	protein_coding	8.706726757	1.949035878	1.874773342	0.298520444	0.593624745
ENSMUSG00000024300.17	Myo1f	protein_coding	33.88101102	1.948531495	1.463848764	0.183155568	0.479088603
ENSMUSG00000025776.13	Crispld1	protein_coding	89.88404922	1.9469981	2.206144822	0.377488032	0.660837843
ENSMUSG00000052102.15	Gnpda1	protein_coding	1774.652103	1.946527245	0.473536627	3.94605E-05	0.001822576
ENSMUSG00000032725.10	Folr2	protein_coding	9.316039957	1.946234743	1.329980357	0.14336999	0.430821232
ENSMUSG00000060579.13	Fhit	protein_coding	23.38234441	1.946110109	0.827321225	0.018657575	0.151374127
ENSMUSG00000100131.1	Gm28439	unprocessed_pseudogene	48.85662703	1.945251186	0.932156339	0.036903565	0.22044395
ENSMUSG00000027452.11	Acss1	protein_coding	1155.627193	1.944685719	0.436463362	8.36771E-06	0.000502537
ENSMUSG00000022218.16	Tgm1	protein_coding	496.550896	1.943937447	1.214125433	0.10935455	0.381600108
ENSMUSG00000117891.1	Gm41764	antisense	12.14576349	1.943634505	1.107934143	0.079381336	0.325565518
ENSMUSG00000001741.12	Il16	protein_coding	25.96794416	1.941812828	0.667314576	0.003615546	0.052392049
ENSMUSG00000115026.1	Gm49041	bidirectional_promoter_lncRNA	16.10495221	1.941460893	0.948643685	0.040700821	0.231888582
ENSMUSG00000027230.9	Creb3l1	protein_coding	838.0722808	1.941330543	0.616199536	0.001629968	0.030311681
ENSMUSG00000104066.1	Gm37955	TEC	15.85668531	1.9411351	1.10025015	0.077687027	0.32199364
ENSMUSG00000085211.2	B430219N15Rik	antisense	15.85312889	1.940557315	0.726467955	0.00755756	0.086465344
ENSMUSG00000110638.1	Gm45887	TEC	12.74725748	1.940065911	0.709734851	0.00626636	0.076392654
ENSMUSG00000086820.1	Gm11465	antisense	10.99863499	1.940042617	1.023358751	0.057991783	0.278971138
ENSMUSG00000014846.12	Tppp3	protein_coding	447.8795124	1.939617446	0.847998896	0.022179036	0.165923965
ENSMUSG00000105707.1	Gm43753	TEC	58.51435192	1.93903259	0.427799091	5.82683E-06	0.000374329
ENSMUSG00000060314.13	Zfp941	protein_coding	95.99274009	1.938110497	0.916200477	0.034397728	0.212013565
ENSMUSG00000086648.1	Gm15511	antisense	9.787699105	1.936208564	0.793115717	0.014635761	0.130588441
ENSMUSG00000025592.17	Dach2	protein_coding	41.78965837	1.936061755	1.421013831	0.173055589	0.467990599
ENSMUSG00000036641.9	Ccdc148	protein_coding	194.874757	1.935572439	0.8451945	0.022016034	0.165159205
ENSMUSG00000041272.11	Tox	protein_coding	300.1682185	1.93493823	0.771285701	0.012117022	0.116870272
ENSMUSG00000092134.1	Gm17089	antisense	31.54640675	1.934618539	0.568731727	0.000669837	0.016046903
ENSMUSG00000092625.2	Gm20404	antisense	9.936579218	1.934275562	1.054074689	0.066498871	0.298484911
ENSMUSG00000102621.1	Gm37674	TEC	45.10789133	1.933208782	0.784105002	0.01368232	0.125623725
ENSMUSG00000028539.14	Artn	protein_coding	91.66540567	1.932852726	1.054178317	0.066725883	0.298928828
ENSMUSG00000024164.15	C3	protein_coding	1211.019985	1.93089601	1.503030978	0.198908276	0.498663488
ENSMUSG00000028946.7	Hes3	protein_coding	14.9469301	1.930868134	1.404406904	0.169173691	0.462592836
ENSMUSG00000025221.16	Kcnip2	protein_coding	55.76116251	1.930408947	0.571115933	7.25E-04	0.016977679
ENSMUSG00000068522.4	Aard	protein_coding	1264.260462	1.929629976	1.508063901	NA	NA
ENSMUSG00000103310.1	Pcdha12	protein_coding	44.19902729	1.928908524	0.770163056	0.012260879	0.117799883
ENSMUSG00000107205.1	Gm42576	TEC	54.1717381	1.928673661	0.740675923	0.009215962	0.098427398
ENSMUSG00000038859.7	Baiap2l1	protein_coding	162.9319505	1.928379586	0.757250721	0.010879249	0.108895219
ENSMUSG00000107358.1	Gm43168	TEC	15.66282295	1.928170551	0.916823103	0.03545704	0.215198754
ENSMUSG00000106061.1	Gm43773	sense_intronic	10.34473559	1.927989292	1.404616679	0.169873977	0.463312533
ENSMUSG00000084381.1	AA413626	processed_pseudogene	6.966066302	1.927479784	1.100124999	0.079764307	0.326023352
ENSMUSG00000102617.1	Gm37842	TEC	9.30649584	1.926777304	0.904589528	0.033171466	0.207443979
ENSMUSG00000106944.1	Gm43843	TEC	70.06095164	1.926701551	0.88057238	0.028668843	0.190930946
ENSMUSG00000027663.12	Zmat3	protein_coding	12021.61431	1.926229253	0.52973444	0.000276672	0.008331586
ENSMUSG00000082848.1	Gm16066	antisense	6.611233272	1.926011951	1.063676405	7.02E-02	0.306977151
ENSMUSG00000110422.1	Gm17999	processed_pseudogene	6.528044416	1.925755442	1.121616982	0.085989096	0.338401491
ENSMUSG00000059325.14	Hopx	protein_coding	727.155584	1.924152528	0.602389829	0.001402198	0.02732224
ENSMUSG00000035095.11	Fam167a	protein_coding	1125.977232	1.92404376	0.534122035	0.000315469	0.009097111
ENSMUSG00000000320.10	Alox12	protein_coding	45.58879803	1.923869562	0.908971643	0.0342994	0.211724467
ENSMUSG00000103024.1	Gm37685	TEC	39.3438347	1.923684954	0.840674779	0.022122212	0.16566263
ENSMUSG00000075279.5	Mrpl23-ps1	processed_pseudogene	22.50562622	1.923351275	0.885033507	0.029765569	0.195074538
ENSMUSG00000118094.1	AC142100.1	processed_transcript	8.935706959	1.923010076	1.417559922	0.17491994	0.469679929
ENSMUSG00000097768.2	2310043M15Rik	antisense	31.65880293	1.922890557	1.389640622	0.166440452	0.459685403
ENSMUSG00000085563.2	2210411M09Rik	antisense	6.502113556	1.922098524	1.395586591	0.168429013	0.462161089
ENSMUSG00000027208.14	Fgf7	protein_coding	45.71637503	1.921218069	1.308152561	0.141927785	0.428735971
ENSMUSG00000118344.1	Gm50152	antisense	23.36590291	1.920800397	1.040617444	0.064917242	0.294510064
ENSMUSG00000063415.12	Cyp26b1	protein_coding	33.70032835	1.920337217	0.907038681	0.034247094	0.211673
ENSMUSG00000085471.1	4933423P22Rik	antisense	61.36762685	1.919536471	0.722172457	0.007860522	0.088311113
ENSMUSG00000040612.13	Ildr2	protein_coding	1738.215212	1.919323594	0.616846181	0.001861326	0.033332567
ENSMUSG00000114246.1	Gm48603	TEC	17.80579317	1.918769062	0.890276653	0.031142249	0.19989966
ENSMUSG00000093218.1	Gm25252	miRNA	16.62147553	1.918736081	4.488162792	0.669007642	0.856036975
ENSMUSG00000055489.8	Ano5	protein_coding	27.4350076	1.918718636	4.488163522	0.669010524	0.856036975
ENSMUSG00000028664.14	Ephb2	protein_coding	4169.890829	1.918455682	0.628785343	0.002280424	0.038430668
ENSMUSG00000066554.6	Gm10167	processed_pseudogene	97.2365989	1.917321835	0.829857021	0.020864674	0.160745555
ENSMUSG00000114373.1	Gm48708	antisense	12.15565943	1.916121013	0.939788066	0.041461377	0.234082872
ENSMUSG00000036437.6	Npy1r	protein_coding	249.5075519	1.914261092	0.781264517	0.014277345	0.12841237
ENSMUSG00000046908.5	Ltb4r1	protein_coding	14.09742938	1.912301489	2.025445553	0.345098786	0.634939241
ENSMUSG00000093697.1	Gm20686	antisense	13.45915368	1.911651975	1.289895388	0.138334724	0.424069452
ENSMUSG00000103367.1	Gm38158	processed_pseudogene	32.23054332	1.910903516	0.946001467	0.04338552	0.239337242
ENSMUSG00000028977.17	Casz1	protein_coding	257.6564468	1.910637905	0.759534226	0.011885055	0.115685572
ENSMUSG00000082529.1	Gm11199	processed_pseudogene	7.561513691	1.907399924	1.118713586	0.088195548	0.343135551
ENSMUSG00000048616.4	Nog	protein_coding	83.71409076	1.907378484	1.016541159	0.060608386	0.284773444
ENSMUSG00000054520.15	Sh3bp2	protein_coding	240.2556584	1.907054039	0.672588942	0.004576933	0.062079963
ENSMUSG00000106887.1	A930005G22Rik	TEC	35.55050362	1.906643083	1.218820262	0.117738938	0.394510114
ENSMUSG00000049001.5	Ndnf	protein_coding	573.1406688	1.906184624	0.713908501	0.007583577	0.086529507
ENSMUSG00000102525.1	Gm37784	processed_pseudogene	11.3464819	1.905898697	1.097743546	8.25E-02	0.331241228
ENSMUSG00000103991.1	Gm38031	TEC	61.13112955	1.905468231	1.156380932	0.099396607	0.363499753
ENSMUSG00000108436.1	Gm44851	antisense	11.82519002	1.904790415	1.420850081	0.180050633	0.476003668
ENSMUSG00000045382.6	Cxcr4	protein_coding	892.0171402	1.904051555	0.639308509	0.002898536	0.045083608
ENSMUSG00000023031.8	Cela1	protein_coding	105.2038702	1.902291684	0.613490383	0.001930191	0.034156969
ENSMUSG00000038598.9	Shoc1	protein_coding	15.16405413	1.901621155	0.952000383	0.04577085	0.246843556
ENSMUSG00000113332.1	Gm9259	unprocessed_pseudogene	20.05870731	1.900016556	0.60062406	0.001559358	0.029526205
ENSMUSG00000076258.1	Gm23935	miRNA	17454.62421	1.899455625	1.126759514	0.091840409	0.34967972
ENSMUSG00000105289.1	Gm43483	TEC	17.34812176	1.899002038	1.103722702	0.085333839	0.337119202
ENSMUSG00000102615.1	Gm37844	TEC	48.4350209	1.898239302	0.701578893	0.006816723	0.081370797
ENSMUSG00000026764.15	Kif5c	protein_coding	1156.660644	1.897182865	0.612058674	0.001937332	0.034254745
ENSMUSG00000029151.14	Slc30a3	protein_coding	264.5073756	1.896359857	1.098821774	0.084381231	0.33549927
ENSMUSG00000047678.1	Gpr82	protein_coding	51.97309857	1.894465638	0.762049758	0.012918323	0.121321585
ENSMUSG00000055022.14	Cntn1	protein_coding	11410.97559	1.893862795	1.149750365	0.099518017	0.363586164
ENSMUSG00000084260.1	Gm12844	processed_pseudogene	21.78284819	1.893455537	1.094009104	0.083496481	0.33354539
ENSMUSG00000079465.8	Col4a3	protein_coding	18.77930595	1.893045628	0.853874562	0.026622633	0.184235078
ENSMUSG00000020178.6	Adora2a	protein_coding	31.21669708	1.892959069	1.092875924	0.083257603	0.333030411
ENSMUSG00000097488.1	4732487G21Rik	lincRNA	295.4986926	1.892147225	0.452169268	2.85669E-05	0.001392228
ENSMUSG00000079645.2	Gm17193	sense_intronic	60.82471714	1.891828693	0.77215294	0.014282848	0.12841237
ENSMUSG00000114120.1	Gm4120	unprocessed_pseudogene	8.241026343	1.891784062	0.74094887	0.010674091	0.107706205
ENSMUSG00000030257.16	Srgap3	protein_coding	4032.611785	1.891245219	0.787281802	0.016294709	0.139585695
ENSMUSG00000108616.1	Gm35040	lincRNA	1055.789492	1.890803144	0.993620068	0.057047879	0.276541168
ENSMUSG00000091119.2	Ccdc152	protein_coding	43.78221963	1.890721346	0.843362467	0.02496883	0.178048839
ENSMUSG00000040938.16	Slc16a11	protein_coding	123.639555	1.889763186	0.724855116	0.009131511	0.097870595
ENSMUSG00000020627.10	Klhl29	protein_coding	499.9192367	1.889048002	0.598501207	0.001597857	0.029977488
ENSMUSG00000113159.1	Gm48771	TEC	13.91784283	1.8884649	0.874253265	0.030765777	0.198730796
ENSMUSG00000106099.1	Gm42664	sense_intronic	459.7545799	1.88696671	0.622131432	0.002420813	0.040094722
ENSMUSG00000046546.3	Fam43a	protein_coding	1338.833018	1.886686953	0.451611847	2.94506E-05	0.001412561
ENSMUSG00000094447.2	9430069I07Rik	protein_coding	7.439311639	1.882481657	1.113164017	0.090815992	0.347737127
ENSMUSG00000092086.2	Gm6793	processed_pseudogene	18.72457705	1.881611318	1.07318748	0.079551851	0.325599709
ENSMUSG00000001349.5	Cnn1	protein_coding	68.32782964	1.881205991	1.015153446	0.063864478	0.292030334
ENSMUSG00000107197.1	Gm43312	TEC	18.92453615	1.880847622	0.722198643	0.009205258	0.098412236
ENSMUSG00000006586.15	Runx1t1	protein_coding	223.5122065	1.880543135	0.767109793	0.014227585	0.128350983
ENSMUSG00000041548.4	Hspb8	protein_coding	1184.974086	1.87912642	0.721843477	0.00923493	0.098530702
ENSMUSG00000105287.1	Gm43577	sense_intronic	11.74484435	1.878820607	0.661813663	0.004526981	0.061758046
ENSMUSG00000070031.11	Sp140	protein_coding	7.420814197	1.878016698	1.070689845	0.079426233	0.325565518
ENSMUSG00000103663.1	2900037B21Rik	TEC	15.40394011	1.878014013	1.110974054	0.090947416	0.34784146
ENSMUSG00000026167.14	Wnt10a	protein_coding	11.18270403	1.877932162	2.165388709	0.385805349	0.667786575
ENSMUSG00000021245.15	Mlh3	protein_coding	1090.294509	1.877558893	0.542231372	0.000534878	0.013580147
ENSMUSG00000104709.1	Gm42484	TEC	22.10830815	1.877271429	1.16616228	0.107444635	0.37865361
ENSMUSG00000105245.1	Gm31305	antisense	10.51393088	1.87683302	0.759440549	0.013460915	0.124290681
ENSMUSG00000022220.14	Adcy4	protein_coding	32.08289391	1.87669343	1.844768283	0.30900799	0.603442279
ENSMUSG00000102750.1	Gm37058	TEC	17.50468937	1.876502862	0.843149389	0.026041815	0.182266909
ENSMUSG00000084878.1	Lrrc8dos	antisense	8.135105162	1.876413501	1.254613855	0.134755217	0.419052829
ENSMUSG00000042349.13	Ikbke	protein_coding	309.3188218	1.873948243	0.630221796	0.002944492	0.045464839
ENSMUSG00000086472.1	Gm16172	antisense	60.41322919	1.873640579	0.627378563	0.002822284	0.044386061
ENSMUSG00000108597.1	Gm44708	TEC	10.60938125	1.87359772	1.361714846	0.168849352	0.462491521
ENSMUSG00000043924.16	Ncmap	protein_coding	34.91437656	1.872929159	1.59613204	0.24062845	0.544115594
ENSMUSG00000108940.1	Gm45719	TEC	15.66588124	1.871919455	0.852905466	0.0281811	0.189482815
ENSMUSG00000085883.2	Gm3848	antisense	11.41706957	1.871386406	0.896634994	0.03687713	0.220348125
ENSMUSG00000031253.15	Srpx2	protein_coding	264.3671946	1.869824619	1.202361607	NA	NA
ENSMUSG00000085396.7	Firre	processed_transcript	1784.017475	1.869300825	0.663690661	0.004854638	0.064687825
ENSMUSG00000029660.10	Tex26	protein_coding	32.52048112	1.869072112	0.71589324	0.009032405	0.097022054
ENSMUSG00000060445.11	Sycp2	protein_coding	38.51298876	1.869063323	0.722586508	0.009691984	0.101667524
ENSMUSG00000105071.1	Gm43336	TEC	137.7896303	1.868832045	0.423632169	1.02681E-05	0.000588739
ENSMUSG00000089475.1	Gm25363	misc_RNA	7.358875355	1.868807235	1.288499382	0.146953987	0.435480084
ENSMUSG00000102635.1	Gm36638	TEC	37.24031806	1.868333835	0.870652629	0.031880925	0.202843821
ENSMUSG00000044471.12	Lncpint	lincRNA	312.8332488	1.86782324	0.723658964	0.009849114	0.102604621
ENSMUSG00000020773.11	Trim47	protein_coding	747.4015395	1.867187292	0.745036424	0.012204722	0.117555707
ENSMUSG00000105495.1	Gm42995	TEC	13.60742294	1.867016702	1.004231098	0.063005815	0.290645719
ENSMUSG00000107041.1	Gm42735	TEC	19.57852043	1.866013727	0.607437099	0.002126685	0.036536237
ENSMUSG00000026829.9	Gbgt1	protein_coding	31.42278993	1.865389771	1.479229081	0.2072889	0.507533873
ENSMUSG00000109282.1	Gm45188	antisense	11.68848481	1.865347489	1.082675758	0.084905704	0.336260213
ENSMUSG00000058542.3	Gm15590	processed_pseudogene	31.1825768	1.864071597	1.120707757	0.096252687	0.358344278
ENSMUSG00000078435.5	AU041133	protein_coding	221.3264113	1.863118876	0.488914881	0.000138561	0.004847359
ENSMUSG00000099428.1	Gm28155	processed_pseudogene	8.196448763	1.862411732	0.993363991	0.060812912	0.285544568
ENSMUSG00000081570.1	Gm12192	processed_pseudogene	8.920860444	1.862306335	0.934683776	0.046322217	0.248363933
ENSMUSG00000027901.12	Dennd2d	protein_coding	12.21917561	1.862233947	1.012838788	0.065969892	0.297123797
ENSMUSG00000020099.8	Unc5b	protein_coding	2691.952259	1.861990844	0.53556185	0.000507615	0.013044167
ENSMUSG00000113250.1	Gm48585	TEC	27.00081598	1.861465098	0.726740586	0.010425465	0.106275726
ENSMUSG00000115667.1	Gm10389	antisense	38.20966053	1.860927517	1.05041846	0.076460003	0.319210727
ENSMUSG00000052726.16	Kcnt2	protein_coding	74.72714485	1.858216658	1.751607424	0.288751868	0.585874933
ENSMUSG00000043557.16	Mdga1	protein_coding	1146.395773	1.856862588	0.623004355	0.002877811	0.044959168
ENSMUSG00000055452.6	Gm7353	processed_pseudogene	83.15828006	1.856670267	0.413871481	7.25375E-06	0.000447034
ENSMUSG00000061751.16	Kalrn	protein_coding	1082.7285	1.85577677	0.307045217	1.50353E-09	3.35525E-07
ENSMUSG00000105745.1	Gm42521	TEC	7.217599364	1.85500962	1.377271777	0.178021267	0.473634637
ENSMUSG00000111491.1	Gm47503	TEC	8.7723226	1.854907917	0.813306923	0.022566291	0.167508884
ENSMUSG00000117523.1	Gm50071	antisense	11.33183199	1.854768605	0.984156792	0.059480195	0.28235927
ENSMUSG00000114113.1	Gm47639	antisense	17.46302783	1.85289025	0.618235838	0.002725965	0.043221028
ENSMUSG00000002980.14	Bcam	protein_coding	1204.867915	1.852712487	0.455414063	4.7379E-05	0.002092575
ENSMUSG00000026433.13	Rab29	protein_coding	249.3202834	1.851010439	0.5891795	0.001679845	0.031102798
ENSMUSG00000021009.15	Ptpn21	protein_coding	2780.652727	1.850949624	0.373397889	7.15739E-07	6.63848E-05
ENSMUSG00000031027.15	Stk33	protein_coding	163.7401453	1.850446109	0.728107178	0.011039455	0.109921807
ENSMUSG00000026475.7	Rgs16	protein_coding	1528.225817	1.850426569	0.661669144	0.005164279	0.067742217
ENSMUSG00000097615.1	Gm2061	antisense	32.62263644	1.848637236	1.177952877	0.116563069	0.392656145
ENSMUSG00000085228.1	Gm14376	sense_intronic	10.76003074	1.847364436	1.060675018	0.081563138	0.329548033
ENSMUSG00000030098.15	Grip2	protein_coding	24.03319105	1.847203254	1.565134363	0.237912631	0.540910639
ENSMUSG00000032531.15	Amotl2	protein_coding	5548.893498	1.847012021	0.396993325	3.27932E-06	0.00022794
ENSMUSG00000115044.1	Gm48978	TEC	18.17167821	1.846617093	0.614819888	0.002668856	0.042669495
ENSMUSG00000020599.13	Rgs9	protein_coding	148.1859793	1.8465132	0.635871777	0.003685363	0.053077243
ENSMUSG00000002578.18	Ikzf4	protein_coding	127.1181787	1.845965783	0.529175505	0.000485955	0.012703141
ENSMUSG00000095115.2	Itpripl2	protein_coding	2585.70665	1.845631264	0.405791858	5.41012E-06	0.000349678
ENSMUSG00000022948.16	Setd4	protein_coding	197.9239596	1.845426871	0.638800777	0.00386601	0.055280958
ENSMUSG00000107491.1	Gm17893	processed_pseudogene	24.3156179	1.845086157	0.582387734	0.001534174	0.029306167
ENSMUSG00000031636.7	Pdlim3	protein_coding	23.53217653	1.84500053	0.697891957	0.008201101	0.091123343
ENSMUSG00000021872.8	Rnase10	protein_coding	14.34796652	1.844654111	1.913439468	0.335020127	0.626813758
ENSMUSG00000102713.1	Gm29994	antisense	25.92562363	1.844530874	0.941646515	0.050132023	0.258525637
ENSMUSG00000113196.1	D230049E03Rik	TEC	114.8051042	1.843870823	0.486397788	0.00015012	0.005166484
ENSMUSG00000111067.1	Gm48714	TEC	27.44522818	1.84234283	0.679285795	0.006684303	0.080241919
ENSMUSG00000104940.1	Gm42908	TEC	9.541992138	1.841287303	1.604446648	0.251127467	0.552414764
ENSMUSG00000031861.16	Lpar2	protein_coding	346.739351	1.840588809	0.603377525	0.002284788	0.038443673
ENSMUSG00000115063.1	4930465K09Rik	antisense	9.40116238	1.840352467	1.196974964	0.124170208	0.404488077
ENSMUSG00000115131.1	Gm49268	TEC	36.71341016	1.840281673	0.558841766	0.000991145	0.021310633
ENSMUSG00000073164.11	2410018L13Rik	lincRNA	23.08109747	1.8398693	0.720777584	0.010691691	0.107832473
ENSMUSG00000042078.14	Svop	protein_coding	680.6240885	1.839061102	0.907216328	0.042647354	0.237302862
ENSMUSG00000114896.1	Gm34245	TEC	6.920184152	1.83804072	2.29134838	0.422457205	0.697426049
ENSMUSG00000020682.17	Mmp28	protein_coding	268.6033264	1.837867418	0.970984759	0.058386189	0.279769243
ENSMUSG00000057719.11	Sh3rf2	protein_coding	23.63981006	1.837816012	1.7754207	0.300601686	0.595442336
ENSMUSG00000101279.1	Gm18342	unprocessed_pseudogene	10.08542176	1.835989397	1.181294786	0.12013247	0.397982887
ENSMUSG00000012017.4	Scarf2	protein_coding	1732.451985	1.835937037	0.856255859	0.032021241	0.203435544
[truncated: 19,335 more rows]
